# Supplementary material for: A Network Pharmacology Prediction and Molecular Docking-Based Strategy to Explore the Potential Pharmacological Mechanism of Astragalus membranaceus for Glioma
Source: Int J Mol Sci. 2023 Nov 14;24(22):16306. doi: 10.3390/ijms242216306 (PMC10671347; doi:10.3390/ijms242216306)
Supplement: Supplementary file 1 [file ijms-24-16306-s001.zip]

Archive with 28 entries (28 files):
- 5f19.mp4
- Figure S1.Poses of co-crystallized ligands and redocking ligands .pdf
- Figure S2. - Figure S12. Results of molecular dynamics simulations_20231029083815.pdf
- Table S1. cellular components (CC) items.csv
- Table S10. 8exl MMPBSA.csv
- Table S11. 8ex MMGBSA.csv
- Table S12 5f19  MMPBSA.csv
- Table S13 5f19 MMGBSA.csv
- Table S14 4gv1 MMPBSA.csv
- Table S15 4gv1 MMGBSA.csv
- Table S16 2q8g MMPBSA.csv
- Table S17 2q8g MMGBSA.csv
- Table S18 5gji MMPBSA.csv
- Table S19 5gji MMGBSA.csv
- Table S2. molecular functions (MF) items.csv
- Table S20 7baa MMPBSA.csv
- Table S21 7baa MMGBSA.csv
- Table S22 1qkm MMPBSA.csv
- Table S23 1qkm MMGBSA.csv
- Table S24 4euu MMPBSA.csv
- Table S25 4euu MMGBSA.csv
- Table S3. biological processes (BP) items.csv
- Table S4. KEGG items.csv
- Table S5. RMSD values for redocking of co-crystallized ligands in their binding sites.xlsx
- Table S6. 6yoj MGBSA.csv
- Table S7. 6yoj MMPBSA.csv
- Table S8. 5wnf MMPBSA.csv
- Table S9. 5wnf MMGBSA.csv
