# Supplementary material for: A Network Pharmacology Prediction and Molecular Docking-Based Strategy to Explore the Potential Pharmacological Mechanism of Astragalus membranaceus for Glioma
Source: Int J Mol Sci. 2023 Nov 14;24(22):16306. doi: 10.3390/ijms242216306 (PMC10671347; doi:10.3390/ijms242216306)
Supplement: Supplementary file 1 [file ijms-24-16306-s001.zip › Table S1. cellular components (CC) items.csv]

GO	Description	LogP	Enrichment	Z-score	%InGO	STDV %InGO	Hits	Log(q-value)
GO:0045121	membrane raft	-26.05611594	8.67087156	17.10141419	9.375	1.37711637	ADRA1B|ADRA1A|APP|BTK|CASP3|CHRNA7|CNR1|CSK|DPP4|EGFR|FYN|GABBR1|HCK|HTR2A|IGF1R|INSR|JAK2|KCNA3|KDR|LCK|LDHB|LYN|MAPT|NOS3|MAPK1|MAPK3|PSEN2|PTGS2|RET|SCN5A|SELE|SLC6A2|SLC6A3|SLC6A4|SRC|ADAM17|TGFBR1|EZR|ABCG2|BACE1|TRPM8|LRRK2	-23.02787707
GO:0098857	membrane microdomain	-26.00238876	8.644435976	17.06880301	9.375	1.37711637	ADRA1B|ADRA1A|APP|BTK|CASP3|CHRNA7|CNR1|CSK|DPP4|EGFR|FYN|GABBR1|HCK|HTR2A|IGF1R|INSR|JAK2|KCNA3|KDR|LCK|LDHB|LYN|MAPT|NOS3|MAPK1|MAPK3|PSEN2|PTGS2|RET|SCN5A|SELE|SLC6A2|SLC6A3|SLC6A4|SRC|ADAM17|TGFBR1|EZR|ABCG2|BACE1|TRPM8|LRRK2	-23.02787707
GO:0005901	caveola	-13.06602378	13.01376936	13.43903011	3.571428571	0.876768309	ADRA1B|ADRA1A|HCK|HTR2A|IGF1R|INSR|JAK2|NOS3|MAPK1|MAPK3|PTGS2|SCN5A|SELE|SLC6A3|SRC|LRRK2	-11.11270139
GO:0044853	plasma membrane raft	-13.03936576	10.65930451	12.66984134	4.017857143	0.927798058	ADRA1B|ADRA1A|CHRNA7|HCK|HTR2A|IGF1R|INSR|JAK2|NOS3|MAPK1|MAPK3|PTGS2|SCN5A|SELE|SLC6A3|SRC|EZR|LRRK2	-11.10624676
GO:0043235	receptor complex	-25.42466007	6.435430574	15.55389941	11.38392857	1.500594397	ADRB2|AHR|ALK|APP|AXL|CHRNA7|CSF1R|EGFR|EPHA2|EPHA1|FGFR1|FLT1|FLT3|FLT4|GABBR1|GABRA1|GABRA2|GABRA3|GABRA5|GABRA6|GRIA2|HSP90AB1|HTR2A|HTR2B|HTR2C|HTR3A|IGF1R|IL6|INSR|ITGAL|JAK2|KDR|KIT|LYN|MET|NR3C2|NTRK1|PDGFRA|PDGFRB|PPARG|PTPN6|RET|RXRA|SYK|TGFBR1|TYK2|TYRO3|VDR|NR1H4|NR1H3|GPBAR1	-22.62623964
GO:0098797	plasma membrane protein complex	-6.372619931	2.824641363	6.063172027	6.696428571	1.180950644	ATP4B|CALM1|CASP3|CHRNA7|EGFR|FKBP1A|GABBR1|GRIA2|HTR3A|IGF1R|IL6|INSR|ITGAL|JAK2|KCNA3|KCNH2|LYN|PDE4B|PDE4D|PSEN2|PTPN6|RET|SCN2A|SCN5A|SCN10A|SLC6A3|SYK|TGFBR1|TYK2|NOX4	-4.867930255
GO:0098802	plasma membrane signaling receptor complex	-3.487454146	2.962774295	4.321366318	3.125	0.822037939	CHRNA7|GABBR1|GRIA2|HTR3A|IGF1R|IL6|INSR|ITGAL|JAK2|LYN|PTPN6|SYK|TGFBR1|TYK2	-2.272610298
GO:0030425	dendrite	-25.11480155	5.908398935	15.10466353	12.05357143	1.538253705	ABL1|ADAM10|ADORA1|ADORA2A|ADORA3|APP|DAGLA|CHRM1|CHRM2|CHRM3|CHRM5|CNR2|COMT|DRD1|DRD4|EPHA3|EPHA4|EPHA5|EPHB2|EPHB3|MTOR|FYN|GABBR1|GABRA1|GABRA2|GABRA3|GABRA5|GABRA6|GLRA1|GRIA2|GRM2|GSK3B|HTT|HSP90AA1|HSP90AB1|HTR2A|HTR2B|HTR2C|INSR|MAPT|NTRK1|PDE4B|PPP1CA|MAPK8|PSEN2|PTK2|RET|SRC|TRPV1|CDK5R1|TUBB3|BACE1|LRRK2|EPHA6	-22.47025728
GO:0097447	dendritic tree	-25.04682897	5.889308793	15.07079182	12.05357143	1.538253705	ABL1|ADAM10|ADORA1|ADORA2A|ADORA3|APP|DAGLA|CHRM1|CHRM2|CHRM3|CHRM5|CNR2|COMT|DRD1|DRD4|EPHA3|EPHA4|EPHA5|EPHB2|EPHB3|MTOR|FYN|GABBR1|GABRA1|GABRA2|GABRA3|GABRA5|GABRA6|GLRA1|GRIA2|GRM2|GSK3B|HTT|HSP90AA1|HSP90AB1|HTR2A|HTR2B|HTR2C|INSR|MAPT|NTRK1|PDE4B|PPP1CA|MAPK8|PSEN2|PTK2|RET|SRC|TRPV1|CDK5R1|TUBB3|BACE1|LRRK2|EPHA6	-22.47025728
GO:0098794	postsynapse	-24.63585552	5.651432377	14.78057704	12.27678571	1.550460116	ABL1|ACTB|ADAM10|ADORA1|ADORA2A|ADRA1A|GRK2|AKT1|APP|DAGLA|CHRM1|CHRM2|CHRM3|CHRM5|CHRNA7|DAPK1|DRD1|DRD4|SLC29A1|EPHA4|EPHB2|FABP5|FYN|GABBR1|GABRA1|GABRA2|GABRA3|GABRA5|GABRA6|GLRA1|GRIA2|GSK3B|HTT|HTR2A|HTR3A|JAK2|KCNA3|LYN|MAPT|P2RX7|PDE4B|PLAT|PPP1CA|PTK2|PTPRS|RPS6KB1|SLC6A3|SLC6A4|SRC|AURKA|TRPV1|CDK5R1|SIGMAR1|EGLN1|LRRK2	-22.13846508
GO:0097060	synaptic membrane	-20.14081857	6.716449526	13.96867295	8.705357143	1.331916308	ADAM10|ADORA1|ADORA2A|ADORA3|ADRA1A|DAGLA|CHRM1|CHRM2|CHRM3|CHRM5|CHRNA7|CNR1|DNM1|DRD1|EPHA4|EPHB2|GABBR1|GABRA1|GABRA2|GABRA3|GABRA5|GABRA6|GLRA1|GRIA2|GRM2|HTR2A|HTR3A|KCNA3|PDE2A|PSEN2|PTPRS|SCN2A|SCN10A|SLC6A2|SLC6A3|SLC6A4|SRC|TRPV1|SIGMAR1	-17.71037492
GO:0043025	neuronal cell body	-18.72638728	5.61460396	12.82299291	9.375	1.37711637	ABL1|ADORA1|ADORA2A|APP|CASP3|CHRM2|CNR2|CYP17A1|EPHA4|EPHA5|EPHB2|FYN|GABBR1|GABRA2|GABRA5|GLRA1|GLUL|GRIA2|HSP90AA1|HSP90AB1|HTR2A|IGF1R|INSR|MAPT|NTRK1|P2RX7|PPP1CA|PSEN2|PTPRF|PTPRS|RET|SLC6A2|SLC6A3|SRC|SRD5A2|AURKA|TOP1|TRPV1|CDK5R1|TUBB3|BACE1|LRRK2	-16.35393557
GO:0042734	presynaptic membrane	-17.50142124	10.29099521	14.62910318	5.580357143	1.084484045	ADORA1|ADORA2A|ADORA3|ADRA1A|CHRM1|CHRM2|CNR1|DNM1|DRD1|EPHA4|EPHB2|GABBR1|GABRA3|GABRA5|GRM2|HTR2A|KCNA3|PDE2A|PSEN2|PTPRS|SCN2A|SCN10A|SLC6A2|SLC6A3|SLC6A4	-15.22587956
GO:0098793	presynapse	-16.91647001	5.009496466	11.80737059	9.375	1.37711637	ACTB|ADORA1|ADORA2A|ADORA2B|ADORA3|ADRA1A|GRK2|APP|CHRM1|CHRM2|CNR1|DNM1|DRD1|SLC29A1|EPHA4|EPHB2|GABBR1|GABRA2|GABRA3|GABRA5|GLUL|GRM2|GRM4|GSK3B|HTT|NR4A1|HTR2A|KCNA3|P2RX7|PDE2A|PDE4B|PPP1CA|PSEN2|PTPRS|SCN2A|SCN10A|SLC6A2|SLC6A3|SLC6A4|CDK5R1|BACE1|LRRK2	-14.68232101
GO:0098978	glutamatergic synapse	-16.81790966	5.913190824	12.29726517	8.035714286	1.284348366	ACTB|ADAM10|ADORA2A|ADORA2B|ADRA1A|AKT1|CHRM1|CHRM2|CNR1|MAPK14|DAPK1|DNM1|DRD1|DRD4|EPHA4|EPHB2|GABBR1|GRM2|GSK3B|HTR2A|JAK2|KCNA3|LYN|PLAT|PPP1CA|MAPK3|PTPRS|RELA|RPS6KB1|SCN2A|SCN10A|SRC|AURKA|VCP|EGLN1|LRRK2	-14.62154922
GO:0044297	cell body	-16.75171889	4.956949301	11.71541154	9.375	1.37711637	ABL1|ADORA1|ADORA2A|APP|CASP3|CHRM2|CNR2|CYP17A1|EPHA4|EPHA5|EPHB2|FYN|GABBR1|GABRA2|GABRA5|GLRA1|GLUL|GRIA2|HSP90AA1|HSP90AB1|HTR2A|IGF1R|INSR|MAPT|NTRK1|P2RX7|PPP1CA|PSEN2|PTPRF|PTPRS|RET|SLC6A2|SLC6A3|SRC|SRD5A2|AURKA|TOP1|TRPV1|CDK5R1|TUBB3|BACE1|LRRK2	-14.59012055
GO:0030424	axon	-15.88902876	4.578681275	11.1665986	9.598214286	1.391697088	ABL1|ACTB|ADAM10|ADORA1|ADORA2A|APP|DAGLA|CHRM1|CHRM2|CNR1|COMT|CYP17A1|EPHA4|EPHA5|EPHB2|GABBR1|GABRA2|GLUL|GRM2|GSK3B|HTT|HSP90AA1|HSP90AB1|HTR2A|IGF1R|INSR|KCNA3|MAPT|NTRK1|MAPK8|PSEN2|PTPRS|RET|SCN2A|SCN10A|SLC6A3|SRC|AURKA|CDK5R1|SIGMAR1|TUBB3|BACE1|LRRK2	-13.75961511
GO:0045211	postsynaptic membrane	-14.76261883	6.82400722	11.94022785	6.25	1.143632898	ADORA1|ADORA2A|ADRA1A|DAGLA|CHRM1|CHRM2|CHRM3|CHRM5|CHRNA7|DRD1|EPHA4|EPHB2|GABBR1|GABRA1|GABRA2|GABRA3|GABRA5|GABRA6|GLRA1|GRIA2|HTR2A|HTR3A|KCNA3|PTPRS|SLC6A3|SLC6A4|TRPV1|SIGMAR1	-12.71752607
GO:0150034	distal axon	-8.883880885	5.118005415	8.4426274	4.6875	0.998634496	ABL1|ACTB|ADORA1|APP|CHRM1|CHRM2|CNR1|EPHA4|GLUL|HSP90AA1|HSP90AB1|KCNA3|MAPT|PSEN2|PTPRS|SLC6A3|SRC|CDK5R1|SIGMAR1|TUBB3|LRRK2	-7.152407241
GO:0030426	growth cone	-6.658516183	5.659431138	7.403657748	3.125	0.822037939	ABL1|APP|CNR1|EPHA4|HSP90AA1|HSP90AB1|MAPT|PSEN2|PTPRS|SRC|CDK5R1|SIGMAR1|TUBB3|LRRK2	-5.107250364
GO:0030427	site of polarized growth	-6.500999572	5.494912791	7.24897824	3.125	0.822037939	ABL1|APP|CNR1|EPHA4|HSP90AA1|HSP90AB1|MAPT|PSEN2|PTPRS|SRC|CDK5R1|SIGMAR1|TUBB3|LRRK2	-4.965820573
GO:1902911	protein kinase complex	-17.75395273	11.2514881	15.12019419	5.357142857	1.063828273	CCND1|CCNA2|CCNC|CCND3|CCNE1|CDK1|CDK2|CDK4|CDK6|CDK9|CSNK2A1|DAPK1|ERN1|IGF1R|INSR|PCNA|PRKAG1|PRKDC|TGFBR1|CDK5R1|NUAK1|DBF4|TBK1|CCNB3	-15.43265355
GO:0061695	transferase complex, transferring phosphorus-containing groups	-15.45441634	6.640222482	12.13947678	6.696428571	1.180950644	CCND1|CCNA2|CCNC|CCND3|CCNE1|CDK1|CDK2|CDK4|CDK6|CDK9|CSNK2A1|DAPK1|ERN1|IGF1R|INSR|PCNA|PIK3CA|PIK3CB|PIK3CD|PIK3CG|PIK3R1|PRKAG1|PRKDC|TERT|TGFBR1|CDK5R1|NUAK1|DBF4|TBK1|CCNB3	-13.38299464
GO:1902554	serine/threonine protein kinase complex	-14.60573044	10.88853687	13.52969028	4.464285714	0.97570799	CCND1|CCNA2|CCNC|CCND3|CCNE1|CDK1|CDK2|CDK4|CDK6|CDK9|CSNK2A1|DAPK1|ERN1|PCNA|PRKDC|TGFBR1|CDK5R1|DBF4|TBK1|CCNB3	-12.58546125
GO:0000307	cyclin-dependent protein kinase holoenzyme complex	-12.52283842	17.55232143	14.36336004	2.901785714	0.793047652	CCND1|CCNA2|CCNC|CCND3|CCNE1|CDK1|CDK2|CDK4|CDK6|CDK9|PCNA|CDK5R1|CCNB3	-10.60902457
GO:0098552	side of membrane	-15.57254084	4.486683043	10.99292393	9.598214286	1.391697088	ACP1|ALOX15|ANPEP|BLK|CA4|CCR1|CNR2|CTSB|EPHA5|F2|F3|FGR|FKBP1A|FYN|G6PD|GLRA1|GRIA2|HCK|INSR|ITGAL|JAK1|JAK2|JAK3|KDR|KIT|LCK|LYN|P2RX7|PDGFRA|ABCB1|PLG|PTK6|PTPN1|SELE|SRC|SYK|TYK2|EZR|TRPV1|YES1|ABCG2|TRPM8|LRRK2	-13.47309041
GO:0009897	external side of plasma membrane	-5.731914139	3.335735294	5.946261572	4.6875	0.998634496	ANPEP|CA4|CCR1|CTSB|EPHA5|F2|F3|GLRA1|GRIA2|INSR|ITGAL|KDR|KIT|P2RX7|PDGFRA|ABCB1|PLG|SELE|TRPV1|ABCG2|TRPM8	-4.301470491
GO:0048471	perinuclear region of cytoplasm	-14.35350432	4.057913739	10.26960899	9.821428571	1.406047523	ABL1|ACHE|ADAM10|ALOX5|APEX1|APP|AVPR2|BTK|CA4|CDC25C|CTSB|EGFR|EPHA5|FYN|HTT|HSP90AA1|HSP90AB1|KCNH2|LNPEP|LYN|NOS2|PDE2A|PDE4A|PDE4B|PDE4C|PDE4D|PIK3CA|PIK3R1|PLA2G2A|PSEN2|PTK2|RPS6KB1|SCN5A|SELE|SRC|AURKA|HSP90B1|TYR|VCP|EZR|CDK5R1|PTGES|NOX4|TNKS2	-12.35671624
GO:0098562	cytoplasmic side of membrane	-13.19315659	7.574172474	11.58104496	5.133928571	1.042656757	ACP1|ALOX15|BLK|CNR2|FGR|FKBP1A|FYN|G6PD|HCK|JAK1|JAK2|JAK3|KIT|LCK|LYN|PTK6|PTPN1|SRC|SYK|TYK2|EZR|YES1|LRRK2	-11.2186449
GO:0019898	extrinsic component of membrane	-12.26604151	6.182136316	10.54658843	5.580357143	1.084484045	ALOX15|ALOX15B|BLK|CNR2|FGR|FKBP1A|FYN|HCK|JAK1|JAK2|JAK3|LCK|LYN|PIK3CA|PIK3CB|PIK3CD|PIK3CG|PIK3R1|PLG|PTK6|SRC|SYK|TYK2|EZR|YES1	-10.40547317
GO:0009898	cytoplasmic side of plasma membrane	-11.93809992	7.942226891	11.13012714	4.464285714	0.97570799	ACP1|ALOX15|BLK|CNR2|FGR|FYN|G6PD|HCK|JAK1|JAK2|JAK3|KIT|LCK|LYN|PTK6|SRC|SYK|TYK2|EZR|YES1	-10.10971626
GO:0031234	extrinsic component of cytoplasmic side of plasma membrane	-11.39427666	11.37790931	12.02257976	3.348214286	0.849909252	ALOX15|BLK|CNR2|FGR|FYN|HCK|JAK1|JAK2|JAK3|LCK|LYN|PTK6|SRC|SYK|YES1	-9.581132965
GO:0019897	extrinsic component of plasma membrane	-9.888029607	7.550340695	9.92733358	3.794642857	0.902705471	ALOX15|BLK|CNR2|FGR|FYN|HCK|JAK1|JAK2|JAK3|LCK|LYN|PLG|PTK6|SRC|SYK|TYK2|YES1	-8.103849612
GO:0031252	cell leading edge	-12.42498994	4.935794306	10.00769269	6.919642857	1.199034981	ABL1|ACTB|ADORA1|ADORA2A|AKT1|APP|BMX|DAGLA|CDK6|DPP4|EGFR|EPHA2|FGR|GABBR1|GABRA1|GABRA2|GABRA3|GABRA5|GABRA6|INSR|MAPT|MYLK|PDE4A|PIK3CA|PTK6|ROCK1|SRC|ADAM17|EZR|TRPV1|TUBB3	-10.5296595
GO:0031256	leading edge membrane	-12.38506791	7.832527624	11.30516705	4.6875	0.998634496	ADORA1|ADORA2A|BMX|DAGLA|DPP4|EGFR|EPHA2|FGR|GABBR1|GABRA1|GABRA2|GABRA3|GABRA5|GABRA6|INSR|MAPT|PDE4A|SRC|ADAM17|EZR|TRPV1	-10.50746623
GO:0031253	cell projection membrane	-12.09647583	5.339689266	10.07093438	6.25	1.143632898	ADORA1|ADORA2A|BMX|DAGLA|CA4|CA9|DPP4|DRD1|EGFR|EPHA2|FGR|GABBR1|GABRA1|GABRA2|GABRA3|GABRA5|GABRA6|HSP90AA1|INSR|MAPT|PDE4A|SRC|ADAM17|EZR|TRPV1|ABCG2|SLC22A12|FFAR4	-10.25229791
GO:0001726	ruffle	-4.744718374	4.475730071	5.75097698	2.678571429	0.762810824	ABL1|BMX|CDK6|EGFR|EPHA2|FGR|PDE4A|PTK6|ROCK1|SRC|ADAM17|EZR	-3.398595612
GO:0032587	ruffle membrane	-3.878533371	5.347241867	5.366037615	1.785714286	0.625682936	BMX|EGFR|EPHA2|FGR|PDE4A|SRC|ADAM17|EZR	-2.607313056
GO:0032589	neuron projection membrane	-10.05969829	13.28044496	11.77254279	2.678571429	0.762810824	ADORA1|ADORA2A|DAGLA|GABBR1|GABRA1|GABRA2|GABRA3|GABRA5|GABRA6|INSR|MAPT|TRPV1	-8.261277855
GO:0032590	dendrite membrane	-6.781598445	12.85884354	9.430214941	1.785714286	0.625682936	DAGLA|GABRA1|GABRA2|GABRA3|GABRA5|GABRA6|INSR|TRPV1	-5.222060101
GO:1902710	GABA receptor complex	-6.338039056	19.28826531	10.27982767	1.339285714	0.543087415	GABBR1|GABRA1|GABRA2|GABRA3|GABRA5|GABRA6	-4.840648618
GO:1902711	GABA-A receptor complex	-5.165408427	17.76550752	8.963607048	1.116071429	0.496329221	GABRA1|GABRA2|GABRA3|GABRA5|GABRA6	-3.776357463
GO:0098982	GABA-ergic synapse	-4.449749734	6.429421769	6.110123849	1.785714286	0.625682936	ADRA1A|CNR1|DRD1|GABBR1|GABRA1|GABRA2|GABRA3|GABRA5	-3.133249438
GO:0034707	chloride channel complex	-3.795025597	7.36461039	5.792969786	1.339285714	0.543087415	GABRA1|GABRA2|GABRA3|GABRA5|GABRA6|GLRA1	-2.540673208
GO:0005667	transcription regulator complex	-9.599224742	3.932558946	8.230622315	6.696428571	1.180950644	PARP1|AHR|APEX1|CCND1|CDK2|CDK4|CSNK2A1|ESR1|HDAC2|NR4A1|JUN|MDM2|MYC|PPARG|PRKDC|RELA|RXRA|RXRB|THRB|NR1H2|VDR|NCOA1|HDAC3|MBD2|NCOR1|NCOR2|HDAC9|HDAC4|NR1H3|NCOA2	-7.828833032
GO:0090575	RNA polymerase II transcription regulator complex	-2.81322996	2.923615017	3.775019881	2.455357143	0.731172822	JUN|MYC|PPARG|RXRA|RXRB|THRB|NR1H2|VDR|NCOA1|NR1H3|NCOA2	-1.654959567
GO:0045177	apical part of cell	-9.381690901	4.091450216	8.210673342	6.25	1.143632898	ADRB2|APP|ATP4B|CA2|CA4|CA12|CTSB|CTSL|DPP4|SLC29A1|FABP1|FABP2|HSP90AA1|ABCC1|OXTR|PDE4D|PDGFRB|ABCB1|PLAT|PSEN2|SLC16A1|ADAM17|EZR|MGAM|ABCG2|NPC1L1|TLR9|SLC22A12	-7.624663152
GO:0016324	apical plasma membrane	-7.449256706	3.911096617	7.159356509	5.133928571	1.042656757	ADRB2|ATP4B|CA4|CA12|CTSB|CTSL|DPP4|SLC29A1|HSP90AA1|ABCC1|OXTR|PDE4D|PDGFRB|ABCB1|PSEN2|SLC16A1|ADAM17|EZR|MGAM|ABCG2|NPC1L1|TLR9|SLC22A12	-5.817167694
GO:0009925	basal plasma membrane	-4.851311054	3.750496032	5.566638414	3.348214286	0.849909252	ADORA1|CA9|CA12|CD81|CHRM3|EGFR|SLC29A1|HSP90AA1|MET|ABCC1|SLC16A1|AURKA|EZR|TLR9|LRRK2	-3.494847458
GO:0016323	basolateral plasma membrane	-4.822832017	3.954497908	5.62287308	3.125	0.822037939	ADORA1|CA9|CA12|CD81|CHRM3|EGFR|SLC29A1|HSP90AA1|ABCC1|SLC16A1|AURKA|EZR|TLR9|LRRK2	-3.471569615
GO:0045178	basal part of cell	-4.50730662	3.503923628	5.244544766	3.348214286	0.849909252	ADORA1|CA9|CA12|CD81|CHRM3|EGFR|SLC29A1|HSP90AA1|MET|ABCC1|SLC16A1|AURKA|EZR|TLR9|LRRK2	-3.181154938
GO:0005635	nuclear envelope	-9.293965845	3.931242828	8.087692692	6.473214286	1.162489368	ABL1|PARP1|ADRA1B|ADRA1A|ALOX5|ALOX5AP|APP|BCHE|CCND1|BCL2|CDK2|CDK4|DHCR7|EGFR|EPHA3|ERN1|MTOR|NR4A1|INSR|PLA2G4A|MAPK3|PSEN2|PTGS2|TYRO3|TNKS|PTGES|SIGMAR1|SIRT1|TNKS2	-7.549903074
GO:0031965	nuclear membrane	-5.875291338	3.857653061	6.251599302	4.017857143	0.927798058	ABL1|ADRA1B|ADRA1A|ALOX5|ALOX5AP|CCND1|BCL2|CDK4|DHCR7|EGFR|EPHA3|ERN1|NR4A1|PSEN2|PTGS2|TNKS|SIGMAR1|SIRT1	-4.405929624
GO:0005637	nuclear inner membrane	-2.809451703	5.92183584	4.56065304	1.116071429	0.496329221	ERN1|PSEN2|PTGS2|SIGMAR1|SIRT1	-1.654483946
GO:0101002	ficolin-1-rich granule	-8.557040368	6.203523166	8.704995507	3.794642857	0.902705471	ALOX5|MAPK14|CTSB|CTSS|FPR1|FPR2|GUSB|HSP90AA1|HSP90AB1|IMPDH2|MIF|MMP9|PPIA|MAPK1|VCP|MGAM|QPCT	-6.83780118
GO:1904813	ficolin-1-rich granule lumen	-8.305597994	7.621975806	9.060317303	3.125	0.822037939	ALOX5|MAPK14|CTSB|CTSS|GUSB|HSP90AA1|HSP90AB1|IMPDH2|MIF|MMP9|PPIA|MAPK1|VCP|QPCT	-6.609839902
GO:0031983	vesicle lumen	-7.61234124	4.33543578	7.436008846	4.6875	0.998634496	ALOX5|APP|MAPK14|CTSG|EGFR|FABP5|FGR|GUSB|HSP90AA1|HSP90AB1|IMPDH2|MIF|MMP8|PLG|PPIA|MAPK1|PTPN6|ROCK1|VCP|BACE1|QPCT	-5.960048842
GO:0060205	cytoplasmic vesicle lumen	-6.976491746	4.154395604	7.010625391	4.464285714	0.97570799	ALOX5|APP|MAPK14|CTSG|FABP5|FGR|GUSB|HSP90AA1|HSP90AB1|IMPDH2|MIF|MMP8|PLG|PPIA|MAPK1|PTPN6|ROCK1|VCP|BACE1|QPCT	-5.382191294
GO:0034774	secretory granule lumen	-6.378804257	3.983446096	6.599686119	4.241071429	0.952112848	ALOX5|APP|MAPK14|CTSG|FABP5|FGR|GUSB|HSP90AA1|HSP90AB1|IMPDH2|MIF|MMP8|PLG|PPIA|MAPK1|PTPN6|ROCK1|VCP|QPCT	-4.867930255
GO:0031966	mitochondrial membrane	-8.473425197	3.133703581	7.275365757	7.8125	1.26792051	ALPL|ATP5F1B|BCL2|BCL2A1|CNR1|CYP1A1|CYP11B1|CYP11B2|DHODH|EPHA4|FGR|MTOR|GABBR1|HSD3B1|HSD3B2|LDHB|LYN|MAOA|MAOB|MCL1|ND6|NDUFA4|PDE2A|PGR|PLA2G2A|PLA2G4A|PSEN2|PTPN1|RAF1|RPS6KB1|SRC|TYMS|ABCG2|COQ8B|LRRK2	-6.766085232
GO:0019866	organelle inner membrane	-4.964887137	2.802717251	5.251094781	5.133928571	1.042656757	ATP5F1B|CYP1A1|CYP11B1|CYP11B2|DHODH|ERN1|FGR|HSD3B1|HSD3B2|LDHB|LYN|ND6|NDUFA4|PDE2A|PLA2G4A|PSEN2|PTGS2|PTPN1|SRC|TYMS|SIGMAR1|SIRT1|LRRK2	-3.597830468
GO:0005743	mitochondrial inner membrane	-3.728407188	2.575641853	4.347407515	4.241071429	0.952112848	ATP5F1B|CYP1A1|CYP11B1|CYP11B2|DHODH|FGR|HSD3B1|HSD3B2|LDHB|LYN|ND6|NDUFA4|PDE2A|PLA2G4A|PSEN2|PTPN1|SRC|TYMS|LRRK2	-2.482249278
GO:0005925	focal adhesion	-8.239024598	3.99934411	7.608281907	5.580357143	1.084484045	ACTB|ADAM10|ALOX15B|CD81|DPP4|EGFR|EPHA2|FLT1|HCK|ICAM1|JAK1|JAK2|PDGFRB|PPIA|MAPK1|MAPK3|MAP2K1|PTK2|SLC6A4|SRC|ADAM17|HSP90B1|EZR|YES1|NOX4	-6.554547517
GO:0030055	cell-substrate junction	-8.036314649	3.9067667	7.46154826	5.580357143	1.084484045	ACTB|ADAM10|ALOX15B|CD81|DPP4|EGFR|EPHA2|FLT1|HCK|ICAM1|JAK1|JAK2|PDGFRB|PPIA|MAPK1|MAPK3|MAP2K1|PTK2|SLC6A4|SRC|ADAM17|HSP90B1|EZR|YES1|NOX4	-6.362832952
GO:0015629	actin cytoskeleton	-2.478622565	2.173325668	3.234056763	3.571428571	0.876768309	ABL1|ACTB|AXL|CNR1|DAPK1|EPHA3|FGR|FLT1|FYN|HCK|MYLK|PTK2|SRC|ADAM17|EZR|YES1	-1.376267145
GO:0098685	Schaffer collateral - CA1 synapse	-7.813134249	8.618161094	9.07074336	2.678571429	0.762810824	ACTB|ADORA2B|ADORA3|ADRB1|CHRM1|EPHA4|FYN|GABBR1|PLAT|MAPK9|PTPRS|ROCK1	-6.150376417
GO:0000118	histone deacetylase complex	-7.554437282	9.282477679	9.095639949	2.455357143	0.731172822	CSNK2A1|HDAC2|HDAC3|MBD2|NCOR1|HDAC9|HDAC4|HDAC5|HDAC7|HDAC11|HDAC10	-5.912364049
GO:1904949	ATPase complex	-2.790578517	3.673955296	3.98495723	1.785714286	0.625682936	ACTB|ATP5F1B|CSNK2A1|HDAC2|VCP|MBD2|BAZ2A|CECR2	-1.642141627
GO:0016581	NuRD complex	-2.725600753	11.91334034	5.518958084	0.669642857	0.385321828	CSNK2A1|HDAC2|MBD2	-1.586779631
GO:0090545	CHD-type complex	-2.725600753	11.91334034	5.518958084	0.669642857	0.385321828	CSNK2A1|HDAC2|MBD2	-1.586779631
GO:0070603	SWI/SNF superfamily-type complex	-2.579588314	4.355414747	3.973829978	1.339285714	0.543087415	ACTB|CSNK2A1|HDAC2|MBD2|BAZ2A|CECR2	-1.459382663
GO:0031904	endosome lumen	-7.141734441	14.21240602	9.993084488	1.785714286	0.625682936	APP|CTSB|CTSL|CTSS|JAK2|LNPEP|PTPN1|PTPN2	-5.519405266
GO:0036021	endolysosome lumen	-4.500590068	40.50535714	10.83252602	0.669642857	0.385321828	CTSB|CTSL|CTSS	-3.179290889
GO:0005775	vacuolar lumen	-3.502915759	3.835734578	4.626388512	2.232142857	0.697943126	CTSB|CTSG|CTSL|CTSS|FABP5|GUSB|HSP90AA1|PDGFRB|MAPK1|VCP	-2.284278922
GO:0036019	endolysosome	-3.075054089	9.311576355	5.490900291	0.892857143	0.444431118	CTSB|CTSL|CTSS|TLR9	-1.892934086
GO:0043202	lysosomal lumen	-2.466137428	4.133199708	3.809418853	1.339285714	0.543087415	CTSB|CTSL|CTSS|GUSB|HSP90AA1|PDGFRB	-1.370465342
GO:0005943	phosphatidylinositol 3-kinase complex, class IA	-7.077346642	37.50496032	13.43045135	1.116071429	0.496329221	PIK3CA|PIK3CB|PIK3CD|PIK3CG|PIK3R1	-5.473902812
GO:0097651	phosphatidylinositol 3-kinase complex, class I	-7.077346642	37.50496032	13.43045135	1.116071429	0.496329221	PIK3CA|PIK3CB|PIK3CD|PIK3CG|PIK3R1	-5.473902812
GO:0005942	phosphatidylinositol 3-kinase complex	-4.209276937	11.63947044	7.028783574	1.116071429	0.496329221	PIK3CA|PIK3CB|PIK3CD|PIK3CG|PIK3R1	-2.911458854
GO:0031968	organelle outer membrane	-6.854935256	4.762040605	7.189887879	3.794642857	0.902705471	BCL2|BCL2A1|CNR1|DHCR7|EPHA4|MTOR|MAOA|MAOB|MCL1|PDE2A|PGR|PLA2G2A|PTGS2|RAF1|RPS6KB1|SIGMAR1|LRRK2	-5.269589648
GO:0019867	outer membrane	-6.803531267	4.722846855	7.144681963	3.794642857	0.902705471	BCL2|BCL2A1|CNR1|DHCR7|EPHA4|MTOR|MAOA|MAOB|MCL1|PDE2A|PGR|PLA2G2A|PTGS2|RAF1|RPS6KB1|SIGMAR1|LRRK2	-5.235559755
GO:0005741	mitochondrial outer membrane	-5.416861293	4.458136792	6.195700707	3.125	0.822037939	BCL2|BCL2A1|CNR1|EPHA4|MTOR|MAOA|MAOB|MCL1|PDE2A|PGR|PLA2G2A|RAF1|RPS6KB1|LRRK2	-4.004642464
GO:0099572	postsynaptic specialization	-6.843051212	3.905475207	6.828815537	4.6875	0.998634496	ADAM10|ADORA1|ADORA2A|DAGLA|CHRM1|DAPK1|EPHA4|FABP5|FYN|GABRA2|GABRA3|GABRA5|GRIA2|LYN|PDE4B|PTPRS|SRC|AURKA|CDK5R1|SIGMAR1|EGLN1	-5.266479528
GO:0098984	neuron to neuron synapse	-6.458063565	3.701533943	6.524242585	4.6875	0.998634496	ADAM10|ADORA1|ADORA2A|DAGLA|CHRM1|CHRM2|DAPK1|EPHA4|EPHB2|FABP5|FYN|GRIA2|LYN|PDE4B|PTPRS|SRC|AURKA|CDK5R1|SIGMAR1|BACE1|EGLN1	-4.930709903
GO:0032279	asymmetric synapse	-5.781422291	3.633625051	6.103002303	4.241071429	0.952112848	ADAM10|ADORA1|ADORA2A|DAGLA|CHRM1|CHRM2|DAPK1|EPHA4|FABP5|FYN|GRIA2|LYN|PDE4B|PTPRS|SRC|AURKA|CDK5R1|SIGMAR1|EGLN1	-4.338389515
GO:0014069	postsynaptic density	-5.426516407	3.58454488	5.867924031	4.017857143	0.927798058	ADAM10|ADORA1|ADORA2A|DAGLA|CHRM1|DAPK1|EPHA4|FABP5|FYN|GRIA2|LYN|PDE4B|PTPRS|SRC|AURKA|CDK5R1|SIGMAR1|EGLN1	-4.008307215
GO:0099634	postsynaptic specialization membrane	-3.972684189	4.860642857	5.303551845	2.008928571	0.662882408	DAGLA|CHRM1|EPHA4|GABRA2|GABRA3|GABRA5|GRIA2|PTPRS|SIGMAR1	-2.688368576
GO:0098839	postsynaptic density membrane	-2.422791504	4.050535714	3.746693201	1.339285714	0.543087415	DAGLA|CHRM1|EPHA4|GRIA2|PTPRS|SIGMAR1	-1.331941246
GO:0005911	cell-cell junction	-6.64656914	3.309261204	6.449171676	5.580357143	1.084484045	ACTB|ADAM10|AKT1|ALOX15B|APP|CCND1|CDK4|CSK|DPP4|EPHA2|EPHA4|KIT|LYN|OXTR|P2RX7|PIK3CA|PIK3R1|PPP1CA|PRKCH|PTPN6|SCN2A|SCN5A|ADAM17|TGFBR1|EZR	-5.103421211
GO:0005912	adherens junction	-2.169787477	2.903609831	3.193205216	1.785714286	0.625682936	ACTB|ADAM10|ALOX15B|EPHA4|LYN|OXTR|PPP1CA|EZR	-1.101071665
GO:0043197	dendritic spine	-6.379001694	5.370028409	7.129528055	3.125	0.822037939	ADORA1|APP|DAGLA|DRD1|EPHA4|EPHB2|GABBR1|GRIA2|MAPT|PDE4B|PPP1CA|PTK2|TRPV1|CDK5R1	-4.867930255
GO:0044309	neuron spine	-6.319283262	5.309691011	7.071161682	3.125	0.822037939	ADORA1|APP|DAGLA|DRD1|EPHA4|EPHB2|GABBR1|GRIA2|MAPT|PDE4B|PPP1CA|PTK2|TRPV1|CDK5R1	-4.829071409
GO:0030673	axolemma	-4.373961129	19.28826531	8.392472301	0.892857143	0.444431118	ADORA1|ADORA2A|GABBR1|MAPT	-3.062207268
GO:0044304	main axon	-4.304760775	7.270192308	6.205225601	1.5625	0.5859375	ADORA1|ADORA2A|APP|DAGLA|GABBR1|MAPT|SCN2A	-2.997702035
GO:1902495	transmembrane transporter complex	-6.275585429	3.607347328	6.379522594	4.6875	0.998634496	ATP4B|CALM1|CHRNA7|FKBP1A|GABRA1|GABRA2|GABRA3|GABRA5|GABRA6|GLRA1|GRIA2|HTR3A|KCNA3|KCNH2|ND6|NDUFA4|PDE4B|PDE4D|SCN2A|SCN5A|SCN10A	-4.792435431
GO:0034702	monoatomic ion channel complex	-6.179667369	4.050535714	6.511098915	4.017857143	0.927798058	CALM1|CHRNA7|FKBP1A|GABRA1|GABRA2|GABRA3|GABRA5|GABRA6|GLRA1|GRIA2|HTR3A|KCNA3|KCNH2|PDE4B|PDE4D|SCN2A|SCN5A|SCN10A	-4.70346623
GO:1990351	transporter complex	-5.829458056	3.383502387	6.024275649	4.6875	0.998634496	ATP4B|CALM1|CHRNA7|FKBP1A|GABRA1|GABRA2|GABRA3|GABRA5|GABRA6|GLRA1|GRIA2|HTR3A|KCNA3|KCNH2|ND6|NDUFA4|PDE4B|PDE4D|SCN2A|SCN5A|SCN10A	-4.37999117
GO:0005891	voltage-gated calcium channel complex	-3.795025597	7.36461039	5.792969786	1.339285714	0.543087415	FKBP1A|PDE4B|PDE4D|SCN2A|SCN5A|SCN10A	-2.540673208
GO:0034704	calcium channel complex	-3.762395719	5.981803797	5.436519612	1.5625	0.5859375	CALM1|FKBP1A|PDE4B|PDE4D|SCN2A|SCN5A|SCN10A	-2.512159895
GO:0034703	cation channel complex	-3.188452539	3.497871947	4.268662508	2.232142857	0.697943126	CALM1|FKBP1A|HTR3A|KCNA3|KCNH2|PDE4B|PDE4D|SCN2A|SCN5A|SCN10A	-1.984792858
GO:0001518	voltage-gated sodium channel complex	-2.982676343	14.46619898	6.179629399	0.669642857	0.385321828	SCN2A|SCN5A|SCN10A	-1.804044667
GO:0034706	sodium channel complex	-2.285213934	8.438616071	4.470159236	0.669642857	0.385321828	SCN2A|SCN5A|SCN10A	-1.202796844
GO:0030315	T-tubule	-2.134127055	5.192994505	3.710671278	0.892857143	0.444431118	ADRA1A|IGF1R|SCN2A|SCN5A	-1.070772971
GO:0031970	organelle envelope lumen	-5.862551272	7.181800912	7.360507198	2.232142857	0.697943126	ALOX5|ALPL|APP|BCHE|CDC25C|FGR|HSD3B1|HSD3B2|LYN|PTGES	-4.399922941
GO:0005758	mitochondrial intermembrane space	-2.804433905	4.822066327	4.301249674	1.339285714	0.543087415	ALPL|CDC25C|FGR|HSD3B1|HSD3B2|LYN	-1.652743857
GO:0005813	centrosome	-5.83332278	2.839160547	5.775626335	6.026785714	1.124361352	APEX1|CALM1|CCNE1|CDK1|CDC25B|CDK2|CDK6|CHEK1|DRD4|G6PD|GSK3B|LCK|NEK1|NEK2|PCNA|PDE4B|PLK1|PSEN2|SLC16A1|AURKA|TNKS|AURKB|MAPKAPK2|ROCK2|NEK6|TNKS2|CCNB3	-4.37999117
GO:0000781	chromosome, telomeric region	-5.745057954	5.132257728	6.644610643	2.901785714	0.793047652	PARP1|APEX1|CDK1|CDK2|CHEK1|FEN1|HDAC2|PCNA|PPP1CA|PRKDC|TERT|TNKS|TNKS2	-4.308365356
GO:0098687	chromosomal region	-5.597513011	3.392408471	5.891233808	4.464285714	0.97570799	ACTB|PARP1|APEX1|CDK1|CDK2|CHEK1|FEN1|HDAC2|NEK2|PCNA|PLK1|PPP1CA|PRKDC|PSEN2|AURKA|TERT|TOP2A|TNKS|AURKB|TNKS2	-4.173229671
GO:0030139	endocytic vesicle	-5.286386497	3.501904076	5.747699379	4.017857143	0.927798058	ADRB2|AVPR2|CAMK2B|CHRM2|CTSL|CTSS|DPP4|EGFR|MTOR|GRIA2|HSP90AA1|LYN|MDM2|NOS3|SYK|HSP90B1|TLR9|FFAR4	-3.880076528
GO:0030666	endocytic vesicle membrane	-2.565197453	3.099899781	3.616523385	2.008928571	0.662882408	ADRB2|AVPR2|CAMK2B|CHRM2|EGFR|GRIA2|LYN|MDM2|NOS3	-1.448018257
GO:0098665	serotonin receptor complex	-5.248452756	30.00396825	10.67077956	0.892857143	0.444431118	HTR2A|HTR2B|HTR2C|HTR3A	-3.847972331
GO:0098666	G protein-coupled serotonin receptor complex	-4.893713888	50.63169643	12.17224488	0.669642857	0.385321828	HTR2A|HTR2B|HTR2C	-3.531986052
GO:0005819	spindle	-5.172439344	3.176890756	5.541878776	4.464285714	0.97570799	AKT1|APP|CALM1|CDK1|CDC25B|MAPK14|NR3C1|NEK2|PLK1|POLB|MAPK1|RPS6KA2|AURKA|TNKS|HDAC3|AURKB|NCOR1|TUBB3|NEK6|TUBB1	-3.777711248
GO:0072686	mitotic spindle	-3.387480021	3.70928179	4.4952453	2.232142857	0.697943126	CDK1|PLK1|MAPK1|AURKA|TNKS|HDAC3|AURKB|NCOR1|TUBB3|TUBB1	-2.176396322
GO:0000922	spindle pole	-2.953308824	3.532443937	4.084090581	2.008928571	0.662882408	CALM1|CDC25B|MAPK14|NEK2|PLK1|AURKA|TNKS|AURKB|NEK6	-1.778137681
GO:0005876	spindle microtubule	-2.886107733	5.000661376	4.420887818	1.339285714	0.543087415	CALM1|CDK1|PLK1|POLB|AURKA|AURKB	-1.717776014
GO:0051233	spindle midzone	-2.671375151	7.298262548	4.700459161	0.892857143	0.444431118	APP|PLK1|AURKA|AURKB	-1.535712549
GO:0097431	mitotic spindle pole	-2.628118563	7.106203008	4.61837174	0.892857143	0.444431118	PLK1|AURKA|TNKS|AURKB	-1.501795987
GO:0000323	lytic vacuole	-5.059189658	2.523698264	5.177714985	6.25	1.143632898	ADRB2|ANPEP|STS|CTSB|CTSG|CTSL|CTSS|DPP4|FABP5|FPR1|MTOR|GUSB|HCK|HSP90AA1|INSR|LNPEP|LYN|PDGFRB|MAPK1|PSEN2|SRC|TYR|VCP|BACE1|TLR9|AKR1B10|LRRK2|FFAR4	-3.681275061
GO:0005764	lysosome	-5.059189658	2.523698264	5.177714985	6.25	1.143632898	ADRB2|ANPEP|STS|CTSB|CTSG|CTSL|CTSS|DPP4|FABP5|FPR1|MTOR|GUSB|HCK|HSP90AA1|INSR|LNPEP|LYN|PDGFRB|MAPK1|PSEN2|SRC|TYR|VCP|BACE1|TLR9|AKR1B10|LRRK2|FFAR4	-3.681275061
GO:0005641	nuclear envelope lumen	-5.031723299	27.00357143	10.08457626	0.892857143	0.444431118	ALOX5|APP|BCHE|PTGES	-3.659271598
GO:0017053	transcription repressor complex	-4.68554285	6.923992674	6.423554448	1.785714286	0.625682936	CCND1|JUN|MDM2|MYC|HDAC3|NCOR1|NCOR2|HDAC4	-3.344499613
GO:0043204	perikaryon	-4.644916426	4.760244963	5.77370029	2.455357143	0.731172822	APP|CNR2|EPHA4|FYN|GLRA1|GLUL|PPP1CA|PTPRS|TOP1|CDK5R1|LRRK2	-3.30889399
GO:0097386	glial cell projection	-3.630830276	8.882753759	5.962049927	1.116071429	0.496329221	APP|FYN|GLUL|GRM2|MAPT	-2.396681273
GO:0005769	early endosome	-4.621390307	3.010961603	5.125565427	4.241071429	0.952112848	ADRB1|ADRB2|APP|DAGLA|EGFR|EPHA3|EPHA4|HTT|KDR|LNPEP|NTRK1|MAPK1|MAPK3|MAP2K1|PSEN2|PTPN1|RET|LIPG|BACE1	-3.29033129
GO:0005770	late endosome	-2.727907214	2.700357143	3.629262066	2.678571429	0.762810824	CTSL|CTSS|EGFR|HTT|INSR|NTRK1|MAPK1|MAPK3|MAP2K1|SRC|BACE1|LRRK2	-1.586779631
GO:0043679	axon terminus	-4.283405343	5.329652256	5.679084561	2.008928571	0.662882408	ACTB|ADORA1|CHRM1|CHRM2|EPHA4|GLUL|KCNA3|SLC6A3|LRRK2	-2.980991508
GO:0044306	neuron projection terminus	-3.868027617	4.709925249	5.177749549	2.008928571	0.662882408	ACTB|ADORA1|CHRM1|CHRM2|EPHA4|GLUL|KCNA3|SLC6A3|LRRK2	-2.601086101
GO:0044305	calyx of Held	-2.581322533	10.65930451	5.164305936	0.669642857	0.385321828	ACTB|ADORA1|KCNA3	-1.459382663
GO:0005788	endoplasmic reticulum lumen	-4.114538083	3.235252168	4.874280737	3.348214286	0.849909252	ADAM10|APP|STS|BCHE|F2|FLT3|IL6|MAPK1|MAPK3|PTGS2|ADAM17|HSP90B1|CES2|ADAMTS5|BACE1	-2.821267628
GO:0043209	myelin sheath	-4.029065157	8.101071429	6.161990393	1.339285714	0.543087415	BCL2|CA2|CALM1|GLUL|HSP90AA1|CA13	-2.740295203
GO:0031012	extracellular matrix	-3.956156851	2.531584821	4.485866189	4.6875	0.998634496	ACHE|ALPL|CMA1|CTSB|CTSG|CTSL|CTSS|F2|F3|HSP90AA1|ICAM1|MMP2|MMP7|MMP8|MMP9|MMP16|PLG|PRSS1|HSP90B1|ADAMTS5|MMP25	-2.676250358
GO:0030312	external encapsulating structure	-3.945454446	2.527072193	4.476716191	4.6875	0.998634496	ACHE|ALPL|CMA1|CTSB|CTSG|CTSL|CTSS|F2|F3|HSP90AA1|ICAM1|MMP2|MMP7|MMP8|MMP9|MMP16|PLG|PRSS1|HSP90B1|ADAMTS5|MMP25	-2.669912758
GO:0062023	collagen-containing extracellular matrix	-3.667895017	2.719553995	4.361904158	3.794642857	0.902705471	ACHE|CMA1|CTSB|CTSG|CTSL|CTSS|F2|F3|HSP90AA1|ICAM1|MMP2|MMP8|MMP9|PLG|PRSS1|HSP90B1|ADAMTS5	-2.425777084
GO:0097038	perinuclear endoplasmic reticulum	-3.811521434	14.21240602	7.063956492	0.892857143	0.444431118	ADAM10|FYN|PIK3R1|NOX4	-2.548816971
GO:0043198	dendritic shaft	-3.630830276	8.882753759	5.962049927	1.116071429	0.496329221	APP|EPHA4|GABBR1|HTR2A|PSEN2	-2.396681273
GO:0031594	neuromuscular junction	-3.091997628	5.473696911	4.72462367	1.339285714	0.543087415	ACHE|APP|EPHA4|P2RX7|PSEN2|CDK5R1	-1.89924131
GO:0000791	euchromatin	-3.625124066	6.86531477	5.52960614	1.339285714	0.543087415	ESR1|JAK2|JUN|NR1H4|SIRT1|CECR2	-2.394905357
GO:0044294	dendritic growth cone	-3.595540574	22.50297619	7.911107778	0.669642857	0.385321828	HSP90AA1|HSP90AB1|SRC	-2.369216908
GO:0044292	dendrite terminus	-3.082627225	15.57898352	6.446813748	0.669642857	0.385321828	HSP90AA1|HSP90AB1|SRC	-1.893445367
GO:0071682	endocytic vesicle lumen	-2.338457547	8.805512422	4.591804409	0.669642857	0.385321828	CTSL|HSP90AA1|HSP90B1	-1.250436579
GO:0044295	axonal growth cone	-2.285213934	8.438616071	4.470159236	0.669642857	0.385321828	EPHA4|HSP90AA1|HSP90AB1	-1.202796844
GO:0042470	melanosome	-2.184180685	3.616549745	3.401703734	1.339285714	0.543087415	CTSB|FASN|HSP90AA1|HSP90AB1|HSP90B1|TYR	-1.112758979
GO:0048770	pigment granule	-2.184180685	3.616549745	3.401703734	1.339285714	0.543087415	CTSB|FASN|HSP90AA1|HSP90AB1|HSP90B1|TYR	-1.112758979
GO:0000242	pericentriolar material	-3.550966793	12.27435065	6.4865495	0.892857143	0.444431118	LCK|NEK1|TNKS|TNKS2	-2.328503548
GO:0000228	nuclear chromosome	-3.240266199	3.300436508	4.246937393	2.455357143	0.731172822	PARP1|CHEK1|CSNK2A1|HDAC2|JUN|NEK2|PCNA|PLK1|TOP1|TOP2A|BRD4	-2.032910373
GO:0000793	condensed chromosome	-2.545201301	2.700357143	3.473304269	2.455357143	0.731172822	ACTB|CDK2|CHEK1|ESRRB|NEK2|PLK1|PSEN2|AURKA|TOP2A|AURKB|BRD4	-1.434012469
GO:0043073	germ cell nucleus	-2.498774716	5.037979744	4.0572892	1.116071429	0.496329221	CDK2|PCNA|AURKA|TOP1|TOP2A	-1.393494743
GO:0001673	male germ cell nucleus	-2.134127055	5.192994505	3.710671278	0.892857143	0.444431118	CDK2|PCNA|TOP1|TOP2A	-1.070772971
GO:0098992	neuronal dense core vesicle	-3.134440499	9.644132653	5.611182727	0.892857143	0.444431118	ADRB1|ADRB2|APP|PLAT	-1.934445772
GO:0031045	dense core granule	-2.505910749	6.586236934	4.38893044	0.892857143	0.444431118	ADRB1|ADRB2|APP|PLAT	-1.397686395
GO:0070820	tertiary granule	-3.099299468	3.704758275	4.258767441	2.008928571	0.662882408	ADAM10|CTSS|FPR1|FPR2|MMP8|MMP9|PTPN6|MGAM|QPCT	-1.902939026
GO:1904724	tertiary granule lumen	-2.879460696	6.137175325	4.675777403	1.116071429	0.496329221	CTSS|MMP8|MMP9|PTPN6|QPCT	-1.714508718
GO:0042581	specific granule	-2.560958684	3.375446429	3.694110659	1.785714286	0.625682936	ADAM10|FPR2|ITGAL|MMP8|PTPN6|DGAT1|QPCT|MMP25	-1.446784998
GO:0032809	neuronal cell body membrane	-3.075054089	9.311576355	5.490900291	0.892857143	0.444431118	GABRA5|INSR|SLC6A2|SLC6A3	-1.892934086
GO:0044298	cell body membrane	-2.910115526	8.438616071	5.162378628	0.892857143	0.444431118	GABRA5|INSR|SLC6A2|SLC6A3	-1.738377558
GO:0016607	nuclear speck	-2.850953294	2.451898132	3.642920765	3.348214286	0.849909252	APEX1|AR|CLK2|CLK3|MAPK14|NR3C1|MAPT|MAPK9|TERT|HDAC4|HDAC5|NAMPT|NEK6|BAZ2A|CCNB3	-1.689354958
GO:0031143	pseudopodium	-2.651189633	11.2514881	5.334642053	0.669642857	0.385321828	MAPK1|MAPK3|RAF1	-1.518662745
GO:0098858	actin-based cell projection	-2.645824318	2.96091792	3.644373579	2.232142857	0.697943126	APP|CA9|EPHA4|FABP2|OXTR|PDGFRA|SRC|EZR|TUBB3|LRRK2	-1.516410665
GO:0005902	microvillus	-2.466137428	4.133199708	3.809418853	1.339285714	0.543087415	CA9|FABP2|OXTR|PDGFRA|EZR|LRRK2	-1.370465342
GO:0030027	lamellipodium	-2.464163442	2.993006685	3.493590844	2.008928571	0.662882408	ACTB|AKT1|APP|DPP4|EPHA2|MYLK|PIK3CA|ROCK1|TUBB3	-1.370465342
GO:0005903	brush border	-2.279391385	3.785547397	3.539361245	1.339285714	0.543087415	ACTB|CA4|HSP90AA1|EZR|ABCG2|SLC22A12	-1.199749349
GO:0072562	blood microparticle	-2.237637747	3.281684028	3.365316846	1.5625	0.5859375	ACTB|BCHE|F2|IGHG1|PLG|PON1|PRSS1	-1.160753146
GO:0030667	secretory granule membrane	-2.071803119	2.327894089	2.923574455	2.455357143	0.731172822	ADAM10|ANPEP|CA4|FABP5|FPR1|FPR2|CXCR1|ITGAL|DGAT1|MGAM|MMP25	-1.011105279
