# Supplementary material for: A Network Pharmacology Prediction and Molecular Docking-Based Strategy to Explore the Potential Pharmacological Mechanism of Astragalus membranaceus for Glioma
Source: Int J Mol Sci. 2023 Nov 14;24(22):16306. doi: 10.3390/ijms242216306 (PMC10671347; doi:10.3390/ijms242216306)
Supplement: Supplementary file 1 [file ijms-24-16306-s001.zip › Table S10. 8exl MMPBSA.csv]

POISSON BOLTZMANN:
Complex Energy Terms
Frame #	BOND	ANGLE	DIHED	VDWAALS	EEL	1-4 VDW	1-4 EEL	EPB	ENPOLAR	EDISPER	GGAS	GSOLV	TOTAL
1	2931.83	7917.68	12651.81	-8105.1	-68747.09	3535.98	37754.4	-10330.98	220.35	0.0	-12060.49	-10110.63	-22171.12
101	3073.47	7963.16	12590.01	-8044.06	-68452.0	3575.69	37798.85	-10722.09	222.5	0.0	-11494.88	-10499.59	-21994.47
201	3127.97	7894.28	12508.74	-8039.6	-68389.18	3506.83	37664.42	-10818.9	226.23	0.0	-11726.54	-10592.67	-22319.21
301	3126.0	8022.09	12542.1	-8059.84	-68214.31	3497.85	37495.09	-10774.49	222.53	0.0	-11591.02	-10551.96	-22142.98
401	3097.2	7784.61	12514.94	-8005.82	-68303.9	3577.48	37657.3	-10791.71	224.81	0.0	-11678.19	-10566.9	-22245.09
501	2980.24	7963.81	12491.9	-8032.27	-68304.4	3564.45	37504.74	-10606.87	224.64	0.0	-11831.53	-10382.23	-22213.75
601	3069.85	7780.9	12580.48	-8056.82	-68522.18	3542.07	37672.75	-10595.77	220.39	0.0	-11932.95	-10375.38	-22308.33
701	3022.41	7883.38	12489.66	-7979.03	-68586.03	3552.96	37598.02	-10529.8	225.06	0.0	-12018.62	-10304.74	-22323.36
801	3118.94	7977.5	12520.33	-8061.69	-68400.2	3582.02	37745.33	-10719.54	225.15	0.0	-11517.76	-10494.38	-22012.14
901	3044.09	7946.12	12507.96	-8027.68	-68721.87	3527.41	37695.51	-10433.82	221.47	0.0	-12028.47	-10212.36	-22240.82
1001	3075.54	7876.41	12574.2	-8082.16	-68871.7	3517.79	37686.57	-10300.43	221.74	0.0	-12223.35	-10078.69	-22302.05
1101	3133.73	7846.21	12509.66	-8055.77	-68556.53	3523.24	37731.02	-10604.68	222.9	0.0	-11868.44	-10381.78	-22250.22
1201	3126.43	7862.15	12492.53	-7958.16	-68659.87	3530.08	37678.93	-10588.29	224.9	0.0	-11927.91	-10363.4	-22291.31
1301	3075.56	7901.3	12509.67	-8001.24	-68621.44	3570.66	37693.69	-10634.93	225.4	0.0	-11871.81	-10409.54	-22281.34
1401	3113.81	7978.1	12450.84	-8018.48	-68596.76	3525.36	37742.42	-10580.38	224.05	0.0	-11804.72	-10356.32	-22161.04
1501	3078.75	8005.98	12461.6	-8088.08	-68546.62	3484.24	37687.61	-10588.8	222.76	0.0	-11916.5	-10366.04	-22282.54
1601	3118.52	7948.27	12511.76	-7982.31	-68574.84	3547.46	37711.84	-10711.58	224.71	0.0	-11719.29	-10486.87	-22206.16
1701	3060.88	7871.64	12481.1	-8019.67	-68717.73	3564.28	37804.29	-10594.82	221.66	0.0	-11955.21	-10373.15	-22328.36
1801	3051.12	7921.61	12496.91	-8001.67	-68870.35	3523.36	37664.87	-10435.79	220.52	0.0	-12214.15	-10215.26	-22429.41
1901	3064.56	7978.45	12433.97	-8010.66	-68682.98	3514.66	37626.87	-10464.56	222.64	0.0	-12075.12	-10241.92	-22317.04
2001	3011.45	7971.74	12520.16	-8096.54	-68697.72	3535.25	37667.26	-10454.4	220.29	0.0	-12088.4	-10234.11	-22322.5
2101	3111.78	7791.3	12463.92	-8155.68	-68790.48	3515.72	37599.2	-10231.76	219.13	0.0	-12464.24	-10012.64	-22476.87
2201	2978.97	7901.92	12493.1	-8046.88	-68958.55	3557.44	37708.12	-10288.03	218.86	0.0	-12365.89	-10069.17	-22435.06
2301	3084.44	7778.93	12470.68	-8039.33	-68509.06	3518.42	37600.86	-10520.03	221.92	0.0	-12095.08	-10298.11	-22393.19
2401	2946.28	7949.76	12457.06	-8036.23	-68690.78	3521.1	37608.77	-10440.13	223.14	0.0	-12244.03	-10216.99	-22461.02
2501	3112.06	7887.81	12519.12	-8028.81	-68934.08	3510.18	37673.64	-10317.24	221.61	0.0	-12260.08	-10095.63	-22355.71
2601	3060.78	7881.06	12511.65	-8088.77	-68630.53	3550.28	37742.27	-10537.98	220.13	0.0	-11973.25	-10317.86	-22291.11
2701	3069.25	7988.42	12451.98	-8012.72	-68737.7	3533.74	37718.88	-10521.22	220.88	0.0	-11988.15	-10300.34	-22288.48
2801	3116.22	7953.86	12468.6	-8039.53	-68271.84	3504.74	37556.01	-10759.61	220.8	0.0	-11711.94	-10538.81	-22250.75
2901	3163.49	7853.7	12530.78	-8026.17	-68627.82	3500.07	37640.16	-10513.05	222.44	0.0	-11965.79	-10290.61	-22256.4
3001	3031.54	7811.25	12427.97	-8016.7	-68791.99	3542.94	37761.06	-10433.88	224.09	0.0	-12233.94	-10209.79	-22443.73
3101	3109.85	7937.62	12525.5	-8045.65	-69196.78	3593.01	37765.68	-10171.75	219.57	0.0	-12310.76	-9952.18	-22262.95
3201	3031.82	7947.43	12489.94	-7990.32	-69288.58	3575.02	37753.93	-10064.94	221.76	0.0	-12480.76	-9843.18	-22323.94
3301	3009.02	7899.58	12471.6	-8001.26	-69209.46	3569.73	37742.5	-10099.06	217.71	0.0	-12518.29	-9881.35	-22399.64
3401	3096.12	7890.07	12476.05	-7995.69	-68683.26	3533.74	37566.96	-10390.82	220.43	0.0	-12116.02	-10170.39	-22286.4
3501	3124.07	7923.72	12389.9	-8050.14	-68742.44	3552.91	37634.6	-10414.3	220.22	0.0	-12167.39	-10194.08	-22361.47
3601	3056.35	7999.39	12533.74	-7963.6	-68626.86	3535.27	37577.27	-10512.58	224.18	0.0	-11888.43	-10288.39	-22176.82
3701	3008.82	7771.05	12586.21	-7946.69	-68974.15	3550.45	37707.44	-10344.53	220.61	0.0	-12296.87	-10123.92	-22420.79
3801	3132.37	7913.29	12502.09	-8072.29	-68938.19	3508.83	37649.37	-10333.69	220.59	0.0	-12304.53	-10113.09	-22417.62
3901	3227.45	7960.23	12489.76	-8038.46	-68925.73	3498.4	37550.67	-10224.99	222.65	0.0	-12237.67	-10002.34	-22240.01
4001	3101.36	7918.29	12505.54	-8041.12	-68652.7	3563.26	37567.2	-10473.71	219.41	0.0	-12038.17	-10254.3	-22292.46
4101	3079.08	7908.05	12512.67	-8059.65	-68903.45	3533.43	37676.4	-10286.53	221.57	0.0	-12253.47	-10064.95	-22318.42
4201	3008.46	7818.13	12466.3	-8049.29	-68635.11	3512.22	37690.36	-10588.42	222.87	0.0	-12188.91	-10365.54	-22554.45
4301	3055.55	7772.44	12373.38	-8055.85	-68603.9	3493.54	37649.48	-10473.6	222.42	0.0	-12315.36	-10251.18	-22566.54
4401	3107.32	7966.89	12491.62	-8072.4	-68579.02	3545.66	37566.08	-10541.94	221.32	0.0	-11973.85	-10320.62	-22294.48
4501	3105.88	7833.76	12490.92	-7956.29	-68820.34	3509.57	37517.14	-10287.24	222.73	0.0	-12319.35	-10064.51	-22383.87
4601	3016.15	7931.04	12517.9	-8121.61	-68654.47	3525.97	37604.96	-10296.81	219.52	0.0	-12180.07	-10077.3	-22257.37
4701	3076.26	7903.01	12430.04	-7990.86	-68920.84	3551.25	37744.29	-10317.84	221.87	0.0	-12206.84	-10095.97	-22302.81
4801	3037.45	7937.1	12519.29	-8015.74	-68873.27	3528.01	37660.01	-10320.3	220.6	0.0	-12207.15	-10099.71	-22306.86
4901	3070.27	7866.03	12531.82	-7974.79	-68736.3	3487.17	37668.11	-10397.85	224.47	0.0	-12087.68	-10173.38	-22261.06
5001	3060.83	7971.85	12534.2	-7983.06	-69089.96	3496.12	37902.06	-10424.26	222.97	0.0	-12107.96	-10201.29	-22309.26
5101	3101.92	7915.57	12565.22	-8039.19	-69103.69	3532.19	37780.8	-10219.47	222.64	0.0	-12247.18	-9996.83	-22244.01
5201	3110.82	7921.83	12562.89	-8057.23	-69081.09	3498.2	37711.91	-10193.38	218.2	0.0	-12332.67	-9975.19	-22307.85
5301	3075.48	7997.71	12483.52	-8018.2	-68866.01	3498.41	37774.57	-10444.99	222.77	0.0	-12054.52	-10222.22	-22276.74
5401	3089.31	7821.73	12481.28	-8045.84	-69177.28	3532.68	37802.43	-10185.23	218.1	0.0	-12495.68	-9967.13	-22462.82
5501	3111.61	7889.44	12453.32	-8058.26	-68743.47	3553.51	37799.37	-10596.35	221.69	0.0	-11994.48	-10374.66	-22369.14
5601	3039.94	7920.84	12510.25	-8005.64	-68883.29	3557.37	37797.06	-10417.33	221.76	0.0	-12063.47	-10195.57	-22259.05
5701	3098.07	7917.06	12467.58	-8050.17	-68683.03	3568.92	37718.74	-10463.93	222.95	0.0	-11962.84	-10240.98	-22203.82
5801	3124.63	7901.98	12502.63	-8029.04	-68993.74	3561.38	37724.47	-10296.25	219.93	0.0	-12207.68	-10076.33	-22284.01
5901	3117.68	7909.97	12524.23	-7924.48	-69468.22	3553.85	37851.54	-9994.18	217.85	0.0	-12435.43	-9776.33	-22211.76
6001	3064.31	7929.87	12557.94	-7998.11	-68884.79	3583.13	37707.11	-10430.05	220.06	0.0	-12040.55	-10209.99	-22250.54
6101	2958.59	7852.96	12487.49	-8096.04	-68877.74	3565.07	37851.69	-10472.93	221.14	0.0	-12257.98	-10251.79	-22509.77
6201	3128.29	7852.44	12480.83	-8094.54	-68799.57	3548.03	37806.48	-10391.84	218.05	0.0	-12078.04	-10173.78	-22251.82
6301	3051.55	7819.51	12521.65	-8099.48	-68713.93	3552.92	37675.61	-10436.17	218.86	0.0	-12192.17	-10217.31	-22409.48
6401	3065.9	7886.66	12479.49	-8125.69	-68895.04	3551.24	37818.87	-10313.09	219.41	0.0	-12218.56	-10093.68	-22312.24
6501	3057.09	7946.66	12462.77	-7964.83	-68562.61	3529.78	37729.54	-10717.22	224.13	0.0	-11801.61	-10493.09	-22294.7
6601	3046.66	7889.13	12582.42	-7999.76	-69283.56	3556.04	37886.1	-10188.92	220.05	0.0	-12322.98	-9968.87	-22291.84
6701	3045.12	7933.86	12464.12	-8059.19	-68783.1	3591.75	37824.75	-10477.51	219.38	0.0	-11982.69	-10258.13	-22240.81
6801	3045.21	7918.86	12513.36	-8055.29	-68701.5	3509.97	37697.49	-10537.5	224.39	0.0	-12071.9	-10313.11	-22385.01
6901	3069.14	7850.34	12493.24	-8052.05	-68739.95	3516.66	37666.22	-10291.73	219.64	0.0	-12196.39	-10072.09	-22268.48
7001	3105.52	7845.54	12449.86	-8087.26	-68738.62	3527.25	37654.46	-10316.67	220.81	0.0	-12243.25	-10095.86	-22339.11
7101	3085.67	7814.89	12459.16	-8046.69	-68663.48	3527.4	37629.34	-10474.23	220.68	0.0	-12193.71	-10253.55	-22447.26
7201	3130.11	7883.7	12543.03	-8065.8	-68206.48	3509.16	37675.29	-10819.53	223.98	0.0	-11530.99	-10595.55	-22126.54
7301	3016.42	7841.79	12470.73	-8068.31	-68816.86	3577.47	37834.75	-10366.53	222.71	0.0	-12144.02	-10143.82	-22287.84
7401	3021.13	7864.67	12487.12	-8075.23	-68411.4	3515.61	37631.61	-10681.31	224.23	0.0	-11966.5	-10457.07	-22423.57
7501	3111.61	7962.79	12498.19	-8065.32	-68458.87	3550.36	37747.48	-10777.45	223.21	0.0	-11653.76	-10554.24	-22208.0
7601	3080.34	7881.75	12482.4	-8003.02	-68660.34	3535.29	37650.94	-10520.21	224.08	0.0	-12032.64	-10296.13	-22328.77
7701	3027.39	7747.93	12376.67	-8000.14	-68984.77	3576.13	37899.13	-10339.02	226.76	0.0	-12357.67	-10112.26	-22469.93
7801	3060.4	7869.95	12475.94	-8043.47	-68954.67	3543.19	37734.77	-10340.08	221.33	0.0	-12313.9	-10118.75	-22432.65
7901	3041.91	7906.1	12491.47	-8010.95	-68875.38	3532.75	37692.28	-10361.83	225.27	0.0	-12221.81	-10136.56	-22358.37
8001	3093.38	7899.24	12528.75	-8025.42	-68515.6	3527.49	37642.55	-10671.97	221.52	0.0	-11849.62	-10450.45	-22300.06
8101	3051.18	7908.15	12483.74	-8070.54	-68458.85	3509.3	37668.53	-10641.02	221.1	0.0	-11908.49	-10419.92	-22328.41
8201	3177.85	7874.6	12458.64	-8024.11	-68621.77	3565.99	37726.92	-10617.64	224.44	0.0	-11841.88	-10393.2	-22235.08
8301	3124.68	7850.29	12433.71	-7986.76	-68662.88	3524.88	37772.9	-10612.56	222.46	0.0	-11943.18	-10390.1	-22333.27
8401	3086.89	7804.5	12451.59	-8017.04	-68496.68	3546.25	37730.94	-10689.79	223.57	0.0	-11893.56	-10466.23	-22359.78
8501	3059.14	7892.98	12494.44	-8035.09	-68721.45	3543.35	37825.0	-10593.59	222.07	0.0	-11941.63	-10371.52	-22313.15
8601	3045.85	7755.53	12530.37	-8012.86	-68899.21	3585.05	37864.08	-10352.78	218.34	0.0	-12131.2	-10134.44	-22265.63
8701	3036.35	7896.16	12531.6	-8029.17	-68752.38	3547.42	37725.59	-10500.34	220.11	0.0	-12044.42	-10280.22	-22324.65
8801	2980.08	7905.77	12421.01	-8033.04	-68670.46	3583.66	37741.01	-10559.96	219.88	0.0	-12071.97	-10340.08	-22412.05
8901	3074.92	7850.44	12583.9	-8092.09	-68417.21	3536.93	37797.88	-10871.45	220.62	0.0	-11665.23	-10650.83	-22316.07
9001	3040.76	7951.67	12516.94	-8055.8	-68607.58	3534.82	37750.93	-10650.59	220.46	0.0	-11868.27	-10430.13	-22298.4
9101	3129.28	7926.87	12544.98	-8009.42	-68365.81	3497.94	37649.76	-10841.61	220.07	0.0	-11626.39	-10621.54	-22247.93
9201	3015.81	7951.58	12495.08	-8138.39	-68493.32	3538.83	37787.14	-10713.96	217.55	0.0	-11843.28	-10496.4	-22339.68
9301	3134.27	7881.93	12472.09	-8050.51	-68465.4	3537.14	37659.93	-10660.74	219.57	0.0	-11830.54	-10441.17	-22271.72
9401	3120.81	7757.72	12483.02	-8061.68	-68709.91	3508.15	37656.89	-10486.03	218.16	0.0	-12244.98	-10267.87	-22512.85
9501	3104.5	7888.19	12545.9	-8048.8	-68894.54	3528.28	37817.94	-10413.78	218.05	0.0	-12058.54	-10195.73	-22254.27
9601	3121.12	7828.64	12510.56	-8025.99	-68699.95	3513.22	37826.84	-10660.47	220.06	0.0	-11925.57	-10440.41	-22365.98
9701	3114.61	7889.09	12472.71	-8025.78	-68571.89	3543.56	37692.43	-10705.36	224.75	0.0	-11885.27	-10480.61	-22365.88
9801	2996.28	7781.16	12476.89	-8044.78	-68589.05	3531.23	37730.52	-10501.27	219.62	0.0	-12117.74	-10281.66	-22399.4
9901	3071.63	7869.43	12416.76	-8102.65	-68679.81	3552.44	37616.83	-10376.38	217.2	0.0	-12255.36	-10159.18	-22414.54
Receptor Energy Terms
Frame #	BOND	ANGLE	DIHED	VDWAALS	EEL	1-4 VDW	1-4 EEL	EPB	ENPOLAR	EDISPER	GGAS	GSOLV	TOTAL
1	2918.22	7863.68	12602.57	-8056.16	-68705.07	3514.65	37770.17	-10377.95	221.84	0.0	-12091.94	-10156.1	-22248.05
101	3059.64	7897.94	12543.12	-7987.12	-68414.23	3557.49	37813.39	-10758.95	224.0	0.0	-11529.76	-10534.96	-22064.72
201	3113.95	7832.63	12460.75	-7991.23	-68345.0	3487.86	37677.86	-10863.44	227.78	0.0	-11763.18	-10635.66	-22398.84
301	3112.53	7964.53	12495.8	-8002.3	-68179.89	3477.21	37511.06	-10807.39	224.11	0.0	-11621.05	-10583.28	-22204.33
401	3084.47	7721.54	12466.64	-7948.45	-68263.45	3559.72	37671.77	-10820.9	226.32	0.0	-11707.76	-10594.58	-22302.34
501	2962.63	7908.91	12442.87	-7978.04	-68254.27	3545.96	37522.23	-10642.61	226.62	0.0	-11849.71	-10416.0	-22265.71
601	3060.12	7723.64	12530.75	-7997.67	-68491.42	3520.76	37686.78	-10624.38	222.2	0.0	-11967.02	-10402.17	-22369.2
701	3010.55	7821.14	12440.13	-7923.14	-68555.63	3531.28	37612.47	-10560.76	226.61	0.0	-12063.19	-10334.15	-22397.35
801	3105.13	7913.96	12474.16	-8006.97	-68361.49	3563.36	37758.59	-10759.64	226.91	0.0	-11553.26	-10532.73	-22085.99
901	3031.27	7883.78	12460.68	-7971.3	-68681.29	3508.3	37710.49	-10474.61	223.05	0.0	-12058.07	-10251.56	-22309.63
1001	3054.99	7805.11	12526.23	-8021.82	-68834.3	3501.65	37702.81	-10341.3	223.28	0.0	-12265.32	-10118.02	-22383.34
1101	3118.2	7786.13	12460.62	-7998.39	-68524.21	3504.64	37748.53	-10640.73	224.38	0.0	-11904.48	-10416.35	-22320.82
1201	3106.34	7797.01	12446.5	-7904.82	-68625.88	3512.18	37692.28	-10623.66	226.5	0.0	-11976.4	-10397.16	-22373.56
1301	3062.21	7845.17	12461.01	-7948.78	-68577.25	3549.94	37709.69	-10667.77	226.86	0.0	-11898.02	-10440.9	-22338.92
1401	3101.55	7912.53	12405.35	-7961.89	-68569.51	3508.95	37758.04	-10618.72	225.77	0.0	-11844.98	-10392.95	-22237.93
1501	3064.77	7940.85	12416.19	-8031.72	-68516.02	3467.17	37703.44	-10623.1	224.37	0.0	-11955.32	-10398.72	-22354.04
1601	3105.55	7898.93	12464.34	-7925.68	-68532.11	3528.38	37728.62	-10747.61	226.32	0.0	-11731.97	-10521.29	-22253.26
1701	3044.18	7802.48	12434.01	-7967.09	-68669.59	3542.16	37824.54	-10622.58	222.98	0.0	-11989.32	-10399.6	-22388.92
1801	3029.82	7870.84	12449.4	-7946.35	-68818.09	3507.44	37678.87	-10469.97	222.05	0.0	-12228.07	-10247.92	-22475.99
1901	3048.59	7916.47	12386.33	-7958.15	-68633.99	3498.37	37641.15	-10496.17	224.17	0.0	-12101.22	-10272.0	-22373.22
2001	2997.04	7902.65	12469.23	-8031.97	-68644.94	3516.21	37680.65	-10487.87	221.95	0.0	-12111.12	-10265.92	-22377.04
2101	3100.68	7729.45	12415.32	-8092.63	-68742.51	3498.49	37612.02	-10264.14	220.57	0.0	-12479.18	-10043.57	-22522.75
2201	2961.48	7849.38	12446.0	-7987.94	-68911.84	3539.7	37722.69	-10319.66	220.31	0.0	-12380.53	-10099.35	-22479.88
2301	3070.45	7718.71	12423.19	-7985.01	-68455.48	3500.63	37616.35	-10552.76	223.61	0.0	-12111.15	-10329.15	-22440.3
2401	2929.18	7884.26	12409.61	-7974.61	-68644.24	3503.24	37629.15	-10472.79	224.51	0.0	-12263.41	-10248.28	-22511.69
2501	3089.55	7828.68	12472.53	-7972.03	-68889.6	3493.82	37690.24	-10350.88	223.33	0.0	-12286.81	-10127.55	-22414.36
2601	3044.07	7823.04	12460.71	-8034.51	-68579.17	3532.49	37756.16	-10574.17	221.82	0.0	-11997.21	-10352.35	-22349.56
2701	3051.43	7927.51	12403.77	-7950.51	-68699.25	3518.17	37733.81	-10564.85	222.59	0.0	-12015.08	-10342.26	-22357.34
2801	3103.66	7898.89	12421.72	-7982.18	-68226.06	3487.87	37572.21	-10792.52	222.43	0.0	-11723.89	-10570.09	-22293.97
2901	3150.31	7797.32	12485.58	-7973.05	-68581.56	3481.14	37655.97	-10543.72	223.97	0.0	-11984.28	-10319.75	-22304.03
3001	3015.78	7755.42	12381.24	-7962.51	-68744.72	3526.15	37774.32	-10467.95	225.79	0.0	-12254.31	-10242.16	-22496.47
3101	3097.15	7870.57	12480.1	-7995.75	-69147.55	3574.11	37780.67	-10198.17	221.06	0.0	-12340.71	-9977.11	-22317.82
3201	3018.26	7890.13	12444.16	-7942.86	-69235.88	3556.39	37768.68	-10097.95	223.38	0.0	-12501.12	-9874.57	-22375.69
3301	2991.87	7840.98	12421.81	-7952.09	-69159.35	3553.45	37758.0	-10130.89	219.03	0.0	-12545.33	-9911.87	-22457.2
3401	3081.89	7837.96	12427.79	-7944.97	-68644.45	3516.82	37581.38	-10417.99	221.67	0.0	-12143.58	-10196.32	-22339.9
3501	3106.63	7859.48	12343.62	-8000.4	-68689.21	3536.77	37648.77	-10445.67	221.23	0.0	-12194.34	-10224.44	-22418.78
3601	3039.29	7933.95	12487.48	-7914.67	-68581.33	3517.76	37590.53	-10546.93	225.58	0.0	-11927.0	-10321.34	-22248.34
3701	2992.2	7720.2	12540.73	-7900.52	-68927.01	3530.9	37722.45	-10375.76	222.06	0.0	-12321.05	-10153.7	-22474.75
3801	3111.76	7857.2	12454.29	-8020.66	-68891.58	3492.05	37664.99	-10364.31	222.18	0.0	-12331.94	-10142.13	-22474.07
3901	3207.01	7897.5	12440.34	-7986.47	-68876.82	3480.83	37568.55	-10256.54	224.22	0.0	-12269.05	-10032.32	-22301.37
4001	3083.13	7854.71	12455.67	-7986.44	-68606.75	3545.84	37584.28	-10512.66	220.93	0.0	-12069.57	-10291.73	-22361.3
4101	3064.16	7847.68	12464.07	-8008.35	-68851.93	3516.63	37693.0	-10320.98	223.11	0.0	-12274.75	-10097.87	-22372.62
4201	2994.04	7752.14	12416.79	-8001.09	-68580.38	3493.67	37706.18	-10622.65	224.18	0.0	-12218.64	-10398.47	-22617.11
4301	3041.27	7709.59	12324.05	-8001.66	-68555.26	3473.07	37662.39	-10506.37	223.9	0.0	-12346.55	-10282.46	-22629.01
4401	3090.04	7910.23	12443.42	-8020.33	-68526.13	3526.41	37580.33	-10574.02	222.79	0.0	-11996.03	-10351.23	-22347.26
4501	3093.15	7774.93	12442.96	-7909.14	-68773.37	3491.12	37534.26	-10317.65	224.07	0.0	-12346.1	-10093.58	-22439.69
4601	2997.8	7868.8	12471.41	-8069.54	-68610.13	3505.87	37619.21	-10328.52	220.82	0.0	-12216.57	-10107.7	-22324.26
4701	3060.65	7843.95	12381.08	-7936.87	-68875.33	3533.31	37759.62	-10353.75	223.35	0.0	-12233.6	-10130.41	-22364.0
4801	3023.49	7876.33	12470.97	-7962.37	-68827.24	3509.14	37674.11	-10359.03	222.0	0.0	-12235.57	-10137.02	-22372.59
4901	3056.82	7804.23	12486.07	-7925.19	-68701.91	3468.45	37683.57	-10428.4	225.56	0.0	-12127.97	-10202.84	-22330.81
5001	3042.08	7913.25	12487.29	-7932.49	-69049.6	3477.88	37917.67	-10460.02	224.34	0.0	-12143.93	-10235.68	-22379.61
5101	3090.71	7858.23	12518.51	-7986.33	-69074.18	3513.65	37793.09	-10248.11	224.05	0.0	-12286.31	-10024.07	-22310.37
5201	3091.64	7868.59	12517.06	-8008.62	-69041.32	3480.56	37727.91	-10225.7	219.61	0.0	-12364.18	-10006.09	-22370.26
5301	3059.87	7941.82	12437.75	-7965.99	-68835.57	3481.56	37796.75	-10485.46	224.4	0.0	-12083.8	-10261.06	-22344.86
5401	3070.94	7770.68	12430.72	-8001.71	-69153.17	3514.49	37822.18	-10214.58	219.22	0.0	-12545.86	-9995.36	-22541.22
5501	3091.94	7829.45	12403.88	-8008.98	-68719.65	3534.99	37815.22	-10619.32	222.92	0.0	-12053.15	-10396.4	-22449.55
5601	3018.33	7865.68	12463.52	-7954.81	-68844.39	3539.21	37810.83	-10448.43	223.06	0.0	-12101.63	-10225.36	-22326.99
5701	3085.12	7864.61	12417.21	-8006.63	-68647.27	3550.31	37731.78	-10491.81	224.14	0.0	-12004.87	-10267.67	-22272.55
5801	3105.59	7841.02	12457.07	-7978.46	-68958.92	3543.77	37736.74	-10324.16	221.27	0.0	-12253.2	-10102.89	-22356.09
5901	3103.15	7842.58	12474.44	-7869.4	-69424.66	3535.18	37862.63	-10030.66	219.36	0.0	-12476.07	-9811.3	-22287.36
6001	3048.32	7878.28	12511.63	-7953.36	-68861.37	3562.43	37719.81	-10454.47	221.75	0.0	-12094.27	-10232.72	-22326.99
6101	2940.58	7783.37	12440.09	-8044.93	-68846.72	3548.56	37866.35	-10505.8	222.55	0.0	-12312.69	-10283.25	-22595.95
6201	3112.66	7787.13	12431.51	-8048.53	-68766.98	3530.39	37819.0	-10421.27	218.98	0.0	-12134.82	-10202.29	-22337.11
6301	3038.74	7766.36	12474.13	-8050.45	-68673.48	3533.35	37686.5	-10464.34	220.29	0.0	-12224.84	-10244.04	-22468.88
6401	3054.94	7825.57	12432.63	-8071.64	-68859.23	3533.18	37830.7	-10343.87	221.04	0.0	-12253.85	-10122.83	-22376.68
6501	3037.69	7886.81	12416.12	-7913.7	-68525.66	3513.32	37742.1	-10744.68	225.6	0.0	-11843.32	-10519.09	-22362.41
6601	3030.4	7829.08	12534.33	-7943.35	-69241.27	3538.58	37898.92	-10231.82	221.62	0.0	-12353.32	-10010.2	-22363.52
6701	3031.77	7877.87	12415.96	-8007.65	-68743.69	3572.89	37840.43	-10517.48	221.2	0.0	-12012.42	-10296.27	-22308.69
6801	3028.45	7857.73	12463.97	-8009.87	-68656.04	3489.93	37707.74	-10571.49	226.02	0.0	-12118.07	-10345.47	-22463.55
6901	3054.59	7796.27	12446.92	-8001.88	-68694.78	3497.2	37676.6	-10325.12	221.06	0.0	-12225.09	-10104.06	-22329.15
7001	3091.15	7789.31	12400.77	-8040.55	-68695.9	3507.99	37665.4	-10356.89	222.15	0.0	-12281.83	-10134.74	-22416.57
7101	3065.87	7755.9	12411.45	-7993.12	-68625.41	3511.41	37641.71	-10508.5	222.34	0.0	-12232.2	-10286.16	-22518.36
7201	3108.64	7822.44	12496.51	-8012.74	-68176.56	3489.28	37691.93	-10848.58	225.55	0.0	-11580.5	-10623.02	-22203.53
7301	3000.79	7782.09	12421.53	-8015.72	-68776.15	3559.94	37847.89	-10392.68	224.12	0.0	-12179.64	-10168.56	-22348.2
7401	3004.49	7798.07	12439.84	-8023.25	-68369.03	3498.08	37643.12	-10712.16	225.49	0.0	-12008.66	-10486.67	-22495.34
7501	3098.1	7909.44	12448.44	-8014.65	-68419.81	3530.46	37761.79	-10813.49	224.79	0.0	-11686.23	-10588.71	-22274.93
7601	3068.16	7827.8	12435.8	-7957.76	-68629.8	3515.72	37668.57	-10546.8	225.4	0.0	-12071.51	-10321.4	-22392.91
7701	3006.47	7705.18	12327.16	-7952.69	-68942.76	3555.86	37911.8	-10370.2	228.31	0.0	-12388.98	-10141.89	-22530.86
7801	3037.74	7813.34	12428.76	-7991.33	-68915.34	3524.84	37748.14	-10370.55	222.74	0.0	-12353.84	-10147.81	-22501.65
7901	3027.91	7841.42	12443.6	-7960.81	-68835.15	3512.56	37706.77	-10395.02	226.65	0.0	-12263.69	-10168.37	-22432.07
8001	3080.1	7844.86	12479.61	-7974.44	-68474.74	3506.64	37653.63	-10707.72	223.18	0.0	-11884.34	-10484.53	-22368.88
8101	3036.43	7854.71	12435.19	-8017.59	-68414.17	3489.59	37680.45	-10677.77	222.68	0.0	-11935.39	-10455.09	-22390.48
8201	3164.45	7818.28	12412.22	-7973.61	-68585.14	3547.94	37740.42	-10652.47	226.15	0.0	-11875.43	-10426.32	-22301.75
8301	3104.11	7790.84	12385.46	-7927.61	-68622.64	3506.69	37785.4	-10646.22	224.28	0.0	-11977.75	-10421.94	-22399.69
8401	3073.4	7746.55	12403.2	-7962.86	-68453.4	3527.72	37742.67	-10728.21	225.08	0.0	-11922.74	-10503.14	-22425.88
8501	3041.68	7837.43	12446.39	-7983.22	-68680.59	3526.55	37833.2	-10630.35	223.69	0.0	-11978.56	-10406.66	-22385.22
8601	3030.4	7700.69	12484.36	-7962.9	-68862.56	3567.3	37876.08	-10385.98	219.92	0.0	-12166.63	-10166.06	-22332.69
8701	3025.14	7847.59	12481.45	-7990.3	-68716.33	3526.09	37738.86	-10524.1	221.63	0.0	-12087.51	-10302.47	-22389.98
8801	2968.63	7844.91	12373.77	-7980.21	-68626.14	3565.38	37750.37	-10593.5	221.59	0.0	-12103.3	-10371.91	-22475.21
8901	3061.18	7797.62	12533.4	-8034.33	-68378.14	3517.47	37809.11	-10905.63	222.18	0.0	-11693.7	-10683.45	-22377.14
9001	3028.69	7894.43	12468.16	-8002.11	-68577.74	3515.47	37765.27	-10678.46	222.1	0.0	-11907.84	-10456.36	-22364.2
9101	3111.64	7862.26	12496.39	-7962.03	-68322.3	3480.35	37663.89	-10870.02	221.1	0.0	-11669.79	-10648.91	-22318.71
9201	2995.8	7897.18	12446.63	-8089.18	-68453.34	3518.97	37799.87	-10744.57	219.19	0.0	-11884.06	-10525.38	-22409.44
9301	3118.26	7826.58	12426.64	-7998.41	-68428.61	3518.54	37674.83	-10691.24	221.36	0.0	-11862.18	-10469.89	-22332.07
9401	3107.84	7712.11	12436.58	-8014.33	-68684.94	3490.08	37673.22	-10511.39	219.78	0.0	-12279.43	-10291.61	-22571.04
9501	3088.52	7830.2	12498.59	-7996.86	-68849.36	3511.11	37830.33	-10458.04	219.85	0.0	-12087.47	-10238.19	-22325.66
9601	3105.11	7775.2	12462.86	-7973.54	-68650.43	3494.93	37836.8	-10699.26	221.54	0.0	-11949.07	-10477.71	-22426.78
9701	3098.25	7834.54	12427.2	-7977.65	-68531.6	3521.38	37707.4	-10743.58	226.59	0.0	-11920.5	-10516.99	-22437.49
9801	2979.2	7723.1	12429.6	-7990.43	-68547.71	3512.5	37741.59	-10537.62	221.43	0.0	-12152.15	-10316.19	-22468.34
9901	3056.06	7821.93	12364.35	-8048.92	-68634.96	3533.97	37629.26	-10410.73	218.92	0.0	-12278.31	-10191.8	-22470.11
Ligand Energy Terms
Frame #	BOND	ANGLE	DIHED	VDWAALS	EEL	1-4 VDW	1-4 EEL	EPB	ENPOLAR	EDISPER	GGAS	GSOLV	TOTAL
1	13.61	54.0	49.25	4.23	-19.27	21.32	-15.77	-8.96	3.77	0.0	107.37	-5.18	102.19
101	13.83	65.21	46.88	-4.02	-19.0	18.2	-14.54	-9.85	3.78	0.0	106.56	-6.07	100.49
201	14.02	61.66	47.99	0.93	-20.69	18.96	-13.44	-9.28	3.8	0.0	109.44	-5.48	103.96
301	13.47	57.57	46.29	-2.22	-19.63	20.65	-15.97	-10.18	3.79	0.0	100.15	-6.39	93.76
401	12.73	63.07	48.3	-2.18	-20.38	17.76	-14.47	-10.3	3.82	0.0	104.83	-6.48	98.35
501	17.6	54.9	49.03	-1.39	-17.82	18.49	-17.48	-10.24	3.68	0.0	103.33	-6.56	96.77
601	9.73	57.25	49.73	-2.88	-20.76	21.31	-14.04	-9.45	3.65	0.0	100.34	-5.8	94.55
701	11.86	62.24	49.53	-1.78	-19.26	21.67	-14.44	-9.61	3.67	0.0	109.83	-5.95	103.88
801	13.81	63.54	46.17	-0.49	-20.26	18.66	-13.26	-9.9	3.62	0.0	108.18	-6.27	101.9
901	12.81	62.34	47.28	-2.23	-19.59	19.11	-14.98	-10.79	3.73	0.0	104.75	-7.06	97.68
1001	20.54	71.29	47.98	-2.97	-18.84	16.13	-16.24	-9.38	3.72	0.0	117.9	-5.66	112.24
1101	15.52	60.08	49.04	-2.17	-16.83	18.6	-17.51	-10.1	3.64	0.0	106.74	-6.46	100.28
1201	20.09	65.15	46.03	0.38	-19.43	17.91	-13.35	-10.33	3.66	0.0	116.78	-6.67	110.11
1301	13.35	56.12	48.66	-2.01	-19.2	20.72	-16.0	-10.07	3.67	0.0	101.65	-6.4	95.25
1401	12.26	65.57	45.49	-3.87	-17.55	16.41	-15.62	-9.54	3.68	0.0	102.69	-5.86	96.83
1501	13.98	65.14	45.41	0.69	-18.42	17.08	-15.84	-9.92	3.63	0.0	108.04	-6.29	101.75
1601	12.97	49.34	47.43	2.32	-17.91	19.07	-16.77	-9.52	3.68	0.0	96.44	-5.84	90.6
1701	16.7	69.16	47.1	-2.44	-16.89	22.12	-20.25	-9.69	3.68	0.0	115.49	-6.02	109.47
1801	21.3	50.77	47.5	-0.18	-20.2	15.93	-14.0	-10.02	3.71	0.0	101.12	-6.31	94.81
1901	15.97	61.97	47.64	0.13	-19.73	16.29	-14.28	-9.32	3.7	0.0	107.99	-5.61	102.38
2001	14.4	69.09	50.93	-6.38	-20.69	19.04	-13.39	-10.19	3.67	0.0	113.01	-6.53	106.48
2101	11.1	61.86	48.6	-4.37	-19.76	17.24	-12.82	-10.51	3.72	0.0	101.84	-6.8	95.04
2201	17.49	52.55	47.1	-2.21	-18.05	17.73	-14.57	-9.81	3.68	0.0	100.04	-6.12	93.92
2301	13.99	60.22	47.49	-1.07	-19.57	17.79	-15.5	-9.72	3.6	0.0	103.35	-6.12	97.23
2401	17.1	65.5	47.45	-4.57	-16.0	17.86	-20.38	-10.31	3.72	0.0	106.96	-6.59	100.37
2501	22.51	59.12	46.59	-2.66	-18.04	16.37	-16.6	-9.99	3.73	0.0	107.29	-6.27	101.02
2601	16.71	58.02	50.94	2.15	-19.26	17.8	-13.9	-10.41	3.68	0.0	112.46	-6.73	105.73
2701	17.83	60.91	48.21	-2.53	-18.99	15.57	-14.93	-10.12	3.67	0.0	106.07	-6.45	99.62
2801	12.56	54.97	46.88	0.74	-18.74	16.87	-16.2	-10.25	3.66	0.0	97.08	-6.59	90.49
2901	13.17	56.38	45.21	2.58	-18.9	18.93	-15.82	-9.74	3.66	0.0	101.55	-6.08	95.47
3001	15.75	55.83	46.73	0.6	-19.8	16.79	-13.26	-9.84	3.66	0.0	102.64	-6.17	96.47
3101	12.71	67.05	45.41	-1.76	-19.17	18.91	-14.99	-10.46	3.69	0.0	108.15	-6.77	101.39
3201	13.56	57.31	45.78	0.0	-19.29	18.64	-14.75	-9.79	3.65	0.0	101.24	-6.14	95.11
3301	17.16	58.6	49.78	-0.71	-19.25	16.28	-15.5	-10.42	3.69	0.0	106.37	-6.72	99.65
3401	14.23	52.1	48.25	-3.13	-19.41	16.92	-14.41	-10.02	3.78	0.0	94.56	-6.24	88.32
3501	17.44	64.23	46.28	-5.42	-20.22	16.14	-14.17	-9.68	3.81	0.0	104.28	-5.87	98.41
3601	17.07	65.44	46.26	1.42	-20.83	17.52	-13.26	-9.74	3.78	0.0	113.62	-5.96	107.66
3701	16.62	50.85	45.48	1.85	-20.33	19.55	-15.0	-8.96	3.7	0.0	99.02	-5.26	93.76
3801	20.6	56.09	47.8	-3.79	-19.12	16.78	-15.62	-8.97	3.74	0.0	102.74	-5.23	97.51
3901	20.44	62.74	49.42	-2.21	-18.22	17.56	-17.89	-10.54	3.78	0.0	111.84	-6.76	105.08
4001	18.23	63.58	49.87	-5.66	-16.94	17.42	-17.07	-9.98	3.68	0.0	109.42	-6.3	103.12
4101	14.92	60.37	48.6	-2.08	-18.14	16.8	-16.59	-9.43	3.7	0.0	103.88	-5.73	98.15
4201	14.42	65.99	49.51	0.19	-19.23	18.56	-15.81	-10.27	3.76	0.0	113.62	-6.51	107.11
4301	14.27	62.85	49.33	-1.46	-20.87	20.46	-12.91	-11.02	3.6	0.0	111.68	-7.43	104.26
4401	17.27	56.66	48.2	-2.75	-20.6	19.25	-14.25	-9.63	3.73	0.0	103.79	-5.91	97.88
4501	12.74	58.83	47.96	2.03	-17.98	18.46	-17.11	-9.81	3.81	0.0	104.92	-6.01	98.91
4601	18.35	62.24	46.48	0.48	-19.05	20.1	-14.25	-9.78	3.63	0.0	114.36	-6.14	108.21
4701	15.61	59.06	48.96	-1.63	-19.24	17.94	-15.33	-9.63	3.75	0.0	105.37	-5.87	99.5
4801	13.96	60.77	48.32	0.68	-20.05	18.88	-14.11	-9.49	3.73	0.0	108.44	-5.76	102.69
4901	13.45	61.81	45.75	-2.69	-19.56	18.72	-15.45	-9.28	3.73	0.0	102.03	-5.55	96.48
5001	18.75	58.59	46.91	0.91	-19.84	18.24	-15.6	-9.96	3.69	0.0	107.96	-6.27	101.69
5101	11.21	57.33	46.71	-0.45	-20.56	18.54	-12.29	-9.05	3.76	0.0	100.49	-5.29	95.2
5201	19.19	53.25	45.83	0.58	-19.95	17.64	-16.0	-9.08	3.76	0.0	100.52	-5.33	95.19
5301	15.6	55.9	45.77	0.27	-13.46	16.85	-22.18	-9.94	3.72	0.0	98.75	-6.22	92.54
5401	18.37	51.05	50.56	0.29	-15.67	18.19	-19.75	-8.57	3.68	0.0	103.04	-4.89	98.15
5501	19.68	59.99	49.44	-0.34	-20.56	18.52	-15.86	-10.11	3.87	0.0	110.87	-6.24	104.64
5601	21.61	55.16	46.72	0.21	-20.67	18.16	-13.77	-9.23	3.85	0.0	107.42	-5.38	102.05
5701	12.95	52.45	50.37	4.15	-21.89	18.61	-13.04	-9.68	3.76	0.0	103.6	-5.92	97.68
5801	19.05	60.96	45.55	-0.17	-22.94	17.61	-12.27	-9.09	3.73	0.0	107.8	-5.36	102.44
5901	14.53	67.39	49.78	-3.96	-22.97	18.67	-11.1	-10.67	3.75	0.0	112.35	-6.92	105.42
6001	15.99	51.59	46.31	6.75	-21.53	20.7	-12.7	-8.67	3.72	0.0	107.11	-4.95	102.16
6101	18.01	69.59	47.4	-2.35	-20.67	16.51	-14.67	-9.17	3.8	0.0	113.83	-5.37	108.46
6201	15.64	65.31	49.31	0.95	-21.12	17.64	-12.53	-9.76	3.85	0.0	115.21	-5.91	109.3
6301	12.81	53.15	47.51	-0.27	-23.21	19.57	-10.89	-10.45	3.82	0.0	98.67	-6.63	92.04
6401	10.96	61.09	46.86	-0.03	-22.73	18.06	-11.83	-9.64	3.83	0.0	102.37	-5.81	96.56
6501	19.4	59.85	46.65	-0.22	-21.25	16.46	-12.57	-10.39	3.87	0.0	108.32	-6.52	101.8
6601	16.26	60.05	48.1	-3.04	-21.49	17.46	-12.82	-9.6	3.88	0.0	104.51	-5.72	98.79
6701	13.34	55.99	48.16	2.87	-20.45	18.86	-15.68	-9.59	3.83	0.0	103.1	-5.75	97.35
6801	16.76	61.12	49.39	1.81	-22.61	20.04	-10.26	-10.29	3.74	0.0	116.26	-6.55	109.7
6901	14.55	54.07	46.33	-0.51	-23.67	19.46	-10.38	-10.41	3.83	0.0	99.85	-6.58	93.27
7001	14.36	56.22	49.09	0.16	-22.79	19.26	-10.93	-9.59	3.82	0.0	105.38	-5.76	99.62
7101	19.8	58.99	47.71	-2.54	-23.02	15.99	-12.37	-9.89	3.88	0.0	104.55	-6.01	98.54
7201	21.47	61.26	46.52	-2.02	-19.66	19.88	-16.64	-10.07	3.85	0.0	110.8	-6.22	104.58
7301	15.63	59.7	49.2	-0.92	-22.38	17.53	-13.14	-10.54	3.82	0.0	105.62	-6.72	98.9
7401	16.64	66.6	47.28	-1.93	-22.95	17.52	-11.51	-10.44	3.82	0.0	111.64	-6.62	105.02
7501	13.51	53.35	49.74	3.52	-19.91	19.9	-14.31	-9.8	3.7	0.0	105.81	-6.1	99.72
7601	12.18	53.95	46.6	1.59	-18.35	19.57	-17.64	-9.27	3.81	0.0	97.9	-5.46	92.44
7701	20.92	42.75	49.51	2.94	-21.61	20.26	-12.67	-10.21	3.7	0.0	102.09	-6.51	95.58
7801	22.66	56.61	47.18	-0.18	-21.91	18.36	-13.38	-9.87	3.79	0.0	109.33	-6.08	103.24
7901	14.0	64.67	47.87	-2.38	-20.48	20.19	-14.49	-9.57	3.76	0.0	109.38	-5.81	103.57
8001	13.28	54.38	49.15	0.25	-23.0	20.85	-11.08	-9.45	3.82	0.0	103.83	-5.63	98.2
8101	14.75	53.43	48.56	2.28	-22.46	19.71	-11.91	-10.85	3.8	0.0	104.35	-7.05	97.3
8201	13.4	56.31	46.42	0.76	-21.19	18.05	-13.5	-9.67	3.82	0.0	100.24	-5.85	94.4
8301	20.57	59.45	48.25	-3.27	-22.13	18.2	-12.5	-10.41	3.84	0.0	108.57	-6.57	102.0
8401	13.5	57.95	48.4	-2.36	-22.33	18.53	-11.72	-9.62	3.82	0.0	101.95	-5.8	96.15
8501	17.46	55.55	48.06	1.84	-24.23	16.8	-8.2	-10.15	3.77	0.0	107.28	-6.37	100.91
8601	15.45	54.84	46.01	1.3	-21.78	17.74	-12.0	-9.56	3.81	0.0	101.56	-5.74	95.82
8701	11.21	48.58	50.14	5.24	-21.72	21.33	-13.26	-9.53	3.78	0.0	101.51	-5.75	95.77
8801	11.45	60.86	47.24	-1.36	-24.14	18.28	-9.36	-10.0	3.86	0.0	102.96	-6.15	96.81
8901	13.73	52.83	50.51	-0.85	-22.83	19.46	-11.23	-9.63	3.8	0.0	101.61	-5.83	95.78
9001	12.07	57.24	48.79	1.86	-21.88	19.36	-14.35	-9.92	3.86	0.0	103.08	-6.06	97.02
9101	17.64	64.61	48.58	-3.95	-21.11	17.59	-14.13	-10.3	3.77	0.0	109.25	-6.52	102.72
9201	20.01	54.41	48.44	1.98	-23.14	19.86	-12.73	-9.71	3.81	0.0	108.82	-5.9	102.93
9301	16.02	55.35	45.45	1.05	-20.59	18.6	-14.9	-9.76	3.81	0.0	100.98	-5.95	95.03
9401	12.97	45.62	46.44	7.95	-19.26	18.07	-16.33	-9.0	3.81	0.0	95.45	-5.19	90.26
9501	15.98	57.99	47.32	-0.01	-22.26	17.16	-12.39	-10.53	3.85	0.0	103.78	-6.68	97.1
9601	16.01	53.44	47.7	-1.0	-23.13	18.29	-9.96	-10.39	3.82	0.0	101.35	-6.57	94.78
9701	16.36	54.56	45.51	3.32	-20.7	22.18	-14.96	-9.63	3.75	0.0	106.27	-5.88	100.38
9801	17.08	58.07	47.29	-0.81	-21.93	18.73	-11.07	-10.97	3.79	0.0	107.36	-7.18	100.18
9901	15.58	47.5	52.41	-0.59	-21.3	18.47	-12.43	-10.45	3.82	0.0	99.64	-6.63	93.01
Delta Energy Terms
Frame #	BOND	ANGLE	DIHED	VDWAALS	EEL	1-4 VDW	1-4 EEL	EPB	ENPOLAR	EDISPER	GGAS	GSOLV	TOTAL
1	-0.0	-0.0	0.0	-53.18	-22.74	-0.0	0.0	55.92	-5.27	0.0	-75.92	50.66	-25.26
101	0.0	0.0	-0.0	-52.91	-18.77	0.0	0.0	46.72	-5.28	0.0	-71.68	41.44	-30.24
201	-0.0	0.0	0.0	-49.3	-23.49	0.0	-0.0	53.81	-5.35	0.0	-72.79	48.46	-24.33
301	-0.0	-0.0	0.0	-55.33	-14.8	0.0	0.0	43.07	-5.37	0.0	-70.12	37.71	-32.42
401	-0.0	-0.0	-0.0	-55.18	-20.08	0.0	-0.0	39.5	-5.33	0.0	-75.26	34.16	-41.1
501	-0.0	-0.0	0.0	-52.84	-32.3	0.0	-0.0	45.98	-5.65	0.0	-85.15	40.33	-44.82
601	0.0	-0.0	0.0	-56.27	-10.01	0.0	-0.0	38.06	-5.47	0.0	-66.27	32.59	-33.68
701	-0.0	-0.0	0.0	-54.12	-11.14	-0.0	-0.0	40.58	-5.22	0.0	-65.26	35.36	-29.89
801	0.0	-0.0	-0.0	-54.23	-18.45	-0.0	-0.0	50.01	-5.38	0.0	-72.68	44.62	-28.05
901	0.0	0.0	-0.0	-54.15	-20.99	0.0	0.0	51.58	-5.31	0.0	-75.14	46.27	-28.88
1001	0.0	0.0	-0.0	-57.37	-18.56	0.0	0.0	50.25	-5.27	0.0	-75.93	44.98	-30.95
1101	0.0	-0.0	0.0	-55.21	-15.5	0.0	-0.0	46.14	-5.12	0.0	-70.7	41.02	-29.68
1201	-0.0	0.0	0.0	-53.73	-14.56	-0.0	-0.0	45.69	-5.26	0.0	-68.29	40.43	-27.86
1301	0.0	0.0	0.0	-50.45	-24.99	0.0	0.0	42.91	-5.14	0.0	-75.44	37.77	-37.67
1401	0.0	-0.0	0.0	-52.73	-9.71	-0.0	0.0	47.88	-5.39	0.0	-62.43	42.49	-19.94
1501	-0.0	0.0	-0.0	-57.05	-12.17	-0.0	0.0	44.21	-5.24	0.0	-69.22	38.97	-30.25
1601	0.0	0.0	0.0	-58.94	-24.82	0.0	0.0	45.55	-5.29	0.0	-83.76	40.26	-43.5
1701	-0.0	0.0	0.0	-50.13	-31.25	-0.0	-0.0	37.46	-5.0	0.0	-81.38	32.46	-48.92
1801	0.0	-0.0	-0.0	-55.13	-32.07	-0.0	-0.0	44.2	-5.23	0.0	-87.2	38.97	-48.23
1901	0.0	-0.0	0.0	-52.64	-29.26	0.0	0.0	40.92	-5.23	0.0	-81.9	35.69	-46.21
2001	-0.0	-0.0	-0.0	-58.19	-32.09	0.0	-0.0	43.66	-5.33	0.0	-90.28	38.33	-51.95
2101	0.0	0.0	0.0	-58.68	-28.21	-0.0	-0.0	42.89	-5.16	0.0	-86.89	37.73	-49.17
2201	-0.0	-0.0	0.0	-56.74	-28.66	-0.0	0.0	41.43	-5.13	0.0	-85.4	36.3	-49.1
2301	0.0	-0.0	-0.0	-53.26	-34.02	0.0	-0.0	42.46	-5.29	0.0	-87.28	37.16	-50.11
2401	-0.0	0.0	-0.0	-57.05	-30.53	0.0	-0.0	42.96	-5.09	0.0	-87.58	37.88	-49.7
2501	0.0	0.0	0.0	-54.12	-26.44	-0.0	0.0	43.64	-5.45	0.0	-80.56	38.18	-42.37
2601	-0.0	-0.0	0.0	-56.4	-32.1	0.0	-0.0	46.6	-5.38	0.0	-88.5	41.22	-47.28
2701	-0.0	0.0	-0.0	-59.67	-19.46	0.0	0.0	53.75	-5.38	0.0	-79.14	48.37	-30.76
2801	-0.0	-0.0	0.0	-58.09	-27.04	-0.0	-0.0	43.16	-5.29	0.0	-85.13	37.87	-47.27
2901	0.0	0.0	0.0	-55.69	-27.36	0.0	-0.0	40.4	-5.18	0.0	-83.05	35.22	-47.84
3001	-0.0	0.0	-0.0	-54.8	-27.47	0.0	0.0	43.91	-5.36	0.0	-82.27	38.55	-43.72
3101	0.0	-0.0	-0.0	-48.14	-30.07	0.0	0.0	36.88	-5.18	0.0	-78.21	31.69	-46.51
3201	-0.0	0.0	-0.0	-47.47	-33.41	-0.0	0.0	42.8	-5.28	0.0	-80.88	37.52	-43.35
3301	0.0	-0.0	0.0	-48.46	-30.87	0.0	0.0	42.25	-5.0	0.0	-79.33	37.25	-42.08
3401	-0.0	-0.0	0.0	-47.59	-19.41	0.0	-0.0	37.2	-5.03	0.0	-67.0	32.17	-34.83
3501	-0.0	0.0	-0.0	-44.32	-33.01	0.0	-0.0	41.05	-4.82	0.0	-77.32	36.23	-41.09
3601	0.0	-0.0	-0.0	-50.35	-24.7	-0.0	0.0	44.09	-5.18	0.0	-75.05	38.91	-36.14
3701	0.0	-0.0	0.0	-48.02	-26.81	-0.0	-0.0	40.19	-5.15	0.0	-74.84	35.04	-39.8
3801	0.0	-0.0	0.0	-47.84	-27.49	0.0	-0.0	39.6	-5.33	0.0	-75.33	34.27	-41.06
3901	0.0	0.0	0.0	-49.77	-30.69	-0.0	-0.0	42.09	-5.35	0.0	-80.46	36.74	-43.72
4001	-0.0	0.0	0.0	-49.01	-29.01	0.0	-0.0	48.93	-5.19	0.0	-78.02	43.74	-34.29
4101	0.0	-0.0	0.0	-49.23	-33.38	0.0	0.0	43.88	-5.23	0.0	-82.6	38.65	-43.96
4201	0.0	0.0	0.0	-48.39	-35.51	0.0	0.0	44.5	-5.06	0.0	-83.89	39.44	-44.46
4301	-0.0	-0.0	-0.0	-52.72	-27.77	0.0	0.0	43.79	-5.08	0.0	-80.5	38.71	-41.79
4401	-0.0	0.0	-0.0	-49.33	-32.29	0.0	-0.0	41.71	-5.19	0.0	-81.61	36.51	-45.1
4501	0.0	-0.0	-0.0	-49.18	-28.99	-0.0	-0.0	40.22	-5.15	0.0	-78.17	35.08	-43.09
4601	-0.0	0.0	0.0	-52.56	-25.3	0.0	0.0	41.48	-4.94	0.0	-77.86	36.54	-41.31
4701	0.0	0.0	-0.0	-52.35	-26.27	-0.0	0.0	45.54	-5.24	0.0	-78.62	40.31	-38.31
4801	-0.0	0.0	-0.0	-54.05	-25.97	0.0	0.0	48.21	-5.14	0.0	-80.03	43.07	-36.95
4901	0.0	-0.0	0.0	-46.91	-14.83	-0.0	0.0	39.83	-4.81	0.0	-61.74	35.01	-26.73
5001	-0.0	-0.0	-0.0	-51.47	-20.52	-0.0	0.0	45.72	-5.06	0.0	-72.0	40.66	-31.34
5101	-0.0	-0.0	-0.0	-52.41	-8.95	0.0	-0.0	37.69	-5.17	0.0	-61.36	32.52	-28.84
5201	0.0	0.0	0.0	-49.19	-19.82	0.0	-0.0	41.39	-5.17	0.0	-69.01	36.23	-32.78
5301	0.0	-0.0	-0.0	-52.49	-16.98	0.0	0.0	50.41	-5.36	0.0	-69.47	45.05	-24.42
5401	-0.0	0.0	0.0	-44.42	-8.44	0.0	0.0	37.92	-4.8	0.0	-52.87	33.12	-19.75
5501	-0.0	-0.0	0.0	-48.94	-3.26	0.0	0.0	33.07	-5.1	0.0	-52.2	27.98	-24.22
5601	-0.0	0.0	-0.0	-51.04	-18.23	0.0	-0.0	40.33	-5.16	0.0	-69.27	35.17	-34.1
5701	-0.0	0.0	0.0	-47.69	-13.87	0.0	0.0	37.56	-4.94	0.0	-61.56	32.61	-28.95
5801	0.0	0.0	0.0	-50.4	-11.88	0.0	-0.0	37.0	-5.08	0.0	-62.28	31.92	-30.36
5901	0.0	-0.0	0.0	-51.12	-20.59	0.0	0.0	47.15	-5.26	0.0	-71.71	41.89	-29.82
6001	-0.0	-0.0	-0.0	-51.51	-1.89	-0.0	-0.0	33.09	-5.41	0.0	-53.39	27.68	-25.71
6101	-0.0	0.0	0.0	-48.76	-10.35	-0.0	-0.0	42.04	-5.21	0.0	-59.11	36.83	-22.28
6201	0.0	0.0	0.0	-46.95	-11.47	-0.0	-0.0	39.19	-4.78	0.0	-58.42	34.41	-24.01
6301	-0.0	0.0	0.0	-48.76	-17.24	-0.0	0.0	38.61	-5.25	0.0	-66.01	33.37	-32.64
6401	0.0	-0.0	-0.0	-54.01	-13.07	-0.0	-0.0	40.41	-5.45	0.0	-67.08	34.96	-32.12
6501	-0.0	-0.0	-0.0	-50.92	-15.7	0.0	0.0	37.86	-5.34	0.0	-66.62	32.52	-34.1
6601	-0.0	0.0	-0.0	-53.37	-20.8	0.0	-0.0	52.5	-5.44	0.0	-74.17	47.06	-27.12
6701	0.0	0.0	-0.0	-54.41	-18.96	0.0	0.0	49.55	-5.66	0.0	-73.37	43.9	-29.48
6801	0.0	-0.0	0.0	-47.24	-22.85	0.0	0.0	44.29	-5.37	0.0	-70.08	38.92	-31.17
6901	-0.0	-0.0	0.0	-49.66	-21.49	0.0	-0.0	43.8	-5.25	0.0	-71.15	38.54	-32.6
7001	-0.0	-0.0	0.0	-46.88	-19.93	-0.0	-0.0	49.81	-5.16	0.0	-66.81	44.65	-22.16
7101	0.0	-0.0	-0.0	-51.03	-15.04	-0.0	-0.0	44.16	-5.53	0.0	-66.07	38.63	-27.44
7201	0.0	-0.0	0.0	-51.04	-10.26	-0.0	-0.0	39.12	-5.42	0.0	-61.29	33.7	-27.6
7301	0.0	-0.0	0.0	-51.68	-18.33	-0.0	0.0	36.69	-5.23	0.0	-70.0	31.46	-38.54
7401	0.0	-0.0	-0.0	-50.05	-19.42	0.0	0.0	41.29	-5.07	0.0	-69.47	36.22	-33.26
7501	-0.0	0.0	0.0	-54.2	-19.15	-0.0	0.0	45.84	-5.28	0.0	-73.35	40.56	-32.79
7601	-0.0	-0.0	-0.0	-46.85	-12.18	-0.0	-0.0	35.87	-5.13	0.0	-59.04	30.74	-28.3
7701	0.0	-0.0	0.0	-50.39	-20.4	0.0	0.0	41.4	-5.26	0.0	-70.79	36.14	-34.65
7801	-0.0	-0.0	0.0	-51.96	-17.43	-0.0	-0.0	40.34	-5.2	0.0	-69.38	35.14	-34.25
7901	0.0	0.0	-0.0	-47.76	-19.75	-0.0	-0.0	42.76	-5.13	0.0	-67.5	37.63	-29.88
8001	0.0	0.0	0.0	-51.23	-17.86	-0.0	-0.0	45.2	-5.49	0.0	-69.1	39.71	-29.38
8101	0.0	-0.0	-0.0	-55.22	-22.22	-0.0	0.0	47.6	-5.38	0.0	-77.45	42.22	-35.23
8201	-0.0	-0.0	0.0	-51.26	-15.44	-0.0	-0.0	44.49	-5.52	0.0	-66.7	38.97	-27.73
8301	-0.0	-0.0	-0.0	-55.89	-18.11	-0.0	0.0	44.07	-5.66	0.0	-73.99	38.41	-35.58
8401	-0.0	-0.0	0.0	-51.82	-20.95	0.0	0.0	48.05	-5.33	0.0	-72.77	42.72	-30.05
8501	-0.0	0.0	0.0	-53.72	-16.63	0.0	-0.0	46.9	-5.39	0.0	-70.35	41.51	-28.84
8601	0.0	-0.0	-0.0	-51.26	-14.87	-0.0	0.0	42.76	-5.4	0.0	-66.13	37.37	-28.76
8701	0.0	-0.0	-0.0	-44.1	-14.33	0.0	-0.0	33.3	-5.3	0.0	-58.43	27.99	-30.44
8801	0.0	0.0	-0.0	-51.47	-20.17	-0.0	0.0	43.54	-5.56	0.0	-71.64	37.98	-33.66
8901	-0.0	-0.0	0.0	-56.91	-16.24	0.0	-0.0	43.81	-5.36	0.0	-73.15	38.45	-34.7
9001	0.0	-0.0	0.0	-55.56	-7.95	-0.0	0.0	37.79	-5.51	0.0	-63.51	32.29	-31.22
9101	0.0	0.0	0.0	-43.44	-22.4	-0.0	-0.0	38.71	-4.81	0.0	-65.84	33.9	-31.94
9201	0.0	0.0	-0.0	-51.2	-16.84	-0.0	-0.0	40.32	-5.45	0.0	-68.04	34.87	-33.16
9301	-0.0	-0.0	0.0	-53.14	-16.19	0.0	0.0	40.26	-5.6	0.0	-69.34	34.66	-34.68
9401	-0.0	-0.0	0.0	-55.3	-5.7	0.0	-0.0	34.36	-5.44	0.0	-61.0	28.93	-32.07
9501	0.0	0.0	-0.0	-51.93	-22.92	-0.0	-0.0	54.79	-5.65	0.0	-74.85	49.15	-25.7
9601	-0.0	-0.0	0.0	-51.46	-26.39	0.0	-0.0	49.18	-5.31	0.0	-77.85	43.87	-33.98
9701	0.0	0.0	0.0	-51.45	-19.59	-0.0	0.0	47.84	-5.59	0.0	-71.04	42.26	-28.78
9801	-0.0	-0.0	-0.0	-53.54	-19.41	-0.0	-0.0	47.32	-5.6	0.0	-72.95	41.71	-31.24
9901	0.0	0.0	-0.0	-53.14	-23.55	-0.0	0.0	44.8	-5.55	0.0	-76.69	39.25	-37.44
