# Supplementary material for: A Network Pharmacology Prediction and Molecular Docking-Based Strategy to Explore the Potential Pharmacological Mechanism of Astragalus membranaceus for Glioma
Source: Int J Mol Sci. 2023 Nov 14;24(22):16306. doi: 10.3390/ijms242216306 (PMC10671347; doi:10.3390/ijms242216306)
Supplement: Supplementary file 1 [file ijms-24-16306-s001.zip › Table S11. 8ex MMGBSA.csv]

GENERALIZED BORN:
Complex Energy Terms
Frame #	BOND	ANGLE	DIHED	VDWAALS	EEL	1-4 VDW	1-4 EEL	EGB	ESURF	GGAS	GSOLV	TOTAL
1	2931.83	7917.68	12651.81	-8105.1	-68747.09	3535.98	37754.4	-10089.83	309.16	-12060.49	-9780.67	-21841.16
101	3073.47	7963.16	12590.01	-8044.06	-68452.0	3575.69	37798.85	-10481.76	316.58	-11494.88	-10165.18	-21660.05
201	3127.97	7894.28	12508.74	-8039.6	-68389.18	3506.83	37664.42	-10582.93	324.08	-11726.54	-10258.85	-21985.39
301	3126.0	8022.09	12542.1	-8059.84	-68214.31	3497.85	37495.09	-10534.04	324.23	-11591.02	-10209.81	-21800.83
401	3097.2	7784.61	12514.94	-8005.82	-68303.9	3577.48	37657.3	-10526.35	322.68	-11678.19	-10203.67	-21881.87
501	2980.24	7963.81	12491.9	-8032.27	-68304.4	3564.45	37504.74	-10400.58	324.56	-11831.53	-10076.02	-21907.54
601	3069.85	7780.9	12580.48	-8056.82	-68522.18	3542.07	37672.75	-10369.91	321.62	-11932.95	-10048.28	-21981.23
701	3022.41	7883.38	12489.66	-7979.03	-68586.03	3552.96	37598.02	-10293.4	326.75	-12018.62	-9966.65	-21985.27
801	3118.94	7977.5	12520.33	-8061.69	-68400.2	3582.02	37745.33	-10477.16	328.94	-11517.76	-10148.21	-21665.97
901	3044.09	7946.12	12507.96	-8027.68	-68721.87	3527.41	37695.51	-10181.65	326.26	-12028.47	-9855.39	-21883.86
1001	3075.54	7876.41	12574.2	-8082.16	-68871.7	3517.79	37686.57	-10039.03	321.85	-12223.35	-9717.18	-21940.54
1101	3133.73	7846.21	12509.66	-8055.77	-68556.53	3523.24	37731.02	-10339.33	322.9	-11868.44	-10016.43	-21884.86
1201	3126.43	7862.15	12492.53	-7958.16	-68659.87	3530.08	37678.93	-10280.3	326.37	-11927.91	-9953.93	-21881.84
1301	3075.56	7901.3	12509.67	-8001.24	-68621.44	3570.66	37693.69	-10327.21	328.53	-11871.81	-9998.68	-21870.48
1401	3113.81	7978.1	12450.84	-8018.48	-68596.76	3525.36	37742.42	-10323.32	324.19	-11804.72	-9999.13	-21803.85
1501	3078.75	8005.98	12461.6	-8088.08	-68546.62	3484.24	37687.61	-10293.76	321.85	-11916.5	-9971.92	-21888.42
1601	3118.52	7948.27	12511.76	-7982.31	-68574.84	3547.46	37711.84	-10434.52	324.35	-11719.29	-10110.16	-21829.46
1701	3060.88	7871.64	12481.1	-8019.67	-68717.73	3564.28	37804.29	-10272.53	319.71	-11955.21	-9952.83	-21908.03
1801	3051.12	7921.61	12496.91	-8001.67	-68870.35	3523.36	37664.87	-10129.92	322.0	-12214.15	-9807.91	-22022.06
1901	3064.56	7978.45	12433.97	-8010.66	-68682.98	3514.66	37626.87	-10198.04	324.87	-12075.12	-9873.18	-21948.3
2001	3011.45	7971.74	12520.16	-8096.54	-68697.72	3535.25	37667.26	-10157.26	320.99	-12088.4	-9836.27	-21924.67
2101	3111.78	7791.3	12463.92	-8155.68	-68790.48	3515.72	37599.2	-9952.52	318.07	-12464.24	-9634.45	-22098.69
2201	2978.97	7901.92	12493.1	-8046.88	-68958.55	3557.44	37708.12	-9999.57	316.57	-12365.89	-9683.01	-22048.9
2301	3084.44	7778.93	12470.68	-8039.33	-68509.06	3518.42	37600.86	-10278.16	324.07	-12095.08	-9954.09	-22049.17
2401	2946.28	7949.76	12457.06	-8036.23	-68690.78	3521.1	37608.77	-10142.27	327.24	-12244.03	-9815.02	-22059.05
2501	3112.06	7887.81	12519.12	-8028.81	-68934.08	3510.18	37673.64	-10047.81	321.25	-12260.08	-9726.56	-21986.64
2601	3060.78	7881.06	12511.65	-8088.77	-68630.53	3550.28	37742.27	-10228.03	314.31	-11973.25	-9913.72	-21886.97
2701	3069.25	7988.42	12451.98	-8012.72	-68737.7	3533.74	37718.88	-10229.91	321.88	-11988.15	-9908.03	-21896.17
2801	3116.22	7953.86	12468.6	-8039.53	-68271.84	3504.74	37556.01	-10444.47	319.9	-11711.94	-10124.57	-21836.51
2901	3163.49	7853.7	12530.78	-8026.17	-68627.82	3500.07	37640.16	-10261.66	323.74	-11965.79	-9937.92	-21903.71
3001	3031.54	7811.25	12427.97	-8016.7	-68791.99	3542.94	37761.06	-10138.99	325.18	-12233.94	-9813.81	-22047.75
3101	3109.85	7937.62	12525.5	-8045.65	-69196.78	3593.01	37765.68	-9844.82	317.87	-12310.76	-9526.95	-21837.71
3201	3031.82	7947.43	12489.94	-7990.32	-69288.58	3575.02	37753.93	-9754.25	319.9	-12480.76	-9434.35	-21915.11
3301	3009.02	7899.58	12471.6	-8001.26	-69209.46	3569.73	37742.5	-9781.24	318.06	-12518.29	-9463.18	-21981.47
3401	3096.12	7890.07	12476.05	-7995.69	-68683.26	3533.74	37566.96	-10088.82	323.2	-12116.02	-9765.61	-21881.63
3501	3124.07	7923.72	12389.9	-8050.14	-68742.44	3552.91	37634.6	-10129.82	321.78	-12167.39	-9808.04	-21975.43
3601	3056.35	7999.39	12533.74	-7963.6	-68626.86	3535.27	37577.27	-10238.21	331.57	-11888.43	-9906.63	-21795.06
3701	3008.82	7771.05	12586.21	-7946.69	-68974.15	3550.45	37707.44	-10071.67	324.14	-12296.87	-9747.54	-22044.41
3801	3132.37	7913.29	12502.09	-8072.29	-68938.19	3508.83	37649.37	-10009.94	313.41	-12304.53	-9696.53	-22001.05
3901	3227.45	7960.23	12489.76	-8038.46	-68925.73	3498.4	37550.67	-9939.98	319.75	-12237.67	-9620.23	-21857.9
4001	3101.36	7918.29	12505.54	-8041.12	-68652.7	3563.26	37567.2	-10203.26	318.64	-12038.17	-9884.61	-21922.78
4101	3079.08	7908.05	12512.67	-8059.65	-68903.45	3533.43	37676.4	-10025.67	318.91	-12253.47	-9706.77	-21960.23
4201	3008.46	7818.13	12466.3	-8049.29	-68635.11	3512.22	37690.36	-10311.89	324.42	-12188.91	-9987.47	-22176.38
4301	3055.55	7772.44	12373.38	-8055.85	-68603.9	3493.54	37649.48	-10225.22	325.78	-12315.36	-9899.44	-22214.8
4401	3107.32	7966.89	12491.62	-8072.4	-68579.02	3545.66	37566.08	-10255.88	317.17	-11973.85	-9938.71	-21912.56
4501	3105.88	7833.76	12490.92	-7956.29	-68820.34	3509.57	37517.14	-9974.21	320.03	-12319.35	-9654.18	-21973.53
4601	3016.15	7931.04	12517.9	-8121.61	-68654.47	3525.97	37604.96	-10058.79	316.11	-12180.07	-9742.68	-21922.75
4701	3076.26	7903.01	12430.04	-7990.86	-68920.84	3551.25	37744.29	-10056.54	321.18	-12206.84	-9735.36	-21942.2
4801	3037.45	7937.1	12519.29	-8015.74	-68873.27	3528.01	37660.01	-10047.82	322.68	-12207.15	-9725.14	-21932.29
4901	3070.27	7866.03	12531.82	-7974.79	-68736.3	3487.17	37668.11	-10141.03	329.31	-12087.68	-9811.71	-21899.39
5001	3060.83	7971.85	12534.2	-7983.06	-69089.96	3496.12	37902.06	-10122.45	321.64	-12107.96	-9800.81	-21908.77
5101	3101.92	7915.57	12565.22	-8039.19	-69103.69	3532.19	37780.8	-9917.63	324.16	-12247.18	-9593.47	-21840.64
5201	3110.82	7921.83	12562.89	-8057.23	-69081.09	3498.2	37711.91	-9906.83	319.06	-12332.67	-9587.78	-21920.44
5301	3075.48	7997.71	12483.52	-8018.2	-68866.01	3498.41	37774.57	-10194.09	319.8	-12054.52	-9874.29	-21928.8
5401	3089.31	7821.73	12481.28	-8045.84	-69177.28	3532.68	37802.43	-9933.34	311.65	-12495.68	-9621.69	-22117.38
5501	3111.61	7889.44	12453.32	-8058.26	-68743.47	3553.51	37799.37	-10305.8	322.27	-11994.48	-9983.53	-21978.0
5601	3039.94	7920.84	12510.25	-8005.64	-68883.29	3557.37	37797.06	-10125.24	321.24	-12063.47	-9804.01	-21867.48
5701	3098.07	7917.06	12467.58	-8050.17	-68683.03	3568.92	37718.74	-10236.96	328.37	-11962.84	-9908.58	-21871.42
5801	3124.63	7901.98	12502.63	-8029.04	-68993.74	3561.38	37724.47	-10027.77	318.49	-12207.68	-9709.28	-21916.97
5901	3117.68	7909.97	12524.23	-7924.48	-69468.22	3553.85	37851.54	-9707.93	316.87	-12435.43	-9391.07	-21826.5
6001	3064.31	7929.87	12557.94	-7998.11	-68884.79	3583.13	37707.11	-10187.49	317.4	-12040.55	-9870.09	-21910.64
6101	2958.59	7852.96	12487.49	-8096.04	-68877.74	3565.07	37851.69	-10217.96	320.15	-12257.98	-9897.8	-22155.78
6201	3128.29	7852.44	12480.83	-8094.54	-68799.57	3548.03	37806.48	-10124.47	314.27	-12078.04	-9810.2	-21888.23
6301	3051.55	7819.51	12521.65	-8099.48	-68713.93	3552.92	37675.61	-10101.96	314.15	-12192.17	-9787.81	-21979.98
6401	3065.9	7886.66	12479.49	-8125.69	-68895.04	3551.24	37818.87	-10063.71	315.85	-12218.56	-9747.86	-21966.42
6501	3057.09	7946.66	12462.77	-7964.83	-68562.61	3529.78	37729.54	-10427.17	327.38	-11801.61	-10099.79	-21901.4
6601	3046.66	7889.13	12582.42	-7999.76	-69283.56	3556.04	37886.1	-9902.15	316.71	-12322.98	-9585.44	-21908.41
6701	3045.12	7933.86	12464.12	-8059.19	-68783.1	3591.75	37824.75	-10226.33	319.55	-11982.69	-9906.79	-21889.47
6801	3045.21	7918.86	12513.36	-8055.29	-68701.5	3509.97	37697.49	-10275.46	326.9	-12071.9	-9948.56	-22020.46
6901	3069.14	7850.34	12493.24	-8052.05	-68739.95	3516.66	37666.22	-10047.47	317.59	-12196.39	-9729.88	-21926.27
7001	3105.52	7845.54	12449.86	-8087.26	-68738.62	3527.25	37654.46	-10050.7	318.31	-12243.25	-9732.39	-21975.64
7101	3085.67	7814.89	12459.16	-8046.69	-68663.48	3527.4	37629.34	-10200.1	317.77	-12193.71	-9882.32	-22076.04
7201	3130.11	7883.7	12543.03	-8065.8	-68206.48	3509.16	37675.29	-10624.46	326.27	-11530.99	-10298.18	-21829.18
7301	3016.42	7841.79	12470.73	-8068.31	-68816.86	3577.47	37834.75	-10114.79	322.97	-12144.02	-9791.81	-21935.83
7401	3021.13	7864.67	12487.12	-8075.23	-68411.4	3515.61	37631.61	-10390.68	327.47	-11966.5	-10063.21	-22029.7
7501	3111.61	7962.79	12498.19	-8065.32	-68458.87	3550.36	37747.48	-10532.0	321.77	-11653.76	-10210.23	-21863.99
7601	3080.34	7881.75	12482.4	-8003.02	-68660.34	3535.29	37650.94	-10248.76	322.64	-12032.64	-9926.12	-21958.76
7701	3027.39	7747.93	12376.67	-8000.14	-68984.77	3576.13	37899.13	-10087.14	330.36	-12357.67	-9756.77	-22114.44
7801	3060.4	7869.95	12475.94	-8043.47	-68954.67	3543.19	37734.77	-10029.66	320.29	-12313.9	-9709.37	-22023.27
7901	3041.91	7906.1	12491.47	-8010.95	-68875.38	3532.75	37692.28	-10130.38	334.13	-12221.81	-9796.25	-22018.06
8001	3093.38	7899.24	12528.75	-8025.42	-68515.6	3527.49	37642.55	-10353.7	323.47	-11849.62	-10030.23	-21879.85
8101	3051.18	7908.15	12483.74	-8070.54	-68458.85	3509.3	37668.53	-10360.75	321.87	-11908.49	-10038.88	-21947.37
8201	3177.85	7874.6	12458.64	-8024.11	-68621.77	3565.99	37726.92	-10350.78	325.1	-11841.88	-10025.68	-21867.56
8301	3124.68	7850.29	12433.71	-7986.76	-68662.88	3524.88	37772.9	-10329.34	324.95	-11943.18	-10004.39	-21947.57
8401	3086.89	7804.5	12451.59	-8017.04	-68496.68	3546.25	37730.94	-10431.88	326.29	-11893.56	-10105.59	-21999.15
8501	3059.14	7892.98	12494.44	-8035.09	-68721.45	3543.35	37825.0	-10333.27	325.54	-11941.63	-10007.73	-21949.36
8601	3045.85	7755.53	12530.37	-8012.86	-68899.21	3585.05	37864.08	-10091.7	315.36	-12131.2	-9776.34	-21907.53
8701	3036.35	7896.16	12531.6	-8029.17	-68752.38	3547.42	37725.59	-10200.69	317.06	-12044.42	-9883.63	-21928.05
8801	2980.08	7905.77	12421.01	-8033.04	-68670.46	3583.66	37741.01	-10299.85	323.89	-12071.97	-9975.95	-22047.93
8901	3074.92	7850.44	12583.9	-8092.09	-68417.21	3536.93	37797.88	-10543.59	318.85	-11665.23	-10224.74	-21889.97
9001	3040.76	7951.67	12516.94	-8055.8	-68607.58	3534.82	37750.93	-10371.36	318.6	-11868.27	-10052.76	-21921.03
9101	3129.28	7926.87	12544.98	-8009.42	-68365.81	3497.94	37649.76	-10561.74	320.67	-11626.39	-10241.07	-21867.46
9201	3015.81	7951.58	12495.08	-8138.39	-68493.32	3538.83	37787.14	-10423.35	317.84	-11843.28	-10105.52	-21948.79
9301	3134.27	7881.93	12472.09	-8050.51	-68465.4	3537.14	37659.93	-10361.13	321.64	-11830.54	-10039.49	-21870.03
9401	3120.81	7757.72	12483.02	-8061.68	-68709.91	3508.15	37656.89	-10173.07	318.13	-12244.98	-9854.94	-22099.92
9501	3104.5	7888.19	12545.9	-8048.8	-68894.54	3528.28	37817.94	-10117.28	318.63	-12058.54	-9798.65	-21857.19
9601	3121.12	7828.64	12510.56	-8025.99	-68699.95	3513.22	37826.84	-10353.29	322.63	-11925.57	-10030.66	-21956.23
9701	3114.61	7889.09	12472.71	-8025.78	-68571.89	3543.56	37692.43	-10406.69	328.08	-11885.27	-10078.61	-21963.88
9801	2996.28	7781.16	12476.89	-8044.78	-68589.05	3531.23	37730.52	-10255.23	323.25	-12117.74	-9931.99	-22049.73
9901	3071.63	7869.43	12416.76	-8102.65	-68679.81	3552.44	37616.83	-10102.7	315.81	-12255.36	-9786.9	-22042.26
Receptor Energy Terms
Frame #	BOND	ANGLE	DIHED	VDWAALS	EEL	1-4 VDW	1-4 EEL	EGB	ESURF	GGAS	GSOLV	TOTAL
1	2918.22	7863.68	12602.57	-8056.16	-68705.07	3514.65	37770.17	-10122.65	311.46	-12091.94	-9811.19	-21903.13
101	3059.64	7897.94	12543.12	-7987.12	-68414.23	3557.49	37813.39	-10513.35	318.68	-11529.76	-10194.66	-21724.42
201	3113.95	7832.63	12460.75	-7991.23	-68345.0	3487.86	37677.86	-10611.88	325.84	-11763.18	-10286.03	-22049.22
301	3112.53	7964.53	12495.8	-8002.3	-68179.89	3477.21	37511.06	-10557.89	326.54	-11621.05	-10231.35	-21852.4
401	3084.47	7721.54	12466.64	-7948.45	-68263.45	3559.72	37671.77	-10549.94	324.97	-11707.76	-10224.98	-21932.74
501	2962.63	7908.91	12442.87	-7978.04	-68254.27	3545.96	37522.23	-10428.53	326.99	-11849.71	-10101.54	-21951.25
601	3060.12	7723.64	12530.75	-7997.67	-68491.42	3520.76	37686.78	-10387.54	324.09	-11967.02	-10063.46	-22030.48
701	3010.55	7821.14	12440.13	-7923.14	-68555.63	3531.28	37612.47	-10316.02	328.97	-12063.19	-9987.06	-22050.25
801	3105.13	7913.96	12474.16	-8006.97	-68361.49	3563.36	37758.59	-10504.18	331.46	-11553.26	-10172.72	-21725.98
901	3031.27	7883.78	12460.68	-7971.3	-68681.29	3508.3	37710.49	-10210.62	328.38	-12058.07	-9882.24	-21940.31
1001	3054.99	7805.11	12526.23	-8021.82	-68834.3	3501.65	37702.81	-10066.72	324.49	-12265.32	-9742.23	-22007.55
1101	3118.2	7786.13	12460.62	-7998.39	-68524.21	3504.64	37748.53	-10363.79	325.24	-11904.48	-10038.55	-21943.03
1201	3106.34	7797.01	12446.5	-7904.82	-68625.88	3512.18	37692.28	-10304.54	328.43	-11976.4	-9976.12	-21952.52
1301	3062.21	7845.17	12461.01	-7948.78	-68577.25	3549.94	37709.69	-10352.43	330.52	-11898.02	-10021.91	-21919.93
1401	3101.55	7912.53	12405.35	-7961.89	-68569.51	3508.95	37758.04	-10347.37	326.62	-11844.98	-10020.75	-21865.73
1501	3064.77	7940.85	12416.19	-8031.72	-68516.02	3467.17	37703.44	-10314.07	324.38	-11955.32	-9989.7	-21945.02
1601	3105.55	7898.93	12464.34	-7925.68	-68532.11	3528.38	37728.62	-10462.11	327.22	-11731.97	-10134.89	-21866.86
1701	3044.18	7802.48	12434.01	-7967.09	-68669.59	3542.16	37824.54	-10296.99	321.8	-11989.32	-9975.19	-21964.51
1801	3029.82	7870.84	12449.4	-7946.35	-68818.09	3507.44	37678.87	-10159.78	324.67	-12228.07	-9835.11	-22063.18
1901	3048.59	7916.47	12386.33	-7958.15	-68633.99	3498.37	37641.15	-10224.75	327.36	-12101.22	-9897.39	-21998.61
2001	2997.04	7902.65	12469.23	-8031.97	-68644.94	3516.21	37680.65	-10185.75	323.94	-12111.12	-9861.81	-21972.93
2101	3100.68	7729.45	12415.32	-8092.63	-68742.51	3498.49	37612.02	-9978.72	320.45	-12479.18	-9658.26	-22137.44
2201	2961.48	7849.38	12446.0	-7987.94	-68911.84	3539.7	37722.69	-10027.26	319.07	-12380.53	-9708.19	-22088.72
2301	3070.45	7718.71	12423.19	-7985.01	-68455.48	3500.63	37616.35	-10306.89	326.93	-12111.15	-9979.96	-22091.11
2401	2929.18	7884.26	12409.61	-7974.61	-68644.24	3503.24	37629.15	-10170.51	329.37	-12263.41	-9841.14	-22104.55
2501	3089.55	7828.68	12472.53	-7972.03	-68889.6	3493.82	37690.24	-10075.46	323.67	-12286.81	-9751.79	-22038.61
2601	3044.07	7823.04	12460.71	-8034.51	-68579.17	3532.49	37756.16	-10259.59	317.57	-11997.21	-9942.02	-21939.23
2701	3051.43	7927.51	12403.77	-7950.51	-68699.25	3518.17	37733.81	-10258.04	324.43	-12015.08	-9933.62	-21948.7
2801	3103.66	7898.89	12421.72	-7982.18	-68226.06	3487.87	37572.21	-10470.58	322.45	-11723.89	-10148.12	-21872.01
2901	3150.31	7797.32	12485.58	-7973.05	-68581.56	3481.14	37655.97	-10287.98	326.69	-11984.28	-9961.29	-21945.57
3001	3015.78	7755.42	12381.24	-7962.51	-68744.72	3526.15	37774.32	-10166.81	327.53	-12254.31	-9839.28	-22093.59
3101	3097.15	7870.57	12480.1	-7995.75	-69147.55	3574.11	37780.67	-9872.71	320.1	-12340.71	-9552.61	-21893.32
3201	3018.26	7890.13	12444.16	-7942.86	-69235.88	3556.39	37768.68	-9782.5	322.62	-12501.12	-9459.88	-21961.0
3301	2991.87	7840.98	12421.81	-7952.09	-69159.35	3553.45	37758.0	-9807.4	319.84	-12545.33	-9487.56	-22032.9
3401	3081.89	7837.96	12427.79	-7944.97	-68644.45	3516.82	37581.38	-10110.66	324.66	-12143.58	-9786.0	-21929.57
3501	3106.63	7859.48	12343.62	-8000.4	-68689.21	3536.77	37648.77	-10160.24	323.02	-12194.34	-9837.21	-22031.55
3601	3039.29	7933.95	12487.48	-7914.67	-68581.33	3517.76	37590.53	-10268.26	333.45	-11927.0	-9934.8	-21861.8
3701	2992.2	7720.2	12540.73	-7900.52	-68927.01	3530.9	37722.45	-10097.34	325.78	-12321.05	-9771.56	-22092.62
3801	3111.76	7857.2	12454.29	-8020.66	-68891.58	3492.05	37664.99	-10035.19	315.68	-12331.94	-9719.51	-22051.45
3901	3207.01	7897.5	12440.34	-7986.47	-68876.82	3480.83	37568.55	-9967.7	322.13	-12269.05	-9645.57	-21914.62
4001	3083.13	7854.71	12455.67	-7986.44	-68606.75	3545.84	37584.28	-10236.16	320.76	-12069.57	-9915.39	-21984.96
4101	3064.16	7847.68	12464.07	-8008.35	-68851.93	3516.63	37693.0	-10055.45	321.52	-12274.75	-9733.93	-22008.68
4201	2994.04	7752.14	12416.79	-8001.09	-68580.38	3493.67	37706.18	-10343.33	326.86	-12218.64	-10016.48	-22235.12
4301	3041.27	7709.59	12324.05	-8001.66	-68555.26	3473.07	37662.39	-10252.13	328.05	-12346.55	-9924.08	-22270.63
4401	3090.04	7910.23	12443.42	-8020.33	-68526.13	3526.41	37580.33	-10282.56	319.77	-11996.03	-9962.8	-21958.82
4501	3093.15	7774.93	12442.96	-7909.14	-68773.37	3491.12	37534.26	-10001.37	322.35	-12346.1	-9679.02	-22025.13
4601	2997.8	7868.8	12471.41	-8069.54	-68610.13	3505.87	37619.21	-10085.06	318.27	-12216.57	-9766.79	-21983.36
4701	3060.65	7843.95	12381.08	-7936.87	-68875.33	3533.31	37759.62	-10087.64	323.25	-12233.6	-9764.39	-21997.98
4801	3023.49	7876.33	12470.97	-7962.37	-68827.24	3509.14	37674.11	-10077.74	324.73	-12235.57	-9753.01	-21988.58
4901	3056.82	7804.23	12486.07	-7925.19	-68701.91	3468.45	37683.57	-10162.62	330.64	-12127.97	-9831.98	-21959.95
5001	3042.08	7913.25	12487.29	-7932.49	-69049.6	3477.88	37917.67	-10146.53	323.87	-12143.93	-9822.66	-21966.59
5101	3090.71	7858.23	12518.51	-7986.33	-69074.18	3513.65	37793.09	-9937.12	326.02	-12286.31	-9611.09	-21897.4
5201	3091.64	7868.59	12517.06	-8008.62	-69041.32	3480.56	37727.91	-9931.65	321.06	-12364.18	-9610.59	-21974.76
5301	3059.87	7941.82	12437.75	-7965.99	-68835.57	3481.56	37796.75	-10219.68	322.33	-12083.8	-9897.35	-21981.15
5401	3070.94	7770.68	12430.72	-8001.71	-69153.17	3514.49	37822.18	-9949.92	313.12	-12545.86	-9636.8	-22182.66
5501	3091.94	7829.45	12403.88	-8008.98	-68719.65	3534.99	37815.22	-10320.45	324.13	-12053.15	-9996.31	-22049.46
5601	3018.33	7865.68	12463.52	-7954.81	-68844.39	3539.21	37810.83	-10148.46	323.02	-12101.63	-9825.44	-21927.07
5701	3085.12	7864.61	12417.21	-8006.63	-68647.27	3550.31	37731.78	-10255.54	329.7	-12004.87	-9925.83	-21930.7
5801	3105.59	7841.02	12457.07	-7978.46	-68958.92	3543.77	37736.74	-10045.84	320.09	-12253.2	-9725.75	-21978.96
5901	3103.15	7842.58	12474.44	-7869.4	-69424.66	3535.18	37862.63	-9733.73	318.87	-12476.07	-9414.86	-21890.93
6001	3048.32	7878.28	12511.63	-7953.36	-68861.37	3562.43	37719.81	-10201.24	319.48	-12094.27	-9881.76	-21976.03
6101	2940.58	7783.37	12440.09	-8044.93	-68846.72	3548.56	37866.35	-10235.66	321.66	-12312.69	-9914.0	-22226.69
6201	3112.66	7787.13	12431.51	-8048.53	-68766.98	3530.39	37819.0	-10139.57	315.31	-12134.82	-9824.26	-21959.08
6301	3038.74	7766.36	12474.13	-8050.45	-68673.48	3533.35	37686.5	-10126.29	315.7	-12224.84	-9810.58	-22035.42
6401	3054.94	7825.57	12432.63	-8071.64	-68859.23	3533.18	37830.7	-10085.29	317.91	-12253.85	-9767.38	-22021.23
6501	3037.69	7886.81	12416.12	-7913.7	-68525.66	3513.32	37742.1	-10445.14	329.3	-11843.32	-10115.85	-21959.16
6601	3030.4	7829.08	12534.33	-7943.35	-69241.27	3538.58	37898.92	-9930.12	318.95	-12353.32	-9611.17	-21964.48
6701	3031.77	7877.87	12415.96	-8007.65	-68743.69	3572.89	37840.43	-10252.8	322.01	-12012.42	-9930.78	-21943.2
6801	3028.45	7857.73	12463.97	-8009.87	-68656.04	3489.93	37707.74	-10301.16	328.49	-12118.07	-9972.67	-22090.74
6901	3054.59	7796.27	12446.92	-8001.88	-68694.78	3497.2	37676.6	-10072.88	319.57	-12225.09	-9753.31	-21978.4
7001	3091.15	7789.31	12400.77	-8040.55	-68695.9	3507.99	37665.4	-10079.71	320.56	-12281.83	-9759.15	-22040.98
7101	3065.87	7755.9	12411.45	-7993.12	-68625.41	3511.41	37641.71	-10221.83	319.78	-12232.2	-9902.05	-22134.24
7201	3108.64	7822.44	12496.51	-8012.74	-68176.56	3489.28	37691.93	-10643.19	328.45	-11580.5	-10314.75	-21895.25
7301	3000.79	7782.09	12421.53	-8015.72	-68776.15	3559.94	37847.89	-10138.92	325.08	-12179.64	-9813.85	-21993.49
7401	3004.49	7798.07	12439.84	-8023.25	-68369.03	3498.08	37643.12	-10417.19	329.12	-12008.66	-10088.06	-22096.72
7501	3098.1	7909.44	12448.44	-8014.65	-68419.81	3530.46	37761.79	-10558.54	324.17	-11686.23	-10234.37	-21920.59
7601	3068.16	7827.8	12435.8	-7957.76	-68629.8	3515.72	37668.57	-10266.64	324.16	-12071.51	-9942.49	-22013.99
7701	3006.47	7705.18	12327.16	-7952.69	-68942.76	3555.86	37911.8	-10112.72	332.13	-12388.98	-9780.6	-22169.57
7801	3037.74	7813.34	12428.76	-7991.33	-68915.34	3524.84	37748.14	-10051.33	322.5	-12353.84	-9728.83	-22082.67
7901	3027.91	7841.42	12443.6	-7960.81	-68835.15	3512.56	37706.77	-10152.82	335.93	-12263.69	-9816.89	-22080.59
8001	3080.1	7844.86	12479.61	-7974.44	-68474.74	3506.64	37653.63	-10380.88	325.71	-11884.34	-10055.18	-21939.52
8101	3036.43	7854.71	12435.19	-8017.59	-68414.17	3489.59	37680.45	-10387.2	323.83	-11935.39	-10063.36	-21998.75
8201	3164.45	7818.28	12412.22	-7973.61	-68585.14	3547.94	37740.42	-10372.88	327.16	-11875.43	-10045.72	-21921.15
8301	3104.11	7790.84	12385.46	-7927.61	-68622.64	3506.69	37785.4	-10355.45	327.36	-11977.75	-10028.09	-22005.84
8401	3073.4	7746.55	12403.2	-7962.86	-68453.4	3527.72	37742.67	-10460.17	328.58	-11922.74	-10131.58	-22054.32
8501	3041.68	7837.43	12446.39	-7983.22	-68680.59	3526.55	37833.2	-10359.8	327.93	-11978.56	-10031.87	-22010.43
8601	3030.4	7700.69	12484.36	-7962.9	-68862.56	3567.3	37876.08	-10116.65	317.26	-12166.63	-9799.4	-21966.03
8701	3025.14	7847.59	12481.45	-7990.3	-68716.33	3526.09	37738.86	-10222.69	318.87	-12087.51	-9903.82	-21991.33
8801	2968.63	7844.91	12373.77	-7980.21	-68626.14	3565.38	37750.37	-10328.25	326.06	-12103.3	-10002.19	-22105.49
8901	3061.18	7797.62	12533.4	-8034.33	-68378.14	3517.47	37809.11	-10572.45	321.25	-11693.7	-10251.2	-21944.9
9001	3028.69	7894.43	12468.16	-8002.11	-68577.74	3515.47	37765.27	-10390.53	320.74	-11907.84	-10069.79	-21977.62
9101	3111.64	7862.26	12496.39	-7962.03	-68322.3	3480.35	37663.89	-10590.74	322.32	-11669.79	-10268.42	-21938.21
9201	2995.8	7897.18	12446.63	-8089.18	-68453.34	3518.97	37799.87	-10448.41	319.55	-11884.06	-10128.86	-22012.92
9301	3118.26	7826.58	12426.64	-7998.41	-68428.61	3518.54	37674.83	-10385.46	323.93	-11862.18	-10061.53	-21923.72
9401	3107.84	7712.11	12436.58	-8014.33	-68684.94	3490.08	37673.22	-10189.23	320.6	-12279.43	-9868.63	-22148.06
9501	3088.52	7830.2	12498.59	-7996.86	-68849.36	3511.11	37830.33	-10147.93	320.71	-12087.47	-9827.21	-21914.68
9601	3105.11	7775.2	12462.86	-7973.54	-68650.43	3494.93	37836.8	-10383.11	324.94	-11949.07	-10058.18	-22007.24
9701	3098.25	7834.54	12427.2	-7977.65	-68531.6	3521.38	37707.4	-10434.05	330.86	-11920.5	-10103.19	-22023.69
9801	2979.2	7723.1	12429.6	-7990.43	-68547.71	3512.5	37741.59	-10280.11	325.31	-12152.15	-9954.8	-22106.95
9901	3056.06	7821.93	12364.35	-8048.92	-68634.96	3533.97	37629.26	-10131.28	318.31	-12278.31	-9812.98	-22091.28
Ligand Energy Terms
Frame #	BOND	ANGLE	DIHED	VDWAALS	EEL	1-4 VDW	1-4 EEL	EGB	ESURF	GGAS	GSOLV	TOTAL
1	13.61	54.0	49.25	4.23	-19.27	21.32	-15.77	-8.49	4.74	107.37	-3.75	103.62
101	13.83	65.21	46.88	-4.02	-19.0	18.2	-14.54	-9.41	4.74	106.56	-4.67	101.89
201	14.02	61.66	47.99	0.93	-20.69	18.96	-13.44	-9.05	4.75	109.44	-4.3	105.13
301	13.47	57.57	46.29	-2.22	-19.63	20.65	-15.97	-9.39	4.76	100.15	-4.63	95.52
401	12.73	63.07	48.3	-2.18	-20.38	17.76	-14.47	-9.66	4.78	104.83	-4.87	99.96
501	17.6	54.9	49.03	-1.39	-17.82	18.49	-17.48	-9.81	4.61	103.33	-5.19	98.14
601	9.73	57.25	49.73	-2.88	-20.76	21.31	-14.04	-8.9	4.58	100.34	-4.32	96.03
701	11.86	62.24	49.53	-1.78	-19.26	21.67	-14.44	-9.23	4.59	109.83	-4.64	105.19
801	13.81	63.54	46.17	-0.49	-20.26	18.66	-13.26	-9.37	4.52	108.18	-4.85	103.33
901	12.81	62.34	47.28	-2.23	-19.59	19.11	-14.98	-10.39	4.62	104.75	-5.78	98.97
1001	20.54	71.29	47.98	-2.97	-18.84	16.13	-16.24	-9.11	4.67	117.9	-4.44	113.46
1101	15.52	60.08	49.04	-2.17	-16.83	18.6	-17.51	-9.76	4.55	106.74	-5.21	101.54
1201	20.09	65.15	46.03	0.38	-19.43	17.91	-13.35	-10.2	4.59	116.78	-5.61	111.18
1301	13.35	56.12	48.66	-2.01	-19.2	20.72	-16.0	-9.47	4.62	101.65	-4.85	96.8
1401	12.26	65.57	45.49	-3.87	-17.55	16.41	-15.62	-9.58	4.62	102.69	-4.97	97.73
1501	13.98	65.14	45.41	0.69	-18.42	17.08	-15.84	-9.55	4.53	108.04	-5.02	103.02
1601	12.97	49.34	47.43	2.32	-17.91	19.07	-16.77	-9.05	4.59	96.44	-4.47	91.98
1701	16.7	69.16	47.1	-2.44	-16.89	22.12	-20.25	-8.62	4.66	115.49	-3.95	111.54
1801	21.3	50.77	47.5	-0.18	-20.2	15.93	-14.0	-9.33	4.62	101.12	-4.71	96.4
1901	15.97	61.97	47.64	0.13	-19.73	16.29	-14.28	-9.32	4.63	107.99	-4.7	103.3
2001	14.4	69.09	50.93	-6.38	-20.69	19.04	-13.39	-9.82	4.57	113.01	-5.25	107.76
2101	11.1	61.86	48.6	-4.37	-19.76	17.24	-12.82	-10.02	4.65	101.84	-5.37	96.47
2201	17.49	52.55	47.1	-2.21	-18.05	17.73	-14.57	-9.75	4.58	100.04	-5.16	94.88
2301	13.99	60.22	47.49	-1.07	-19.57	17.79	-15.5	-9.08	4.48	103.35	-4.6	98.75
2401	17.1	65.5	47.45	-4.57	-16.0	17.86	-20.38	-9.5	4.65	106.96	-4.84	102.12
2501	22.51	59.12	46.59	-2.66	-18.04	16.37	-16.6	-9.58	4.64	107.29	-4.94	102.35
2601	16.71	58.02	50.94	2.15	-19.26	17.8	-13.9	-10.08	4.55	112.46	-5.53	106.93
2701	17.83	60.91	48.21	-2.53	-18.99	15.57	-14.93	-9.59	4.59	106.07	-5.0	101.07
2801	12.56	54.97	46.88	0.74	-18.74	16.87	-16.2	-9.61	4.59	97.08	-5.02	92.06
2901	13.17	56.38	45.21	2.58	-18.9	18.93	-15.82	-9.24	4.6	101.55	-4.64	96.91
3001	15.75	55.83	46.73	0.6	-19.8	16.79	-13.26	-9.79	4.61	102.64	-5.18	97.46
3101	12.71	67.05	45.41	-1.76	-19.17	18.91	-14.99	-9.93	4.62	108.15	-5.3	102.85
3201	13.56	57.31	45.78	0.0	-19.29	18.64	-14.75	-9.46	4.58	101.24	-4.88	96.37
3301	17.16	58.6	49.78	-0.71	-19.25	16.28	-15.5	-9.72	4.59	106.37	-5.14	101.24
3401	14.23	52.1	48.25	-3.13	-19.41	16.92	-14.41	-10.06	4.71	94.56	-5.35	89.21
3501	17.44	64.23	46.28	-5.42	-20.22	16.14	-14.17	-9.44	4.75	104.28	-4.69	99.59
3601	17.07	65.44	46.26	1.42	-20.83	17.52	-13.26	-9.53	4.73	113.62	-4.8	108.82
3701	16.62	50.85	45.48	1.85	-20.33	19.55	-15.0	-8.67	4.67	99.02	-4.0	95.02
3801	20.6	56.09	47.8	-3.79	-19.12	16.78	-15.62	-8.84	4.67	102.74	-4.17	98.57
3901	20.44	62.74	49.42	-2.21	-18.22	17.56	-17.89	-9.51	4.69	111.84	-4.82	107.02
4001	18.23	63.58	49.87	-5.66	-16.94	17.42	-17.07	-9.55	4.64	109.42	-4.91	104.51
4101	14.92	60.37	48.6	-2.08	-18.14	16.8	-16.59	-9.25	4.62	103.88	-4.63	99.26
4201	14.42	65.99	49.51	0.19	-19.23	18.56	-15.81	-9.71	4.73	113.62	-4.98	108.64
4301	14.27	62.85	49.33	-1.46	-20.87	20.46	-12.91	-10.42	4.52	111.68	-5.89	105.79
4401	17.27	56.66	48.2	-2.75	-20.6	19.25	-14.25	-9.1	4.68	103.79	-4.42	99.37
4501	12.74	58.83	47.96	2.03	-17.98	18.46	-17.11	-9.16	4.77	104.92	-4.39	100.53
4601	18.35	62.24	46.48	0.48	-19.05	20.1	-14.25	-9.6	4.61	114.36	-4.99	109.37
4701	15.61	59.06	48.96	-1.63	-19.24	17.94	-15.33	-9.31	4.71	105.37	-4.59	100.78
4801	13.96	60.77	48.32	0.68	-20.05	18.88	-14.11	-9.16	4.7	108.44	-4.47	103.97
4901	13.45	61.81	45.75	-2.69	-19.56	18.72	-15.45	-8.83	4.71	102.03	-4.12	97.91
5001	18.75	58.59	46.91	0.91	-19.84	18.24	-15.6	-9.16	4.64	107.96	-4.53	103.43
5101	11.21	57.33	46.71	-0.45	-20.56	18.54	-12.29	-9.09	4.7	100.49	-4.39	96.1
5201	19.19	53.25	45.83	0.58	-19.95	17.64	-16.0	-8.6	4.74	100.52	-3.86	96.66
5301	15.6	55.9	45.77	0.27	-13.46	16.85	-22.18	-9.47	4.69	98.75	-4.78	93.98
5401	18.37	51.05	50.56	0.29	-15.67	18.19	-19.75	-8.26	4.68	103.04	-3.57	99.47
5501	19.68	59.99	49.44	-0.34	-20.56	18.52	-15.86	-9.19	4.78	110.87	-4.41	106.47
5601	21.61	55.16	46.72	0.21	-20.67	18.16	-13.77	-8.77	4.77	107.42	-4.01	103.42
5701	12.95	52.45	50.37	4.15	-21.89	18.61	-13.04	-9.23	4.7	103.6	-4.53	99.07
5801	19.05	60.96	45.55	-0.17	-22.94	17.61	-12.27	-8.57	4.69	107.8	-3.88	103.92
5901	14.53	67.39	49.78	-3.96	-22.97	18.67	-11.1	-10.15	4.68	112.35	-5.46	106.88
6001	15.99	51.59	46.31	6.75	-21.53	20.7	-12.7	-8.65	4.64	107.11	-4.01	103.1
6101	18.01	69.59	47.4	-2.35	-20.67	16.51	-14.67	-8.81	4.72	113.83	-4.1	109.73
6201	15.64	65.31	49.31	0.95	-21.12	17.64	-12.53	-9.41	4.83	115.21	-4.58	110.62
6301	12.81	53.15	47.51	-0.27	-23.21	19.57	-10.89	-10.03	4.76	98.67	-5.28	93.4
6401	10.96	61.09	46.86	-0.03	-22.73	18.06	-11.83	-9.24	4.8	102.37	-4.44	97.93
6501	19.4	59.85	46.65	-0.22	-21.25	16.46	-12.57	-9.52	4.78	108.32	-4.74	103.59
6601	16.26	60.05	48.1	-3.04	-21.49	17.46	-12.82	-9.29	4.82	104.51	-4.46	100.05
6701	13.34	55.99	48.16	2.87	-20.45	18.86	-15.68	-8.79	4.78	103.1	-4.01	99.1
6801	16.76	61.12	49.39	1.81	-22.61	20.04	-10.26	-9.9	4.72	116.26	-5.19	111.07
6901	14.55	54.07	46.33	-0.51	-23.67	19.46	-10.38	-9.9	4.77	99.85	-5.13	94.72
7001	14.36	56.22	49.09	0.16	-22.79	19.26	-10.93	-9.19	4.75	105.38	-4.44	100.94
7101	19.8	58.99	47.71	-2.54	-23.02	15.99	-12.37	-9.56	4.79	104.55	-4.77	99.78
7201	21.47	61.26	46.52	-2.02	-19.66	19.88	-16.64	-9.27	4.76	110.8	-4.51	106.3
7301	15.63	59.7	49.2	-0.92	-22.38	17.53	-13.14	-9.47	4.76	105.62	-4.71	100.91
7401	16.64	66.6	47.28	-1.93	-22.95	17.52	-11.51	-9.89	4.74	111.64	-5.16	106.49
7501	13.51	53.35	49.74	3.52	-19.91	19.9	-14.31	-9.43	4.6	105.81	-4.83	100.99
7601	12.18	53.95	46.6	1.59	-18.35	19.57	-17.64	-8.78	4.77	97.9	-4.0	93.9
7701	20.92	42.75	49.51	2.94	-21.61	20.26	-12.67	-9.91	4.61	102.09	-5.3	96.79
7801	22.66	56.61	47.18	-0.18	-21.91	18.36	-13.38	-9.24	4.76	109.33	-4.48	104.85
7901	14.0	64.67	47.87	-2.38	-20.48	20.19	-14.49	-9.35	4.73	109.38	-4.62	104.76
8001	13.28	54.38	49.15	0.25	-23.0	20.85	-11.08	-9.05	4.8	103.83	-4.25	99.58
8101	14.75	53.43	48.56	2.28	-22.46	19.71	-11.91	-9.93	4.8	104.35	-5.13	99.22
8201	13.4	56.31	46.42	0.76	-21.19	18.05	-13.5	-9.27	4.78	100.24	-4.49	95.76
8301	20.57	59.45	48.25	-3.27	-22.13	18.2	-12.5	-9.76	4.8	108.57	-4.96	103.6
8401	13.5	57.95	48.4	-2.36	-22.33	18.53	-11.72	-9.14	4.77	101.95	-4.37	97.58
8501	17.46	55.55	48.06	1.84	-24.23	16.8	-8.2	-9.87	4.69	107.28	-5.18	102.1
8601	15.45	54.84	46.01	1.3	-21.78	17.74	-12.0	-9.32	4.75	101.56	-4.57	96.99
8701	11.21	48.58	50.14	5.24	-21.72	21.33	-13.26	-8.96	4.74	101.51	-4.22	97.29
8801	11.45	60.86	47.24	-1.36	-24.14	18.28	-9.36	-9.48	4.76	102.96	-4.71	98.25
8901	13.73	52.83	50.51	-0.85	-22.83	19.46	-11.23	-9.43	4.72	101.61	-4.71	96.91
9001	12.07	57.24	48.79	1.86	-21.88	19.36	-14.35	-9.04	4.8	103.08	-4.24	98.84
9101	17.64	64.61	48.58	-3.95	-21.11	17.59	-14.13	-9.53	4.73	109.25	-4.8	104.45
9201	20.01	54.41	48.44	1.98	-23.14	19.86	-12.73	-8.96	4.71	108.82	-4.25	104.57
9301	16.02	55.35	45.45	1.05	-20.59	18.6	-14.9	-9.17	4.77	100.98	-4.41	96.57
9401	12.97	45.62	46.44	7.95	-19.26	18.07	-16.33	-8.68	4.76	95.45	-3.92	91.53
9501	15.98	57.99	47.32	-0.01	-22.26	17.16	-12.39	-9.68	4.81	103.78	-4.87	98.91
9601	16.01	53.44	47.7	-1.0	-23.13	18.29	-9.96	-9.8	4.79	101.35	-5.01	96.34
9701	16.36	54.56	45.51	3.32	-20.7	22.18	-14.96	-9.05	4.7	106.27	-4.35	101.92
9801	17.08	58.07	47.29	-0.81	-21.93	18.73	-11.07	-10.53	4.76	107.36	-5.77	101.59
9901	15.58	47.5	52.41	-0.59	-21.3	18.47	-12.43	-9.72	4.77	99.64	-4.95	94.68
Delta Energy Terms
Frame #	BOND	ANGLE	DIHED	VDWAALS	EEL	1-4 VDW	1-4 EEL	EGB	ESURF	GGAS	GSOLV	TOTAL
1	-0.0	-0.0	0.0	-53.18	-22.74	-0.0	0.0	41.31	-7.04	-75.92	34.27	-41.65
101	0.0	0.0	-0.0	-52.91	-18.77	0.0	0.0	41.0	-6.85	-71.68	34.16	-37.52
201	-0.0	0.0	0.0	-49.3	-23.49	0.0	-0.0	38.01	-6.51	-72.79	31.49	-41.3
301	-0.0	-0.0	0.0	-55.33	-14.8	0.0	0.0	33.24	-7.07	-70.12	26.17	-43.95
401	-0.0	-0.0	-0.0	-55.18	-20.08	0.0	-0.0	33.25	-7.07	-75.26	26.18	-49.08
501	-0.0	-0.0	0.0	-52.84	-32.3	0.0	-0.0	37.76	-7.04	-85.15	30.72	-54.43
601	0.0	-0.0	0.0	-56.27	-10.01	0.0	-0.0	26.53	-7.04	-66.27	19.49	-46.78
701	-0.0	-0.0	0.0	-54.12	-11.14	-0.0	-0.0	31.85	-6.8	-65.26	25.05	-40.21
801	0.0	-0.0	-0.0	-54.23	-18.45	-0.0	-0.0	36.39	-7.04	-72.68	29.36	-43.32
901	0.0	0.0	-0.0	-54.15	-20.99	0.0	0.0	39.37	-6.73	-75.14	32.63	-42.51
1001	0.0	0.0	-0.0	-57.37	-18.56	0.0	0.0	36.8	-7.31	-75.93	29.49	-46.45
1101	0.0	-0.0	0.0	-55.21	-15.5	0.0	-0.0	34.22	-6.89	-70.7	27.34	-43.37
1201	-0.0	0.0	0.0	-53.73	-14.56	-0.0	-0.0	34.44	-6.64	-68.29	27.8	-40.49
1301	0.0	0.0	0.0	-50.45	-24.99	0.0	0.0	34.69	-6.61	-75.44	28.08	-47.36
1401	0.0	-0.0	0.0	-52.73	-9.71	-0.0	0.0	33.64	-7.05	-62.43	26.58	-35.85
1501	-0.0	0.0	-0.0	-57.05	-12.17	-0.0	0.0	29.85	-7.05	-69.22	22.8	-46.42
1601	0.0	0.0	0.0	-58.94	-24.82	0.0	0.0	36.64	-7.45	-83.76	29.19	-54.58
1701	-0.0	0.0	0.0	-50.13	-31.25	-0.0	-0.0	33.07	-6.75	-81.38	26.32	-55.06
1801	0.0	-0.0	-0.0	-55.13	-32.07	-0.0	-0.0	39.2	-7.28	-87.2	31.91	-55.29
1901	0.0	-0.0	0.0	-52.64	-29.26	0.0	0.0	36.03	-7.12	-81.9	28.91	-52.99
2001	-0.0	-0.0	-0.0	-58.19	-32.09	0.0	-0.0	38.3	-7.52	-90.28	30.79	-59.49
2101	0.0	0.0	0.0	-58.68	-28.21	-0.0	-0.0	36.22	-7.04	-86.89	29.18	-57.71
2201	-0.0	-0.0	0.0	-56.74	-28.66	-0.0	0.0	37.43	-7.09	-85.4	30.34	-55.05
2301	0.0	-0.0	-0.0	-53.26	-34.02	0.0	-0.0	37.8	-7.33	-87.28	30.47	-56.81
2401	-0.0	0.0	-0.0	-57.05	-30.53	0.0	-0.0	37.74	-6.79	-87.58	30.96	-56.62
2501	0.0	0.0	0.0	-54.12	-26.44	-0.0	0.0	37.23	-7.05	-80.56	30.17	-50.38
2601	-0.0	-0.0	0.0	-56.4	-32.1	0.0	-0.0	41.64	-7.81	-88.5	33.83	-54.67
2701	-0.0	0.0	-0.0	-59.67	-19.46	0.0	0.0	37.72	-7.14	-79.14	30.59	-48.55
2801	-0.0	-0.0	0.0	-58.09	-27.04	-0.0	-0.0	35.72	-7.15	-85.13	28.57	-56.56
2901	0.0	0.0	0.0	-55.69	-27.36	0.0	-0.0	35.56	-7.55	-83.05	28.01	-55.05
3001	-0.0	0.0	-0.0	-54.8	-27.47	0.0	0.0	37.61	-6.96	-82.27	30.65	-51.62
3101	0.0	-0.0	-0.0	-48.14	-30.07	0.0	0.0	37.81	-6.85	-78.21	30.97	-47.24
3201	-0.0	0.0	-0.0	-47.47	-33.41	-0.0	0.0	37.71	-7.3	-80.88	30.41	-50.47
3301	0.0	-0.0	0.0	-48.46	-30.87	0.0	0.0	35.88	-6.37	-79.33	29.51	-49.81
3401	-0.0	-0.0	0.0	-47.59	-19.41	0.0	-0.0	31.9	-6.17	-67.0	25.73	-41.27
3501	-0.0	0.0	-0.0	-44.32	-33.01	0.0	-0.0	39.85	-6.0	-77.32	33.85	-43.47
3601	0.0	-0.0	-0.0	-50.35	-24.7	-0.0	0.0	39.58	-6.62	-75.05	32.97	-42.08
3701	0.0	-0.0	0.0	-48.02	-26.81	-0.0	-0.0	34.33	-6.31	-74.84	28.03	-46.81
3801	0.0	-0.0	0.0	-47.84	-27.49	0.0	-0.0	34.1	-6.94	-75.33	27.15	-48.17
3901	0.0	0.0	0.0	-49.77	-30.69	-0.0	-0.0	37.23	-7.07	-80.46	30.16	-50.3
4001	-0.0	0.0	0.0	-49.01	-29.01	0.0	-0.0	42.45	-6.76	-78.02	35.69	-42.33
4101	0.0	-0.0	0.0	-49.23	-33.38	0.0	0.0	39.03	-7.23	-82.6	31.79	-50.81
4201	0.0	0.0	0.0	-48.39	-35.51	0.0	0.0	41.16	-7.17	-83.89	33.99	-49.9
4301	-0.0	-0.0	-0.0	-52.72	-27.77	0.0	0.0	37.33	-6.8	-80.5	30.53	-49.97
4401	-0.0	0.0	-0.0	-49.33	-32.29	0.0	-0.0	35.79	-7.28	-81.61	28.51	-53.11
4501	0.0	-0.0	-0.0	-49.18	-28.99	-0.0	-0.0	36.32	-7.08	-78.17	29.24	-48.94
4601	-0.0	0.0	0.0	-52.56	-25.3	0.0	0.0	35.87	-6.77	-77.86	29.1	-48.76
4701	0.0	0.0	-0.0	-52.35	-26.27	-0.0	0.0	40.41	-6.78	-78.62	33.62	-44.99
4801	-0.0	0.0	-0.0	-54.05	-25.97	0.0	0.0	39.09	-6.74	-80.03	32.34	-47.68
4901	0.0	-0.0	0.0	-46.91	-14.83	-0.0	0.0	30.42	-6.03	-61.74	24.39	-37.35
5001	-0.0	-0.0	-0.0	-51.47	-20.52	-0.0	0.0	33.24	-6.86	-72.0	26.38	-45.62
5101	-0.0	-0.0	-0.0	-52.41	-8.95	0.0	-0.0	28.58	-6.56	-61.36	22.02	-39.34
5201	0.0	0.0	0.0	-49.19	-19.82	0.0	-0.0	33.42	-6.75	-69.01	26.67	-42.34
5301	0.0	-0.0	-0.0	-52.49	-16.98	0.0	0.0	35.06	-7.22	-69.47	27.84	-41.63
5401	-0.0	0.0	0.0	-44.42	-8.44	0.0	0.0	24.84	-6.15	-52.87	18.69	-34.18
5501	-0.0	-0.0	0.0	-48.94	-3.26	0.0	0.0	23.84	-6.64	-52.2	17.19	-35.01
5601	-0.0	0.0	-0.0	-51.04	-18.23	0.0	-0.0	31.99	-6.55	-69.27	25.44	-43.83
5701	-0.0	0.0	0.0	-47.69	-13.87	0.0	0.0	27.81	-6.03	-61.56	21.78	-39.79
5801	0.0	0.0	0.0	-50.4	-11.88	0.0	-0.0	26.63	-6.29	-62.28	20.35	-41.93
5901	0.0	-0.0	0.0	-51.12	-20.59	0.0	0.0	35.94	-6.68	-71.71	29.26	-42.45
6001	-0.0	-0.0	-0.0	-51.51	-1.89	-0.0	-0.0	22.4	-6.71	-53.39	15.69	-37.71
6101	-0.0	0.0	0.0	-48.76	-10.35	-0.0	-0.0	26.52	-6.23	-59.11	20.29	-38.82
6201	0.0	0.0	0.0	-46.95	-11.47	-0.0	-0.0	24.51	-5.87	-58.42	18.65	-39.78
6301	-0.0	0.0	0.0	-48.76	-17.24	-0.0	0.0	34.35	-6.31	-66.01	28.05	-37.96
6401	0.0	-0.0	-0.0	-54.01	-13.07	-0.0	-0.0	30.81	-6.85	-67.08	23.96	-43.12
6501	-0.0	-0.0	-0.0	-50.92	-15.7	0.0	0.0	27.5	-6.7	-66.62	20.8	-45.82
6601	-0.0	0.0	-0.0	-53.37	-20.8	0.0	-0.0	37.26	-7.07	-74.17	30.19	-43.98
6701	0.0	0.0	-0.0	-54.41	-18.96	0.0	0.0	35.26	-7.25	-73.37	28.01	-45.37
6801	0.0	-0.0	0.0	-47.24	-22.85	0.0	0.0	35.61	-6.31	-70.08	29.3	-40.79
6901	-0.0	-0.0	0.0	-49.66	-21.49	0.0	-0.0	35.32	-6.76	-71.15	28.56	-42.59
7001	-0.0	-0.0	0.0	-46.88	-19.93	-0.0	-0.0	38.2	-7.0	-66.81	31.2	-35.61
7101	0.0	-0.0	-0.0	-51.03	-15.04	-0.0	-0.0	31.29	-6.8	-66.07	24.49	-41.58
7201	0.0	-0.0	0.0	-51.04	-10.26	-0.0	-0.0	28.0	-6.94	-61.29	21.07	-40.23
7301	0.0	-0.0	0.0	-51.68	-18.33	-0.0	0.0	33.6	-6.86	-70.0	26.74	-43.26
7401	0.0	-0.0	-0.0	-50.05	-19.42	0.0	0.0	36.4	-6.39	-69.47	30.01	-39.47
7501	-0.0	0.0	0.0	-54.2	-19.15	-0.0	0.0	35.96	-7.0	-73.35	28.96	-44.39
7601	-0.0	-0.0	-0.0	-46.85	-12.18	-0.0	-0.0	26.66	-6.29	-59.04	20.37	-38.67
7701	0.0	-0.0	0.0	-50.39	-20.4	0.0	0.0	35.5	-6.38	-70.79	29.12	-41.66
7801	-0.0	-0.0	0.0	-51.96	-17.43	-0.0	-0.0	30.92	-6.97	-69.38	23.94	-45.44
7901	0.0	0.0	-0.0	-47.76	-19.75	-0.0	-0.0	31.8	-6.53	-67.5	25.26	-42.24
8001	0.0	0.0	0.0	-51.23	-17.86	-0.0	-0.0	36.23	-7.04	-69.1	29.19	-39.9
8101	0.0	-0.0	-0.0	-55.22	-22.22	-0.0	0.0	36.38	-6.76	-77.45	29.61	-47.83
8201	-0.0	-0.0	0.0	-51.26	-15.44	-0.0	-0.0	31.37	-6.84	-66.7	24.53	-42.16
8301	-0.0	-0.0	-0.0	-55.89	-18.11	-0.0	0.0	35.87	-7.21	-73.99	28.66	-45.33
8401	-0.0	-0.0	0.0	-51.82	-20.95	0.0	0.0	37.43	-7.07	-72.77	30.36	-42.41
8501	-0.0	0.0	0.0	-53.72	-16.63	0.0	-0.0	36.4	-7.08	-70.35	29.32	-41.03
8601	0.0	-0.0	-0.0	-51.26	-14.87	-0.0	0.0	34.27	-6.64	-66.13	27.63	-38.49
8701	0.0	-0.0	-0.0	-44.1	-14.33	0.0	-0.0	30.96	-6.55	-58.43	24.41	-34.02
8801	0.0	0.0	-0.0	-51.47	-20.17	-0.0	0.0	37.88	-6.94	-71.64	30.95	-40.69
8901	-0.0	-0.0	0.0	-56.91	-16.24	0.0	-0.0	38.29	-7.13	-73.15	31.16	-41.98
9001	0.0	-0.0	0.0	-55.56	-7.95	-0.0	0.0	28.21	-6.94	-63.51	21.27	-42.24
9101	0.0	0.0	0.0	-43.44	-22.4	-0.0	-0.0	38.53	-6.38	-65.84	32.15	-33.7
9201	0.0	0.0	-0.0	-51.2	-16.84	-0.0	-0.0	34.02	-6.43	-68.04	27.59	-40.44
9301	-0.0	-0.0	0.0	-53.14	-16.19	0.0	0.0	33.51	-7.06	-69.34	26.45	-42.89
9401	-0.0	-0.0	0.0	-55.3	-5.7	0.0	-0.0	24.85	-7.24	-61.0	17.61	-43.39
9501	0.0	0.0	-0.0	-51.93	-22.92	-0.0	-0.0	40.33	-6.9	-74.85	33.43	-41.41
9601	-0.0	-0.0	0.0	-51.46	-26.39	0.0	-0.0	39.62	-7.1	-77.85	32.52	-45.33
9701	0.0	0.0	0.0	-51.45	-19.59	-0.0	0.0	36.41	-7.47	-71.04	28.93	-42.11
9801	-0.0	-0.0	-0.0	-53.54	-19.41	-0.0	-0.0	35.41	-6.82	-72.95	28.59	-44.37
9901	0.0	0.0	-0.0	-53.14	-23.55	-0.0	0.0	38.3	-7.27	-76.69	31.03	-45.66
