# Supplementary material for: A Network Pharmacology Prediction and Molecular Docking-Based Strategy to Explore the Potential Pharmacological Mechanism of Astragalus membranaceus for Glioma
Source: Int J Mol Sci. 2023 Nov 14;24(22):16306. doi: 10.3390/ijms242216306 (PMC10671347; doi:10.3390/ijms242216306)
Supplement: Supplementary file 1 [file ijms-24-16306-s001.zip › Table S12 5f19 MMPBSA.csv]

POISSON BOLTZMANN:
Complex Energy Terms
Frame #	BOND	ANGLE	DIHED	VDWAALS	EEL	1-4 VDW	1-4 EEL	EPB	ENPOLAR	EDISPER	GGAS	GSOLV	TOTAL
1	1739.07	4610.27	7159.35	-4862.45	-39685.27	2091.11	22098.14	-5164.57	120.74	0.0	-6849.78	-5043.83	-11893.62
101	1757.95	4587.14	7194.24	-4768.35	-39501.03	2132.63	22131.0	-5328.66	120.76	0.0	-6466.42	-5207.9	-11674.33
201	1768.95	4532.36	7234.54	-4801.83	-39547.05	2128.26	22135.81	-5352.09	122.05	0.0	-6548.96	-5230.04	-11779.0
301	1777.21	4638.53	7202.27	-4751.43	-39750.8	2113.28	22140.24	-5186.78	123.58	0.0	-6630.69	-5063.2	-11693.89
401	1816.03	4582.05	7259.84	-4775.03	-39728.53	2108.61	22021.49	-5051.77	122.46	0.0	-6715.54	-4929.3	-11644.85
501	1779.98	4557.57	7245.7	-4663.81	-39612.04	2066.98	22025.96	-5263.26	125.28	0.0	-6599.66	-5137.98	-11737.64
601	1814.43	4499.63	7228.99	-4716.66	-39550.04	2114.55	22074.11	-5265.05	124.76	0.0	-6534.99	-5140.29	-11675.28
701	1757.98	4556.83	7214.37	-4770.35	-39692.56	2122.63	22182.26	-5185.57	124.45	0.0	-6628.83	-5061.12	-11689.95
801	1713.08	4522.28	7201.17	-4754.14	-39515.12	2127.49	22168.11	-5385.17	125.96	0.0	-6537.13	-5259.21	-11796.34
901	1762.61	4589.31	7210.5	-4688.03	-39775.25	2114.5	22162.71	-5228.46	124.81	0.0	-6623.64	-5103.65	-11727.29
1001	1804.92	4640.8	7201.35	-4703.66	-39629.93	2106.43	22114.29	-5256.95	125.83	0.0	-6465.8	-5131.12	-11596.92
1101	1813.8	4557.55	7149.56	-4699.57	-39429.57	2094.87	22064.99	-5413.25	125.42	0.0	-6448.37	-5287.82	-11736.2
1201	1826.88	4535.59	7139.04	-4664.91	-39675.98	2071.51	22032.29	-5162.55	125.32	0.0	-6735.57	-5037.22	-11772.79
1301	1805.6	4657.06	7195.1	-4698.33	-39486.49	2132.11	22071.99	-5345.09	126.3	0.0	-6322.95	-5218.79	-11541.74
1401	1847.09	4527.05	7242.82	-4700.69	-39556.12	2109.4	22136.3	-5348.72	126.27	0.0	-6394.15	-5222.45	-11616.6
1501	1727.68	4591.54	7221.86	-4733.69	-39664.23	2115.17	22186.59	-5257.63	124.96	0.0	-6555.07	-5132.68	-11687.75
1601	1771.62	4639.44	7218.1	-4694.28	-39418.93	2105.87	22063.22	-5450.47	125.7	0.0	-6314.96	-5324.77	-11639.73
1701	1813.39	4609.91	7164.87	-4721.3	-39410.98	2085.96	22030.75	-5359.29	126.74	0.0	-6427.42	-5232.56	-11659.97
1801	1805.7	4513.47	7192.49	-4694.29	-39512.69	2114.49	22153.87	-5440.47	124.48	0.0	-6426.96	-5315.99	-11742.95
1901	1740.32	4525.32	7134.83	-4697.18	-39333.05	2145.06	22135.46	-5470.56	127.71	0.0	-6349.23	-5342.84	-11692.08
2001	1761.98	4572.79	7216.83	-4745.68	-39393.05	2094.26	22104.61	-5429.48	126.25	0.0	-6388.27	-5303.24	-11691.5
2101	1784.35	4458.57	7179.22	-4741.76	-39293.03	2136.89	22089.15	-5559.17	125.61	0.0	-6386.62	-5433.56	-11820.18
2201	1830.82	4606.06	7193.05	-4713.42	-39347.6	2081.15	22028.07	-5438.18	125.77	0.0	-6321.88	-5312.41	-11634.29
2301	1795.0	4586.91	7176.85	-4755.45	-39383.9	2101.73	22191.49	-5523.74	124.91	0.0	-6287.38	-5398.83	-11686.2
2401	1806.3	4584.51	7163.22	-4684.93	-39438.56	2107.56	22066.09	-5455.16	126.53	0.0	-6395.81	-5328.63	-11724.43
2501	1806.25	4554.15	7273.22	-4785.35	-39486.65	2128.26	22153.18	-5381.76	125.74	0.0	-6356.95	-5256.02	-11612.97
2601	1828.99	4547.51	7204.42	-4711.35	-39239.75	2091.96	22036.3	-5546.63	125.4	0.0	-6241.93	-5421.22	-11663.16
2701	1773.56	4578.64	7161.72	-4687.47	-39326.2	2111.48	22045.59	-5480.03	126.2	0.0	-6342.68	-5353.83	-11696.51
2801	1765.17	4572.32	7221.19	-4741.85	-39514.11	2126.17	22134.97	-5354.41	125.82	0.0	-6436.13	-5228.6	-11664.73
2901	1756.04	4594.55	7159.51	-4719.93	-39553.17	2121.83	22181.04	-5340.8	125.51	0.0	-6460.14	-5215.29	-11675.43
3001	1793.64	4459.2	7144.81	-4746.22	-39417.24	2112.9	22119.57	-5422.32	124.77	0.0	-6533.35	-5297.55	-11830.9
3101	1836.86	4593.74	7203.62	-4703.45	-39485.8	2117.81	22162.1	-5457.7	124.2	0.0	-6275.12	-5333.5	-11608.62
3201	1777.26	4548.17	7235.35	-4696.11	-39256.21	2096.51	21973.3	-5478.77	125.37	0.0	-6321.73	-5353.4	-11675.13
3301	1770.22	4512.85	7244.27	-4742.97	-39341.18	2094.39	22014.03	-5384.93	125.81	0.0	-6448.38	-5259.12	-11707.5
3401	1777.63	4615.99	7231.08	-4736.3	-39593.92	2084.73	22023.2	-5268.05	125.46	0.0	-6597.59	-5142.59	-11740.18
3501	1802.11	4516.7	7142.1	-4729.59	-39386.64	2087.17	22000.42	-5417.28	125.81	0.0	-6567.72	-5291.47	-11859.19
3601	1715.11	4497.4	7208.06	-4753.94	-39682.79	2141.49	22113.11	-5227.75	124.18	0.0	-6761.56	-5103.57	-11865.13
3701	1743.96	4598.75	7216.5	-4740.54	-39703.74	2096.21	22064.7	-5153.43	123.0	0.0	-6724.16	-5030.44	-11754.59
3801	1765.12	4497.56	7159.02	-4728.74	-39525.37	2108.68	22002.29	-5232.61	123.09	0.0	-6721.44	-5109.52	-11830.96
3901	1791.25	4536.31	7203.36	-4709.86	-39362.91	2092.65	22003.98	-5389.3	124.43	0.0	-6445.23	-5264.86	-11710.09
4001	1791.68	4538.86	7197.17	-4743.02	-39571.25	2113.1	21959.75	-5128.76	121.19	0.0	-6713.71	-5007.57	-11721.28
4101	1735.99	4541.77	7189.19	-4811.73	-39664.87	2109.56	22033.85	-5085.63	121.07	0.0	-6866.24	-4964.56	-11830.8
4201	1805.47	4622.45	7167.27	-4724.86	-39654.93	2098.27	22047.78	-5115.17	122.3	0.0	-6638.55	-4992.86	-11631.42
4301	1790.82	4526.05	7189.95	-4750.31	-39679.73	2110.01	22076.61	-5125.01	120.88	0.0	-6736.59	-5004.13	-11740.72
4401	1808.53	4540.79	7190.42	-4682.08	-39494.04	2128.38	22018.9	-5316.72	123.22	0.0	-6489.1	-5193.5	-11682.6
4501	1801.59	4579.2	7156.02	-4713.86	-39602.13	2080.24	22047.33	-5163.29	122.81	0.0	-6651.61	-5040.48	-11692.08
4601	1791.04	4585.94	7203.38	-4759.88	-39643.28	2131.9	22177.42	-5243.44	120.61	0.0	-6513.49	-5122.83	-11636.32
4701	1792.72	4602.44	7162.22	-4732.56	-39505.36	2058.51	21976.0	-5218.72	121.6	0.0	-6646.02	-5097.13	-11743.15
4801	1798.58	4633.79	7197.79	-4753.61	-39568.04	2108.32	21970.88	-5172.17	120.98	0.0	-6612.29	-5051.2	-11663.49
4901	1758.25	4562.97	7203.91	-4760.18	-39655.19	2092.71	22037.28	-5163.94	120.93	0.0	-6760.26	-5043.01	-11803.27
5001	1749.02	4566.62	7174.08	-4695.61	-39514.91	2117.06	22047.17	-5290.65	124.13	0.0	-6556.58	-5166.51	-11723.09
5101	1772.94	4580.0	7165.15	-4723.92	-39568.77	2093.98	22049.46	-5214.85	121.06	0.0	-6631.16	-5093.79	-11724.95
5201	1775.36	4570.2	7102.04	-4730.4	-39621.0	2081.17	21955.93	-5068.95	122.03	0.0	-6866.71	-4946.93	-11813.64
5301	1807.29	4654.83	7203.31	-4730.45	-39417.03	2098.38	22071.31	-5349.41	122.64	0.0	-6312.35	-5226.77	-11539.13
5401	1782.79	4624.95	7187.12	-4745.09	-39518.76	2119.83	22095.5	-5340.0	123.01	0.0	-6453.66	-5217.0	-11670.66
5501	1835.74	4553.13	7205.35	-4778.7	-39563.16	2107.28	22060.35	-5242.9	121.99	0.0	-6580.01	-5120.91	-11700.92
5601	1766.52	4580.2	7195.44	-4727.24	-39673.13	2120.52	22122.24	-5151.95	121.54	0.0	-6615.45	-5030.41	-11645.86
5701	1740.36	4547.59	7177.06	-4737.45	-39600.42	2098.01	22171.28	-5273.64	122.29	0.0	-6603.58	-5151.35	-11754.93
5801	1747.95	4663.68	7179.83	-4747.93	-39393.03	2082.96	21952.1	-5319.39	121.9	0.0	-6514.43	-5197.49	-11711.92
5901	1820.38	4567.3	7209.57	-4744.69	-39323.01	2114.44	22096.48	-5467.81	125.81	0.0	-6259.53	-5342.0	-11601.53
6001	1805.49	4513.63	7196.49	-4750.95	-39292.87	2091.02	22014.15	-5411.17	123.76	0.0	-6423.04	-5287.41	-11710.45
6101	1778.59	4616.94	7186.84	-4690.4	-39366.57	2078.22	22050.28	-5410.57	122.78	0.0	-6346.1	-5287.79	-11633.89
6201	1832.2	4572.43	7139.45	-4775.19	-39291.11	2091.15	21943.11	-5349.47	120.96	0.0	-6487.95	-5228.51	-11716.46
6301	1751.02	4512.16	7172.79	-4743.19	-39743.73	2119.13	22104.79	-5114.15	119.68	0.0	-6827.02	-4994.46	-11821.49
6401	1808.69	4557.03	7193.18	-4679.05	-39577.85	2082.86	22031.13	-5227.26	120.09	0.0	-6584.01	-5107.17	-11691.18
6501	1754.61	4575.98	7169.17	-4714.03	-39759.58	2132.47	22031.1	-5037.2	118.35	0.0	-6810.28	-4918.86	-11729.14
6601	1713.08	4630.82	7242.52	-4744.68	-39711.91	2112.64	22060.81	-5104.34	117.71	0.0	-6696.73	-4986.64	-11683.37
6701	1771.2	4599.25	7206.7	-4736.1	-39656.48	2099.52	22130.81	-5222.2	119.88	0.0	-6585.1	-5102.32	-11687.42
6801	1818.81	4514.35	7208.72	-4752.78	-39805.71	2110.77	22122.56	-5073.29	119.16	0.0	-6783.29	-4954.13	-11737.42
6901	1838.03	4496.01	7164.84	-4797.26	-39478.06	2122.37	22080.86	-5308.49	121.24	0.0	-6573.21	-5187.26	-11760.47
7001	1806.88	4562.92	7175.44	-4744.49	-39676.05	2132.58	22236.94	-5186.51	118.79	0.0	-6505.79	-5067.72	-11573.51
7101	1852.16	4589.37	7213.55	-4783.37	-39656.89	2086.2	22158.57	-5202.25	120.0	0.0	-6540.41	-5082.25	-11622.66
7201	1760.98	4475.77	7200.46	-4819.43	-39883.77	2106.42	22088.96	-4944.36	116.93	0.0	-7070.61	-4827.43	-11898.04
7301	1831.48	4423.59	7208.1	-4783.59	-39607.27	2102.55	22090.92	-5136.02	117.33	0.0	-6734.21	-5018.68	-11752.89
7401	1752.37	4530.53	7232.04	-4783.39	-39602.62	2097.24	22079.78	-5136.76	119.12	0.0	-6694.06	-5017.64	-11711.7
7501	1764.26	4562.5	7199.49	-4770.6	-39655.91	2087.51	22098.41	-5172.59	118.31	0.0	-6714.33	-5054.28	-11768.61
7601	1779.72	4508.69	7256.3	-4747.56	-39481.42	2103.71	21945.27	-5247.43	120.96	0.0	-6635.28	-5126.47	-11761.75
7701	1777.29	4508.08	7186.52	-4775.86	-39512.34	2129.81	22042.05	-5261.99	120.72	0.0	-6644.44	-5141.26	-11785.7
7801	1783.76	4541.07	7186.61	-4774.19	-39506.69	2103.32	22014.85	-5203.92	118.98	0.0	-6651.28	-5084.94	-11736.21
7901	1771.7	4500.18	7176.04	-4690.8	-39632.71	2100.16	22078.52	-5220.59	119.83	0.0	-6696.89	-5100.77	-11797.66
8001	1809.83	4529.31	7227.03	-4747.18	-39661.44	2089.06	22072.23	-5190.66	119.0	0.0	-6681.16	-5071.67	-11752.83
8101	1791.59	4575.03	7190.72	-4744.34	-39728.55	2076.76	22123.0	-5092.11	118.43	0.0	-6715.79	-4973.68	-11689.46
8201	1798.88	4642.8	7185.41	-4733.47	-39717.92	2104.32	21994.35	-5034.63	116.68	0.0	-6725.62	-4917.95	-11643.57
8301	1773.02	4632.28	7200.01	-4755.67	-39698.92	2092.35	22053.93	-5112.96	118.51	0.0	-6702.99	-4994.45	-11697.44
8401	1746.56	4537.03	7156.35	-4752.42	-39499.41	2096.17	22127.71	-5403.81	120.74	0.0	-6588.02	-5283.07	-11871.1
8501	1777.51	4531.47	7190.64	-4777.29	-39327.86	2067.51	22090.39	-5462.15	120.47	0.0	-6447.63	-5341.68	-11789.31
8601	1695.01	4559.48	7201.27	-4773.95	-39312.31	2105.72	22088.52	-5466.97	120.1	0.0	-6436.26	-5346.87	-11783.13
8701	1752.7	4455.13	7135.3	-4731.57	-39747.25	2139.52	22173.38	-5234.13	119.42	0.0	-6822.79	-5114.7	-11937.49
8801	1746.15	4585.92	7195.1	-4786.67	-39574.37	2134.33	22127.84	-5250.73	117.62	0.0	-6571.71	-5133.12	-11704.82
8901	1759.31	4536.38	7170.42	-4749.32	-39686.53	2109.69	22174.21	-5224.63	118.56	0.0	-6685.85	-5106.07	-11791.92
9001	1734.75	4619.36	7245.41	-4816.93	-39698.52	2141.11	22235.51	-5221.7	118.25	0.0	-6539.31	-5103.45	-11642.76
9101	1821.73	4610.6	7203.63	-4789.3	-39643.57	2095.01	22122.75	-5185.25	117.67	0.0	-6579.16	-5067.58	-11646.73
9201	1695.22	4505.01	7219.24	-4727.46	-39694.22	2132.41	22218.04	-5218.11	119.87	0.0	-6651.78	-5098.24	-11750.02
9301	1762.97	4660.91	7178.85	-4798.92	-39632.12	2111.59	22139.88	-5183.92	117.44	0.0	-6576.83	-5066.48	-11643.31
9401	1751.84	4642.37	7209.12	-4777.96	-39467.89	2085.37	22068.39	-5208.55	120.69	0.0	-6488.77	-5087.87	-11576.64
9501	1741.33	4576.4	7185.84	-4725.5	-39277.79	2110.3	22004.85	-5437.18	122.75	0.0	-6384.58	-5314.43	-11699.0
9601	1790.8	4574.85	7210.34	-4725.59	-39355.52	2107.17	21961.59	-5402.11	121.03	0.0	-6436.37	-5281.08	-11717.45
9701	1831.89	4496.48	7148.68	-4668.25	-39317.04	2089.44	22044.72	-5436.77	123.47	0.0	-6374.1	-5313.3	-11687.4
9801	1777.01	4563.71	7125.64	-4706.07	-39237.44	2120.98	22042.59	-5481.37	120.92	0.0	-6313.59	-5360.45	-11674.04
9901	1829.26	4560.18	7171.32	-4741.81	-39587.85	2104.36	22107.53	-5218.93	121.03	0.0	-6557.01	-5097.9	-11654.91
Receptor Energy Terms
Frame #	BOND	ANGLE	DIHED	VDWAALS	EEL	1-4 VDW	1-4 EEL	EPB	ENPOLAR	EDISPER	GGAS	GSOLV	TOTAL
1	1731.86	4577.55	7148.32	-4812.13	-39929.61	2077.29	22798.61	-5192.83	121.83	0.0	-6408.1	-5071.0	-11479.1
101	1751.18	4551.0	7178.36	-4726.89	-39741.69	2116.61	22825.65	-5346.45	121.78	0.0	-6045.79	-5224.67	-11270.46
201	1758.54	4504.69	7223.36	-4760.86	-39787.84	2115.49	22830.27	-5367.1	123.03	0.0	-6116.36	-5244.07	-11360.42
301	1764.03	4605.91	7190.05	-4710.39	-39993.58	2099.27	22846.76	-5204.81	124.4	0.0	-6197.96	-5080.4	-11278.37
401	1808.82	4546.62	7241.14	-4725.3	-39973.53	2095.39	22720.22	-5064.71	123.36	0.0	-6286.64	-4941.36	-11227.99
501	1771.89	4526.36	7232.23	-4619.98	-39856.99	2056.1	22723.79	-5280.71	126.23	0.0	-6166.6	-5154.48	-11321.08
601	1803.8	4463.54	7212.32	-4668.44	-39797.39	2102.0	22776.9	-5279.57	125.68	0.0	-6107.26	-5153.89	-11261.15
701	1745.79	4520.17	7198.68	-4721.48	-39938.94	2109.36	22887.37	-5204.94	125.27	0.0	-6199.04	-5079.68	-11278.72
801	1704.32	4487.22	7186.97	-4704.41	-39760.96	2113.8	22867.47	-5400.45	126.7	0.0	-6105.58	-5273.74	-11379.33
901	1753.44	4559.73	7192.42	-4641.87	-40020.18	2101.87	22862.0	-5244.04	125.75	0.0	-6192.58	-5118.29	-11310.86
1001	1797.39	4604.91	7187.6	-4649.56	-39878.95	2092.84	22820.68	-5274.91	126.91	0.0	-6025.09	-5148.0	-11173.09
1101	1801.49	4524.75	7131.87	-4646.11	-39680.08	2080.99	22769.02	-5430.92	126.39	0.0	-6018.08	-5304.53	-11322.61
1201	1817.7	4508.56	7121.32	-4617.78	-39917.72	2058.42	22727.48	-5177.49	126.24	0.0	-6302.02	-5051.25	-11353.28
1301	1796.96	4621.61	7174.65	-4650.33	-39740.74	2118.59	22778.79	-5358.73	127.12	0.0	-5900.47	-5231.61	-11132.08
1401	1838.31	4493.47	7225.84	-4654.11	-39803.86	2096.37	22838.26	-5360.39	127.06	0.0	-5965.72	-5233.33	-11199.05
1501	1716.56	4564.16	7200.59	-4686.88	-39903.27	2102.14	22884.99	-5273.25	125.72	0.0	-6121.71	-5147.54	-11269.25
1601	1762.64	4610.64	7196.15	-4648.67	-39661.2	2093.37	22758.43	-5461.78	126.62	0.0	-5888.64	-5335.16	-11223.8
1701	1805.36	4578.79	7148.16	-4675.42	-39655.26	2072.25	22728.09	-5369.45	127.73	0.0	-5998.02	-5241.72	-11239.73
1801	1794.18	4486.46	7172.05	-4655.11	-39757.71	2100.0	22857.95	-5454.27	125.33	0.0	-6002.19	-5328.94	-11331.13
1901	1730.01	4494.59	7118.16	-4651.29	-39576.04	2132.41	22831.61	-5486.09	128.62	0.0	-5920.55	-5357.46	-11278.02
2001	1752.74	4540.97	7203.57	-4696.95	-39633.52	2082.77	22804.23	-5446.76	127.08	0.0	-5946.18	-5319.67	-11265.86
2101	1780.75	4426.52	7163.7	-4692.29	-39539.07	2125.12	22788.16	-5569.54	126.41	0.0	-5947.11	-5443.13	-11390.24
2201	1821.81	4573.43	7177.47	-4667.87	-39591.89	2068.17	22725.79	-5452.15	126.62	0.0	-5893.08	-5325.53	-11218.61
2301	1786.43	4551.05	7158.78	-4706.11	-39625.72	2089.8	22888.24	-5535.84	125.76	0.0	-5857.52	-5410.08	-11267.6
2401	1800.38	4551.21	7145.88	-4638.9	-39679.59	2093.48	22762.0	-5469.03	127.51	0.0	-5965.55	-5341.52	-11307.07
2501	1801.52	4524.27	7260.05	-4736.43	-39731.57	2115.42	22849.06	-5397.42	126.6	0.0	-5917.68	-5270.82	-11188.5
2601	1817.8	4512.29	7193.68	-4662.28	-39494.68	2078.05	22744.24	-5556.76	126.31	0.0	-5810.91	-5430.45	-11241.36
2701	1767.31	4545.87	7148.94	-4638.12	-39569.37	2098.15	22748.9	-5495.59	127.04	0.0	-5898.31	-5368.54	-11266.86
2801	1757.47	4541.04	7208.1	-4698.51	-39765.35	2112.53	22837.93	-5360.54	126.59	0.0	-6006.8	-5233.95	-11240.74
2901	1745.59	4566.06	7143.75	-4674.29	-39801.91	2107.73	22884.33	-5352.85	126.37	0.0	-6028.75	-5226.48	-11255.23
3001	1785.35	4433.5	7132.01	-4700.65	-39668.43	2099.36	22823.31	-5432.04	125.54	0.0	-6095.55	-5306.5	-11402.05
3101	1824.11	4566.56	7190.46	-4654.53	-39737.24	2103.16	22860.5	-5466.32	125.01	0.0	-5846.98	-5341.3	-11188.28
3201	1764.71	4520.44	7219.22	-4646.88	-39508.52	2082.34	22677.29	-5490.9	126.28	0.0	-5891.4	-5364.62	-11256.02
3301	1763.78	4485.61	7229.95	-4690.76	-39586.07	2082.21	22712.22	-5398.98	126.83	0.0	-6003.06	-5272.16	-11275.22
3401	1768.36	4583.62	7220.37	-4690.42	-39839.67	2073.14	22717.01	-5277.28	126.33	0.0	-6167.58	-5150.95	-11318.53
3501	1795.18	4483.81	7131.32	-4681.37	-39631.62	2074.12	22692.98	-5432.26	126.73	0.0	-6135.58	-5305.53	-11441.11
3601	1709.23	4468.01	7196.11	-4709.0	-39934.48	2128.46	22817.0	-5235.46	125.04	0.0	-6324.67	-5110.42	-11435.09
3701	1733.54	4569.36	7199.12	-4692.04	-39947.67	2083.15	22765.67	-5166.66	123.84	0.0	-6288.87	-5042.83	-11331.69
3801	1752.33	4467.34	7146.67	-4677.85	-39781.81	2095.33	22709.89	-5245.28	124.06	0.0	-6288.12	-5121.22	-11409.34
3901	1782.58	4508.03	7185.44	-4657.85	-39604.54	2078.45	22703.96	-5407.79	125.37	0.0	-6003.93	-5282.42	-11286.35
4001	1784.71	4510.29	7179.35	-4694.73	-39813.15	2100.5	22656.19	-5140.04	122.06	0.0	-6276.83	-5017.98	-11294.82
4101	1726.84	4511.56	7172.74	-4770.24	-39913.6	2096.5	22734.63	-5100.54	122.01	0.0	-6441.58	-4978.54	-11420.12
4201	1793.73	4589.38	7151.14	-4683.54	-39910.17	2084.69	22750.11	-5124.67	123.16	0.0	-6224.65	-5001.51	-11226.16
4301	1781.52	4497.48	7177.86	-4711.2	-39925.74	2096.04	22776.94	-5131.82	121.53	0.0	-6307.1	-5010.29	-11317.39
4401	1793.38	4511.3	7171.85	-4642.35	-39744.69	2113.35	22719.82	-5325.89	123.88	0.0	-6077.34	-5202.02	-11279.36
4501	1790.16	4547.2	7146.32	-4673.36	-39843.0	2065.42	22752.16	-5175.56	123.52	0.0	-6215.1	-5052.04	-11267.14
4601	1779.07	4550.71	7192.93	-4720.76	-39900.57	2118.9	22885.63	-5245.35	121.25	0.0	-6094.11	-5124.1	-11218.2
4701	1778.73	4563.8	7148.96	-4696.96	-39763.95	2043.88	22684.04	-5227.46	122.08	0.0	-6241.5	-5105.37	-11346.88
4801	1793.28	4597.55	7182.88	-4715.22	-39821.55	2095.58	22671.26	-5171.59	121.58	0.0	-6196.2	-5050.01	-11246.21
4901	1752.12	4529.48	7191.36	-4722.02	-39899.95	2080.59	22736.68	-5172.52	121.89	0.0	-6331.74	-5050.63	-11382.37
5001	1738.72	4534.83	7161.39	-4653.36	-39757.38	2102.97	22744.94	-5299.73	124.91	0.0	-6127.89	-5174.83	-11302.72
5101	1760.33	4548.55	7148.44	-4683.65	-39811.33	2078.85	22751.73	-5223.79	121.85	0.0	-6207.07	-5101.95	-11309.01
5201	1770.8	4540.82	7089.39	-4689.9	-39859.49	2068.05	22650.74	-5080.92	122.65	0.0	-6429.59	-4958.27	-11387.86
5301	1799.76	4627.1	7185.33	-4690.52	-39666.11	2086.32	22764.37	-5359.35	123.43	0.0	-5893.74	-5235.93	-11129.67
5401	1773.24	4596.18	7167.57	-4700.28	-39769.75	2105.76	22799.77	-5351.4	123.83	0.0	-6027.51	-5227.57	-11255.08
5501	1824.61	4524.29	7190.69	-4735.27	-39819.34	2094.73	22763.47	-5258.48	122.92	0.0	-6156.81	-5135.56	-11292.37
5601	1757.44	4546.4	7182.33	-4689.52	-39920.45	2106.6	22817.63	-5158.27	121.73	0.0	-6199.56	-5036.54	-11236.1
5701	1734.18	4514.08	7166.07	-4696.43	-39855.25	2085.09	22869.6	-5275.24	122.8	0.0	-6182.66	-5152.44	-11335.1
5801	1739.25	4632.71	7170.92	-4708.03	-39647.06	2068.48	22653.23	-5320.2	122.47	0.0	-6090.51	-5197.73	-11288.24
5901	1809.47	4536.64	7194.37	-4703.06	-39580.82	2101.31	22797.65	-5466.51	126.62	0.0	-5844.43	-5339.88	-11184.31
6001	1799.04	4480.74	7181.05	-4709.2	-39550.24	2078.85	22713.83	-5411.55	124.61	0.0	-6005.94	-5286.95	-11292.89
6101	1770.59	4581.38	7168.89	-4656.92	-39625.38	2065.86	22749.46	-5411.03	123.6	0.0	-5946.12	-5287.42	-11233.55
6201	1825.43	4544.53	7127.88	-4738.29	-39546.59	2076.93	22641.57	-5353.04	122.07	0.0	-6068.53	-5230.97	-11299.5
6301	1735.49	4480.68	7154.76	-4697.26	-39996.04	2105.89	22802.82	-5120.76	120.74	0.0	-6413.66	-5000.03	-11413.69
6401	1803.1	4527.48	7179.99	-4638.0	-39832.6	2069.9	22730.46	-5234.0	121.16	0.0	-6159.67	-5112.84	-11272.51
6501	1748.22	4544.43	7152.2	-4670.02	-40005.32	2118.82	22724.58	-5046.57	119.48	0.0	-6387.1	-4927.09	-11314.19
6601	1703.11	4601.56	7228.58	-4701.58	-39963.87	2099.84	22761.02	-5113.02	118.79	0.0	-6271.34	-4994.24	-11265.58
6701	1763.6	4570.58	7191.11	-4692.91	-39909.46	2086.21	22834.4	-5231.3	120.96	0.0	-6156.47	-5110.34	-11266.8
6801	1810.02	4482.03	7192.85	-4708.79	-40056.94	2095.55	22828.1	-5084.78	120.25	0.0	-6357.18	-4964.53	-11321.71
6901	1822.74	4465.66	7149.21	-4748.89	-39734.09	2108.15	22785.91	-5316.21	122.27	0.0	-6151.32	-5193.94	-11345.26
7001	1800.26	4529.84	7163.21	-4700.43	-39923.49	2120.51	22928.96	-5198.23	119.91	0.0	-6081.15	-5078.33	-11159.48
7101	1845.96	4556.79	7198.16	-4742.14	-39910.39	2073.85	22855.29	-5205.55	121.03	0.0	-6122.47	-5084.51	-11206.99
7201	1750.46	4444.5	7190.85	-4779.17	-40139.67	2092.97	22789.07	-4949.15	117.98	0.0	-6650.99	-4831.17	-11482.16
7301	1818.85	4387.64	7191.14	-4743.16	-39859.54	2088.28	22797.7	-5143.3	118.25	0.0	-6319.08	-5025.05	-11344.13
7401	1745.51	4496.49	7221.46	-4741.67	-39855.59	2085.45	22777.92	-5141.48	120.18	0.0	-6270.42	-5021.3	-11291.72
7501	1758.72	4532.98	7179.11	-4728.2	-39909.64	2075.16	22797.84	-5178.92	119.47	0.0	-6294.03	-5059.45	-11353.48
7601	1771.21	4479.68	7236.97	-4701.51	-39736.78	2091.19	22644.08	-5253.94	121.87	0.0	-6215.16	-5132.07	-11347.23
7701	1766.34	4475.82	7169.74	-4730.65	-39758.78	2115.8	22739.43	-5271.92	121.72	0.0	-6222.29	-5150.2	-11372.5
7801	1772.76	4509.21	7177.77	-4728.29	-39764.29	2090.34	22716.72	-5211.26	119.97	0.0	-6225.78	-5091.3	-11317.08
7901	1764.16	4469.41	7158.47	-4644.29	-39880.85	2088.11	22776.3	-5230.06	120.89	0.0	-6268.68	-5109.17	-11377.85
8001	1801.13	4500.14	7209.97	-4705.1	-39918.06	2075.17	22780.1	-5195.06	120.07	0.0	-6256.65	-5074.99	-11331.64
8101	1786.43	4542.34	7173.73	-4700.86	-39982.91	2064.23	22824.15	-5101.0	119.66	0.0	-6292.89	-4981.34	-11274.23
8201	1791.54	4608.97	7173.13	-4690.73	-39964.1	2092.47	22688.83	-5040.01	117.76	0.0	-6299.89	-4922.25	-11222.14
8301	1766.16	4599.17	7181.56	-4711.62	-39953.59	2079.81	22756.44	-5122.45	119.53	0.0	-6282.07	-5002.93	-11285.0
8401	1738.44	4505.79	7137.79	-4709.81	-39745.49	2085.47	22823.16	-5409.63	121.97	0.0	-6164.65	-5287.66	-11452.31
8501	1766.23	4500.19	7176.9	-4734.81	-39581.66	2054.29	22788.7	-5467.86	121.68	0.0	-6030.16	-5346.18	-11376.34
8601	1683.68	4529.02	7186.53	-4729.74	-39558.18	2093.83	22783.94	-5473.53	121.18	0.0	-6010.93	-5352.35	-11363.28
8701	1744.49	4425.08	7127.19	-4689.91	-39994.8	2126.6	22873.1	-5242.7	120.51	0.0	-6388.25	-5122.19	-11510.44
8801	1736.76	4556.32	7182.01	-4747.55	-39823.84	2119.26	22827.66	-5255.66	118.75	0.0	-6149.39	-5136.91	-11286.3
8901	1754.15	4504.12	7156.4	-4704.36	-39940.19	2096.01	22876.32	-5230.85	119.55	0.0	-6257.55	-5111.3	-11368.85
9001	1727.22	4586.01	7232.33	-4774.45	-39947.6	2128.9	22931.16	-5231.9	119.28	0.0	-6116.43	-5112.62	-11229.05
9101	1815.89	4579.09	7191.61	-4745.11	-39895.36	2082.48	22819.68	-5195.82	118.84	0.0	-6151.71	-5076.98	-11228.69
9201	1687.82	4472.07	7206.51	-4687.03	-39945.55	2118.59	22917.95	-5224.43	121.0	0.0	-6229.64	-5103.43	-11333.07
9301	1754.69	4626.36	7167.02	-4757.91	-39882.32	2099.42	22839.67	-5188.91	118.54	0.0	-6153.06	-5070.36	-11223.43
9401	1741.14	4617.69	7192.05	-4737.21	-39719.18	2071.36	22770.91	-5215.47	121.79	0.0	-6063.24	-5093.68	-11156.92
9501	1730.71	4547.9	7173.53	-4686.07	-39526.39	2098.25	22701.26	-5444.51	123.8	0.0	-5960.81	-5320.71	-11281.51
9601	1779.87	4543.06	7196.0	-4686.15	-39608.4	2094.77	22659.55	-5414.34	122.33	0.0	-6021.31	-5292.01	-11313.32
9701	1825.12	4465.98	7136.23	-4632.09	-39568.99	2075.88	22744.19	-5442.17	124.49	0.0	-5953.68	-5317.68	-11271.35
9801	1768.25	4529.78	7112.4	-4667.48	-39494.42	2106.58	22746.64	-5485.46	121.91	0.0	-5898.26	-5363.55	-11261.81
9901	1819.65	4531.39	7158.57	-4699.9	-39843.76	2090.04	22810.83	-5225.86	122.17	0.0	-6133.18	-5103.69	-11236.86
Ligand Energy Terms
Frame #	BOND	ANGLE	DIHED	VDWAALS	EEL	1-4 VDW	1-4 EEL	EPB	ENPOLAR	EDISPER	GGAS	GSOLV	TOTAL
1	7.21	32.72	11.03	-2.75	258.83	13.82	-700.46	-18.01	2.63	0.0	-379.61	-15.38	-394.99
101	6.77	36.14	15.88	-0.16	253.34	16.02	-694.65	-17.46	2.62	0.0	-366.65	-14.83	-381.49
201	10.41	27.67	11.18	-2.04	259.1	12.77	-694.45	-20.46	2.66	0.0	-375.36	-17.81	-393.17
301	13.18	32.62	12.22	-2.73	260.9	14.02	-706.51	-17.52	2.63	0.0	-376.29	-14.88	-391.18
401	7.21	35.43	18.7	-3.65	254.24	13.22	-698.73	-18.68	2.61	0.0	-373.58	-16.07	-389.65
501	8.09	31.21	13.47	-3.17	260.02	10.88	-697.83	-20.2	2.64	0.0	-377.33	-17.56	-394.9
601	10.63	36.1	16.67	-3.26	259.52	12.55	-702.8	-17.99	2.64	0.0	-370.59	-15.35	-385.94
701	12.19	36.67	15.69	-2.47	259.6	13.27	-705.11	-16.73	2.63	0.0	-370.16	-14.1	-384.26
801	8.76	35.06	14.21	-2.41	260.44	13.69	-699.36	-20.14	2.67	0.0	-369.6	-17.47	-387.07
901	9.17	29.58	18.08	-0.55	257.42	12.63	-699.29	-18.56	2.63	0.0	-372.96	-15.93	-388.89
1001	7.53	35.89	13.75	-3.24	265.88	13.59	-706.39	-21.11	2.63	0.0	-373.0	-18.48	-391.48
1101	12.31	32.8	17.69	-3.54	259.89	13.88	-704.03	-17.44	2.63	0.0	-371.0	-14.81	-385.81
1201	9.18	27.03	17.72	-2.1	255.45	13.09	-695.19	-18.86	2.65	0.0	-374.81	-16.21	-391.01
1301	8.64	35.45	20.45	-2.53	261.91	13.52	-706.8	-19.08	2.62	0.0	-369.35	-16.46	-385.81
1401	8.78	33.58	16.99	-3.31	261.18	13.03	-701.96	-20.86	2.67	0.0	-371.73	-18.2	-389.92
1501	11.12	27.38	21.27	-3.69	254.13	13.03	-698.4	-16.6	2.68	0.0	-375.16	-13.92	-389.08
1601	8.99	28.8	21.95	-3.8	252.96	12.5	-695.21	-18.82	2.65	0.0	-373.82	-16.17	-389.99
1701	8.03	31.11	16.7	-2.47	254.26	13.71	-697.34	-18.01	2.63	0.0	-375.99	-15.37	-391.37
1801	11.52	27.01	20.44	-0.45	256.03	14.5	-704.09	-17.15	2.58	0.0	-375.04	-14.57	-389.61
1901	10.31	30.74	16.67	-2.8	253.94	12.64	-696.15	-17.55	2.62	0.0	-374.65	-14.93	-389.58
2001	9.24	31.81	13.26	-3.4	255.71	11.49	-699.62	-17.72	2.65	0.0	-381.51	-15.07	-396.58
2101	3.59	32.04	15.52	-3.97	259.84	11.78	-699.01	-21.19	2.69	0.0	-380.21	-18.5	-398.71
2201	9.0	32.63	15.58	-2.22	254.2	12.98	-697.72	-16.78	2.63	0.0	-375.55	-14.15	-389.7
2301	8.56	35.86	18.07	-3.06	258.64	11.93	-696.76	-22.24	2.68	0.0	-366.75	-19.56	-386.31
2401	5.92	33.29	17.33	-3.13	255.94	14.09	-695.9	-21.44	2.65	0.0	-372.46	-18.79	-391.25
2501	4.73	29.88	13.17	-1.75	256.03	12.84	-695.88	-17.64	2.62	0.0	-380.99	-15.01	-396.0
2601	11.19	35.22	10.74	-1.19	266.64	13.91	-707.94	-21.07	2.63	0.0	-371.43	-18.44	-389.87
2701	6.25	32.77	12.78	-2.77	259.18	13.33	-703.31	-18.19	2.63	0.0	-381.76	-15.56	-397.32
2801	7.71	31.27	13.09	-2.04	262.76	13.64	-702.96	-20.94	2.63	0.0	-376.52	-18.31	-394.83
2901	10.45	28.49	15.76	-0.51	259.59	14.1	-703.29	-17.77	2.61	0.0	-375.42	-15.16	-390.58
3001	8.29	25.69	12.8	-1.11	260.66	13.54	-703.74	-18.6	2.64	0.0	-383.86	-15.96	-399.82
3101	12.75	27.18	13.16	-2.08	261.37	14.66	-698.4	-20.95	2.63	0.0	-371.37	-18.32	-389.69
3201	12.55	27.73	16.13	-1.94	259.22	14.17	-703.99	-18.33	2.62	0.0	-376.12	-15.71	-391.83
3301	6.44	27.24	14.31	-2.75	258.51	12.19	-698.18	-19.3	2.64	0.0	-382.24	-16.66	-398.9
3401	9.27	32.37	10.71	-2.47	254.62	11.59	-693.81	-17.9	2.65	0.0	-377.74	-15.24	-392.98
3501	6.93	32.89	10.79	-1.87	254.76	13.05	-692.56	-19.89	2.63	0.0	-376.02	-17.26	-393.28
3601	5.88	29.39	11.95	-3.17	265.24	13.03	-703.88	-21.44	2.65	0.0	-381.57	-18.79	-400.36
3701	10.43	29.39	17.38	-3.97	257.25	13.05	-700.97	-17.27	2.71	0.0	-377.44	-14.56	-392.0
3801	12.79	30.22	12.35	-3.15	265.67	13.36	-707.6	-21.37	2.63	0.0	-376.37	-18.73	-395.1
3901	8.67	28.28	17.92	-3.94	259.93	14.19	-699.98	-21.39	2.64	0.0	-374.93	-18.76	-393.69
4001	6.98	28.57	17.82	-3.15	253.94	12.6	-696.45	-18.64	2.66	0.0	-379.69	-15.98	-395.67
4101	9.15	30.21	16.45	-1.16	257.6	13.06	-700.78	-18.79	2.63	0.0	-375.47	-16.16	-391.63
4201	11.74	33.07	16.13	-3.32	258.14	13.58	-702.33	-17.97	2.64	0.0	-373.0	-15.33	-388.33
4301	9.3	28.57	12.09	-1.89	258.32	13.98	-700.33	-18.74	2.6	0.0	-379.95	-16.14	-396.09
4401	15.15	29.49	18.57	-2.23	258.87	15.03	-700.92	-19.26	2.65	0.0	-366.03	-16.61	-382.64
4501	11.43	32.0	9.7	-3.61	259.85	14.82	-704.83	-18.06	2.64	0.0	-380.64	-15.42	-396.06
4601	11.97	35.23	10.45	-3.1	266.21	13.0	-708.22	-20.42	2.68	0.0	-374.45	-17.74	-392.19
4701	13.99	38.64	13.26	-2.73	266.14	14.63	-708.04	-20.87	2.64	0.0	-364.1	-18.23	-382.33
4801	5.3	36.24	14.91	-3.24	262.58	12.74	-700.38	-21.34	2.67	0.0	-371.86	-18.66	-390.52
4901	6.13	33.49	12.55	-2.18	257.19	12.11	-699.4	-17.43	2.65	0.0	-380.11	-14.78	-394.89
5001	10.3	31.79	12.68	-3.43	256.23	14.09	-697.77	-17.39	2.65	0.0	-376.11	-14.74	-390.85
5101	12.6	31.46	16.71	-1.9	257.12	15.12	-702.27	-17.06	2.6	0.0	-371.16	-14.46	-385.62
5201	4.56	29.38	12.64	-3.1	256.7	13.12	-694.81	-19.2	2.65	0.0	-381.52	-16.54	-398.06
5301	7.53	27.73	17.98	-1.44	253.76	12.06	-693.06	-17.6	2.62	0.0	-375.43	-14.98	-390.41
5401	9.55	28.77	19.55	-2.58	261.4	14.06	-704.27	-20.23	2.64	0.0	-373.52	-17.59	-391.1
5501	11.13	28.85	14.66	-2.32	265.32	12.55	-703.12	-20.79	2.64	0.0	-372.93	-18.15	-391.09
5601	9.08	33.8	13.11	-2.92	253.17	13.92	-695.39	-18.27	2.63	0.0	-375.23	-15.64	-390.87
5701	6.18	33.5	10.99	-2.1	257.43	12.92	-698.32	-17.91	2.62	0.0	-379.39	-15.28	-394.68
5801	8.71	30.98	8.91	-2.44	257.48	14.48	-701.13	-18.06	2.62	0.0	-383.02	-15.44	-398.46
5901	10.91	30.66	15.19	-2.96	257.18	13.13	-701.17	-17.87	2.63	0.0	-377.06	-15.24	-392.3
6001	6.45	32.89	15.45	-3.08	257.68	12.17	-699.68	-17.59	2.63	0.0	-378.12	-14.96	-393.08
6101	8.0	35.56	17.95	-2.9	258.78	12.36	-699.18	-18.95	2.65	0.0	-369.43	-16.29	-385.73
6201	6.77	27.9	11.57	-1.83	257.63	14.22	-698.47	-18.94	2.6	0.0	-382.21	-16.34	-398.55
6301	15.52	31.48	18.03	-3.5	255.66	13.25	-698.03	-17.67	2.59	0.0	-367.59	-15.08	-382.67
6401	5.59	29.55	13.19	-2.59	257.44	12.96	-699.33	-18.35	2.66	0.0	-383.18	-15.69	-398.87
6501	6.39	31.54	16.98	-3.07	255.35	13.65	-693.47	-19.06	2.65	0.0	-372.64	-16.41	-389.05
6601	9.96	29.27	13.94	-2.97	257.96	12.8	-700.22	-18.45	2.66	0.0	-379.26	-15.79	-395.05
6701	7.6	28.67	15.59	-3.53	260.04	13.31	-703.6	-18.2	2.61	0.0	-381.92	-15.59	-397.51
6801	8.79	32.32	15.87	-2.62	261.59	15.22	-705.54	-18.95	2.63	0.0	-374.37	-16.32	-390.69
6901	15.29	30.35	15.63	-2.67	261.84	14.22	-705.05	-20.08	2.63	0.0	-370.38	-17.45	-387.84
7001	6.62	33.08	12.23	-2.57	256.78	12.07	-692.02	-20.19	2.65	0.0	-373.81	-17.54	-391.35
7101	6.2	32.58	15.39	-2.75	260.83	12.35	-696.73	-21.77	2.64	0.0	-372.12	-19.13	-391.25
7201	10.51	31.27	9.61	-2.55	257.48	13.45	-700.11	-18.49	2.6	0.0	-380.33	-15.89	-396.22
7301	12.63	35.94	16.96	-3.52	262.37	14.27	-706.78	-20.41	2.64	0.0	-368.12	-17.77	-385.89
7401	6.87	34.03	10.58	-3.43	258.12	11.78	-698.14	-18.26	2.62	0.0	-380.19	-15.64	-395.83
7501	5.55	29.51	20.38	-3.52	258.49	12.35	-699.43	-19.43	2.61	0.0	-376.66	-16.81	-393.48
7601	8.52	29.02	19.34	-3.64	258.54	12.52	-698.82	-18.3	2.62	0.0	-374.53	-15.67	-390.21
7701	10.95	32.26	16.78	-2.94	258.03	14.01	-697.38	-19.51	2.61	0.0	-368.29	-16.9	-385.19
7801	11.0	31.86	8.84	-3.59	259.74	12.97	-701.87	-18.53	2.65	0.0	-381.05	-15.88	-396.93
7901	7.54	30.77	17.57	-4.63	257.01	12.05	-697.78	-18.93	2.65	0.0	-377.47	-16.28	-393.76
8001	8.69	29.17	17.06	-2.11	262.11	13.89	-707.87	-19.04	2.63	0.0	-379.06	-16.41	-395.47
8101	5.15	32.69	16.98	-3.27	258.75	12.54	-701.15	-18.36	2.66	0.0	-378.29	-15.7	-394.0
8201	7.35	33.84	12.28	-2.81	259.71	11.85	-694.48	-21.14	2.68	0.0	-372.26	-18.46	-390.72
8301	6.85	33.12	18.44	-3.44	258.89	12.55	-702.51	-18.45	2.64	0.0	-376.09	-15.81	-391.9
8401	8.12	31.24	18.56	-3.38	257.7	10.69	-695.45	-20.32	2.68	0.0	-372.52	-17.64	-390.15
8501	11.28	31.28	13.74	-0.59	258.73	13.22	-698.31	-19.14	2.61	0.0	-370.64	-16.53	-387.17
8601	11.32	30.46	14.74	-2.45	255.92	11.9	-695.42	-19.04	2.64	0.0	-373.53	-16.41	-389.94
8701	8.21	30.05	8.12	-2.85	260.32	12.92	-699.71	-20.1	2.63	0.0	-382.94	-17.47	-400.41
8801	9.39	29.6	13.09	-2.23	257.39	15.07	-699.82	-19.02	2.64	0.0	-377.51	-16.37	-393.88
8901	5.15	32.26	14.02	-2.98	259.92	13.68	-702.11	-18.93	2.63	0.0	-380.06	-16.3	-396.37
9001	7.54	33.35	13.08	-2.76	255.87	12.21	-695.66	-18.37	2.64	0.0	-376.38	-15.72	-392.11
9101	5.83	31.51	12.02	-3.3	257.26	12.52	-696.93	-18.9	2.65	0.0	-381.09	-16.26	-397.34
9201	7.4	32.93	12.72	-2.33	259.23	13.81	-699.91	-20.02	2.63	0.0	-376.14	-17.39	-393.53
9301	8.28	34.54	11.83	-2.57	260.58	12.18	-699.79	-20.22	2.66	0.0	-374.94	-17.56	-392.5
9401	10.69	24.68	17.08	-0.98	262.72	14.01	-702.52	-21.44	2.64	0.0	-374.33	-18.81	-393.13
9501	10.62	28.5	12.3	-2.84	256.63	12.04	-696.41	-18.84	2.64	0.0	-379.16	-16.2	-395.35
9601	10.93	31.79	14.34	-1.71	255.84	12.4	-697.96	-16.87	2.65	0.0	-374.36	-14.22	-388.58
9701	6.76	30.5	12.45	-1.03	260.43	13.56	-699.48	-20.09	2.61	0.0	-376.81	-17.48	-394.29
9801	8.76	33.93	13.24	-2.56	258.77	14.4	-704.05	-17.49	2.59	0.0	-377.5	-14.9	-392.4
9901	9.61	28.8	12.75	-0.75	261.13	14.31	-703.3	-19.45	2.59	0.0	-377.44	-16.86	-394.3
Delta Energy Terms
Frame #	BOND	ANGLE	DIHED	VDWAALS	EEL	1-4 VDW	1-4 EEL	EPB	ENPOLAR	EDISPER	GGAS	GSOLV	TOTAL
1	-0.0	0.0	0.0	-47.58	-14.49	-0.0	-0.0	46.27	-3.72	0.0	-62.07	42.54	-19.53
101	0.0	0.0	0.0	-41.3	-12.68	0.0	-0.0	35.25	-3.64	0.0	-53.99	31.61	-22.38
201	0.0	0.0	0.0	-38.94	-18.31	0.0	0.0	35.47	-3.64	0.0	-57.24	31.83	-25.41
301	0.0	-0.0	-0.0	-38.31	-18.12	0.0	0.0	35.54	-3.46	0.0	-56.43	32.09	-24.34
401	0.0	0.0	0.0	-46.08	-9.24	0.0	0.0	31.62	-3.5	0.0	-55.32	28.12	-27.2
501	0.0	0.0	0.0	-40.65	-15.07	-0.0	0.0	37.66	-3.59	0.0	-55.72	34.06	-21.66
601	-0.0	-0.0	-0.0	-44.96	-12.17	0.0	-0.0	32.51	-3.56	0.0	-57.13	28.94	-28.19
701	-0.0	0.0	0.0	-46.41	-13.22	-0.0	0.0	36.11	-3.44	0.0	-59.63	32.66	-26.96
801	0.0	0.0	-0.0	-47.33	-14.61	-0.0	0.0	35.41	-3.41	0.0	-61.94	32.0	-29.94
901	0.0	0.0	-0.0	-45.61	-12.5	0.0	0.0	34.13	-3.57	0.0	-58.11	30.57	-27.54
1001	-0.0	0.0	-0.0	-50.86	-16.86	-0.0	0.0	39.07	-3.71	0.0	-67.72	35.36	-32.36
1101	0.0	-0.0	-0.0	-49.91	-9.38	0.0	0.0	35.12	-3.6	0.0	-59.29	31.51	-27.78
1201	-0.0	-0.0	-0.0	-45.03	-13.71	-0.0	-0.0	33.81	-3.57	0.0	-58.74	30.24	-28.51
1301	-0.0	-0.0	-0.0	-45.47	-7.65	0.0	0.0	32.71	-3.43	0.0	-53.13	29.28	-23.85
1401	-0.0	-0.0	-0.0	-43.27	-13.44	-0.0	-0.0	32.53	-3.45	0.0	-56.71	29.08	-27.63
1501	0.0	-0.0	0.0	-43.11	-15.09	0.0	0.0	32.22	-3.44	0.0	-58.2	28.78	-29.42
1601	-0.0	0.0	0.0	-41.81	-10.68	0.0	-0.0	30.13	-3.57	0.0	-52.5	26.56	-25.94
1701	-0.0	0.0	0.0	-43.42	-9.99	-0.0	-0.0	28.16	-3.62	0.0	-53.41	24.53	-28.87
1801	0.0	0.0	0.0	-38.72	-11.0	0.0	-0.0	30.94	-3.43	0.0	-49.72	27.52	-22.21
1901	-0.0	-0.0	0.0	-43.09	-10.94	0.0	0.0	33.08	-3.53	0.0	-54.03	29.55	-24.48
2001	-0.0	0.0	0.0	-45.33	-15.24	-0.0	0.0	35.0	-3.49	0.0	-60.57	31.51	-29.06
2101	-0.0	-0.0	0.0	-45.5	-13.8	-0.0	0.0	31.55	-3.48	0.0	-59.3	28.07	-31.23
2201	-0.0	-0.0	-0.0	-43.33	-9.92	0.0	-0.0	30.75	-3.48	0.0	-53.25	27.27	-25.98
2301	0.0	0.0	0.0	-46.29	-16.82	-0.0	0.0	34.34	-3.53	0.0	-63.11	30.81	-32.3
2401	-0.0	0.0	0.0	-42.89	-14.91	-0.0	-0.0	35.31	-3.63	0.0	-57.8	31.68	-26.12
2501	-0.0	-0.0	0.0	-47.17	-11.12	0.0	0.0	33.29	-3.48	0.0	-58.28	29.81	-28.47
2601	-0.0	-0.0	-0.0	-47.88	-11.71	0.0	0.0	31.2	-3.54	0.0	-59.59	27.66	-31.93
2701	-0.0	0.0	0.0	-46.58	-16.02	-0.0	0.0	33.75	-3.48	0.0	-62.6	30.27	-32.33
2801	-0.0	-0.0	-0.0	-41.31	-11.51	0.0	-0.0	27.07	-3.41	0.0	-52.82	23.66	-29.16
2901	0.0	-0.0	0.0	-45.12	-10.85	0.0	-0.0	29.82	-3.47	0.0	-55.98	26.36	-29.62
3001	-0.0	0.0	0.0	-44.47	-9.47	0.0	0.0	28.31	-3.41	0.0	-53.93	24.91	-29.03
3101	0.0	-0.0	0.0	-46.83	-9.93	-0.0	-0.0	29.57	-3.45	0.0	-56.76	26.12	-30.64
3201	-0.0	0.0	0.0	-47.3	-6.91	-0.0	-0.0	30.46	-3.53	0.0	-54.21	26.93	-27.28
3301	0.0	0.0	0.0	-49.45	-13.63	0.0	0.0	33.36	-3.66	0.0	-63.08	29.7	-33.38
3401	-0.0	-0.0	0.0	-43.41	-8.86	-0.0	-0.0	27.13	-3.53	0.0	-52.27	23.6	-28.67
3501	-0.0	-0.0	-0.0	-46.35	-9.77	0.0	0.0	34.87	-3.55	0.0	-56.12	31.31	-24.8
3601	0.0	-0.0	0.0	-41.77	-13.55	-0.0	0.0	29.15	-3.52	0.0	-55.32	25.64	-29.68
3701	-0.0	0.0	0.0	-44.54	-13.32	0.0	0.0	30.51	-3.56	0.0	-57.86	26.95	-30.91
3801	-0.0	0.0	0.0	-47.74	-9.22	-0.0	0.0	34.04	-3.6	0.0	-56.96	30.44	-26.52
3901	-0.0	-0.0	-0.0	-48.06	-18.31	0.0	0.0	39.89	-3.58	0.0	-66.37	36.32	-30.05
4001	0.0	0.0	-0.0	-45.14	-12.04	0.0	0.0	29.92	-3.53	0.0	-57.19	26.39	-30.79
4101	0.0	-0.0	0.0	-40.33	-8.86	0.0	-0.0	33.71	-3.56	0.0	-49.2	30.14	-19.06
4201	0.0	-0.0	0.0	-38.0	-2.91	0.0	-0.0	27.48	-3.5	0.0	-40.91	23.98	-16.92
4301	0.0	-0.0	0.0	-37.22	-12.32	0.0	0.0	25.55	-3.25	0.0	-49.54	22.3	-27.24
4401	0.0	-0.0	-0.0	-37.5	-8.23	0.0	-0.0	28.44	-3.31	0.0	-45.73	25.12	-20.61
4501	0.0	0.0	0.0	-36.89	-18.98	0.0	-0.0	30.34	-3.35	0.0	-55.87	26.99	-28.88
4601	0.0	-0.0	-0.0	-36.01	-8.92	0.0	0.0	22.33	-3.33	0.0	-44.93	19.0	-25.93
4701	-0.0	0.0	-0.0	-32.87	-7.55	-0.0	-0.0	29.6	-3.13	0.0	-40.43	26.48	-13.95
4801	-0.0	0.0	0.0	-35.16	-9.07	-0.0	0.0	20.75	-3.27	0.0	-44.23	17.48	-26.75
4901	-0.0	-0.0	0.0	-35.98	-12.43	0.0	0.0	26.01	-3.61	0.0	-48.41	22.4	-26.0
5001	0.0	0.0	0.0	-38.82	-13.76	-0.0	0.0	26.48	-3.43	0.0	-52.58	23.05	-29.53
5101	0.0	0.0	-0.0	-38.37	-14.56	-0.0	0.0	26.0	-3.39	0.0	-52.94	22.62	-30.32
5201	0.0	-0.0	0.0	-37.4	-18.2	-0.0	-0.0	31.16	-3.27	0.0	-55.6	27.89	-27.72
5301	-0.0	-0.0	-0.0	-38.5	-4.68	-0.0	0.0	27.54	-3.41	0.0	-43.18	24.13	-19.04
5401	0.0	-0.0	0.0	-42.22	-10.41	-0.0	-0.0	31.63	-3.47	0.0	-52.63	28.16	-24.47
5501	0.0	0.0	0.0	-41.12	-9.15	-0.0	0.0	36.37	-3.57	0.0	-50.26	32.8	-17.46
5601	0.0	0.0	0.0	-34.81	-5.85	0.0	-0.0	24.59	-2.82	0.0	-40.66	21.78	-18.89
5701	-0.0	-0.0	-0.0	-38.92	-2.61	-0.0	-0.0	19.51	-3.14	0.0	-41.53	16.37	-25.16
5801	0.0	-0.0	0.0	-37.46	-3.45	0.0	-0.0	18.88	-3.19	0.0	-40.91	15.69	-25.22
5901	0.0	0.0	0.0	-38.67	0.63	-0.0	-0.0	16.57	-3.45	0.0	-38.04	13.12	-24.92
6001	-0.0	0.0	0.0	-38.67	-0.32	0.0	0.0	17.98	-3.48	0.0	-38.98	14.5	-24.48
6101	-0.0	-0.0	0.0	-30.59	0.04	-0.0	-0.0	19.4	-3.47	0.0	-30.54	15.93	-14.62
6201	-0.0	-0.0	-0.0	-35.07	-2.15	-0.0	0.0	22.52	-3.71	0.0	-37.22	18.81	-18.41
6301	0.0	0.0	0.0	-42.43	-3.34	-0.0	-0.0	24.29	-3.64	0.0	-45.77	20.65	-25.13
6401	-0.0	-0.0	-0.0	-38.46	-2.7	0.0	0.0	25.09	-3.73	0.0	-41.16	21.37	-19.8
6501	0.0	-0.0	0.0	-40.94	-9.61	0.0	0.0	28.43	-3.78	0.0	-50.54	24.65	-25.9
6601	-0.0	-0.0	0.0	-40.12	-6.01	-0.0	0.0	27.13	-3.74	0.0	-46.13	23.39	-22.74
6701	0.0	0.0	-0.0	-39.65	-7.05	0.0	0.0	27.3	-3.7	0.0	-46.71	23.6	-23.1
6801	-0.0	0.0	-0.0	-41.37	-10.36	0.0	0.0	30.43	-3.71	0.0	-51.73	26.72	-25.01
6901	0.0	-0.0	0.0	-45.7	-5.81	-0.0	0.0	27.8	-3.66	0.0	-51.52	24.14	-27.38
7001	0.0	-0.0	-0.0	-41.48	-9.34	-0.0	-0.0	31.92	-3.77	0.0	-50.82	28.15	-22.67
7101	0.0	-0.0	-0.0	-38.49	-7.33	0.0	-0.0	25.07	-3.68	0.0	-45.81	21.39	-24.42
7201	-0.0	0.0	0.0	-37.71	-1.58	0.0	0.0	23.28	-3.65	0.0	-39.29	19.63	-19.66
7301	-0.0	0.0	0.0	-36.9	-10.1	0.0	0.0	27.7	-3.56	0.0	-47.0	24.14	-22.86
7401	0.0	0.0	-0.0	-38.3	-5.15	-0.0	-0.0	22.98	-3.67	0.0	-43.45	19.3	-24.14
7501	-0.0	-0.0	0.0	-38.88	-4.76	-0.0	0.0	25.76	-3.77	0.0	-43.64	21.99	-21.65
7601	0.0	-0.0	-0.0	-42.41	-3.18	-0.0	0.0	24.81	-3.53	0.0	-45.59	21.28	-24.31
7701	0.0	0.0	-0.0	-42.27	-11.59	0.0	0.0	29.44	-3.6	0.0	-53.86	25.84	-28.02
7801	-0.0	0.0	-0.0	-42.31	-2.14	-0.0	-0.0	25.88	-3.64	0.0	-44.44	22.24	-22.21
7901	-0.0	-0.0	-0.0	-41.87	-8.87	0.0	-0.0	28.4	-3.71	0.0	-50.74	24.69	-26.05
8001	-0.0	0.0	0.0	-39.97	-5.49	0.0	-0.0	23.43	-3.7	0.0	-45.46	19.73	-25.72
8101	-0.0	0.0	-0.0	-40.21	-4.39	0.0	-0.0	27.25	-3.88	0.0	-44.6	23.37	-21.24
8201	-0.0	0.0	-0.0	-39.93	-13.54	-0.0	0.0	26.52	-3.76	0.0	-53.47	22.76	-30.71
8301	-0.0	0.0	0.0	-40.61	-4.22	-0.0	-0.0	27.95	-3.65	0.0	-44.83	24.3	-20.53
8401	0.0	0.0	-0.0	-39.24	-11.62	-0.0	-0.0	26.13	-3.91	0.0	-50.86	22.22	-28.63
8501	0.0	0.0	0.0	-41.89	-4.94	0.0	-0.0	24.84	-3.81	0.0	-46.83	21.03	-25.8
8601	0.0	0.0	-0.0	-41.75	-10.04	0.0	-0.0	25.6	-3.72	0.0	-51.79	21.88	-29.91
8701	-0.0	-0.0	-0.0	-38.82	-12.77	-0.0	-0.0	28.67	-3.71	0.0	-51.59	24.96	-26.64
8801	0.0	-0.0	0.0	-36.88	-7.93	0.0	0.0	23.95	-3.78	0.0	-44.81	20.17	-24.64
8901	-0.0	0.0	-0.0	-41.98	-6.26	-0.0	-0.0	25.16	-3.62	0.0	-48.24	21.53	-26.71
9001	-0.0	-0.0	-0.0	-39.71	-6.79	0.0	0.0	28.56	-3.67	0.0	-46.5	24.89	-21.61
9101	0.0	-0.0	-0.0	-40.89	-5.47	0.0	-0.0	29.47	-3.82	0.0	-46.36	25.66	-20.7
9201	-0.0	0.0	-0.0	-38.1	-7.9	0.0	0.0	26.35	-3.77	0.0	-46.0	22.58	-23.42
9301	-0.0	0.0	0.0	-38.44	-10.39	-0.0	0.0	25.21	-3.77	0.0	-48.83	21.45	-27.38
9401	-0.0	-0.0	0.0	-39.77	-11.43	0.0	0.0	28.36	-3.74	0.0	-51.2	24.62	-26.58
9501	0.0	-0.0	-0.0	-36.59	-8.02	-0.0	-0.0	26.17	-3.69	0.0	-44.61	22.48	-22.13
9601	0.0	0.0	0.0	-37.74	-2.96	-0.0	0.0	29.1	-3.95	0.0	-40.7	25.16	-15.54
9701	-0.0	-0.0	0.0	-35.13	-8.48	0.0	0.0	25.48	-3.63	0.0	-43.61	21.85	-21.76
9801	0.0	-0.0	0.0	-36.03	-1.8	-0.0	0.0	21.58	-3.59	0.0	-37.83	17.99	-19.84
9901	0.0	-0.0	0.0	-41.17	-5.23	-0.0	-0.0	26.38	-3.74	0.0	-46.39	22.64	-23.75
