# Supplementary material for: A Network Pharmacology Prediction and Molecular Docking-Based Strategy to Explore the Potential Pharmacological Mechanism of Astragalus membranaceus for Glioma
Source: Int J Mol Sci. 2023 Nov 14;24(22):16306. doi: 10.3390/ijms242216306 (PMC10671347; doi:10.3390/ijms242216306)
Supplement: Supplementary file 1 [file ijms-24-16306-s001.zip › Table S13 5f19 MMGBSA.csv]

GENERALIZED BORN:
Complex Energy Terms
Frame #	BOND	ANGLE	DIHED	VDWAALS	EEL	1-4 VDW	1-4 EEL	EGB	ESURF	GGAS	GSOLV	TOTAL
1	1739.07	4610.27	7159.35	-4862.45	-39685.27	2091.11	22098.14	-5065.57	158.79	-6849.78	-4906.78	-11756.57
101	1757.95	4587.14	7194.24	-4768.35	-39501.03	2132.63	22131.0	-5222.75	166.08	-6466.42	-5056.66	-11523.09
201	1768.95	4532.36	7234.54	-4801.83	-39547.05	2128.26	22135.81	-5224.02	166.06	-6548.96	-5057.95	-11606.92
301	1777.21	4638.53	7202.27	-4751.43	-39750.8	2113.28	22140.24	-5070.73	169.3	-6630.69	-4901.43	-11532.12
401	1816.03	4582.05	7259.84	-4775.03	-39728.53	2108.61	22021.49	-4957.6	167.41	-6715.54	-4790.19	-11505.73
501	1779.98	4557.57	7245.7	-4663.81	-39612.04	2066.98	22025.96	-5126.35	174.7	-6599.66	-4951.65	-11551.31
601	1814.43	4499.63	7228.99	-4716.66	-39550.04	2114.55	22074.11	-5143.3	174.04	-6534.99	-4969.26	-11504.25
701	1757.98	4556.83	7214.37	-4770.35	-39692.56	2122.63	22182.26	-5096.94	172.39	-6628.83	-4924.55	-11553.38
801	1713.08	4522.28	7201.17	-4754.14	-39515.12	2127.49	22168.11	-5272.13	174.42	-6537.13	-5097.71	-11634.83
901	1762.61	4589.31	7210.5	-4688.03	-39775.25	2114.5	22162.71	-5121.7	172.41	-6623.64	-4949.29	-11572.94
1001	1804.92	4640.8	7201.35	-4703.66	-39629.93	2106.43	22114.29	-5158.49	175.32	-6465.8	-4983.17	-11448.97
1101	1813.8	4557.55	7149.56	-4699.57	-39429.57	2094.87	22064.99	-5313.33	174.67	-6448.37	-5138.66	-11587.03
1201	1826.88	4535.59	7139.04	-4664.91	-39675.98	2071.51	22032.29	-5071.13	173.67	-6735.57	-4897.46	-11633.04
1301	1805.6	4657.06	7195.1	-4698.33	-39486.49	2132.11	22071.99	-5252.86	173.99	-6322.95	-5078.88	-11401.83
1401	1847.09	4527.05	7242.82	-4700.69	-39556.12	2109.4	22136.3	-5264.95	177.78	-6394.15	-5087.17	-11481.32
1501	1727.68	4591.54	7221.86	-4733.69	-39664.23	2115.17	22186.59	-5123.84	172.57	-6555.07	-4951.27	-11506.35
1601	1771.62	4639.44	7218.1	-4694.28	-39418.93	2105.87	22063.22	-5314.39	173.82	-6314.96	-5140.57	-11455.53
1701	1813.39	4609.91	7164.87	-4721.3	-39410.98	2085.96	22030.75	-5287.81	176.49	-6427.42	-5111.31	-11538.73
1801	1805.7	4513.47	7192.49	-4694.29	-39512.69	2114.49	22153.87	-5302.95	171.71	-6426.96	-5131.23	-11558.19
1901	1740.32	4525.32	7134.83	-4697.18	-39333.05	2145.06	22135.46	-5344.8	179.51	-6349.23	-5165.29	-11514.52
2001	1761.98	4572.79	7216.83	-4745.68	-39393.05	2094.26	22104.61	-5351.28	174.92	-6388.27	-5176.36	-11564.63
2101	1784.35	4458.57	7179.22	-4741.76	-39293.03	2136.89	22089.15	-5415.84	174.81	-6386.62	-5241.03	-11627.65
2201	1830.82	4606.06	7193.05	-4713.42	-39347.6	2081.15	22028.07	-5344.14	174.44	-6321.88	-5169.7	-11491.58
2301	1795.0	4586.91	7176.85	-4755.45	-39383.9	2101.73	22191.49	-5410.83	176.31	-6287.38	-5234.52	-11521.89
2401	1806.3	4584.51	7163.22	-4684.93	-39438.56	2107.56	22066.09	-5314.1	176.28	-6395.81	-5137.82	-11533.63
2501	1806.25	4554.15	7273.22	-4785.35	-39486.65	2128.26	22153.18	-5276.03	176.51	-6356.95	-5099.52	-11456.47
2601	1828.99	4547.51	7204.42	-4711.35	-39239.75	2091.96	22036.3	-5472.79	177.3	-6241.93	-5295.49	-11537.42
2701	1773.56	4578.64	7161.72	-4687.47	-39326.2	2111.48	22045.59	-5349.36	174.77	-6342.68	-5174.59	-11517.27
2801	1765.17	4572.32	7221.19	-4741.85	-39514.11	2126.17	22134.97	-5266.06	176.93	-6436.13	-5089.13	-11525.26
2901	1756.04	4594.55	7159.51	-4719.93	-39553.17	2121.83	22181.04	-5256.16	174.51	-6460.14	-5081.66	-11541.8
3001	1793.64	4459.2	7144.81	-4746.22	-39417.24	2112.9	22119.57	-5317.38	176.06	-6533.35	-5141.32	-11674.66
3101	1836.86	4593.74	7203.62	-4703.45	-39485.8	2117.81	22162.1	-5354.14	172.82	-6275.12	-5181.32	-11456.43
3201	1777.26	4548.17	7235.35	-4696.11	-39256.21	2096.51	21973.3	-5358.63	177.06	-6321.73	-5181.57	-11503.3
3301	1770.22	4512.85	7244.27	-4742.97	-39341.18	2094.39	22014.03	-5273.37	174.73	-6448.38	-5098.65	-11547.03
3401	1777.63	4615.99	7231.08	-4736.3	-39593.92	2084.73	22023.2	-5140.29	175.04	-6597.59	-4965.26	-11562.84
3501	1802.11	4516.7	7142.1	-4729.59	-39386.64	2087.17	22000.42	-5307.54	174.66	-6567.72	-5132.88	-11700.6
3601	1715.11	4497.4	7208.06	-4753.94	-39682.79	2141.49	22113.11	-5085.48	167.91	-6761.56	-4917.57	-11679.13
3701	1743.96	4598.75	7216.5	-4740.54	-39703.74	2096.21	22064.7	-5049.66	168.26	-6724.16	-4881.4	-11605.56
3801	1765.12	4497.56	7159.02	-4728.74	-39525.37	2108.68	22002.29	-5144.82	171.9	-6721.44	-4972.92	-11694.37
3901	1791.25	4536.31	7203.36	-4709.86	-39362.91	2092.65	22003.98	-5312.31	174.99	-6445.23	-5137.32	-11582.55
4001	1791.68	4538.86	7197.17	-4743.02	-39571.25	2113.1	21959.75	-5003.83	169.97	-6713.71	-4833.86	-11547.58
4101	1735.99	4541.77	7189.19	-4811.73	-39664.87	2109.56	22033.85	-4983.6	164.73	-6866.24	-4818.88	-11685.12
4201	1805.47	4622.45	7167.27	-4724.86	-39654.93	2098.27	22047.78	-5027.55	171.77	-6638.55	-4855.77	-11494.33
4301	1790.82	4526.05	7189.95	-4750.31	-39679.73	2110.01	22076.61	-5017.83	165.35	-6736.59	-4852.48	-11589.07
4401	1808.53	4540.79	7190.42	-4682.08	-39494.04	2128.38	22018.9	-5220.74	175.49	-6489.1	-5045.25	-11534.35
4501	1801.59	4579.2	7156.02	-4713.86	-39602.13	2080.24	22047.33	-5090.55	173.82	-6651.61	-4916.73	-11568.33
4601	1791.04	4585.94	7203.38	-4759.88	-39643.28	2131.9	22177.42	-5135.69	166.4	-6513.49	-4969.3	-11482.78
4701	1792.72	4602.44	7162.22	-4732.56	-39505.36	2058.51	21976.0	-5122.38	168.56	-6646.02	-4953.81	-11599.84
4801	1798.58	4633.79	7197.79	-4753.61	-39568.04	2108.32	21970.88	-5046.78	164.43	-6612.29	-4882.35	-11494.64
4901	1758.25	4562.97	7203.91	-4760.18	-39655.19	2092.71	22037.28	-5055.83	167.0	-6760.26	-4888.83	-11649.09
5001	1749.02	4566.62	7174.08	-4695.61	-39514.91	2117.06	22047.17	-5203.21	173.77	-6556.58	-5029.44	-11586.02
5101	1772.94	4580.0	7165.15	-4723.92	-39568.77	2093.98	22049.46	-5113.97	168.08	-6631.16	-4945.89	-11577.05
5201	1775.36	4570.2	7102.04	-4730.4	-39621.0	2081.17	21955.93	-4974.55	168.73	-6866.71	-4805.81	-11672.52
5301	1807.29	4654.83	7203.31	-4730.45	-39417.03	2098.38	22071.31	-5254.5	171.33	-6312.35	-5083.17	-11395.53
5401	1782.79	4624.95	7187.12	-4745.09	-39518.76	2119.83	22095.5	-5241.75	168.35	-6453.66	-5073.4	-11527.06
5501	1835.74	4553.13	7205.35	-4778.7	-39563.16	2107.28	22060.35	-5126.65	169.43	-6580.01	-4957.22	-11537.23
5601	1766.52	4580.2	7195.44	-4727.24	-39673.13	2120.52	22122.24	-5047.95	166.81	-6615.45	-4881.14	-11496.59
5701	1740.36	4547.59	7177.06	-4737.45	-39600.42	2098.01	22171.28	-5192.11	169.13	-6603.58	-5022.97	-11626.55
5801	1747.95	4663.68	7179.83	-4747.93	-39393.03	2082.96	21952.1	-5218.82	168.25	-6514.43	-5050.56	-11565.0
5901	1820.38	4567.3	7209.57	-4744.69	-39323.01	2114.44	22096.48	-5352.09	173.44	-6259.53	-5178.64	-11438.18
6001	1805.49	4513.63	7196.49	-4750.95	-39292.87	2091.02	22014.15	-5280.01	168.87	-6423.04	-5111.14	-11534.18
6101	1778.59	4616.94	7186.84	-4690.4	-39366.57	2078.22	22050.28	-5314.94	169.84	-6346.1	-5145.1	-11491.2
6201	1832.2	4572.43	7139.45	-4775.19	-39291.11	2091.15	21943.11	-5245.3	169.05	-6487.95	-5076.25	-11564.21
6301	1751.02	4512.16	7172.79	-4743.19	-39743.73	2119.13	22104.79	-5015.47	164.34	-6827.02	-4851.12	-11678.15
6401	1808.69	4557.03	7193.18	-4679.05	-39577.85	2082.86	22031.13	-5127.78	165.25	-6584.01	-4962.53	-11546.54
6501	1754.61	4575.98	7169.17	-4714.03	-39759.58	2132.47	22031.1	-4962.9	166.54	-6810.28	-4796.36	-11606.64
6601	1713.08	4630.82	7242.52	-4744.68	-39711.91	2112.64	22060.81	-5015.29	162.7	-6696.73	-4852.59	-11549.32
6701	1771.2	4599.25	7206.7	-4736.1	-39656.48	2099.52	22130.81	-5114.02	163.03	-6585.1	-4950.99	-11536.09
6801	1818.81	4514.35	7208.72	-4752.78	-39805.71	2110.77	22122.56	-4971.33	162.66	-6783.29	-4808.67	-11591.96
6901	1838.03	4496.01	7164.84	-4797.26	-39478.06	2122.37	22080.86	-5201.25	165.09	-6573.21	-5036.16	-11609.37
7001	1806.88	4562.92	7175.44	-4744.49	-39676.05	2132.58	22236.94	-5120.36	162.71	-6505.79	-4957.65	-11463.44
7101	1852.16	4589.37	7213.55	-4783.37	-39656.89	2086.2	22158.57	-5108.69	165.93	-6540.41	-4942.76	-11483.17
7201	1760.98	4475.77	7200.46	-4819.43	-39883.77	2106.42	22088.96	-4824.64	157.63	-7070.61	-4667.0	-11737.61
7301	1831.48	4423.59	7208.1	-4783.59	-39607.27	2102.55	22090.92	-5030.48	160.87	-6734.21	-4869.61	-11603.82
7401	1752.37	4530.53	7232.04	-4783.39	-39602.62	2097.24	22079.78	-5042.31	166.0	-6694.06	-4876.31	-11570.38
7501	1764.26	4562.5	7199.49	-4770.6	-39655.91	2087.51	22098.41	-5067.71	163.33	-6714.33	-4904.38	-11618.71
7601	1779.72	4508.69	7256.3	-4747.56	-39481.42	2103.71	21945.27	-5122.29	168.43	-6635.28	-4953.86	-11589.14
7701	1777.29	4508.08	7186.52	-4775.86	-39512.34	2129.81	22042.05	-5150.44	167.33	-6644.44	-4983.12	-11627.56
7801	1783.76	4541.07	7186.61	-4774.19	-39506.69	2103.32	22014.85	-5076.08	162.95	-6651.28	-4913.14	-11564.41
7901	1771.7	4500.18	7176.04	-4690.8	-39632.71	2100.16	22078.52	-5115.52	166.03	-6696.89	-4949.49	-11646.39
8001	1809.83	4529.31	7227.03	-4747.18	-39661.44	2089.06	22072.23	-5110.05	165.9	-6681.16	-4944.15	-11625.32
8101	1791.59	4575.03	7190.72	-4744.34	-39728.55	2076.76	22123.0	-4976.41	167.01	-6715.79	-4809.41	-11525.19
8201	1798.88	4642.8	7185.41	-4733.47	-39717.92	2104.32	21994.35	-4950.21	160.98	-6725.62	-4789.23	-11514.85
8301	1773.02	4632.28	7200.01	-4755.67	-39698.92	2092.35	22053.93	-5015.43	163.04	-6702.99	-4852.39	-11555.38
8401	1746.56	4537.03	7156.35	-4752.42	-39499.41	2096.17	22127.71	-5289.54	168.87	-6588.02	-5120.67	-11708.69
8501	1777.51	4531.47	7190.64	-4777.29	-39327.86	2067.51	22090.39	-5350.98	168.58	-6447.63	-5182.4	-11630.03
8601	1695.01	4559.48	7201.27	-4773.95	-39312.31	2105.72	22088.52	-5344.93	165.47	-6436.26	-5179.46	-11615.72
8701	1752.7	4455.13	7135.3	-4731.57	-39747.25	2139.52	22173.38	-5150.17	166.7	-6822.79	-4983.48	-11806.26
8801	1746.15	4585.92	7195.1	-4786.67	-39574.37	2134.33	22127.84	-5166.62	165.88	-6571.71	-5000.74	-11572.45
8901	1759.31	4536.38	7170.42	-4749.32	-39686.53	2109.69	22174.21	-5111.75	165.56	-6685.85	-4946.19	-11632.04
9001	1734.75	4619.36	7245.41	-4816.93	-39698.52	2141.11	22235.51	-5126.48	162.12	-6539.31	-4964.36	-11503.68
9101	1821.73	4610.6	7203.63	-4789.3	-39643.57	2095.01	22122.75	-5106.85	163.02	-6579.16	-4943.83	-11522.98
9201	1695.22	4505.01	7219.24	-4727.46	-39694.22	2132.41	22218.04	-5094.09	166.0	-6651.78	-4928.08	-11579.86
9301	1762.97	4660.91	7178.85	-4798.92	-39632.12	2111.59	22139.88	-5085.39	160.73	-6576.83	-4924.66	-11501.49
9401	1751.84	4642.37	7209.12	-4777.96	-39467.89	2085.37	22068.39	-5149.33	167.79	-6488.77	-4981.54	-11470.31
9501	1741.33	4576.4	7185.84	-4725.5	-39277.79	2110.3	22004.85	-5331.57	169.4	-6384.58	-5162.18	-11546.75
9601	1790.8	4574.85	7210.34	-4725.59	-39355.52	2107.17	21961.59	-5281.94	169.42	-6436.37	-5112.51	-11548.88
9701	1831.89	4496.48	7148.68	-4668.25	-39317.04	2089.44	22044.72	-5333.99	172.02	-6374.1	-5161.98	-11536.08
9801	1777.01	4563.71	7125.64	-4706.07	-39237.44	2120.98	22042.59	-5363.24	167.44	-6313.59	-5195.8	-11509.39
9901	1829.26	4560.18	7171.32	-4741.81	-39587.85	2104.36	22107.53	-5098.63	168.65	-6557.01	-4929.97	-11486.99
Receptor Energy Terms
Frame #	BOND	ANGLE	DIHED	VDWAALS	EEL	1-4 VDW	1-4 EEL	EGB	ESURF	GGAS	GSOLV	TOTAL
1	1731.86	4577.55	7148.32	-4812.13	-39929.61	2077.29	22798.61	-5080.22	161.09	-6408.1	-4919.13	-11327.23
101	1751.18	4551.0	7178.36	-4726.89	-39741.69	2116.61	22825.65	-5232.33	167.64	-6045.79	-5064.69	-11110.48
201	1758.54	4504.69	7223.36	-4760.86	-39787.84	2115.49	22830.27	-5232.76	167.85	-6116.36	-5064.91	-11181.27
301	1764.03	4605.91	7190.05	-4710.39	-39993.58	2099.27	22846.76	-5082.85	170.82	-6197.96	-4912.03	-11109.99
401	1808.82	4546.62	7241.14	-4725.3	-39973.53	2095.39	22720.22	-4961.75	169.55	-6286.64	-4792.2	-11078.83
501	1771.89	4526.36	7232.23	-4619.98	-39856.99	2056.1	22723.79	-5133.61	176.85	-6166.6	-4956.76	-11123.36
601	1803.8	4463.54	7212.32	-4668.44	-39797.39	2102.0	22776.9	-5150.13	176.16	-6107.26	-4973.98	-11081.24
701	1745.79	4520.17	7198.68	-4721.48	-39938.94	2109.36	22887.37	-5106.59	174.32	-6199.04	-4932.27	-11131.32
801	1704.32	4487.22	7186.97	-4704.41	-39760.96	2113.8	22867.47	-5281.37	176.43	-6105.58	-5104.95	-11210.53
901	1753.44	4559.73	7192.42	-4641.87	-40020.18	2101.87	22862.0	-5126.99	174.32	-6192.58	-4952.67	-11145.25
1001	1797.39	4604.91	7187.6	-4649.56	-39878.95	2092.84	22820.68	-5168.6	177.52	-6025.09	-4991.08	-11016.17
1101	1801.49	4524.75	7131.87	-4646.11	-39680.08	2080.99	22769.02	-5320.14	176.69	-6018.08	-5143.46	-11161.53
1201	1817.7	4508.56	7121.32	-4617.78	-39917.72	2058.42	22727.48	-5077.71	175.62	-6302.02	-4902.09	-11204.11
1301	1796.96	4621.61	7174.65	-4650.33	-39740.74	2118.59	22778.79	-5255.4	175.91	-5900.47	-5079.48	-10979.95
1401	1838.31	4493.47	7225.84	-4654.11	-39803.86	2096.37	22838.26	-5266.38	179.32	-5965.72	-5087.06	-11052.78
1501	1716.56	4564.16	7200.59	-4686.88	-39903.27	2102.14	22884.99	-5132.32	174.1	-6121.71	-4958.22	-11079.94
1601	1762.64	4610.64	7196.15	-4648.67	-39661.2	2093.37	22758.43	-5316.51	175.24	-5888.64	-5141.27	-11029.92
1701	1805.36	4578.79	7148.16	-4675.42	-39655.26	2072.25	22728.09	-5293.34	178.19	-5998.02	-5115.15	-11113.16
1801	1794.18	4486.46	7172.05	-4655.11	-39757.71	2100.0	22857.95	-5307.01	173.65	-6002.19	-5133.36	-11135.55
1901	1730.01	4494.59	7118.16	-4651.29	-39576.04	2132.41	22831.61	-5349.89	181.29	-5920.55	-5168.6	-11089.15
2001	1752.74	4540.97	7203.57	-4696.95	-39633.52	2082.77	22804.23	-5360.26	176.46	-5946.18	-5183.8	-11129.99
2101	1780.75	4426.52	7163.7	-4692.29	-39539.07	2125.12	22788.16	-5418.65	176.65	-5947.11	-5242.01	-11189.11
2201	1821.81	4573.43	7177.47	-4667.87	-39591.89	2068.17	22725.79	-5350.35	175.8	-5893.08	-5174.55	-11067.63
2301	1786.43	4551.05	7158.78	-4706.11	-39625.72	2089.8	22888.24	-5416.48	178.31	-5857.52	-5238.17	-11095.69
2401	1800.38	4551.21	7145.88	-4638.9	-39679.59	2093.48	22762.0	-5319.62	178.05	-5965.55	-5141.56	-11107.11
2501	1801.52	4524.27	7260.05	-4736.43	-39731.57	2115.42	22849.06	-5282.22	178.42	-5917.68	-5103.8	-11021.48
2601	1817.8	4512.29	7193.68	-4662.28	-39494.68	2078.05	22744.24	-5475.82	179.21	-5810.91	-5296.61	-11107.52
2701	1767.31	4545.87	7148.94	-4638.12	-39569.37	2098.15	22748.9	-5358.64	176.73	-5898.31	-5181.91	-11080.23
2801	1757.47	4541.04	7208.1	-4698.51	-39765.35	2112.53	22837.93	-5265.12	178.16	-6006.8	-5086.96	-11093.76
2901	1745.59	4566.06	7143.75	-4674.29	-39801.91	2107.73	22884.33	-5261.18	176.45	-6028.75	-5084.72	-11113.47
3001	1785.35	4433.5	7132.01	-4700.65	-39668.43	2099.36	22823.31	-5320.9	177.93	-6095.55	-5142.97	-11238.52
3101	1824.11	4566.56	7190.46	-4654.53	-39737.24	2103.16	22860.5	-5356.51	174.72	-5846.98	-5181.8	-11028.78
3201	1764.71	4520.44	7219.22	-4646.88	-39508.52	2082.34	22677.29	-5363.71	179.22	-5891.4	-5184.49	-11075.89
3301	1763.78	4485.61	7229.95	-4690.76	-39586.07	2082.21	22712.22	-5279.15	176.88	-6003.06	-5102.27	-11105.33
3401	1768.36	4583.62	7220.37	-4690.42	-39839.67	2073.14	22717.01	-5142.31	177.03	-6167.58	-4965.28	-11132.85
3501	1795.18	4483.81	7131.32	-4681.37	-39631.62	2074.12	22692.98	-5311.88	176.61	-6135.58	-5135.28	-11270.86
3601	1709.23	4468.01	7196.11	-4709.0	-39934.48	2128.46	22817.0	-5084.99	169.76	-6324.67	-4915.24	-11239.91
3701	1733.54	4569.36	7199.12	-4692.04	-39947.67	2083.15	22765.67	-5054.02	170.35	-6288.87	-4883.68	-11172.54
3801	1752.33	4467.34	7146.67	-4677.85	-39781.81	2095.33	22709.89	-5148.98	173.96	-6288.12	-4975.02	-11263.14
3901	1782.58	4508.03	7185.44	-4657.85	-39604.54	2078.45	22703.96	-5321.57	177.02	-6003.93	-5144.55	-11148.48
4001	1784.71	4510.29	7179.35	-4694.73	-39813.15	2100.5	22656.19	-5007.95	171.39	-6276.83	-4836.56	-11113.39
4101	1726.84	4511.56	7172.74	-4770.24	-39913.6	2096.5	22734.63	-4985.66	166.38	-6441.58	-4819.28	-11260.86
4201	1793.73	4589.38	7151.14	-4683.54	-39910.17	2084.69	22750.11	-5028.36	172.95	-6224.65	-4855.41	-11080.06
4301	1781.52	4497.48	7177.86	-4711.2	-39925.74	2096.04	22776.94	-5022.73	166.48	-6307.1	-4856.25	-11163.35
4401	1793.38	4511.3	7171.85	-4642.35	-39744.69	2113.35	22719.82	-5225.68	176.86	-6077.34	-5048.82	-11126.16
4501	1790.16	4547.2	7146.32	-4673.36	-39843.0	2065.42	22752.16	-5098.19	175.15	-6215.1	-4923.04	-11138.14
4601	1779.07	4550.71	7192.93	-4720.76	-39900.57	2118.9	22885.63	-5135.37	167.54	-6094.11	-4967.83	-11061.94
4701	1778.73	4563.8	7148.96	-4696.96	-39763.95	2043.88	22684.04	-5121.94	169.26	-6241.5	-4952.68	-11194.19
4801	1793.28	4597.55	7182.88	-4715.22	-39821.55	2095.58	22671.26	-5045.15	165.43	-6196.2	-4879.72	-11075.93
4901	1752.12	4529.48	7191.36	-4722.02	-39899.95	2080.59	22736.68	-5061.48	168.47	-6331.74	-4893.01	-11224.75
5001	1738.72	4534.83	7161.39	-4653.36	-39757.38	2102.97	22744.94	-5210.05	175.09	-6127.89	-5034.96	-11162.85
5101	1760.33	4548.55	7148.44	-4683.65	-39811.33	2078.85	22751.73	-5120.16	169.4	-6207.07	-4950.76	-11157.83
5201	1770.8	4540.82	7089.39	-4689.9	-39859.49	2068.05	22650.74	-4982.99	169.98	-6429.59	-4813.01	-11242.6
5301	1799.76	4627.1	7185.33	-4690.52	-39666.11	2086.32	22764.37	-5255.65	172.45	-5893.74	-5083.2	-10976.94
5401	1773.24	4596.18	7167.57	-4700.28	-39769.75	2105.76	22799.77	-5244.31	170.02	-6027.51	-5074.28	-11101.79
5501	1824.61	4524.29	7190.69	-4735.27	-39819.34	2094.73	22763.47	-5130.41	171.01	-6156.81	-4959.39	-11116.2
5601	1757.44	4546.4	7182.33	-4689.52	-39920.45	2106.6	22817.63	-5049.11	167.6	-6199.56	-4881.51	-11081.07
5701	1734.18	4514.08	7166.07	-4696.43	-39855.25	2085.09	22869.6	-5189.53	170.53	-6182.66	-5019.0	-11201.66
5801	1739.25	4632.71	7170.92	-4708.03	-39647.06	2068.48	22653.23	-5217.23	169.56	-6090.51	-5047.66	-11138.17
5901	1809.47	4536.64	7194.37	-4703.06	-39580.82	2101.31	22797.65	-5346.36	175.46	-5844.43	-5170.9	-11015.33
6001	1799.04	4480.74	7181.05	-4709.2	-39550.24	2078.85	22713.83	-5277.05	170.56	-6005.94	-5106.49	-11112.43
6101	1770.59	4581.38	7168.89	-4656.92	-39625.38	2065.86	22749.46	-5309.44	170.97	-5946.12	-5138.47	-11084.59
6201	1825.43	4544.53	7127.88	-4738.29	-39546.59	2076.93	22641.57	-5243.95	170.69	-6068.53	-5073.26	-11141.79
6301	1735.49	4480.68	7154.76	-4697.26	-39996.04	2105.89	22802.82	-5016.4	166.45	-6413.66	-4849.96	-11263.62
6401	1803.1	4527.48	7179.99	-4638.0	-39832.6	2069.9	22730.46	-5127.5	167.27	-6159.67	-4960.23	-11119.9
6501	1748.22	4544.43	7152.2	-4670.02	-40005.32	2118.82	22724.58	-4964.49	168.75	-6387.1	-4795.74	-11182.84
6601	1703.11	4601.56	7228.58	-4701.58	-39963.87	2099.84	22761.02	-5014.38	165.02	-6271.34	-4849.36	-11120.7
6701	1763.6	4570.58	7191.11	-4692.91	-39909.46	2086.21	22834.4	-5114.24	165.23	-6156.47	-4949.01	-11105.48
6801	1810.02	4482.03	7192.85	-4708.79	-40056.94	2095.55	22828.1	-4973.57	165.04	-6357.18	-4808.53	-11165.71
6901	1822.74	4465.66	7149.21	-4748.89	-39734.09	2108.15	22785.91	-5202.77	167.34	-6151.32	-5035.43	-11186.75
7001	1800.26	4529.84	7163.21	-4700.43	-39923.49	2120.51	22928.96	-5124.35	165.15	-6081.15	-4959.2	-11040.35
7101	1845.96	4556.79	7198.16	-4742.14	-39910.39	2073.85	22855.29	-5107.14	167.94	-6122.47	-4939.2	-11061.67
7201	1750.46	4444.5	7190.85	-4779.17	-40139.67	2092.97	22789.07	-4821.54	159.45	-6650.99	-4662.09	-11313.08
7301	1818.85	4387.64	7191.14	-4743.16	-39859.54	2088.28	22797.7	-5032.32	163.08	-6319.08	-4869.25	-11188.33
7401	1745.51	4496.49	7221.46	-4741.67	-39855.59	2085.45	22777.92	-5042.26	168.08	-6270.42	-4874.18	-11144.6
7501	1758.72	4532.98	7179.11	-4728.2	-39909.64	2075.16	22797.84	-5066.74	165.41	-6294.03	-4901.34	-11195.37
7601	1771.21	4479.68	7236.97	-4701.51	-39736.78	2091.19	22644.08	-5121.55	170.68	-6215.16	-4950.87	-11166.03
7701	1766.34	4475.82	7169.74	-4730.65	-39758.78	2115.8	22739.43	-5153.37	169.69	-6222.29	-4983.68	-11205.97
7801	1772.76	4509.21	7177.77	-4728.29	-39764.29	2090.34	22716.72	-5075.2	164.97	-6225.78	-4910.23	-11136.01
7901	1764.16	4469.41	7158.47	-4644.29	-39880.85	2088.11	22776.3	-5116.08	168.18	-6268.68	-4947.91	-11216.59
8001	1801.13	4500.14	7209.97	-4705.1	-39918.06	2075.17	22780.1	-5108.14	167.95	-6256.65	-4940.19	-11196.84
8101	1786.43	4542.34	7173.73	-4700.86	-39982.91	2064.23	22824.15	-4976.44	169.21	-6292.89	-4807.23	-11100.11
8201	1791.54	4608.97	7173.13	-4690.73	-39964.1	2092.47	22688.83	-4952.03	163.22	-6299.89	-4788.81	-11088.7
8301	1766.16	4599.17	7181.56	-4711.62	-39953.59	2079.81	22756.44	-5015.21	165.38	-6282.07	-4849.83	-11131.9
8401	1738.44	4505.79	7137.79	-4709.81	-39745.49	2085.47	22823.16	-5290.0	171.11	-6164.65	-5118.89	-11283.54
8501	1766.23	4500.19	7176.9	-4734.81	-39581.66	2054.29	22788.7	-5349.21	170.67	-6030.16	-5178.55	-11208.7
8601	1683.68	4529.02	7186.53	-4729.74	-39558.18	2093.83	22783.94	-5347.04	167.66	-6010.93	-5179.38	-11190.32
8701	1744.49	4425.08	7127.19	-4689.91	-39994.8	2126.6	22873.1	-5152.89	168.82	-6388.25	-4984.06	-11372.31
8801	1736.76	4556.32	7182.01	-4747.55	-39823.84	2119.26	22827.66	-5166.29	167.72	-6149.39	-4998.57	-11147.96
8901	1754.15	4504.12	7156.4	-4704.36	-39940.19	2096.01	22876.32	-5111.98	167.8	-6257.55	-4944.18	-11201.73
9001	1727.22	4586.01	7232.33	-4774.45	-39947.6	2128.9	22931.16	-5128.05	164.27	-6116.43	-4963.78	-11080.21
9101	1815.89	4579.09	7191.61	-4745.11	-39895.36	2082.48	22819.68	-5108.53	165.49	-6151.71	-4943.04	-11094.76
9201	1687.82	4472.07	7206.51	-4687.03	-39945.55	2118.59	22917.95	-5095.53	168.18	-6229.64	-4927.34	-11156.99
9301	1754.69	4626.36	7167.02	-4757.91	-39882.32	2099.42	22839.67	-5084.95	163.01	-6153.06	-4921.94	-11075.01
9401	1741.14	4617.69	7192.05	-4737.21	-39719.18	2071.36	22770.91	-5150.38	169.87	-6063.24	-4980.52	-11043.76
9501	1730.71	4547.9	7173.53	-4686.07	-39526.39	2098.25	22701.26	-5332.02	171.34	-5960.81	-5160.67	-11121.48
9601	1779.87	4543.06	7196.0	-4686.15	-39608.4	2094.77	22659.55	-5282.49	171.54	-6021.31	-5110.95	-11132.26
9701	1825.12	4465.98	7136.23	-4632.09	-39568.99	2075.88	22744.19	-5333.16	173.99	-5953.68	-5159.17	-11112.85
9801	1768.25	4529.78	7112.4	-4667.48	-39494.42	2106.58	22746.64	-5360.07	169.32	-5898.26	-5190.75	-11089.01
9901	1819.65	4531.39	7158.57	-4699.9	-39843.76	2090.04	22810.83	-5099.31	170.78	-6133.18	-4928.53	-11061.71
Ligand Energy Terms
Frame #	BOND	ANGLE	DIHED	VDWAALS	EEL	1-4 VDW	1-4 EEL	EGB	ESURF	GGAS	GSOLV	TOTAL
1	7.21	32.72	11.03	-2.75	258.83	13.82	-700.46	-17.49	2.84	-379.61	-14.65	-394.26
101	6.77	36.14	15.88	-0.16	253.34	16.02	-694.65	-16.94	2.83	-366.65	-14.11	-380.77
201	10.41	27.67	11.18	-2.04	259.1	12.77	-694.45	-20.23	2.88	-375.36	-17.35	-392.71
301	13.18	32.62	12.22	-2.73	260.9	14.02	-706.51	-16.5	2.87	-376.29	-13.63	-389.92
401	7.21	35.43	18.7	-3.65	254.24	13.22	-698.73	-17.32	2.84	-373.58	-14.48	-388.07
501	8.09	31.21	13.47	-3.17	260.02	10.88	-697.83	-19.28	2.88	-377.33	-16.41	-393.74
601	10.63	36.1	16.67	-3.26	259.52	12.55	-702.8	-17.14	2.87	-370.59	-14.26	-384.86
701	12.19	36.67	15.69	-2.47	259.6	13.27	-705.11	-15.69	2.86	-370.16	-12.84	-382.99
801	8.76	35.06	14.21	-2.41	260.44	13.69	-699.36	-18.87	2.86	-369.6	-16.0	-385.61
901	9.17	29.58	18.08	-0.55	257.42	12.63	-699.29	-17.81	2.89	-372.96	-14.92	-387.88
1001	7.53	35.89	13.75	-3.24	265.88	13.59	-706.39	-20.2	2.87	-373.0	-17.33	-390.33
1101	12.31	32.8	17.69	-3.54	259.89	13.88	-704.03	-16.5	2.84	-371.0	-13.66	-384.66
1201	9.18	27.03	17.72	-2.1	255.45	13.09	-695.19	-18.0	2.85	-374.81	-15.14	-389.95
1301	8.64	35.45	20.45	-2.53	261.91	13.52	-706.8	-17.66	2.82	-369.35	-14.84	-384.19
1401	8.78	33.58	16.99	-3.31	261.18	13.03	-701.96	-19.64	2.87	-371.73	-16.77	-388.5
1501	11.12	27.38	21.27	-3.69	254.13	13.03	-698.4	-15.54	2.86	-375.16	-12.68	-387.83
1601	8.99	28.8	21.95	-3.8	252.96	12.5	-695.21	-17.27	2.86	-373.82	-14.41	-388.23
1701	8.03	31.11	16.7	-2.47	254.26	13.71	-697.34	-16.97	2.85	-375.99	-14.11	-390.11
1801	11.52	27.01	20.44	-0.45	256.03	14.5	-704.09	-15.44	2.82	-375.04	-12.62	-387.66
1901	10.31	30.74	16.67	-2.8	253.94	12.64	-696.15	-16.73	2.87	-374.65	-13.86	-388.51
2001	9.24	31.81	13.26	-3.4	255.71	11.49	-699.62	-16.95	2.88	-381.51	-14.08	-395.59
2101	3.59	32.04	15.52	-3.97	259.84	11.78	-699.01	-20.02	2.88	-380.21	-17.14	-397.35
2201	9.0	32.63	15.58	-2.22	254.2	12.98	-697.72	-16.36	2.88	-375.55	-13.48	-389.03
2301	8.56	35.86	18.07	-3.06	258.64	11.93	-696.76	-21.21	2.88	-366.75	-18.34	-385.08
2401	5.92	33.29	17.33	-3.13	255.94	14.09	-695.9	-19.24	2.83	-372.46	-16.41	-388.87
2501	4.73	29.88	13.17	-1.75	256.03	12.84	-695.88	-17.15	2.87	-380.99	-14.28	-395.27
2601	11.19	35.22	10.74	-1.19	266.64	13.91	-707.94	-19.78	2.87	-371.43	-16.91	-388.34
2701	6.25	32.77	12.78	-2.77	259.18	13.33	-703.31	-17.63	2.87	-381.76	-14.76	-396.52
2801	7.71	31.27	13.09	-2.04	262.76	13.64	-702.96	-19.55	2.85	-376.52	-16.7	-393.22
2901	10.45	28.49	15.76	-0.51	259.59	14.1	-703.29	-16.82	2.84	-375.42	-13.98	-389.4
3001	8.29	25.69	12.8	-1.11	260.66	13.54	-703.74	-17.59	2.86	-383.86	-14.73	-398.59
3101	12.75	27.18	13.16	-2.08	261.37	14.66	-698.4	-20.35	2.86	-371.37	-17.49	-388.86
3201	12.55	27.73	16.13	-1.94	259.22	14.17	-703.99	-17.56	2.85	-376.12	-14.71	-390.83
3301	6.44	27.24	14.31	-2.75	258.51	12.19	-698.18	-18.58	2.88	-382.24	-15.7	-397.94
3401	9.27	32.37	10.71	-2.47	254.62	11.59	-693.81	-17.63	2.85	-377.74	-14.78	-392.52
3501	6.93	32.89	10.79	-1.87	254.76	13.05	-692.56	-19.36	2.88	-376.02	-16.48	-392.51
3601	5.88	29.39	11.95	-3.17	265.24	13.03	-703.88	-20.63	2.88	-381.57	-17.75	-399.33
3701	10.43	29.39	17.38	-3.97	257.25	13.05	-700.97	-16.95	2.89	-377.44	-14.05	-391.49
3801	12.79	30.22	12.35	-3.15	265.67	13.36	-707.6	-19.72	2.83	-376.37	-16.9	-393.26
3901	8.67	28.28	17.92	-3.94	259.93	14.19	-699.98	-19.97	2.84	-374.93	-17.13	-392.06
4001	6.98	28.57	17.82	-3.15	253.94	12.6	-696.45	-17.44	2.87	-379.69	-14.56	-394.26
4101	9.15	30.21	16.45	-1.16	257.6	13.06	-700.78	-18.36	2.86	-375.47	-15.49	-390.96
4201	11.74	33.07	16.13	-3.32	258.14	13.58	-702.33	-17.0	2.85	-373.0	-14.15	-387.15
4301	9.3	28.57	12.09	-1.89	258.32	13.98	-700.33	-17.71	2.84	-379.95	-14.87	-394.82
4401	15.15	29.49	18.57	-2.23	258.87	15.03	-700.92	-18.26	2.85	-366.03	-15.41	-381.44
4501	11.43	32.0	9.7	-3.61	259.85	14.82	-704.83	-17.2	2.86	-380.64	-14.34	-394.98
4601	11.97	35.23	10.45	-3.1	266.21	13.0	-708.22	-19.8	2.89	-374.45	-16.91	-391.36
4701	13.99	38.64	13.26	-2.73	266.14	14.63	-708.04	-20.18	2.83	-364.1	-17.36	-381.45
4801	5.3	36.24	14.91	-3.24	262.58	12.74	-700.38	-20.36	2.88	-371.86	-17.48	-389.34
4901	6.13	33.49	12.55	-2.18	257.19	12.11	-699.4	-16.91	2.89	-380.11	-14.02	-394.14
5001	10.3	31.79	12.68	-3.43	256.23	14.09	-697.77	-17.31	2.86	-376.11	-14.45	-390.56
5101	12.6	31.46	16.71	-1.9	257.12	15.12	-702.27	-16.23	2.85	-371.16	-13.38	-384.54
5201	4.56	29.38	12.64	-3.1	256.7	13.12	-694.81	-18.66	2.86	-381.52	-15.79	-397.31
5301	7.53	27.73	17.98	-1.44	253.76	12.06	-693.06	-17.25	2.84	-375.43	-14.41	-389.84
5401	9.55	28.77	19.55	-2.58	261.4	14.06	-704.27	-19.0	2.87	-373.52	-16.13	-389.65
5501	11.13	28.85	14.66	-2.32	265.32	12.55	-703.12	-19.99	2.88	-372.93	-17.11	-390.04
5601	9.08	33.8	13.11	-2.92	253.17	13.92	-695.39	-17.17	2.88	-375.23	-14.28	-389.51
5701	6.18	33.5	10.99	-2.1	257.43	12.92	-698.32	-17.51	2.87	-379.39	-14.64	-394.04
5801	8.71	30.98	8.91	-2.44	257.48	14.48	-701.13	-17.28	2.87	-383.02	-14.41	-397.43
5901	10.91	30.66	15.19	-2.96	257.18	13.13	-701.17	-17.46	2.85	-377.06	-14.61	-391.66
6001	6.45	32.89	15.45	-3.08	257.68	12.17	-699.68	-17.13	2.87	-378.12	-14.26	-392.37
6101	8.0	35.56	17.95	-2.9	258.78	12.36	-699.18	-18.29	2.88	-369.43	-15.41	-384.84
6201	6.77	27.9	11.57	-1.83	257.63	14.22	-698.47	-18.07	2.85	-382.21	-15.22	-397.43
6301	15.52	31.48	18.03	-3.5	255.66	13.25	-698.03	-17.03	2.83	-367.59	-14.2	-381.79
6401	5.59	29.55	13.19	-2.59	257.44	12.96	-699.33	-17.7	2.86	-383.18	-14.84	-398.02
6501	6.39	31.54	16.98	-3.07	255.35	13.65	-693.47	-18.16	2.86	-372.64	-15.3	-387.94
6601	9.96	29.27	13.94	-2.97	257.96	12.8	-700.22	-17.64	2.88	-379.26	-14.75	-394.02
6701	7.6	28.67	15.59	-3.53	260.04	13.31	-703.6	-17.2	2.87	-381.92	-14.33	-396.25
6801	8.79	32.32	15.87	-2.62	261.59	15.22	-705.54	-17.71	2.84	-374.37	-14.87	-389.24
6901	15.29	30.35	15.63	-2.67	261.84	14.22	-705.05	-18.86	2.84	-370.38	-16.02	-386.4
7001	6.62	33.08	12.23	-2.57	256.78	12.07	-692.02	-19.66	2.88	-373.81	-16.77	-390.59
7101	6.2	32.58	15.39	-2.75	260.83	12.35	-696.73	-20.85	2.86	-372.12	-17.99	-390.11
7201	10.51	31.27	9.61	-2.55	257.48	13.45	-700.11	-17.87	2.85	-380.33	-15.01	-395.35
7301	12.63	35.94	16.96	-3.52	262.37	14.27	-706.78	-19.04	2.85	-368.12	-16.18	-384.3
7401	6.87	34.03	10.58	-3.43	258.12	11.78	-698.14	-17.43	2.89	-380.19	-14.54	-394.73
7501	5.55	29.51	20.38	-3.52	258.49	12.35	-699.43	-18.24	2.84	-376.66	-15.4	-392.06
7601	8.52	29.02	19.34	-3.64	258.54	12.52	-698.82	-17.86	2.87	-374.53	-15.0	-389.53
7701	10.95	32.26	16.78	-2.94	258.03	14.01	-697.38	-18.61	2.86	-368.29	-15.75	-384.03
7801	11.0	31.86	8.84	-3.59	259.74	12.97	-701.87	-17.93	2.91	-381.05	-15.02	-396.07
7901	7.54	30.77	17.57	-4.63	257.01	12.05	-697.78	-18.18	2.85	-377.47	-15.33	-392.8
8001	8.69	29.17	17.06	-2.11	262.11	13.89	-707.87	-17.57	2.85	-379.06	-14.73	-393.78
8101	5.15	32.69	16.98	-3.27	258.75	12.54	-701.15	-17.54	2.85	-378.29	-14.69	-392.99
8201	7.35	33.84	12.28	-2.81	259.71	11.85	-694.48	-20.48	2.87	-372.26	-17.61	-389.87
8301	6.85	33.12	18.44	-3.44	258.89	12.55	-702.51	-17.7	2.86	-376.09	-14.85	-390.94
8401	8.12	31.24	18.56	-3.38	257.7	10.69	-695.45	-19.43	2.89	-372.52	-16.54	-389.06
8501	11.28	31.28	13.74	-0.59	258.73	13.22	-698.31	-18.28	2.86	-370.64	-15.43	-386.07
8601	11.32	30.46	14.74	-2.45	255.92	11.9	-695.42	-18.68	2.86	-373.53	-15.82	-389.36
8701	8.21	30.05	8.12	-2.85	260.32	12.92	-699.71	-19.15	2.87	-382.94	-16.27	-399.22
8801	9.39	29.6	13.09	-2.23	257.39	15.07	-699.82	-17.87	2.87	-377.51	-14.99	-392.5
8901	5.15	32.26	14.02	-2.98	259.92	13.68	-702.11	-18.14	2.88	-380.06	-15.27	-395.33
9001	7.54	33.35	13.08	-2.76	255.87	12.21	-695.66	-17.83	2.86	-376.38	-14.97	-391.35
9101	5.83	31.51	12.02	-3.3	257.26	12.52	-696.93	-18.03	2.87	-381.09	-15.16	-396.25
9201	7.4	32.93	12.72	-2.33	259.23	13.81	-699.91	-18.7	2.85	-376.14	-15.85	-391.99
9301	8.28	34.54	11.83	-2.57	260.58	12.18	-699.79	-19.16	2.88	-374.94	-16.28	-391.22
9401	10.69	24.68	17.08	-0.98	262.72	14.01	-702.52	-20.17	2.85	-374.33	-17.32	-391.65
9501	10.62	28.5	12.3	-2.84	256.63	12.04	-696.41	-18.07	2.86	-379.16	-15.21	-394.36
9601	10.93	31.79	14.34	-1.71	255.84	12.4	-697.96	-16.89	2.88	-374.36	-14.01	-388.37
9701	6.76	30.5	12.45	-1.03	260.43	13.56	-699.48	-18.88	2.86	-376.81	-16.03	-392.84
9801	8.76	33.93	13.24	-2.56	258.77	14.4	-704.05	-16.48	2.83	-377.5	-13.65	-391.15
9901	9.61	28.8	12.75	-0.75	261.13	14.31	-703.3	-18.05	2.84	-377.44	-15.21	-392.66
Delta Energy Terms
Frame #	BOND	ANGLE	DIHED	VDWAALS	EEL	1-4 VDW	1-4 EEL	EGB	ESURF	GGAS	GSOLV	TOTAL
1	-0.0	0.0	0.0	-47.58	-14.49	-0.0	-0.0	32.14	-5.14	-62.07	26.99	-35.08
101	0.0	0.0	0.0	-41.3	-12.68	0.0	-0.0	26.52	-4.38	-53.99	22.14	-31.85
201	0.0	0.0	0.0	-38.94	-18.31	0.0	0.0	28.96	-4.66	-57.24	24.3	-32.94
301	0.0	-0.0	-0.0	-38.31	-18.12	0.0	0.0	28.61	-4.39	-56.43	24.22	-32.21
401	0.0	0.0	0.0	-46.08	-9.24	0.0	0.0	21.47	-4.98	-55.32	16.49	-38.83
501	0.0	0.0	0.0	-40.65	-15.07	-0.0	0.0	26.54	-5.02	-55.72	21.52	-34.21
601	-0.0	-0.0	-0.0	-44.96	-12.17	0.0	-0.0	23.97	-4.99	-57.13	18.98	-38.15
701	-0.0	0.0	0.0	-46.41	-13.22	-0.0	0.0	25.34	-4.78	-59.63	20.56	-39.07
801	0.0	0.0	-0.0	-47.33	-14.61	-0.0	0.0	28.11	-4.87	-61.94	23.24	-38.7
901	0.0	0.0	-0.0	-45.61	-12.5	0.0	0.0	23.1	-4.8	-58.11	18.3	-39.81
1001	-0.0	0.0	-0.0	-50.86	-16.86	-0.0	0.0	30.31	-5.07	-67.72	25.24	-42.48
1101	0.0	-0.0	-0.0	-49.91	-9.38	0.0	0.0	23.31	-4.85	-59.29	18.46	-40.83
1201	-0.0	-0.0	-0.0	-45.03	-13.71	-0.0	-0.0	24.57	-4.8	-58.74	19.77	-38.97
1301	-0.0	-0.0	-0.0	-45.47	-7.65	0.0	0.0	20.19	-4.75	-53.13	15.44	-37.68
1401	-0.0	-0.0	-0.0	-43.27	-13.44	-0.0	-0.0	21.07	-4.41	-56.71	16.66	-40.05
1501	0.0	-0.0	0.0	-43.11	-15.09	0.0	0.0	24.02	-4.39	-58.2	19.63	-38.58
1601	-0.0	0.0	0.0	-41.81	-10.68	0.0	-0.0	19.4	-4.28	-52.5	15.12	-37.38
1701	-0.0	0.0	0.0	-43.42	-9.99	-0.0	-0.0	22.5	-4.55	-53.41	17.95	-35.46
1801	0.0	0.0	0.0	-38.72	-11.0	0.0	-0.0	19.5	-4.75	-49.72	14.75	-34.98
1901	-0.0	-0.0	0.0	-43.09	-10.94	0.0	0.0	21.82	-4.65	-54.03	17.17	-36.86
2001	-0.0	0.0	0.0	-45.33	-15.24	-0.0	0.0	25.94	-4.42	-60.57	21.52	-39.05
2101	-0.0	-0.0	0.0	-45.5	-13.8	-0.0	0.0	22.82	-4.72	-59.3	18.11	-41.19
2201	-0.0	-0.0	-0.0	-43.33	-9.92	0.0	-0.0	22.57	-4.23	-53.25	18.33	-34.92
2301	0.0	0.0	0.0	-46.29	-16.82	-0.0	0.0	26.86	-4.87	-63.11	21.99	-41.11
2401	-0.0	0.0	0.0	-42.89	-14.91	-0.0	-0.0	24.76	-4.61	-57.8	20.16	-37.65
2501	-0.0	-0.0	0.0	-47.17	-11.12	0.0	0.0	23.34	-4.78	-58.28	18.55	-39.73
2601	-0.0	-0.0	-0.0	-47.88	-11.71	0.0	0.0	22.81	-4.78	-59.59	18.03	-41.56
2701	-0.0	0.0	0.0	-46.58	-16.02	-0.0	0.0	26.91	-4.83	-62.6	22.08	-40.52
2801	-0.0	-0.0	-0.0	-41.31	-11.51	0.0	-0.0	18.62	-4.09	-52.82	14.53	-38.29
2901	0.0	-0.0	0.0	-45.12	-10.85	0.0	-0.0	21.84	-4.79	-55.98	17.05	-38.93
3001	-0.0	0.0	0.0	-44.47	-9.47	0.0	0.0	21.11	-4.72	-53.93	16.39	-37.55
3101	0.0	-0.0	0.0	-46.83	-9.93	-0.0	-0.0	22.72	-4.75	-56.76	17.97	-38.8
3201	-0.0	0.0	0.0	-47.3	-6.91	-0.0	-0.0	22.64	-5.01	-54.21	17.63	-36.58
3301	0.0	0.0	0.0	-49.45	-13.63	0.0	0.0	24.36	-5.04	-63.08	19.31	-43.77
3401	-0.0	-0.0	0.0	-43.41	-8.86	-0.0	-0.0	19.64	-4.84	-52.27	14.8	-37.47
3501	-0.0	-0.0	-0.0	-46.35	-9.77	0.0	0.0	23.7	-4.82	-56.12	18.88	-37.23
3601	0.0	-0.0	0.0	-41.77	-13.55	-0.0	0.0	20.15	-4.73	-55.32	15.42	-39.9
3701	-0.0	0.0	0.0	-44.54	-13.32	0.0	0.0	21.31	-4.98	-57.86	16.33	-41.53
3801	-0.0	0.0	0.0	-47.74	-9.22	-0.0	0.0	23.88	-4.89	-56.96	18.99	-37.97
3901	-0.0	-0.0	-0.0	-48.06	-18.31	0.0	0.0	29.23	-4.87	-66.37	24.36	-42.01
4001	0.0	0.0	-0.0	-45.14	-12.04	0.0	0.0	21.56	-4.29	-57.19	17.26	-39.93
4101	0.0	-0.0	0.0	-40.33	-8.86	0.0	-0.0	20.41	-4.51	-49.2	15.9	-33.3
4201	0.0	-0.0	0.0	-38.0	-2.91	0.0	-0.0	17.81	-4.02	-40.91	13.79	-27.12
4301	0.0	-0.0	0.0	-37.22	-12.32	0.0	0.0	22.6	-3.97	-49.54	18.64	-30.9
4401	0.0	-0.0	-0.0	-37.5	-8.23	0.0	-0.0	23.21	-4.23	-45.73	18.98	-26.75
4501	0.0	0.0	0.0	-36.89	-18.98	0.0	-0.0	24.83	-4.18	-55.87	20.65	-35.22
4601	0.0	-0.0	-0.0	-36.01	-8.92	0.0	0.0	19.48	-4.03	-44.93	15.45	-29.48
4701	-0.0	0.0	-0.0	-32.87	-7.55	-0.0	-0.0	19.75	-3.53	-40.43	16.23	-24.2
4801	-0.0	0.0	0.0	-35.16	-9.07	-0.0	0.0	18.73	-3.88	-44.23	14.86	-29.37
4901	-0.0	-0.0	0.0	-35.98	-12.43	0.0	0.0	22.57	-4.37	-48.41	18.2	-30.21
5001	0.0	0.0	0.0	-38.82	-13.76	-0.0	0.0	24.15	-4.18	-52.58	19.97	-32.61
5101	0.0	0.0	-0.0	-38.37	-14.56	-0.0	0.0	22.41	-4.16	-52.94	18.26	-34.68
5201	0.0	-0.0	0.0	-37.4	-18.2	-0.0	-0.0	27.1	-4.11	-55.6	22.99	-32.61
5301	-0.0	-0.0	-0.0	-38.5	-4.68	-0.0	0.0	18.4	-3.96	-43.18	14.44	-28.74
5401	0.0	-0.0	0.0	-42.22	-10.41	-0.0	-0.0	21.56	-4.55	-52.63	17.02	-35.62
5501	0.0	0.0	0.0	-41.12	-9.15	-0.0	0.0	23.74	-4.46	-50.26	19.28	-30.98
5601	0.0	0.0	0.0	-34.81	-5.85	0.0	-0.0	18.33	-3.68	-40.66	14.66	-26.01
5701	-0.0	-0.0	-0.0	-38.92	-2.61	-0.0	-0.0	14.93	-4.26	-41.53	10.67	-30.86
5801	0.0	-0.0	0.0	-37.46	-3.45	0.0	-0.0	15.69	-4.18	-40.91	11.51	-29.4
5901	0.0	0.0	0.0	-38.67	0.63	-0.0	-0.0	11.73	-4.87	-38.04	6.86	-31.18
6001	-0.0	0.0	0.0	-38.67	-0.32	0.0	0.0	14.17	-4.56	-38.98	9.61	-29.37
6101	-0.0	-0.0	0.0	-30.59	0.04	-0.0	-0.0	12.79	-4.01	-30.54	8.78	-21.76
6201	-0.0	-0.0	-0.0	-35.07	-2.15	-0.0	0.0	16.72	-4.49	-37.22	12.23	-24.99
6301	0.0	0.0	0.0	-42.43	-3.34	-0.0	-0.0	17.96	-4.93	-45.77	13.03	-32.74
6401	-0.0	-0.0	-0.0	-38.46	-2.7	0.0	0.0	17.42	-4.88	-41.16	12.54	-28.62
6501	0.0	-0.0	0.0	-40.94	-9.61	0.0	0.0	19.75	-5.06	-50.54	14.69	-35.85
6601	-0.0	-0.0	0.0	-40.12	-6.01	-0.0	0.0	16.73	-5.21	-46.13	11.52	-34.61
6701	0.0	0.0	-0.0	-39.65	-7.05	0.0	0.0	17.42	-5.07	-46.71	12.35	-34.36
6801	-0.0	0.0	-0.0	-41.37	-10.36	0.0	0.0	19.96	-5.23	-51.73	14.73	-37.0
6901	0.0	-0.0	0.0	-45.7	-5.81	-0.0	0.0	20.39	-5.1	-51.52	15.3	-36.22
7001	0.0	-0.0	-0.0	-41.48	-9.34	-0.0	-0.0	23.65	-5.33	-50.82	18.32	-32.5
7101	0.0	-0.0	-0.0	-38.49	-7.33	0.0	-0.0	19.3	-4.87	-45.81	14.43	-31.39
7201	-0.0	0.0	0.0	-37.71	-1.58	0.0	0.0	14.77	-4.67	-39.29	10.1	-29.19
7301	-0.0	0.0	0.0	-36.9	-10.1	0.0	0.0	20.88	-5.06	-47.0	15.82	-31.18
7401	0.0	0.0	-0.0	-38.3	-5.15	-0.0	-0.0	17.37	-4.97	-43.45	12.4	-31.04
7501	-0.0	-0.0	0.0	-38.88	-4.76	-0.0	0.0	17.27	-4.92	-43.64	12.36	-31.28
7601	0.0	-0.0	-0.0	-42.41	-3.18	-0.0	0.0	17.13	-5.12	-45.59	12.01	-33.58
7701	0.0	0.0	-0.0	-42.27	-11.59	0.0	0.0	21.53	-5.23	-53.86	16.31	-37.55
7801	-0.0	0.0	-0.0	-42.31	-2.14	-0.0	-0.0	17.05	-4.93	-44.44	12.12	-32.33
7901	-0.0	-0.0	-0.0	-41.87	-8.87	0.0	-0.0	18.74	-5.0	-50.74	13.74	-37.0
8001	-0.0	0.0	0.0	-39.97	-5.49	0.0	-0.0	15.66	-4.9	-45.46	10.76	-34.7
8101	-0.0	0.0	-0.0	-40.21	-4.39	0.0	-0.0	17.56	-5.05	-44.6	12.51	-32.09
8201	-0.0	0.0	-0.0	-39.93	-13.54	-0.0	0.0	22.29	-5.1	-53.47	17.19	-36.28
8301	-0.0	0.0	0.0	-40.61	-4.22	-0.0	-0.0	17.48	-5.2	-44.83	12.28	-32.55
8401	0.0	0.0	-0.0	-39.24	-11.62	-0.0	-0.0	19.89	-5.13	-50.86	14.76	-36.09
8501	0.0	0.0	0.0	-41.89	-4.94	0.0	-0.0	16.52	-4.95	-46.83	11.58	-35.25
8601	0.0	0.0	-0.0	-41.75	-10.04	0.0	-0.0	20.8	-5.05	-51.79	15.75	-36.04
8701	-0.0	-0.0	-0.0	-38.82	-12.77	-0.0	-0.0	21.86	-5.0	-51.59	16.86	-34.73
8801	0.0	-0.0	0.0	-36.88	-7.93	0.0	0.0	17.53	-4.71	-44.81	12.82	-31.99
8901	-0.0	0.0	-0.0	-41.98	-6.26	-0.0	-0.0	18.36	-5.11	-48.24	13.25	-34.99
9001	-0.0	-0.0	-0.0	-39.71	-6.79	0.0	0.0	19.4	-5.01	-46.5	14.39	-32.11
9101	0.0	-0.0	-0.0	-40.89	-5.47	0.0	-0.0	19.71	-5.34	-46.36	14.37	-31.98
9201	-0.0	0.0	-0.0	-38.1	-7.9	0.0	0.0	20.14	-5.03	-46.0	15.11	-30.89
9301	-0.0	0.0	0.0	-38.44	-10.39	-0.0	0.0	18.72	-5.16	-48.83	13.56	-35.27
9401	-0.0	-0.0	0.0	-39.77	-11.43	0.0	0.0	21.22	-4.92	-51.2	16.3	-34.9
9501	0.0	-0.0	-0.0	-36.59	-8.02	-0.0	-0.0	18.51	-4.81	-44.61	13.7	-30.91
9601	0.0	0.0	0.0	-37.74	-2.96	-0.0	0.0	17.44	-5.0	-40.7	12.45	-28.25
9701	-0.0	-0.0	0.0	-35.13	-8.48	0.0	0.0	18.05	-4.84	-43.61	13.22	-30.39
9801	0.0	-0.0	0.0	-36.03	-1.8	-0.0	0.0	13.32	-4.72	-37.83	8.6	-29.22
9901	0.0	-0.0	0.0	-41.17	-5.23	-0.0	-0.0	18.74	-4.97	-46.39	13.77	-32.62
