# Supplementary material for: A Network Pharmacology Prediction and Molecular Docking-Based Strategy to Explore the Potential Pharmacological Mechanism of Astragalus membranaceus for Glioma
Source: Int J Mol Sci. 2023 Nov 14;24(22):16306. doi: 10.3390/ijms242216306 (PMC10671347; doi:10.3390/ijms242216306)
Supplement: Supplementary file 1 [file ijms-24-16306-s001.zip › Table S14 4gv1 MMPBSA.csv]

POISSON BOLTZMANN:
Complex Energy Terms
Frame #	BOND	ANGLE	DIHED	VDWAALS	EEL	1-4 VDW	1-4 EEL	EPB	ENPOLAR	EDISPER	GGAS	GSOLV	TOTAL
1	1052.65	2837.33	4346.8	-2831.89	-23997.16	1261.93	13823.8	-4803.41	85.2	0.0	-3506.55	-4718.21	-8224.76
101	1127.9	2844.94	4337.48	-2760.53	-23764.14	1277.91	13793.39	-5016.99	86.64	0.0	-3143.05	-4930.35	-8073.4
201	1128.67	2835.72	4294.25	-2822.09	-23953.61	1286.11	13878.14	-4885.95	85.59	0.0	-3352.8	-4800.36	-8153.15
301	1058.37	2887.31	4322.47	-2768.73	-23937.1	1255.77	13885.4	-4995.46	86.44	0.0	-3296.52	-4909.02	-8205.53
401	1125.7	2809.91	4281.47	-2784.03	-24046.65	1283.58	13823.88	-4774.75	84.53	0.0	-3506.14	-4690.22	-8196.36
501	1078.02	2809.16	4272.5	-2840.15	-23960.22	1269.06	13715.31	-4760.83	83.46	0.0	-3656.33	-4677.38	-8333.71
601	1073.05	2893.8	4301.07	-2792.52	-24068.15	1287.67	13803.12	-4757.62	85.22	0.0	-3501.95	-4672.41	-8174.36
701	1137.93	2875.63	4266.09	-2829.03	-23965.96	1293.38	13750.13	-4779.68	83.89	0.0	-3471.83	-4695.79	-8167.63
801	1087.81	2789.6	4275.28	-2829.28	-23894.33	1287.86	13808.91	-4929.33	83.7	0.0	-3474.14	-4845.62	-8319.76
901	1174.27	2845.86	4275.79	-2814.0	-23922.99	1262.5	13694.87	-4848.06	84.83	0.0	-3483.7	-4763.23	-8246.93
1001	1108.71	2884.61	4275.71	-2818.63	-24040.79	1273.25	13699.95	-4668.1	82.85	0.0	-3617.18	-4585.25	-8202.43
1101	1099.2	2840.21	4284.43	-2807.99	-23875.55	1279.07	13676.18	-4859.45	82.36	0.0	-3504.45	-4777.09	-8281.54
1201	1124.19	2846.13	4244.11	-2807.08	-23835.71	1291.1	13794.38	-5004.41	83.8	0.0	-3342.88	-4920.61	-8263.49
1301	1106.08	2896.18	4254.86	-2804.84	-23777.34	1264.78	13732.8	-4967.52	84.44	0.0	-3327.46	-4883.08	-8210.54
1401	1109.94	2850.63	4295.34	-2831.47	-23972.52	1261.64	13802.53	-4884.99	84.03	0.0	-3483.92	-4800.96	-8284.88
1501	1106.48	2844.78	4249.73	-2805.89	-24096.41	1314.58	13795.07	-4723.18	83.28	0.0	-3591.66	-4639.9	-8231.56
1601	1093.45	2841.42	4252.7	-2814.43	-23950.72	1273.43	13782.13	-4829.37	85.84	0.0	-3522.02	-4743.52	-8265.54
1701	1107.41	2857.2	4315.58	-2860.57	-24202.87	1256.88	13874.35	-4693.88	83.03	0.0	-3652.0	-4610.85	-8262.85
1801	1121.28	2797.63	4298.17	-2861.3	-24094.46	1283.21	13771.85	-4743.65	83.61	0.0	-3683.62	-4660.04	-8343.66
1901	1116.6	2833.74	4268.5	-2799.77	-24134.43	1275.5	13786.48	-4739.66	84.21	0.0	-3653.39	-4655.45	-8308.83
2001	1087.31	2829.43	4274.79	-2823.34	-23955.05	1285.84	13694.06	-4809.53	82.68	0.0	-3606.97	-4726.86	-8333.82
2101	1103.91	2840.35	4285.39	-2802.85	-24029.88	1286.73	13772.33	-4806.75	84.09	0.0	-3544.04	-4722.66	-8266.7
2201	1107.88	2781.81	4254.05	-2836.11	-24025.62	1319.59	13822.81	-4810.46	84.81	0.0	-3575.59	-4725.66	-8301.25
2301	1104.15	2830.6	4283.15	-2833.35	-23915.53	1275.8	13792.16	-4862.68	84.41	0.0	-3463.02	-4778.27	-8241.29
2401	1052.43	2774.95	4265.53	-2832.0	-24068.15	1284.71	13750.03	-4696.2	83.96	0.0	-3772.49	-4612.24	-8384.74
2501	1085.35	2801.92	4214.89	-2841.52	-24011.51	1289.03	13732.3	-4764.94	85.42	0.0	-3729.54	-4679.52	-8409.06
2601	1135.26	2845.3	4275.43	-2797.09	-23882.98	1256.26	13626.84	-4843.89	85.6	0.0	-3540.99	-4758.29	-8299.27
2701	1098.7	2945.7	4243.18	-2798.29	-23991.48	1293.15	13761.88	-4832.58	85.26	0.0	-3447.17	-4747.32	-8194.49
2801	1105.81	2760.7	4280.52	-2795.7	-23970.96	1276.87	13754.75	-4860.92	86.51	0.0	-3588.01	-4774.42	-8362.42
2901	1088.18	2807.72	4289.76	-2800.23	-23884.28	1322.97	13753.89	-4909.49	85.65	0.0	-3422.0	-4823.84	-8245.84
3001	1106.75	2842.24	4282.45	-2800.07	-24089.15	1264.83	13795.29	-4782.52	85.75	0.0	-3597.67	-4696.76	-8294.43
3101	1159.72	2869.61	4240.97	-2828.84	-23846.64	1280.71	13747.24	-4890.37	85.36	0.0	-3377.23	-4805.01	-8182.24
3201	1074.72	2892.42	4287.44	-2740.93	-23966.97	1283.98	13730.8	-4800.72	86.29	0.0	-3438.54	-4714.42	-8152.96
3301	1110.69	2796.99	4270.8	-2830.98	-24078.47	1279.85	13759.21	-4701.58	86.78	0.0	-3691.91	-4614.8	-8306.71
3401	1075.4	2856.57	4265.55	-2781.39	-23942.2	1281.86	13713.7	-4780.77	85.3	0.0	-3530.51	-4695.47	-8225.98
3501	1103.27	2866.85	4276.03	-2765.06	-23609.43	1263.9	13582.0	-5045.89	87.74	0.0	-3282.44	-4958.15	-8240.59
3601	1095.13	2946.45	4253.01	-2876.12	-23707.66	1263.01	13681.77	-4955.65	85.64	0.0	-3344.41	-4870.01	-8214.42
3701	1105.11	2808.7	4264.25	-2796.98	-24049.7	1291.93	13729.76	-4767.37	83.6	0.0	-3646.93	-4683.77	-8330.71
3801	1081.94	2828.91	4310.13	-2808.97	-24155.51	1274.61	13733.54	-4654.46	85.54	0.0	-3735.36	-4568.91	-8304.27
3901	1115.16	2736.46	4282.44	-2786.88	-24156.61	1266.66	13730.47	-4616.23	84.06	0.0	-3812.3	-4532.17	-8344.47
4001	1111.52	2821.47	4227.93	-2826.33	-24216.26	1286.84	13753.01	-4614.74	83.78	0.0	-3841.83	-4530.96	-8372.8
4101	1077.22	2862.32	4253.89	-2806.36	-24146.37	1280.86	13801.67	-4714.98	84.0	0.0	-3676.76	-4630.98	-8307.74
4201	1080.09	2810.0	4260.13	-2846.19	-24159.19	1288.93	13783.46	-4608.27	84.55	0.0	-3782.78	-4523.72	-8306.5
4301	1107.3	2827.27	4269.15	-2838.48	-24136.8	1282.17	13805.25	-4713.72	84.52	0.0	-3684.13	-4629.19	-8313.32
4401	1097.36	2819.57	4326.69	-2836.83	-24185.73	1283.49	13809.96	-4646.05	84.83	0.0	-3685.49	-4561.23	-8246.71
4501	1111.82	2868.63	4247.78	-2774.05	-24240.56	1266.94	13794.17	-4620.81	85.68	0.0	-3725.26	-4535.13	-8260.39
4601	1073.73	2911.03	4225.44	-2818.7	-24219.32	1288.86	13749.35	-4654.41	84.48	0.0	-3789.61	-4569.93	-8359.54
4701	1132.97	2868.11	4254.89	-2806.8	-24191.14	1272.17	13668.2	-4586.42	85.45	0.0	-3801.58	-4500.97	-8302.55
4801	1138.43	2868.47	4309.38	-2835.74	-23961.43	1280.75	13720.11	-4736.82	81.49	0.0	-3480.04	-4655.33	-8135.37
4901	1105.82	2825.32	4257.81	-2766.31	-24158.6	1257.17	13771.18	-4645.04	84.39	0.0	-3707.62	-4560.66	-8268.28
5001	1119.68	2827.46	4303.96	-2833.72	-24217.79	1291.28	13700.17	-4511.43	83.83	0.0	-3808.96	-4427.6	-8236.56
5101	1107.62	2911.75	4260.56	-2850.61	-24356.02	1281.25	13773.72	-4451.87	82.73	0.0	-3871.73	-4369.14	-8240.88
5201	1069.79	2795.84	4289.12	-2779.7	-23852.23	1280.41	13735.52	-4897.65	85.59	0.0	-3461.23	-4812.07	-8273.3
5301	1086.42	2832.34	4267.55	-2787.12	-24033.02	1235.4	13738.37	-4734.3	86.22	0.0	-3660.07	-4648.07	-8308.15
5401	1058.46	2791.08	4241.64	-2860.49	-24132.61	1293.8	13737.96	-4624.49	83.46	0.0	-3870.16	-4541.03	-8411.19
5501	1118.93	2776.55	4307.67	-2846.79	-24005.58	1292.99	13756.94	-4744.84	83.98	0.0	-3599.29	-4660.87	-8260.16
5601	1146.95	2832.29	4224.94	-2840.8	-23952.83	1277.37	13719.28	-4764.52	85.0	0.0	-3592.8	-4679.52	-8272.32
5701	1137.17	2778.11	4275.73	-2845.76	-24022.96	1238.54	13689.04	-4646.85	84.27	0.0	-3750.14	-4562.58	-8312.72
5801	1071.74	2782.65	4288.99	-2815.97	-24010.45	1259.04	13760.24	-4811.58	84.48	0.0	-3663.75	-4727.11	-8390.86
5901	1107.24	2844.76	4299.6	-2822.35	-23808.91	1284.85	13713.41	-4937.3	82.82	0.0	-3381.4	-4854.47	-8235.87
6001	1106.16	2856.61	4285.49	-2819.94	-23779.52	1279.04	13743.18	-5034.74	83.67	0.0	-3328.98	-4951.07	-8280.06
6101	1140.39	2849.44	4256.8	-2795.4	-24046.96	1274.22	13843.6	-4839.52	83.69	0.0	-3477.91	-4755.83	-8233.74
6201	1136.95	2765.22	4284.3	-2768.07	-24027.42	1276.06	13754.46	-4879.98	84.79	0.0	-3578.5	-4795.19	-8373.69
6301	1134.59	2813.37	4300.26	-2813.87	-23802.53	1281.5	13812.5	-5003.74	86.58	0.0	-3274.18	-4917.16	-8191.35
6401	1101.57	2858.9	4297.05	-2829.04	-23867.76	1261.75	13727.77	-4900.47	85.59	0.0	-3449.75	-4814.88	-8264.63
6501	1097.44	2785.52	4277.26	-2833.91	-24016.28	1300.32	13775.43	-4841.76	85.4	0.0	-3614.22	-4756.36	-8370.58
6601	1133.78	2809.5	4246.65	-2782.51	-24037.92	1288.76	13801.85	-4801.8	84.6	0.0	-3539.9	-4717.2	-8257.09
6701	1088.66	2797.96	4254.96	-2803.22	-23955.32	1294.95	13834.99	-4879.92	85.09	0.0	-3487.03	-4794.83	-8281.86
6801	1116.58	2862.28	4301.16	-2807.59	-24215.43	1270.41	13689.4	-4580.56	84.06	0.0	-3783.17	-4496.5	-8279.67
6901	1085.27	2850.02	4266.29	-2828.12	-23870.35	1301.06	13676.97	-4841.2	84.19	0.0	-3518.85	-4757.0	-8275.86
7001	1087.07	2841.34	4232.97	-2782.89	-24034.0	1300.26	13776.98	-4795.39	85.02	0.0	-3578.28	-4710.37	-8288.65
7101	1112.9	2888.42	4238.33	-2797.53	-23879.66	1271.16	13712.11	-4820.36	84.55	0.0	-3454.27	-4735.81	-8190.08
7201	1126.64	2840.6	4231.94	-2798.07	-23988.39	1287.6	13796.85	-4779.82	84.08	0.0	-3502.83	-4695.74	-8198.57
7301	1107.98	2897.75	4274.07	-2822.23	-23832.61	1266.78	13663.44	-4858.36	85.29	0.0	-3444.82	-4773.07	-8217.89
7401	1092.78	2842.24	4244.5	-2830.98	-23899.6	1294.35	13716.15	-4857.19	85.38	0.0	-3540.56	-4771.8	-8312.36
7501	1094.63	2802.8	4288.2	-2814.49	-23829.51	1272.9	13736.5	-4919.94	85.66	0.0	-3448.97	-4834.28	-8283.25
7601	1092.64	2840.66	4210.69	-2800.77	-24079.56	1307.56	13780.22	-4738.44	84.82	0.0	-3648.55	-4653.62	-8302.17
7701	1067.29	2852.36	4257.28	-2791.56	-23875.03	1286.78	13761.92	-4908.55	85.0	0.0	-3440.96	-4823.55	-8264.51
7801	1111.25	2885.44	4284.16	-2812.77	-23900.82	1268.26	13719.68	-4825.14	84.86	0.0	-3444.79	-4740.27	-8185.07
7901	1082.76	2900.39	4271.57	-2814.13	-23828.12	1268.01	13671.05	-4854.54	84.85	0.0	-3448.49	-4769.69	-8218.17
8001	1093.65	2793.97	4263.75	-2781.13	-23984.65	1313.52	13741.63	-4765.62	84.44	0.0	-3559.26	-4681.19	-8240.45
8101	1057.95	2890.22	4263.31	-2825.25	-23943.96	1257.91	13685.79	-4787.2	85.06	0.0	-3614.03	-4702.14	-8316.17
8201	1154.29	2839.65	4259.81	-2806.16	-24008.41	1280.76	13731.48	-4805.39	85.39	0.0	-3548.59	-4720.0	-8268.59
8301	1058.39	2785.26	4259.85	-2793.71	-23619.74	1258.72	13753.56	-5141.88	86.36	0.0	-3297.66	-5055.51	-8353.18
8401	1111.64	2788.85	4290.91	-2835.66	-23719.72	1295.14	13770.42	-5024.11	85.07	0.0	-3298.41	-4939.04	-8237.45
8501	1096.33	2828.31	4260.17	-2833.93	-23621.19	1265.25	13783.36	-5111.67	86.49	0.0	-3221.71	-5025.18	-8246.89
8601	1104.88	2913.53	4250.6	-2777.17	-23532.41	1286.7	13712.0	-5191.61	87.4	0.0	-3041.88	-5104.21	-8146.09
8701	1109.15	2858.69	4223.94	-2766.1	-23664.95	1286.54	13708.89	-5144.37	86.55	0.0	-3243.84	-5057.83	-8301.67
8801	1061.74	2947.04	4293.75	-2793.25	-23669.5	1282.28	13747.35	-5140.76	86.39	0.0	-3130.59	-5054.37	-8184.95
8901	1112.01	2888.49	4269.91	-2849.92	-23541.28	1301.29	13648.95	-5124.58	84.81	0.0	-3170.54	-5039.76	-8210.31
9001	1095.9	2821.43	4264.85	-2815.3	-23729.0	1269.22	13774.39	-5145.49	85.22	0.0	-3318.51	-5060.27	-8378.79
9101	1096.99	2919.29	4290.52	-2812.27	-23554.02	1285.5	13734.56	-5281.76	86.45	0.0	-3039.43	-5195.31	-8234.74
9201	1103.25	2787.18	4253.58	-2782.65	-23632.2	1293.34	13694.7	-5104.52	85.78	0.0	-3282.79	-5018.74	-8301.53
9301	1069.45	2855.03	4272.67	-2864.29	-23830.67	1274.2	13790.04	-4954.94	85.0	0.0	-3433.56	-4869.94	-8303.5
9401	1114.21	2831.35	4233.63	-2804.26	-23921.54	1262.96	13662.51	-4790.96	84.63	0.0	-3621.14	-4706.33	-8327.47
9501	1099.65	2841.35	4257.58	-2790.75	-23774.13	1272.67	13691.86	-4879.89	85.47	0.0	-3401.77	-4794.42	-8196.19
9601	1098.66	2905.19	4249.47	-2803.6	-23892.63	1281.93	13720.26	-4858.81	85.33	0.0	-3440.72	-4773.49	-8214.21
9701	1077.54	2918.27	4257.32	-2856.42	-23543.0	1288.27	13757.11	-5161.36	84.41	0.0	-3100.91	-5076.96	-8177.87
9801	1146.64	2847.04	4244.53	-2829.02	-23682.87	1295.93	13747.68	-5078.43	84.5	0.0	-3230.08	-4993.93	-8224.01
9901	1118.5	2879.1	4281.56	-2818.11	-23543.82	1302.8	13729.29	-5173.28	84.06	0.0	-3050.67	-5089.23	-8139.9
Receptor Energy Terms
Frame #	BOND	ANGLE	DIHED	VDWAALS	EEL	1-4 VDW	1-4 EEL	EPB	ENPOLAR	EDISPER	GGAS	GSOLV	TOTAL
1	1045.81	2805.88	4321.18	-2789.57	-24199.56	1249.16	14502.61	-4846.88	85.79	0.0	-3064.49	-4761.09	-7825.58
101	1116.75	2815.4	4320.52	-2723.61	-23976.86	1265.01	14471.78	-5052.56	87.47	0.0	-2711.02	-4965.09	-7676.1
201	1118.73	2806.17	4279.3	-2777.22	-24169.36	1273.77	14552.97	-4915.62	86.49	0.0	-2915.64	-4829.13	-7744.77
301	1049.23	2859.54	4306.47	-2735.16	-24147.43	1241.52	14559.43	-5028.03	87.25	0.0	-2866.4	-4940.78	-7807.18
401	1117.42	2776.56	4265.76	-2742.75	-24271.91	1269.39	14508.24	-4805.16	85.48	0.0	-3077.28	-4719.68	-7796.96
501	1066.45	2773.72	4254.39	-2804.37	-24176.31	1254.83	14398.49	-4787.51	84.35	0.0	-3232.8	-4703.16	-7935.96
601	1062.48	2856.82	4286.31	-2753.66	-24275.64	1275.06	14481.57	-4792.01	86.07	0.0	-3067.06	-4705.94	-7773.01
701	1126.89	2841.23	4246.58	-2789.06	-24205.93	1279.4	14439.98	-4799.86	84.65	0.0	-3060.92	-4715.21	-7776.13
801	1076.32	2758.58	4261.97	-2792.75	-24098.75	1273.75	14491.07	-4965.41	84.47	0.0	-3029.81	-4880.94	-7910.75
901	1166.79	2812.23	4261.86	-2774.4	-24178.65	1249.79	14378.61	-4858.09	85.84	0.0	-3083.77	-4772.25	-7856.02
1001	1098.39	2852.87	4261.36	-2777.74	-24285.15	1260.08	14377.6	-4679.83	83.77	0.0	-3212.59	-4596.06	-7808.65
1101	1089.06	2809.04	4267.01	-2774.26	-24083.67	1265.7	14352.49	-4891.67	83.1	0.0	-3074.63	-4808.56	-7883.19
1201	1116.97	2819.02	4229.35	-2771.87	-24047.78	1278.13	14472.13	-5038.84	84.61	0.0	-2904.05	-4954.23	-7858.28
1301	1098.96	2858.78	4239.0	-2766.4	-24015.06	1250.96	14416.9	-4975.72	85.2	0.0	-2916.85	-4890.52	-7807.37
1401	1102.18	2821.53	4278.51	-2787.96	-24195.45	1248.68	14480.51	-4907.32	84.89	0.0	-3051.99	-4822.43	-7874.42
1501	1092.6	2814.18	4236.85	-2763.04	-24338.92	1301.3	14477.35	-4736.04	84.04	0.0	-3179.69	-4652.0	-7831.69
1601	1086.93	2805.56	4236.16	-2773.09	-24180.56	1259.24	14463.5	-4846.73	86.6	0.0	-3102.25	-4760.13	-7862.38
1701	1100.66	2823.97	4303.16	-2815.5	-24443.18	1243.57	14552.58	-4701.6	83.89	0.0	-3234.74	-4617.7	-7852.44
1801	1113.15	2766.28	4285.77	-2823.74	-24326.66	1267.92	14455.64	-4758.14	84.31	0.0	-3261.64	-4673.83	-7935.46
1901	1107.77	2797.56	4253.44	-2756.43	-24365.37	1263.12	14466.62	-4755.72	84.99	0.0	-3233.29	-4670.73	-7904.02
2001	1074.83	2802.11	4262.44	-2782.38	-24197.22	1271.64	14374.8	-4830.72	83.66	0.0	-3193.78	-4747.06	-7940.84
2101	1094.75	2805.51	4268.88	-2761.14	-24267.07	1272.72	14456.22	-4819.38	84.77	0.0	-3130.12	-4734.61	-7864.73
2201	1095.15	2747.42	4239.04	-2797.17	-24270.72	1307.29	14505.49	-4820.04	85.59	0.0	-3173.49	-4734.45	-7907.94
2301	1093.73	2797.08	4267.71	-2789.56	-24159.5	1262.25	14473.7	-4871.51	85.31	0.0	-3054.6	-4786.2	-7840.79
2401	1043.04	2745.94	4255.33	-2790.11	-24309.9	1270.37	14431.31	-4701.45	84.78	0.0	-3354.03	-4616.67	-7970.69
2501	1075.62	2767.61	4198.15	-2799.73	-24239.98	1275.91	14407.26	-4781.01	86.09	0.0	-3315.16	-4694.92	-8010.08
2601	1126.2	2814.56	4261.53	-2755.27	-24125.95	1241.8	14314.12	-4850.47	86.38	0.0	-3123.01	-4764.09	-7887.1
2701	1090.47	2908.61	4228.26	-2757.04	-24229.41	1281.78	14435.66	-4846.08	86.16	0.0	-3041.68	-4759.92	-7801.6
2801	1098.59	2727.61	4267.78	-2752.39	-24201.92	1264.38	14434.88	-4880.3	87.34	0.0	-3161.07	-4792.96	-7954.04
2901	1079.82	2773.97	4277.88	-2756.41	-24125.89	1309.56	14440.64	-4923.22	86.46	0.0	-3000.43	-4836.76	-7837.2
3001	1098.5	2808.4	4264.86	-2753.0	-24323.18	1253.56	14472.21	-4811.51	86.73	0.0	-3178.64	-4724.78	-7903.42
3101	1146.57	2835.68	4221.57	-2785.84	-24083.08	1268.45	14427.67	-4915.47	86.15	0.0	-2968.98	-4829.32	-7798.3
3201	1068.67	2860.27	4266.4	-2703.64	-24205.67	1270.67	14405.34	-4812.31	87.06	0.0	-3037.97	-4725.26	-7763.23
3301	1102.66	2765.31	4255.78	-2788.02	-24309.66	1268.0	14438.84	-4726.76	87.57	0.0	-3267.09	-4639.19	-7906.28
3401	1067.4	2822.29	4252.35	-2741.72	-24185.62	1269.55	14395.06	-4795.22	86.07	0.0	-3120.68	-4709.15	-7829.82
3501	1095.21	2827.54	4261.77	-2726.16	-23855.04	1249.23	14265.16	-5056.92	88.4	0.0	-2882.3	-4968.52	-7850.81
3601	1086.74	2912.68	4240.76	-2831.08	-23952.12	1250.71	14358.91	-4963.44	86.5	0.0	-2933.41	-4876.93	-7810.34
3701	1096.42	2778.3	4250.33	-2756.25	-24293.92	1278.14	14409.51	-4771.44	84.48	0.0	-3237.47	-4686.97	-7924.44
3801	1074.99	2802.49	4292.06	-2767.53	-24381.49	1262.41	14410.02	-4673.28	86.31	0.0	-3307.04	-4586.97	-7894.01
3901	1105.2	2704.08	4265.67	-2742.96	-24394.5	1251.97	14416.68	-4635.48	84.86	0.0	-3393.85	-4550.62	-7944.47
4001	1100.54	2780.6	4211.97	-2780.38	-24459.04	1272.48	14438.99	-4625.86	84.55	0.0	-3434.83	-4541.31	-7976.14
4101	1070.06	2825.05	4241.39	-2764.04	-24379.49	1269.57	14479.58	-4732.37	84.76	0.0	-3257.89	-4647.61	-7905.5
4201	1067.45	2782.93	4242.7	-2805.8	-24403.93	1277.21	14461.85	-4621.43	85.27	0.0	-3377.59	-4536.16	-7913.74
4301	1096.68	2789.43	4251.83	-2799.19	-24399.25	1266.28	14496.95	-4716.27	85.2	0.0	-3297.27	-4631.07	-7928.33
4401	1088.73	2788.83	4312.39	-2791.75	-24424.68	1271.8	14489.57	-4661.67	85.59	0.0	-3265.11	-4576.08	-7841.19
4501	1103.81	2840.9	4236.63	-2733.89	-24483.19	1254.81	14468.53	-4631.73	86.35	0.0	-3312.38	-4545.38	-7857.77
4601	1056.7	2879.11	4212.71	-2774.13	-24454.64	1274.1	14437.91	-4673.53	85.13	0.0	-3368.23	-4588.4	-7956.63
4701	1125.45	2835.57	4244.25	-2768.09	-24431.4	1259.41	14347.72	-4594.9	86.12	0.0	-3387.09	-4508.78	-7895.87
4801	1126.94	2838.02	4295.7	-2791.91	-24203.3	1266.52	14404.27	-4783.24	82.39	0.0	-3063.76	-4700.85	-7764.61
4901	1099.08	2791.23	4245.07	-2727.33	-24395.08	1245.29	14442.24	-4656.76	85.16	0.0	-3299.51	-4571.6	-7871.11
5001	1112.2	2797.89	4285.68	-2790.7	-24459.96	1278.84	14381.66	-4519.19	84.6	0.0	-3394.39	-4434.59	-7828.98
5101	1102.82	2882.77	4245.85	-2814.53	-24600.97	1269.05	14450.18	-4461.26	83.36	0.0	-3464.84	-4377.9	-7842.73
5201	1056.35	2754.92	4272.26	-2740.01	-24102.53	1266.39	14429.07	-4908.68	86.34	0.0	-3063.56	-4822.34	-7885.89
5301	1077.74	2800.13	4254.7	-2746.53	-24282.18	1221.66	14418.31	-4741.61	87.0	0.0	-3256.17	-4654.62	-7910.79
5401	1045.54	2758.61	4225.82	-2833.22	-24364.81	1281.31	14418.57	-4638.82	84.15	0.0	-3468.17	-4554.67	-8022.85
5501	1110.42	2743.29	4293.93	-2800.35	-24239.05	1280.28	14434.55	-4761.51	84.62	0.0	-3176.94	-4676.88	-7853.82
5601	1138.65	2800.65	4205.67	-2797.75	-24191.4	1264.43	14400.3	-4778.34	85.78	0.0	-3179.46	-4692.56	-7872.02
5701	1124.56	2739.1	4260.38	-2803.39	-24270.15	1223.69	14379.82	-4656.64	85.13	0.0	-3346.0	-4571.51	-7917.5
5801	1065.35	2751.19	4276.2	-2773.59	-24248.17	1247.52	14434.76	-4830.79	85.23	0.0	-3246.73	-4745.56	-7992.29
5901	1093.84	2813.12	4284.06	-2780.78	-24050.86	1272.19	14395.96	-4950.47	83.58	0.0	-2972.47	-4866.88	-7839.35
6001	1099.98	2828.21	4268.48	-2775.59	-24015.87	1265.48	14417.74	-5049.37	84.46	0.0	-2911.57	-4964.91	-7876.48
6101	1129.82	2816.92	4245.23	-2756.33	-24282.69	1259.89	14525.36	-4850.8	84.33	0.0	-3061.79	-4766.47	-7828.26
6201	1128.61	2735.92	4268.15	-2735.93	-24257.45	1261.39	14434.91	-4900.11	85.5	0.0	-3164.4	-4814.61	-7979.01
6301	1127.77	2781.09	4280.84	-2772.62	-24030.64	1269.11	14490.55	-5023.03	87.35	0.0	-2853.9	-4935.68	-7789.59
6401	1095.2	2830.1	4283.51	-2785.3	-24108.66	1248.48	14409.63	-4916.78	86.38	0.0	-3027.04	-4830.4	-7857.45
6501	1091.15	2754.82	4264.23	-2793.26	-24248.33	1286.96	14454.45	-4866.22	86.26	0.0	-3189.97	-4779.97	-7969.94
6601	1121.24	2774.62	4235.47	-2742.76	-24276.91	1275.78	14485.32	-4820.91	85.29	0.0	-3127.23	-4735.62	-7862.85
6701	1078.31	2769.86	4238.8	-2764.67	-24195.16	1280.74	14514.15	-4890.31	85.92	0.0	-3077.97	-4804.39	-7882.35
6801	1108.73	2825.22	4291.45	-2770.01	-24455.65	1254.3	14369.81	-4586.78	84.72	0.0	-3376.15	-4502.06	-7878.2
6901	1080.36	2813.59	4252.52	-2785.12	-24110.79	1288.79	14355.36	-4852.52	85.03	0.0	-3105.28	-4767.49	-7872.77
7001	1078.68	2812.44	4220.15	-2743.6	-24275.23	1287.76	14459.0	-4806.78	85.78	0.0	-3160.79	-4721.0	-7881.8
7101	1105.44	2854.27	4224.27	-2756.43	-24125.6	1258.2	14395.95	-4832.28	85.32	0.0	-3043.9	-4746.96	-7790.86
7201	1117.33	2811.16	4213.37	-2756.61	-24218.04	1275.25	14474.45	-4796.38	84.77	0.0	-3083.08	-4711.61	-7794.69
7301	1101.74	2869.25	4260.59	-2781.42	-24070.1	1254.04	14341.27	-4867.93	85.97	0.0	-3024.64	-4781.96	-7806.6
7401	1079.48	2807.48	4226.61	-2791.35	-24135.09	1277.91	14403.94	-4876.65	86.16	0.0	-3131.01	-4790.49	-7921.5
7501	1088.65	2773.47	4269.42	-2776.47	-24063.41	1259.54	14418.38	-4937.39	86.46	0.0	-3030.42	-4850.93	-7881.34
7601	1084.21	2814.16	4197.02	-2759.91	-24312.98	1293.44	14460.74	-4755.73	85.53	0.0	-3223.32	-4670.21	-7893.52
7701	1057.82	2815.02	4242.1	-2750.85	-24113.59	1272.26	14446.97	-4919.19	85.83	0.0	-3030.28	-4833.36	-7863.64
7801	1103.93	2851.81	4267.0	-2771.0	-24143.94	1255.48	14399.42	-4828.17	85.69	0.0	-3037.3	-4742.48	-7779.78
7901	1073.52	2868.5	4257.17	-2768.11	-24063.0	1255.25	14353.47	-4878.87	85.7	0.0	-3023.2	-4793.17	-7816.37
8001	1086.39	2764.2	4244.26	-2741.66	-24217.07	1300.3	14419.58	-4782.05	85.14	0.0	-3144.01	-4696.91	-7840.92
8101	1047.73	2858.22	4251.92	-2784.14	-24191.96	1245.05	14369.0	-4788.34	85.75	0.0	-3204.18	-4702.58	-7906.77
8201	1147.6	2808.29	4244.14	-2767.7	-24241.02	1268.09	14405.65	-4816.2	86.09	0.0	-3134.96	-4730.11	-7865.07
8301	1047.38	2756.84	4244.72	-2757.15	-23858.48	1245.18	14434.67	-5148.92	87.14	0.0	-2886.84	-5061.78	-7948.62
8401	1100.54	2756.92	4274.88	-2794.51	-23951.09	1280.77	14451.93	-5047.54	85.8	0.0	-2880.56	-4961.74	-7842.3
8501	1082.55	2796.58	4247.89	-2791.94	-23856.02	1252.49	14462.97	-5131.64	87.48	0.0	-2805.49	-5044.16	-7849.64
8601	1099.12	2886.01	4236.24	-2735.46	-23765.79	1275.48	14388.88	-5207.83	87.97	0.0	-2615.52	-5119.86	-7735.38
8701	1100.96	2830.39	4207.78	-2728.15	-23905.6	1272.6	14386.6	-5151.04	87.39	0.0	-2835.42	-5063.65	-7899.07
8801	1053.08	2915.33	4280.54	-2755.01	-23908.16	1268.15	14432.98	-5149.25	87.13	0.0	-2713.09	-5062.13	-7775.22
8901	1101.1	2856.71	4256.42	-2808.0	-23776.26	1286.66	14329.17	-5138.55	85.49	0.0	-2754.2	-5053.06	-7807.26
9001	1085.41	2791.08	4254.15	-2774.97	-23970.58	1256.99	14449.86	-5151.68	86.2	0.0	-2908.06	-5065.48	-7973.54
9101	1088.39	2894.56	4271.58	-2773.25	-23795.16	1271.45	14414.47	-5288.03	87.08	0.0	-2627.96	-5200.95	-7828.91
9201	1089.0	2750.35	4240.72	-2741.85	-23864.56	1282.19	14370.55	-5122.12	86.52	0.0	-2873.6	-5035.6	-7909.2
9301	1058.2	2825.41	4253.47	-2823.17	-24067.15	1259.84	14476.08	-4971.51	85.79	0.0	-3017.31	-4885.73	-7903.04
9401	1104.33	2796.6	4222.24	-2766.68	-24156.4	1249.59	14344.11	-4807.34	85.45	0.0	-3206.2	-4721.89	-7928.09
9501	1093.8	2810.87	4241.64	-2749.85	-24015.45	1258.93	14373.76	-4892.08	86.28	0.0	-2986.3	-4805.8	-7792.1
9601	1090.9	2873.34	4240.71	-2762.06	-24135.38	1269.04	14401.94	-4873.13	86.09	0.0	-3021.5	-4787.05	-7808.55
9701	1063.62	2884.76	4242.51	-2815.47	-23781.52	1276.39	14435.2	-5173.81	85.29	0.0	-2694.51	-5088.52	-7783.02
9801	1137.55	2811.09	4226.74	-2788.8	-23933.73	1282.92	14431.58	-5080.48	85.43	0.0	-2832.65	-4995.06	-7827.71
9901	1103.87	2844.66	4268.36	-2780.36	-23788.22	1289.72	14406.97	-5184.78	84.99	0.0	-2655.01	-5099.79	-7754.79
Ligand Energy Terms
Frame #	BOND	ANGLE	DIHED	VDWAALS	EEL	1-4 VDW	1-4 EEL	EPB	ENPOLAR	EDISPER	GGAS	GSOLV	TOTAL
1	6.84	31.44	25.61	-4.05	250.62	12.77	-678.82	-19.86	2.66	0.0	-355.57	-17.2	-372.77
101	11.15	29.54	16.96	-2.61	251.58	12.9	-678.39	-19.65	2.65	0.0	-358.86	-17.0	-375.86
201	9.94	29.55	14.95	-4.05	249.08	12.34	-674.83	-18.77	2.69	0.0	-363.01	-16.08	-379.09
301	9.14	27.77	16.0	-1.53	249.52	14.25	-674.04	-19.55	2.64	0.0	-358.89	-16.9	-375.79
401	8.27	33.35	15.71	-3.8	252.51	14.19	-684.35	-18.32	2.64	0.0	-364.13	-15.69	-379.81
501	11.57	35.44	18.11	-1.95	250.75	14.22	-683.18	-17.69	2.6	0.0	-355.04	-15.09	-370.13
601	10.58	36.98	14.76	-3.7	249.81	12.61	-678.44	-19.04	2.64	0.0	-357.4	-16.4	-373.8
701	11.04	34.4	19.51	-3.66	255.07	13.98	-689.84	-17.89	2.64	0.0	-359.51	-15.25	-374.76
801	11.49	31.02	13.31	-3.14	255.93	14.11	-682.15	-21.21	2.64	0.0	-359.43	-18.57	-377.99
901	7.48	33.63	13.93	-2.04	258.42	12.71	-683.74	-21.78	2.61	0.0	-359.6	-19.17	-378.77
1001	10.32	31.74	14.35	-3.24	255.65	13.17	-677.66	-21.19	2.62	0.0	-355.66	-18.57	-374.23
1101	10.14	31.17	17.42	-3.56	251.49	13.37	-676.31	-21.21	2.64	0.0	-356.28	-18.56	-374.84
1201	7.22	27.12	14.76	-2.61	252.5	12.96	-677.74	-20.97	2.68	0.0	-365.8	-18.29	-384.09
1301	7.12	37.4	15.86	-3.09	251.96	13.82	-684.1	-17.45	2.62	0.0	-361.02	-14.83	-375.84
1401	7.76	29.1	16.82	-2.67	248.54	12.96	-677.98	-17.69	2.58	0.0	-365.47	-15.11	-380.58
1501	13.88	30.6	12.88	-2.99	250.1	13.28	-682.28	-17.18	2.61	0.0	-364.54	-14.58	-379.11
1601	6.52	35.86	16.54	-2.91	251.92	14.19	-681.37	-19.79	2.64	0.0	-359.25	-17.15	-376.4
1701	6.75	33.24	12.42	-1.14	249.7	13.32	-678.23	-18.43	2.59	0.0	-363.95	-15.84	-379.79
1801	8.13	31.35	12.4	-2.03	252.3	15.29	-683.79	-17.92	2.65	0.0	-366.35	-15.27	-381.62
1901	8.83	36.18	15.06	-3.42	250.9	12.38	-680.15	-18.91	2.64	0.0	-360.21	-16.27	-376.48
2001	12.48	27.33	12.34	-2.48	251.05	14.2	-680.74	-18.13	2.63	0.0	-365.83	-15.5	-381.33
2101	9.16	34.84	16.51	-2.47	251.95	14.01	-683.9	-17.26	2.65	0.0	-359.91	-14.61	-374.52
2201	12.72	34.39	15.01	-2.68	251.96	12.3	-682.68	-17.5	2.63	0.0	-358.98	-14.87	-373.84
2301	10.42	33.51	15.44	-2.86	250.37	13.56	-681.54	-17.34	2.64	0.0	-361.1	-14.7	-375.8
2401	9.39	29.02	10.2	-1.35	251.07	14.34	-681.28	-18.3	2.59	0.0	-368.61	-15.71	-384.32
2501	9.73	34.31	16.74	-2.96	247.6	13.12	-674.97	-18.32	2.62	0.0	-356.43	-15.7	-372.13
2601	9.06	30.74	13.91	-2.0	254.11	14.46	-687.28	-18.4	2.63	0.0	-367.01	-15.77	-382.78
2701	8.23	37.09	14.92	-3.58	247.09	11.37	-673.78	-17.52	2.64	0.0	-358.66	-14.88	-373.54
2801	7.22	33.09	12.74	-3.73	251.19	12.49	-680.12	-18.34	2.64	0.0	-367.13	-15.69	-382.83
2901	8.36	33.75	11.87	-3.48	255.09	13.41	-686.75	-18.67	2.62	0.0	-367.75	-16.05	-383.81
3001	8.25	33.83	17.59	-4.42	247.95	11.27	-676.92	-17.1	2.64	0.0	-362.44	-14.45	-376.9
3101	13.16	33.93	19.4	-3.69	251.61	12.26	-680.42	-19.27	2.62	0.0	-353.76	-16.65	-370.41
3201	6.05	32.15	21.04	-2.66	247.36	13.32	-674.55	-17.53	2.61	0.0	-357.28	-14.91	-372.19
3301	8.03	31.68	15.02	-3.43	250.33	11.84	-679.63	-18.58	2.66	0.0	-366.15	-15.92	-382.07
3401	8.0	34.28	13.19	-2.54	253.4	12.31	-681.37	-19.59	2.65	0.0	-362.72	-16.94	-379.66
3501	8.06	39.3	14.26	-1.15	251.04	14.67	-683.16	-18.51	2.63	0.0	-356.98	-15.87	-372.85
3601	8.39	33.77	12.25	-3.47	248.92	12.31	-677.14	-17.36	2.65	0.0	-364.98	-14.72	-379.7
3701	8.69	30.4	13.91	-2.78	249.16	13.79	-679.76	-17.02	2.62	0.0	-366.58	-14.4	-380.98
3801	6.94	26.41	18.08	-3.18	249.95	12.19	-676.48	-19.84	2.65	0.0	-366.08	-17.19	-383.27
3901	9.96	32.38	16.77	-2.42	254.04	14.7	-686.22	-18.52	2.62	0.0	-360.8	-15.9	-376.69
4001	10.97	40.86	15.96	-3.36	253.39	14.36	-685.99	-18.88	2.61	0.0	-353.8	-16.27	-370.07
4101	7.16	37.27	12.5	-3.14	250.75	11.3	-677.91	-19.23	2.63	0.0	-362.07	-16.6	-378.68
4201	12.64	27.07	17.42	-3.77	253.41	11.72	-678.39	-20.8	2.67	0.0	-359.91	-18.13	-378.04
4301	10.62	37.84	17.32	-3.25	261.7	15.89	-691.7	-21.11	2.63	0.0	-351.58	-18.48	-370.06
4401	8.63	30.74	14.3	-3.31	255.5	11.69	-679.6	-20.9	2.64	0.0	-362.06	-18.26	-380.32
4501	8.01	27.73	11.15	-1.91	254.54	12.13	-674.37	-21.86	2.61	0.0	-362.72	-19.25	-381.97
4601	17.02	31.92	12.72	-3.72	254.76	14.76	-688.56	-18.97	2.62	0.0	-361.09	-16.35	-377.44
4701	7.52	32.54	10.64	-2.96	249.79	12.76	-679.52	-17.93	2.6	0.0	-369.24	-15.33	-384.57
4801	11.49	30.44	13.69	-1.05	253.38	14.23	-684.17	-19.11	2.6	0.0	-361.98	-16.51	-378.5
4901	6.74	34.09	12.74	-1.85	247.49	11.88	-671.06	-19.06	2.66	0.0	-359.96	-16.4	-376.36
5001	7.48	29.57	18.28	-3.74	251.57	12.44	-681.49	-18.77	2.64	0.0	-365.88	-16.12	-382.01
5101	4.81	28.98	14.7	-1.89	254.04	12.2	-676.46	-20.95	2.65	0.0	-363.62	-18.31	-381.93
5201	13.43	40.93	16.87	-2.86	262.36	14.03	-693.54	-21.88	2.69	0.0	-348.79	-19.19	-367.98
5301	8.68	32.2	12.84	-2.31	256.18	13.74	-679.94	-20.68	2.65	0.0	-358.6	-18.03	-376.63
5401	12.92	32.48	15.82	-0.28	250.38	12.48	-680.61	-18.12	2.62	0.0	-356.81	-15.5	-372.31
5501	8.51	33.26	13.74	-3.1	250.18	12.71	-677.61	-19.21	2.64	0.0	-362.31	-16.57	-378.88
5601	8.3	31.64	19.27	-3.37	249.43	12.94	-681.02	-16.81	2.63	0.0	-362.8	-14.18	-376.99
5701	12.61	39.01	15.34	-3.6	254.16	14.85	-690.77	-17.98	2.62	0.0	-358.39	-15.36	-373.75
5801	6.39	31.46	12.79	-3.18	248.15	11.52	-674.52	-17.78	2.63	0.0	-367.38	-15.15	-382.53
5901	13.4	31.65	15.53	-2.7	251.13	12.66	-682.55	-17.06	2.62	0.0	-360.87	-14.44	-375.32
6001	6.18	28.4	17.01	-2.67	248.17	13.56	-674.56	-19.44	2.63	0.0	-363.91	-16.81	-380.72
6101	10.57	32.51	11.57	-2.72	250.75	14.33	-681.76	-18.75	2.63	0.0	-364.74	-16.11	-380.85
6201	8.34	29.3	16.15	-0.81	251.56	14.67	-680.45	-20.17	2.63	0.0	-361.24	-17.53	-378.77
6301	6.82	32.28	19.42	-3.06	250.35	12.39	-678.04	-19.12	2.65	0.0	-359.84	-16.47	-376.31
6401	6.37	28.8	13.54	-3.05	250.61	13.27	-681.86	-17.26	2.65	0.0	-372.31	-14.6	-386.92
6501	6.28	30.71	13.03	-2.64	249.99	13.36	-679.02	-18.61	2.64	0.0	-368.29	-15.98	-384.27
6601	12.54	34.88	11.18	-2.23	251.47	12.97	-683.47	-17.55	2.61	0.0	-362.67	-14.93	-377.6
6701	10.35	28.1	16.16	-0.38	249.87	14.21	-679.16	-17.51	2.66	0.0	-360.86	-14.85	-375.7
6801	7.85	37.06	9.71	-1.88	249.86	16.11	-680.41	-17.32	2.59	0.0	-361.7	-14.72	-376.42
6901	4.9	36.43	13.77	-2.68	251.28	12.27	-678.39	-19.88	2.65	0.0	-362.41	-17.23	-379.64
7001	8.38	28.9	12.82	-2.81	251.19	12.5	-682.02	-17.51	2.62	0.0	-371.04	-14.89	-385.93
7101	7.46	34.15	14.07	-2.73	251.59	12.96	-683.85	-17.62	2.66	0.0	-366.35	-14.96	-381.32
7201	9.31	29.43	18.57	-3.3	250.47	12.35	-677.6	-19.49	2.67	0.0	-360.77	-16.82	-377.58
7301	6.24	28.5	13.48	-1.76	248.84	12.74	-677.83	-17.46	2.64	0.0	-369.77	-14.82	-384.59
7401	13.3	34.76	17.88	-0.74	253.23	16.44	-687.79	-17.73	2.63	0.0	-352.92	-15.1	-368.02
7501	5.98	29.33	18.77	-2.87	250.69	13.36	-681.88	-18.08	2.62	0.0	-366.62	-15.45	-382.07
7601	8.44	26.5	13.66	-2.74	250.03	14.13	-680.52	-17.06	2.61	0.0	-370.5	-14.45	-384.94
7701	9.48	37.34	15.18	-3.35	250.76	14.52	-685.05	-17.45	2.6	0.0	-361.12	-14.85	-375.97
7801	7.32	33.63	17.16	-2.35	249.09	12.78	-679.74	-17.31	2.64	0.0	-362.11	-14.67	-376.77
7901	9.24	31.89	14.4	-3.95	250.56	12.76	-682.42	-17.7	2.64	0.0	-367.52	-15.06	-382.58
8001	7.26	29.77	19.49	-2.74	250.76	13.22	-677.95	-18.37	2.64	0.0	-360.19	-15.74	-375.92
8101	10.22	32.0	11.39	-2.17	251.93	12.87	-683.22	-17.62	2.63	0.0	-366.98	-14.98	-381.96
8201	6.69	31.36	15.67	-2.19	249.11	12.67	-674.17	-20.49	2.64	0.0	-360.86	-17.85	-378.71
8301	11.01	28.42	15.13	-1.8	251.17	13.54	-681.11	-19.29	2.62	0.0	-363.65	-16.67	-380.31
8401	11.1	31.94	16.03	-2.05	249.94	14.37	-681.51	-17.09	2.62	0.0	-360.18	-14.47	-374.65
8501	13.78	31.73	12.29	-2.02	251.3	12.75	-679.61	-19.63	2.65	0.0	-359.78	-16.98	-376.75
8601	5.76	27.52	14.36	-2.38	249.15	11.22	-676.88	-17.52	2.65	0.0	-371.25	-14.87	-386.12
8701	8.19	28.3	16.16	-1.64	248.92	13.94	-677.71	-18.16	2.6	0.0	-363.85	-15.56	-379.41
8801	8.66	31.71	13.21	-1.65	252.32	14.13	-685.63	-17.55	2.6	0.0	-367.24	-14.95	-382.19
8901	10.91	31.79	13.49	-2.46	249.42	14.63	-680.22	-17.44	2.66	0.0	-362.44	-14.78	-377.22
9001	10.48	30.35	10.7	-2.77	247.87	12.23	-675.47	-17.42	2.63	0.0	-366.6	-14.79	-381.39
9101	8.59	24.73	18.94	-1.72	248.34	14.05	-679.91	-16.67	2.63	0.0	-366.98	-14.04	-381.01
9201	14.25	36.83	12.86	-3.41	249.0	11.15	-675.85	-18.77	2.65	0.0	-355.16	-16.12	-371.28
9301	11.26	29.62	19.2	-2.05	253.84	14.36	-686.04	-18.78	2.61	0.0	-359.81	-16.17	-375.98
9401	9.88	34.75	11.38	-2.78	251.72	13.37	-681.59	-18.76	2.63	0.0	-363.27	-16.13	-379.4
9501	5.85	30.49	15.94	-1.57	250.37	13.74	-681.9	-17.4	2.58	0.0	-367.09	-14.82	-381.91
9601	7.76	31.85	8.76	-2.1	252.46	12.89	-681.69	-17.75	2.64	0.0	-370.07	-15.11	-385.18
9701	13.92	33.51	14.82	-3.07	250.5	11.87	-678.1	-18.2	2.65	0.0	-356.55	-15.55	-372.1
9801	9.1	35.96	17.78	-2.78	253.14	13.0	-683.9	-18.94	2.64	0.0	-357.71	-16.3	-374.01
9901	14.63	34.44	13.2	-1.78	249.55	13.08	-677.68	-17.64	2.65	0.0	-354.55	-14.99	-369.54
Delta Energy Terms
Frame #	BOND	ANGLE	DIHED	VDWAALS	EEL	1-4 VDW	1-4 EEL	EPB	ENPOLAR	EDISPER	GGAS	GSOLV	TOTAL
1	-0.0	0.0	-0.0	-38.28	-48.21	-0.0	-0.0	63.33	-3.25	0.0	-86.49	60.08	-26.41
101	-0.0	-0.0	0.0	-34.31	-38.86	0.0	-0.0	55.22	-3.48	0.0	-73.17	51.74	-21.44
201	0.0	0.0	-0.0	-40.82	-33.33	0.0	0.0	48.44	-3.59	0.0	-74.15	44.85	-29.3
301	0.0	-0.0	-0.0	-32.04	-39.19	0.0	0.0	52.12	-3.46	0.0	-71.23	48.67	-22.56
401	-0.0	0.0	-0.0	-37.48	-27.25	0.0	-0.0	48.73	-3.59	0.0	-64.73	45.15	-19.58
501	-0.0	0.0	-0.0	-33.83	-34.66	-0.0	-0.0	44.36	-3.5	0.0	-68.48	40.86	-27.62
601	-0.0	0.0	0.0	-35.16	-42.33	0.0	0.0	53.43	-3.49	0.0	-77.49	49.93	-27.56
701	-0.0	-0.0	-0.0	-36.31	-15.09	0.0	-0.0	38.07	-3.4	0.0	-51.4	34.67	-16.73
801	-0.0	-0.0	-0.0	-33.39	-51.51	0.0	0.0	57.29	-3.41	0.0	-84.9	53.88	-31.02
901	0.0	-0.0	-0.0	-37.56	-2.76	-0.0	0.0	31.81	-3.62	0.0	-40.33	28.19	-12.14
1001	-0.0	-0.0	-0.0	-37.64	-11.29	0.0	0.0	32.92	-3.54	0.0	-48.92	29.38	-19.54
1101	-0.0	0.0	0.0	-30.17	-43.38	-0.0	0.0	53.42	-3.39	0.0	-73.54	50.04	-23.51
1201	-0.0	0.0	-0.0	-32.6	-40.43	0.0	-0.0	55.4	-3.49	0.0	-73.03	51.91	-21.12
1301	0.0	-0.0	-0.0	-35.35	-14.24	-0.0	0.0	25.65	-3.38	0.0	-49.59	22.27	-27.33
1401	-0.0	0.0	-0.0	-40.84	-25.62	-0.0	0.0	40.02	-3.44	0.0	-66.46	36.58	-29.88
1501	-0.0	0.0	0.0	-39.85	-7.58	0.0	0.0	30.04	-3.36	0.0	-47.44	26.68	-20.76
1601	-0.0	0.0	-0.0	-38.44	-22.08	0.0	0.0	37.15	-3.4	0.0	-60.52	33.75	-26.76
1701	0.0	0.0	0.0	-43.93	-9.39	-0.0	-0.0	26.15	-3.46	0.0	-53.32	22.69	-30.62
1801	0.0	-0.0	0.0	-35.53	-20.11	-0.0	0.0	32.41	-3.36	0.0	-55.64	29.06	-26.58
1901	-0.0	-0.0	0.0	-39.93	-19.96	-0.0	0.0	34.97	-3.42	0.0	-59.88	31.55	-28.33
2001	-0.0	-0.0	-0.0	-38.47	-8.88	0.0	-0.0	39.31	-3.61	0.0	-47.35	35.7	-11.65
2101	-0.0	0.0	0.0	-39.25	-14.76	0.0	-0.0	29.89	-3.33	0.0	-54.0	26.55	-27.45
2201	0.0	-0.0	0.0	-36.26	-6.87	-0.0	0.0	27.07	-3.41	0.0	-43.13	23.66	-19.46
2301	0.0	-0.0	-0.0	-40.92	-6.4	-0.0	0.0	26.17	-3.54	0.0	-47.33	22.62	-24.7
2401	0.0	-0.0	-0.0	-40.54	-9.32	-0.0	-0.0	23.55	-3.41	0.0	-49.86	20.14	-29.72
2501	0.0	-0.0	0.0	-38.83	-19.13	0.0	0.0	34.38	-3.29	0.0	-57.95	31.1	-26.86
2601	0.0	-0.0	-0.0	-39.82	-11.15	0.0	0.0	24.98	-3.41	0.0	-50.97	21.58	-29.4
2701	0.0	-0.0	0.0	-37.67	-9.16	0.0	-0.0	31.02	-3.54	0.0	-46.83	27.48	-19.35
2801	0.0	0.0	-0.0	-39.57	-20.23	-0.0	0.0	37.72	-3.48	0.0	-59.8	34.24	-25.56
2901	-0.0	0.0	-0.0	-40.34	-13.47	-0.0	-0.0	32.4	-3.43	0.0	-53.81	28.97	-24.83
3001	0.0	-0.0	-0.0	-42.66	-13.93	0.0	0.0	46.09	-3.62	0.0	-56.58	42.46	-14.12
3101	-0.0	-0.0	0.0	-39.32	-15.16	-0.0	0.0	44.37	-3.41	0.0	-54.48	40.96	-13.53
3201	-0.0	0.0	0.0	-34.63	-8.65	-0.0	0.0	29.12	-3.38	0.0	-43.29	25.74	-17.54
3301	-0.0	-0.0	0.0	-39.53	-19.14	0.0	0.0	43.76	-3.45	0.0	-58.67	40.31	-18.37
3401	0.0	-0.0	0.0	-37.13	-9.98	-0.0	0.0	34.05	-3.43	0.0	-47.11	30.62	-16.49
3501	0.0	-0.0	-0.0	-37.74	-5.43	-0.0	-0.0	29.54	-3.29	0.0	-43.17	26.24	-16.92
3601	0.0	0.0	-0.0	-41.56	-4.46	0.0	0.0	25.15	-3.51	0.0	-46.02	21.64	-24.38
3701	0.0	-0.0	-0.0	-37.95	-4.93	0.0	-0.0	21.09	-3.5	0.0	-42.88	17.59	-25.29
3801	-0.0	0.0	-0.0	-38.26	-23.97	0.0	0.0	38.66	-3.42	0.0	-62.23	35.24	-26.99
3901	-0.0	0.0	-0.0	-41.5	-16.15	0.0	-0.0	37.77	-3.43	0.0	-57.65	34.34	-23.31
4001	-0.0	0.0	0.0	-42.59	-10.61	0.0	0.0	29.99	-3.38	0.0	-53.2	26.61	-26.59
4101	0.0	0.0	0.0	-39.18	-17.63	-0.0	-0.0	36.63	-3.39	0.0	-56.81	33.23	-23.57
4201	0.0	-0.0	0.0	-36.62	-8.67	0.0	0.0	33.96	-3.39	0.0	-45.29	30.57	-14.72
4301	-0.0	0.0	0.0	-36.03	0.75	0.0	0.0	23.67	-3.31	0.0	-35.28	20.35	-14.93
4401	0.0	0.0	0.0	-41.77	-16.55	-0.0	-0.0	36.52	-3.4	0.0	-58.32	33.12	-25.2
4501	0.0	-0.0	-0.0	-38.25	-11.91	0.0	-0.0	32.78	-3.29	0.0	-50.16	29.5	-20.66
4601	0.0	0.0	-0.0	-40.85	-19.43	-0.0	-0.0	38.08	-3.27	0.0	-60.28	34.82	-25.47
4701	-0.0	0.0	0.0	-35.74	-9.52	0.0	0.0	26.41	-3.27	0.0	-45.26	23.14	-22.12
4801	-0.0	-0.0	0.0	-42.79	-11.5	0.0	-0.0	65.53	-3.5	0.0	-54.29	62.03	7.74
4901	0.0	0.0	0.0	-37.13	-11.01	0.0	0.0	30.78	-3.44	0.0	-48.15	27.34	-20.8
5001	-0.0	0.0	0.0	-39.28	-9.41	0.0	0.0	26.53	-3.41	0.0	-48.69	23.11	-25.57
5101	-0.0	0.0	-0.0	-34.19	-9.08	-0.0	0.0	30.34	-3.28	0.0	-43.27	27.06	-16.21
5201	-0.0	-0.0	0.0	-36.83	-12.06	0.0	0.0	32.9	-3.44	0.0	-48.89	29.46	-19.43
5301	-0.0	0.0	-0.0	-38.28	-7.02	0.0	0.0	27.99	-3.42	0.0	-45.3	24.57	-20.73
5401	-0.0	-0.0	-0.0	-26.99	-18.18	-0.0	-0.0	32.45	-3.31	0.0	-45.17	29.14	-16.04
5501	-0.0	-0.0	-0.0	-43.34	-16.7	0.0	0.0	35.88	-3.29	0.0	-60.04	32.59	-27.45
5601	-0.0	0.0	0.0	-39.68	-10.86	0.0	0.0	30.63	-3.41	0.0	-50.54	27.22	-23.32
5701	-0.0	-0.0	-0.0	-38.78	-6.97	-0.0	-0.0	27.77	-3.49	0.0	-45.75	24.28	-21.47
5801	-0.0	-0.0	0.0	-39.2	-10.43	0.0	-0.0	36.98	-3.38	0.0	-49.64	33.6	-16.04
5901	-0.0	-0.0	0.0	-38.88	-9.18	-0.0	0.0	30.23	-3.37	0.0	-48.06	26.85	-21.2
6001	0.0	0.0	0.0	-41.68	-11.81	0.0	-0.0	34.07	-3.42	0.0	-53.49	30.64	-22.85
6101	-0.0	-0.0	-0.0	-36.35	-15.02	-0.0	-0.0	30.03	-3.28	0.0	-51.38	26.75	-24.63
6201	-0.0	-0.0	0.0	-31.33	-21.53	0.0	-0.0	40.29	-3.34	0.0	-52.86	36.96	-15.9
6301	-0.0	-0.0	0.0	-38.19	-22.25	0.0	0.0	38.41	-3.42	0.0	-60.44	34.98	-25.45
6401	-0.0	0.0	-0.0	-40.68	-9.71	0.0	0.0	33.56	-3.44	0.0	-50.39	30.12	-20.27
6501	0.0	-0.0	-0.0	-38.01	-17.94	0.0	-0.0	43.08	-3.5	0.0	-55.96	39.59	-16.37
6601	0.0	0.0	-0.0	-37.52	-12.48	-0.0	-0.0	36.66	-3.31	0.0	-50.0	33.35	-16.64
6701	0.0	0.0	0.0	-38.17	-10.03	-0.0	0.0	27.9	-3.49	0.0	-48.2	24.4	-23.8
6801	0.0	0.0	-0.0	-35.7	-9.63	-0.0	-0.0	23.54	-3.25	0.0	-45.33	20.28	-25.05
6901	0.0	-0.0	-0.0	-40.33	-10.83	-0.0	-0.0	31.21	-3.49	0.0	-51.16	27.72	-23.44
7001	0.0	-0.0	0.0	-36.49	-9.96	-0.0	0.0	28.9	-3.38	0.0	-46.45	25.52	-20.93
7101	0.0	0.0	0.0	-38.37	-5.64	-0.0	-0.0	29.54	-3.43	0.0	-44.02	26.11	-17.91
7201	-0.0	-0.0	0.0	-38.17	-20.82	-0.0	-0.0	36.05	-3.36	0.0	-58.99	32.69	-26.3
7301	-0.0	0.0	-0.0	-39.05	-11.35	0.0	0.0	27.03	-3.32	0.0	-50.41	23.71	-26.7
7401	0.0	0.0	0.0	-38.89	-17.74	-0.0	-0.0	37.19	-3.4	0.0	-56.62	33.79	-22.84
7501	0.0	0.0	-0.0	-35.15	-16.78	-0.0	0.0	35.53	-3.43	0.0	-51.93	32.1	-19.83
7601	-0.0	0.0	-0.0	-38.13	-16.61	0.0	0.0	34.35	-3.32	0.0	-54.74	31.03	-23.71
7701	-0.0	-0.0	0.0	-37.35	-12.2	0.0	-0.0	28.1	-3.44	0.0	-49.56	24.67	-24.89
7801	-0.0	0.0	0.0	-39.42	-5.97	0.0	-0.0	20.33	-3.46	0.0	-45.38	16.87	-28.51
7901	-0.0	-0.0	-0.0	-42.07	-15.69	0.0	-0.0	42.03	-3.49	0.0	-57.76	38.54	-19.22
8001	0.0	0.0	-0.0	-36.73	-18.34	0.0	-0.0	34.8	-3.34	0.0	-55.07	31.46	-23.61
8101	0.0	-0.0	0.0	-38.94	-3.93	0.0	0.0	18.76	-3.33	0.0	-42.87	15.43	-27.44
8201	0.0	-0.0	-0.0	-36.27	-16.5	0.0	0.0	31.31	-3.35	0.0	-52.77	27.96	-24.81
8301	-0.0	-0.0	-0.0	-34.76	-12.43	0.0	0.0	26.34	-3.4	0.0	-47.18	22.94	-24.25
8401	-0.0	-0.0	0.0	-39.1	-18.58	0.0	-0.0	40.53	-3.36	0.0	-57.67	37.17	-20.5
8501	0.0	-0.0	0.0	-39.97	-16.48	-0.0	0.0	39.59	-3.64	0.0	-56.45	35.95	-20.5
8601	-0.0	0.0	0.0	-39.33	-15.78	0.0	-0.0	33.73	-3.22	0.0	-55.11	30.51	-24.6
8701	0.0	0.0	0.0	-36.31	-8.27	0.0	0.0	24.83	-3.45	0.0	-44.58	21.39	-23.19
8801	-0.0	-0.0	0.0	-36.6	-13.66	-0.0	-0.0	26.05	-3.34	0.0	-50.25	22.71	-27.54
8901	0.0	0.0	0.0	-39.45	-14.45	-0.0	-0.0	31.41	-3.34	0.0	-53.9	28.07	-25.82
9001	-0.0	0.0	0.0	-37.55	-6.3	0.0	-0.0	23.6	-3.61	0.0	-43.85	19.99	-23.85
9101	0.0	0.0	0.0	-37.29	-7.2	0.0	0.0	22.94	-3.27	0.0	-44.49	19.67	-24.82
9201	-0.0	-0.0	0.0	-37.39	-16.64	0.0	0.0	36.37	-3.39	0.0	-54.04	32.98	-21.06
9301	-0.0	0.0	0.0	-39.08	-17.37	0.0	-0.0	35.35	-3.39	0.0	-56.44	31.96	-24.48
9401	-0.0	-0.0	-0.0	-34.81	-16.87	0.0	0.0	35.14	-3.45	0.0	-51.67	31.69	-19.98
9501	-0.0	0.0	-0.0	-39.33	-9.05	-0.0	0.0	29.59	-3.39	0.0	-48.38	26.19	-22.18
9601	0.0	0.0	0.0	-39.45	-9.71	0.0	-0.0	32.07	-3.4	0.0	-49.15	28.67	-20.48
9701	0.0	0.0	-0.0	-37.88	-11.98	-0.0	0.0	30.64	-3.53	0.0	-49.85	27.11	-22.74
9801	-0.0	-0.0	-0.0	-37.44	-2.27	0.0	-0.0	20.99	-3.57	0.0	-39.71	17.42	-22.29
9901	0.0	0.0	0.0	-35.96	-5.16	-0.0	0.0	29.13	-3.58	0.0	-41.12	25.55	-15.57
