# Supplementary material for: A Network Pharmacology Prediction and Molecular Docking-Based Strategy to Explore the Potential Pharmacological Mechanism of Astragalus membranaceus for Glioma
Source: Int J Mol Sci. 2023 Nov 14;24(22):16306. doi: 10.3390/ijms242216306 (PMC10671347; doi:10.3390/ijms242216306)
Supplement: Supplementary file 1 [file ijms-24-16306-s001.zip › Table S15 4gv1 MMGBSA.csv]

GENERALIZED BORN:
Complex Energy Terms
Frame #	BOND	ANGLE	DIHED	VDWAALS	EEL	1-4 VDW	1-4 EEL	EGB	ESURF	GGAS	GSOLV	TOTAL
1	1052.65	2837.33	4346.8	-2831.89	-23997.16	1261.93	13823.8	-4791.07	110.43	-3506.55	-4680.64	-8187.19
101	1127.9	2844.94	4337.48	-2760.53	-23764.14	1277.91	13793.39	-5016.61	119.28	-3143.05	-4897.33	-8040.38
201	1128.67	2835.72	4294.25	-2822.09	-23953.61	1286.11	13878.14	-4865.42	117.32	-3352.8	-4748.1	-8100.9
301	1058.37	2887.31	4322.47	-2768.73	-23937.1	1255.77	13885.4	-4939.09	120.05	-3296.52	-4819.03	-8115.55
401	1125.7	2809.91	4281.47	-2784.03	-24046.65	1283.58	13823.88	-4749.32	114.45	-3506.14	-4634.87	-8141.01
501	1078.02	2809.16	4272.5	-2840.15	-23960.22	1269.06	13715.31	-4733.85	114.0	-3656.33	-4619.85	-8276.18
601	1073.05	2893.8	4301.07	-2792.52	-24068.15	1287.67	13803.12	-4740.39	116.88	-3501.95	-4623.51	-8125.47
701	1137.93	2875.63	4266.09	-2829.03	-23965.96	1293.38	13750.13	-4748.42	111.36	-3471.83	-4637.07	-8108.9
801	1087.81	2789.6	4275.28	-2829.28	-23894.33	1287.86	13808.91	-4905.08	113.25	-3474.14	-4791.83	-8265.97
901	1174.27	2845.86	4275.79	-2814.0	-23922.99	1262.5	13694.87	-4799.79	116.55	-3483.7	-4683.24	-8166.94
1001	1108.71	2884.61	4275.71	-2818.63	-24040.79	1273.25	13699.95	-4648.02	111.48	-3617.18	-4536.54	-8153.72
1101	1099.2	2840.21	4284.43	-2807.99	-23875.55	1279.07	13676.18	-4841.06	113.09	-3504.45	-4727.97	-8232.42
1201	1124.19	2846.13	4244.11	-2807.08	-23835.71	1291.1	13794.38	-4960.15	114.34	-3342.88	-4845.81	-8188.68
1301	1106.08	2896.18	4254.86	-2804.84	-23777.34	1264.78	13732.8	-4938.69	115.51	-3327.46	-4823.18	-8150.64
1401	1109.94	2850.63	4295.34	-2831.47	-23972.52	1261.64	13802.53	-4843.77	115.55	-3483.92	-4728.21	-8212.13
1501	1106.48	2844.78	4249.73	-2805.89	-24096.41	1314.58	13795.07	-4686.01	113.06	-3591.66	-4572.95	-8164.61
1601	1093.45	2841.42	4252.7	-2814.43	-23950.72	1273.43	13782.13	-4806.05	116.4	-3522.02	-4689.65	-8211.67
1701	1107.41	2857.2	4315.58	-2860.57	-24202.87	1256.88	13874.35	-4663.25	109.87	-3652.0	-4553.39	-8205.39
1801	1121.28	2797.63	4298.17	-2861.3	-24094.46	1283.21	13771.85	-4708.1	110.11	-3683.62	-4597.99	-8281.61
1901	1116.6	2833.74	4268.5	-2799.77	-24134.43	1275.5	13786.48	-4699.1	113.57	-3653.39	-4585.53	-8238.91
2001	1087.31	2829.43	4274.79	-2823.34	-23955.05	1285.84	13694.06	-4778.46	110.94	-3606.97	-4667.51	-8274.48
2101	1103.91	2840.35	4285.39	-2802.85	-24029.88	1286.73	13772.33	-4792.04	113.35	-3544.04	-4678.69	-8222.73
2201	1107.88	2781.81	4254.05	-2836.11	-24025.62	1319.59	13822.81	-4768.75	111.57	-3575.59	-4657.18	-8232.77
2301	1104.15	2830.6	4283.15	-2833.35	-23915.53	1275.8	13792.16	-4838.4	112.51	-3463.02	-4725.89	-8188.91
2401	1052.43	2774.95	4265.53	-2832.0	-24068.15	1284.71	13750.03	-4657.07	113.1	-3772.49	-4543.97	-8316.47
2501	1085.35	2801.92	4214.89	-2841.52	-24011.51	1289.03	13732.3	-4715.14	114.64	-3729.54	-4600.5	-8330.04
2601	1135.26	2845.3	4275.43	-2797.09	-23882.98	1256.26	13626.84	-4816.79	116.6	-3540.99	-4700.2	-8241.18
2701	1098.7	2945.7	4243.18	-2798.29	-23991.48	1293.15	13761.88	-4793.76	115.4	-3447.17	-4678.36	-8125.53
2801	1105.81	2760.7	4280.52	-2795.7	-23970.96	1276.87	13754.75	-4837.05	116.77	-3588.01	-4720.28	-8308.29
2901	1088.18	2807.72	4289.76	-2800.23	-23884.28	1322.97	13753.89	-4859.75	115.28	-3422.0	-4744.47	-8166.47
3001	1106.75	2842.24	4282.45	-2800.07	-24089.15	1264.83	13795.29	-4739.71	113.97	-3597.67	-4625.73	-8223.4
3101	1159.72	2869.61	4240.97	-2828.84	-23846.64	1280.71	13747.24	-4900.36	114.61	-3377.23	-4785.75	-8162.98
3201	1074.72	2892.42	4287.44	-2740.93	-23966.97	1283.98	13730.8	-4753.07	118.0	-3438.54	-4635.07	-8073.61
3301	1110.69	2796.99	4270.8	-2830.98	-24078.47	1279.85	13759.21	-4692.38	116.73	-3691.91	-4575.65	-8267.56
3401	1075.4	2856.57	4265.55	-2781.39	-23942.2	1281.86	13713.7	-4758.17	112.64	-3530.51	-4645.52	-8176.04
3501	1103.27	2866.85	4276.03	-2765.06	-23609.43	1263.9	13582.0	-5011.94	118.0	-3282.44	-4893.94	-8176.39
3601	1095.13	2946.45	4253.01	-2876.12	-23707.66	1263.01	13681.77	-4921.81	113.47	-3344.41	-4808.35	-8152.76
3701	1105.11	2808.7	4264.25	-2796.98	-24049.7	1291.93	13729.76	-4734.8	112.32	-3646.93	-4622.48	-8269.42
3801	1081.94	2828.91	4310.13	-2808.97	-24155.51	1274.61	13733.54	-4630.77	115.31	-3735.36	-4515.46	-8250.81
3901	1115.16	2736.46	4282.44	-2786.88	-24156.61	1266.66	13730.47	-4622.21	113.45	-3812.3	-4508.76	-8321.05
4001	1111.52	2821.47	4227.93	-2826.33	-24216.26	1286.84	13753.01	-4581.14	112.12	-3841.83	-4469.02	-8310.85
4101	1077.22	2862.32	4253.89	-2806.36	-24146.37	1280.86	13801.67	-4702.49	112.17	-3676.76	-4590.31	-8267.08
4201	1080.09	2810.0	4260.13	-2846.19	-24159.19	1288.93	13783.46	-4571.93	111.06	-3782.78	-4460.87	-8243.66
4301	1107.3	2827.27	4269.15	-2838.48	-24136.8	1282.17	13805.25	-4699.85	112.64	-3684.13	-4587.21	-8271.34
4401	1097.36	2819.57	4326.69	-2836.83	-24185.73	1283.49	13809.96	-4658.96	112.4	-3685.49	-4546.56	-8232.05
4501	1111.82	2868.63	4247.78	-2774.05	-24240.56	1266.94	13794.17	-4592.91	115.93	-3725.26	-4476.98	-8202.24
4601	1073.73	2911.03	4225.44	-2818.7	-24219.32	1288.86	13749.35	-4610.04	111.14	-3789.61	-4498.9	-8288.5
4701	1132.97	2868.11	4254.89	-2806.8	-24191.14	1272.17	13668.2	-4546.57	112.13	-3801.58	-4434.44	-8236.02
4801	1138.43	2868.47	4309.38	-2835.74	-23961.43	1280.75	13720.11	-4755.97	107.24	-3480.04	-4648.74	-8128.77
4901	1105.82	2825.32	4257.81	-2766.31	-24158.6	1257.17	13771.18	-4632.52	113.07	-3707.62	-4519.45	-8227.07
5001	1119.68	2827.46	4303.96	-2833.72	-24217.79	1291.28	13700.17	-4505.87	111.46	-3808.96	-4394.41	-8203.37
5101	1107.62	2911.75	4260.56	-2850.61	-24356.02	1281.25	13773.72	-4425.28	110.72	-3871.73	-4314.56	-8186.29
5201	1069.79	2795.84	4289.12	-2779.7	-23852.23	1280.41	13735.52	-4888.4	113.82	-3461.23	-4774.59	-8235.82
5301	1086.42	2832.34	4267.55	-2787.12	-24033.02	1235.4	13738.37	-4725.62	114.87	-3660.07	-4610.75	-8270.82
5401	1058.46	2791.08	4241.64	-2860.49	-24132.61	1293.8	13737.96	-4584.21	109.64	-3870.16	-4474.57	-8344.73
5501	1118.93	2776.55	4307.67	-2846.79	-24005.58	1292.99	13756.94	-4720.19	110.58	-3599.29	-4609.61	-8208.89
5601	1146.95	2832.29	4224.94	-2840.8	-23952.83	1277.37	13719.28	-4730.23	113.88	-3592.8	-4616.35	-8209.15
5701	1137.17	2778.11	4275.73	-2845.76	-24022.96	1238.54	13689.04	-4643.05	114.05	-3750.14	-4529.0	-8279.14
5801	1071.74	2782.65	4288.99	-2815.97	-24010.45	1259.04	13760.24	-4782.66	113.59	-3663.75	-4669.07	-8332.83
5901	1107.24	2844.76	4299.6	-2822.35	-23808.91	1284.85	13713.41	-4950.42	113.92	-3381.4	-4836.5	-8217.9
6001	1106.16	2856.61	4285.49	-2819.94	-23779.52	1279.04	13743.18	-5011.41	113.99	-3328.98	-4897.42	-8226.41
6101	1140.39	2849.44	4256.8	-2795.4	-24046.96	1274.22	13843.6	-4801.24	111.26	-3477.91	-4689.98	-8167.89
6201	1136.95	2765.22	4284.3	-2768.07	-24027.42	1276.06	13754.46	-4837.64	112.36	-3578.5	-4725.28	-8303.78
6301	1134.59	2813.37	4300.26	-2813.87	-23802.53	1281.5	13812.5	-5025.32	119.56	-3274.18	-4905.75	-8179.94
6401	1101.57	2858.9	4297.05	-2829.04	-23867.76	1261.75	13727.77	-4884.43	116.23	-3449.75	-4768.2	-8217.95
6501	1097.44	2785.52	4277.26	-2833.91	-24016.28	1300.32	13775.43	-4820.64	113.65	-3614.22	-4706.98	-8321.2
6601	1133.78	2809.5	4246.65	-2782.51	-24037.92	1288.76	13801.85	-4802.29	111.85	-3539.9	-4690.44	-8230.34
6701	1088.66	2797.96	4254.96	-2803.22	-23955.32	1294.95	13834.99	-4872.48	115.68	-3487.03	-4756.79	-8243.82
6801	1116.58	2862.28	4301.16	-2807.59	-24215.43	1270.41	13689.4	-4577.42	111.26	-3783.17	-4466.17	-8249.34
6901	1085.27	2850.02	4266.29	-2828.12	-23870.35	1301.06	13676.97	-4831.84	114.24	-3518.85	-4717.6	-8236.46
7001	1087.07	2841.34	4232.97	-2782.89	-24034.0	1300.26	13776.98	-4775.18	115.03	-3578.28	-4660.15	-8238.43
7101	1112.9	2888.42	4238.33	-2797.53	-23879.66	1271.16	13712.11	-4836.6	113.21	-3454.27	-4723.39	-8177.66
7201	1126.64	2840.6	4231.94	-2798.07	-23988.39	1287.6	13796.85	-4760.32	113.86	-3502.83	-4646.46	-8149.29
7301	1107.98	2897.75	4274.07	-2822.23	-23832.61	1266.78	13663.44	-4839.87	114.59	-3444.82	-4725.28	-8170.1
7401	1092.78	2842.24	4244.5	-2830.98	-23899.6	1294.35	13716.15	-4850.97	113.47	-3540.56	-4737.5	-8278.05
7501	1094.63	2802.8	4288.2	-2814.49	-23829.51	1272.9	13736.5	-4926.46	115.66	-3448.97	-4810.79	-8259.77
7601	1092.64	2840.66	4210.69	-2800.77	-24079.56	1307.56	13780.22	-4724.58	113.66	-3648.55	-4610.93	-8259.48
7701	1067.29	2852.36	4257.28	-2791.56	-23875.03	1286.78	13761.92	-4885.71	113.12	-3440.96	-4772.6	-8213.55
7801	1111.25	2885.44	4284.16	-2812.77	-23900.82	1268.26	13719.68	-4814.79	112.93	-3444.79	-4701.86	-8146.65
7901	1082.76	2900.39	4271.57	-2814.13	-23828.12	1268.01	13671.05	-4859.58	113.48	-3448.49	-4746.1	-8194.59
8001	1093.65	2793.97	4263.75	-2781.13	-23984.65	1313.52	13741.63	-4760.36	112.86	-3559.26	-4647.5	-8206.77
8101	1057.95	2890.22	4263.31	-2825.25	-23943.96	1257.91	13685.79	-4767.02	113.12	-3614.03	-4653.89	-8267.93
8201	1154.29	2839.65	4259.81	-2806.16	-24008.41	1280.76	13731.48	-4765.37	114.42	-3548.59	-4650.95	-8199.54
8301	1058.39	2785.26	4259.85	-2793.71	-23619.74	1258.72	13753.56	-5119.57	117.74	-3297.66	-5001.83	-8299.5
8401	1111.64	2788.85	4290.91	-2835.66	-23719.72	1295.14	13770.42	-5023.9	114.99	-3298.41	-4908.91	-8207.32
8501	1096.33	2828.31	4260.17	-2833.93	-23621.19	1265.25	13783.36	-5103.22	117.96	-3221.71	-4985.25	-8206.97
8601	1104.88	2913.53	4250.6	-2777.17	-23532.41	1286.7	13712.0	-5181.02	119.31	-3041.88	-5061.71	-8103.59
8701	1109.15	2858.69	4223.94	-2766.1	-23664.95	1286.54	13708.89	-5100.98	119.38	-3243.84	-4981.6	-8225.45
8801	1061.74	2947.04	4293.75	-2793.25	-23669.5	1282.28	13747.35	-5150.17	115.3	-3130.59	-5034.87	-8165.45
8901	1112.01	2888.49	4269.91	-2849.92	-23541.28	1301.29	13648.95	-5122.16	113.85	-3170.54	-5008.31	-8178.86
9001	1095.9	2821.43	4264.85	-2815.3	-23729.0	1269.22	13774.39	-5118.51	115.28	-3318.51	-5003.23	-8321.74
9101	1096.99	2919.29	4290.52	-2812.27	-23554.02	1285.5	13734.56	-5221.85	115.26	-3039.43	-5106.58	-8146.01
9201	1103.25	2787.18	4253.58	-2782.65	-23632.2	1293.34	13694.7	-5091.01	114.96	-3282.79	-4976.05	-8258.85
9301	1069.45	2855.03	4272.67	-2864.29	-23830.67	1274.2	13790.04	-4948.29	113.44	-3433.56	-4834.85	-8268.42
9401	1114.21	2831.35	4233.63	-2804.26	-23921.54	1262.96	13662.51	-4769.28	113.66	-3621.14	-4655.61	-8276.76
9501	1099.65	2841.35	4257.58	-2790.75	-23774.13	1272.67	13691.86	-4883.38	116.01	-3401.77	-4767.38	-8169.15
9601	1098.66	2905.19	4249.47	-2803.6	-23892.63	1281.93	13720.26	-4845.69	114.33	-3440.72	-4731.36	-8172.09
9701	1077.54	2918.27	4257.32	-2856.42	-23543.0	1288.27	13757.11	-5170.05	112.06	-3100.91	-5058.0	-8158.91
9801	1146.64	2847.04	4244.53	-2829.02	-23682.87	1295.93	13747.68	-5062.37	114.04	-3230.08	-4948.33	-8178.4
9901	1118.5	2879.1	4281.56	-2818.11	-23543.82	1302.8	13729.29	-5187.92	115.37	-3050.67	-5072.55	-8123.22
Receptor Energy Terms
Frame #	BOND	ANGLE	DIHED	VDWAALS	EEL	1-4 VDW	1-4 EEL	EGB	ESURF	GGAS	GSOLV	TOTAL
1	1045.81	2805.88	4321.18	-2789.57	-24199.56	1249.16	14502.61	-4826.66	112.53	-3064.49	-4714.13	-7778.62
101	1116.75	2815.4	4320.52	-2723.61	-23976.86	1265.01	14471.78	-5044.35	120.9	-2711.02	-4923.45	-7634.47
201	1118.73	2806.17	4279.3	-2777.22	-24169.36	1273.77	14552.97	-4887.87	119.38	-2915.64	-4768.49	-7684.13
301	1049.23	2859.54	4306.47	-2735.16	-24147.43	1241.52	14559.43	-4966.65	122.04	-2866.4	-4844.61	-7711.01
401	1117.42	2776.56	4265.76	-2742.75	-24271.91	1269.39	14508.24	-4772.03	116.47	-3077.28	-4655.56	-7732.84
501	1066.45	2773.72	4254.39	-2804.37	-24176.31	1254.83	14398.49	-4755.84	115.82	-3232.8	-4640.01	-7872.81
601	1062.48	2856.82	4286.31	-2753.66	-24275.64	1275.06	14481.57	-4768.5	118.8	-3067.06	-4649.7	-7716.76
701	1126.89	2841.23	4246.58	-2789.06	-24205.93	1279.4	14439.98	-4763.13	113.11	-3060.92	-4650.01	-7710.94
801	1076.32	2758.58	4261.97	-2792.75	-24098.75	1273.75	14491.07	-4936.04	115.14	-3029.81	-4820.9	-7850.71
901	1166.79	2812.23	4261.86	-2774.4	-24178.65	1249.79	14378.61	-4800.12	118.33	-3083.77	-4681.79	-7765.56
1001	1098.39	2852.87	4261.36	-2777.74	-24285.15	1260.08	14377.6	-4651.26	113.25	-3212.59	-4538.01	-7750.6
1101	1089.06	2809.04	4267.01	-2774.26	-24083.67	1265.7	14352.49	-4867.76	114.73	-3074.63	-4753.03	-7827.66
1201	1116.97	2819.02	4229.35	-2771.87	-24047.78	1278.13	14472.13	-4990.45	116.3	-2904.05	-4874.15	-7778.2
1301	1098.96	2858.78	4239.0	-2766.4	-24015.06	1250.96	14416.9	-4944.37	117.3	-2916.85	-4827.07	-7743.92
1401	1102.18	2821.53	4278.51	-2787.96	-24195.45	1248.68	14480.51	-4861.03	117.7	-3051.99	-4743.33	-7795.32
1501	1092.6	2814.18	4236.85	-2763.04	-24338.92	1301.3	14477.35	-4690.12	114.83	-3179.69	-4575.3	-7754.99
1601	1086.93	2805.56	4236.16	-2773.09	-24180.56	1259.24	14463.5	-4819.34	118.21	-3102.25	-4701.14	-7803.39
1701	1100.66	2823.97	4303.16	-2815.5	-24443.18	1243.57	14552.58	-4668.24	111.7	-3234.74	-4556.54	-7791.27
1801	1113.15	2766.28	4285.77	-2823.74	-24326.66	1267.92	14455.64	-4719.86	111.87	-3261.64	-4607.99	-7869.62
1901	1107.77	2797.56	4253.44	-2756.43	-24365.37	1263.12	14466.62	-4710.26	115.5	-3233.29	-4594.76	-7828.05
2001	1074.83	2802.11	4262.44	-2782.38	-24197.22	1271.64	14374.8	-4782.94	113.09	-3193.78	-4669.85	-7863.63
2101	1094.75	2805.51	4268.88	-2761.14	-24267.07	1272.72	14456.22	-4799.42	115.01	-3130.12	-4684.42	-7814.54
2201	1095.15	2747.42	4239.04	-2797.17	-24270.72	1307.29	14505.49	-4770.39	113.47	-3173.49	-4656.92	-7830.41
2301	1093.73	2797.08	4267.71	-2789.56	-24159.5	1262.25	14473.7	-4836.76	114.23	-3054.6	-4722.53	-7777.12
2401	1043.04	2745.94	4255.33	-2790.11	-24309.9	1270.37	14431.31	-4656.94	114.74	-3354.03	-4542.2	-7896.23
2501	1075.62	2767.61	4198.15	-2799.73	-24239.98	1275.91	14407.26	-4726.29	116.45	-3315.16	-4609.84	-7925.0
2601	1126.2	2814.56	4261.53	-2755.27	-24125.95	1241.8	14314.12	-4820.3	118.12	-3123.01	-4702.18	-7825.18
2701	1090.47	2908.61	4228.26	-2757.04	-24229.41	1281.78	14435.66	-4796.96	117.28	-3041.68	-4679.68	-7721.36
2801	1098.59	2727.61	4267.78	-2752.39	-24201.92	1264.38	14434.88	-4849.22	118.8	-3161.07	-4730.42	-7891.5
2901	1079.82	2773.97	4277.88	-2756.41	-24125.89	1309.56	14440.64	-4865.47	117.32	-3000.43	-4748.16	-7748.59
3001	1098.5	2808.4	4264.86	-2753.0	-24323.18	1253.56	14472.21	-4750.22	116.26	-3178.64	-4633.95	-7812.6
3101	1146.57	2835.68	4221.57	-2785.84	-24083.08	1268.45	14427.67	-4910.63	116.63	-2968.98	-4794.0	-7762.99
3201	1068.67	2860.27	4266.4	-2703.64	-24205.67	1270.67	14405.34	-4753.89	119.55	-3037.97	-4634.34	-7672.31
3301	1102.66	2765.31	4255.78	-2788.02	-24309.66	1268.0	14438.84	-4703.26	118.4	-3267.09	-4584.86	-7851.95
3401	1067.4	2822.29	4252.35	-2741.72	-24185.62	1269.55	14395.06	-4763.14	114.27	-3120.68	-4648.88	-7769.55
3501	1095.21	2827.54	4261.77	-2726.16	-23855.04	1249.23	14265.16	-5011.47	119.61	-2882.3	-4891.86	-7774.16
3601	1086.74	2912.68	4240.76	-2831.08	-23952.12	1250.71	14358.91	-4921.96	115.39	-2933.41	-4806.57	-7739.98
3701	1096.42	2778.3	4250.33	-2756.25	-24293.92	1278.14	14409.51	-4733.31	114.1	-3237.47	-4619.22	-7856.69
3801	1074.99	2802.49	4292.06	-2767.53	-24381.49	1262.41	14410.02	-4646.04	116.96	-3307.04	-4529.08	-7836.12
3901	1105.2	2704.08	4265.67	-2742.96	-24394.5	1251.97	14416.68	-4633.36	115.39	-3393.85	-4517.97	-7911.82
4001	1100.54	2780.6	4211.97	-2780.38	-24459.04	1272.48	14438.99	-4586.94	114.01	-3434.83	-4472.93	-7907.76
4101	1070.06	2825.05	4241.39	-2764.04	-24379.49	1269.57	14479.58	-4713.74	114.0	-3257.89	-4599.74	-7857.62
4201	1067.45	2782.93	4242.7	-2805.8	-24403.93	1277.21	14461.85	-4571.45	112.79	-3377.59	-4458.66	-7836.25
4301	1096.68	2789.43	4251.83	-2799.19	-24399.25	1266.28	14496.95	-4694.05	114.38	-3297.27	-4579.66	-7876.93
4401	1088.73	2788.83	4312.39	-2791.75	-24424.68	1271.8	14489.57	-4665.62	114.26	-3265.11	-4551.36	-7816.47
4501	1103.81	2840.9	4236.63	-2733.89	-24483.19	1254.81	14468.53	-4595.72	117.58	-3312.38	-4478.14	-7790.52
4601	1056.7	2879.11	4212.71	-2774.13	-24454.64	1274.1	14437.91	-4623.7	112.95	-3368.23	-4510.75	-7878.98
4701	1125.45	2835.57	4244.25	-2768.09	-24431.4	1259.41	14347.72	-4547.8	113.87	-3387.09	-4433.92	-7821.01
4801	1126.94	2838.02	4295.7	-2791.91	-24203.3	1266.52	14404.27	-4766.74	109.21	-3063.76	-4657.53	-7721.29
4901	1099.08	2791.23	4245.07	-2727.33	-24395.08	1245.29	14442.24	-4636.5	114.85	-3299.51	-4521.65	-7821.16
5001	1112.2	2797.89	4285.68	-2790.7	-24459.96	1278.84	14381.66	-4508.2	113.05	-3394.39	-4395.15	-7789.54
5101	1102.82	2882.77	4245.85	-2814.53	-24600.97	1269.05	14450.18	-4426.51	112.14	-3464.84	-4314.37	-7779.21
5201	1056.35	2754.92	4272.26	-2740.01	-24102.53	1266.39	14429.07	-4888.59	115.76	-3063.56	-4772.83	-7836.38
5301	1077.74	2800.13	4254.7	-2746.53	-24282.18	1221.66	14418.31	-4723.5	116.7	-3256.17	-4606.8	-7862.97
5401	1045.54	2758.61	4225.82	-2833.22	-24364.81	1281.31	14418.57	-4591.47	111.19	-3468.17	-4480.28	-7948.46
5501	1110.42	2743.29	4293.93	-2800.35	-24239.05	1280.28	14434.55	-4730.48	112.45	-3176.94	-4618.03	-7794.96
5601	1138.65	2800.65	4205.67	-2797.75	-24191.4	1264.43	14400.3	-4736.71	115.5	-3179.46	-4621.21	-7800.67
5701	1124.56	2739.1	4260.38	-2803.39	-24270.15	1223.69	14379.82	-4642.77	116.04	-3346.0	-4526.72	-7872.72
5801	1065.35	2751.19	4276.2	-2773.59	-24248.17	1247.52	14434.76	-4787.83	115.45	-3246.73	-4672.38	-7919.12
5901	1093.84	2813.12	4284.06	-2780.78	-24050.86	1272.19	14395.96	-4954.11	115.67	-2972.47	-4838.44	-7810.91
6001	1099.98	2828.21	4268.48	-2775.59	-24015.87	1265.48	14417.74	-5015.53	115.9	-2911.57	-4899.63	-7811.2
6101	1129.82	2816.92	4245.23	-2756.33	-24282.69	1259.89	14525.36	-4805.44	113.04	-3061.79	-4692.4	-7754.2
6201	1128.61	2735.92	4268.15	-2735.93	-24257.45	1261.39	14434.91	-4846.39	114.32	-3164.4	-4732.07	-7896.47
6301	1127.77	2781.09	4280.84	-2772.62	-24030.64	1269.11	14490.55	-5037.39	121.23	-2853.9	-4916.15	-7770.06
6401	1095.2	2830.1	4283.51	-2785.3	-24108.66	1248.48	14409.63	-4890.12	117.8	-3027.04	-4772.32	-7799.36
6501	1091.15	2754.82	4264.23	-2793.26	-24248.33	1286.96	14454.45	-4829.91	115.39	-3189.97	-4714.52	-7904.49
6601	1121.24	2774.62	4235.47	-2742.76	-24276.91	1275.78	14485.32	-4807.53	113.64	-3127.23	-4693.89	-7821.13
6701	1078.31	2769.86	4238.8	-2764.67	-24195.16	1280.74	14514.15	-4875.0	117.39	-3077.97	-4757.62	-7835.59
6801	1108.73	2825.22	4291.45	-2770.01	-24455.65	1254.3	14369.81	-4578.08	112.83	-3376.15	-4465.25	-7841.4
6901	1080.36	2813.59	4252.52	-2785.12	-24110.79	1288.79	14355.36	-4833.28	116.19	-3105.28	-4717.09	-7822.37
7001	1078.68	2812.44	4220.15	-2743.6	-24275.23	1287.76	14459.0	-4777.5	116.73	-3160.79	-4660.77	-7821.56
7101	1105.44	2854.27	4224.27	-2756.43	-24125.6	1258.2	14395.95	-4835.84	115.0	-3043.9	-4720.84	-7764.74
7201	1117.33	2811.16	4213.37	-2756.61	-24218.04	1275.25	14474.45	-4771.1	115.64	-3083.08	-4655.46	-7738.54
7301	1101.74	2869.25	4260.59	-2781.42	-24070.1	1254.04	14341.27	-4844.1	116.41	-3024.64	-4727.68	-7752.32
7401	1079.48	2807.48	4226.61	-2791.35	-24135.09	1277.91	14403.94	-4860.44	115.27	-3131.01	-4745.17	-7876.18
7501	1088.65	2773.47	4269.42	-2776.47	-24063.41	1259.54	14418.38	-4934.66	117.39	-3030.42	-4817.28	-7847.69
7601	1084.21	2814.16	4197.02	-2759.91	-24312.98	1293.44	14460.74	-4735.04	115.1	-3223.32	-4619.94	-7843.25
7701	1057.82	2815.02	4242.1	-2750.85	-24113.59	1272.26	14446.97	-4891.91	114.78	-3030.28	-4777.13	-7807.41
7801	1103.93	2851.81	4267.0	-2771.0	-24143.94	1255.48	14399.42	-4813.51	114.57	-3037.3	-4698.93	-7736.24
7901	1073.52	2868.5	4257.17	-2768.11	-24063.0	1255.25	14353.47	-4871.04	115.3	-3023.2	-4755.74	-7778.94
8001	1086.39	2764.2	4244.26	-2741.66	-24217.07	1300.3	14419.58	-4770.08	114.49	-3144.01	-4655.59	-7799.6
8101	1047.73	2858.22	4251.92	-2784.14	-24191.96	1245.05	14369.0	-4763.85	114.91	-3204.18	-4648.95	-7853.13
8201	1147.6	2808.29	4244.14	-2767.7	-24241.02	1268.09	14405.65	-4771.04	116.08	-3134.96	-4654.96	-7789.92
8301	1047.38	2756.84	4244.72	-2757.15	-23858.48	1245.18	14434.67	-5120.89	119.29	-2886.84	-5001.6	-7888.44
8401	1100.54	2756.92	4274.88	-2794.51	-23951.09	1280.77	14451.93	-5034.22	116.85	-2880.56	-4917.37	-7797.92
8501	1082.55	2796.58	4247.89	-2791.94	-23856.02	1252.49	14462.97	-5110.16	119.69	-2805.49	-4990.48	-7795.96
8601	1099.12	2886.01	4236.24	-2735.46	-23765.79	1275.48	14388.88	-5189.83	120.88	-2615.52	-5068.95	-7684.47
8701	1100.96	2830.39	4207.78	-2728.15	-23905.6	1272.6	14386.6	-5102.79	120.85	-2835.42	-4981.94	-7817.35
8801	1053.08	2915.33	4280.54	-2755.01	-23908.16	1268.15	14432.98	-5154.22	117.04	-2713.09	-5037.18	-7750.27
8901	1101.1	2856.71	4256.42	-2808.0	-23776.26	1286.66	14329.17	-5131.13	115.37	-2754.2	-5015.76	-7769.97
9001	1085.41	2791.08	4254.15	-2774.97	-23970.58	1256.99	14449.86	-5118.73	117.12	-2908.06	-5001.61	-7909.67
9101	1088.39	2894.56	4271.58	-2773.25	-23795.16	1271.45	14414.47	-5221.22	117.05	-2627.96	-5104.17	-7732.13
9201	1089.0	2750.35	4240.72	-2741.85	-23864.56	1282.19	14370.55	-5101.28	116.56	-2873.6	-4984.72	-7858.32
9301	1058.2	2825.41	4253.47	-2823.17	-24067.15	1259.84	14476.08	-4956.58	115.36	-3017.31	-4841.22	-7858.54
9401	1104.33	2796.6	4222.24	-2766.68	-24156.4	1249.59	14344.11	-4777.89	115.39	-3206.2	-4662.5	-7868.71
9501	1093.8	2810.87	4241.64	-2749.85	-24015.45	1258.93	14373.76	-4886.14	117.67	-2986.3	-4768.47	-7754.77
9601	1090.9	2873.34	4240.71	-2762.06	-24135.38	1269.04	14401.94	-4851.44	115.87	-3021.5	-4735.57	-7757.07
9701	1063.62	2884.76	4242.51	-2815.47	-23781.52	1276.39	14435.2	-5174.72	113.66	-2694.51	-5061.06	-7755.57
9801	1137.55	2811.09	4226.74	-2788.8	-23933.73	1282.92	14431.58	-5059.14	115.85	-2832.65	-4943.29	-7775.94
9901	1103.87	2844.66	4268.36	-2780.36	-23788.22	1289.72	14406.97	-5186.25	117.06	-2655.01	-5069.19	-7724.2
Ligand Energy Terms
Frame #	BOND	ANGLE	DIHED	VDWAALS	EEL	1-4 VDW	1-4 EEL	EGB	ESURF	GGAS	GSOLV	TOTAL
1	6.84	31.44	25.61	-4.05	250.62	12.77	-678.82	-18.68	2.86	-355.57	-15.82	-371.39
101	11.15	29.54	16.96	-2.61	251.58	12.9	-678.39	-18.35	2.86	-358.86	-15.5	-374.36
201	9.94	29.55	14.95	-4.05	249.08	12.34	-674.83	-18.19	2.89	-363.01	-15.3	-378.31
301	9.14	27.77	16.0	-1.53	249.52	14.25	-674.04	-18.49	2.84	-358.89	-15.65	-374.54
401	8.27	33.35	15.71	-3.8	252.51	14.19	-684.35	-17.2	2.86	-364.13	-14.34	-378.47
501	11.57	35.44	18.11	-1.95	250.75	14.22	-683.18	-16.77	2.87	-355.04	-13.9	-368.94
601	10.58	36.98	14.76	-3.7	249.81	12.61	-678.44	-17.98	2.88	-357.4	-15.1	-372.51
701	11.04	34.4	19.51	-3.66	255.07	13.98	-689.84	-16.86	2.88	-359.51	-13.98	-373.49
801	11.49	31.02	13.31	-3.14	255.93	14.11	-682.15	-19.82	2.86	-359.43	-16.95	-376.38
901	7.48	33.63	13.93	-2.04	258.42	12.71	-683.74	-20.76	2.87	-359.6	-17.89	-377.5
1001	10.32	31.74	14.35	-3.24	255.65	13.17	-677.66	-19.94	2.87	-355.66	-17.08	-372.74
1101	10.14	31.17	17.42	-3.56	251.49	13.37	-676.31	-19.72	2.84	-356.28	-16.88	-373.16
1201	7.22	27.12	14.76	-2.61	252.5	12.96	-677.74	-19.68	2.86	-365.8	-16.82	-382.62
1301	7.12	37.4	15.86	-3.09	251.96	13.82	-684.1	-16.58	2.86	-361.02	-13.72	-374.74
1401	7.76	29.1	16.82	-2.67	248.54	12.96	-677.98	-16.75	2.87	-365.47	-13.88	-379.35
1501	13.88	30.6	12.88	-2.99	250.1	13.28	-682.28	-15.95	2.85	-364.54	-13.1	-377.64
1601	6.52	35.86	16.54	-2.91	251.92	14.19	-681.37	-18.12	2.86	-359.25	-15.27	-374.52
1701	6.75	33.24	12.42	-1.14	249.7	13.32	-678.23	-16.51	2.86	-363.95	-13.66	-377.6
1801	8.13	31.35	12.4	-2.03	252.3	15.29	-683.79	-16.35	2.86	-366.35	-13.49	-379.84
1901	8.83	36.18	15.06	-3.42	250.9	12.38	-680.15	-17.8	2.87	-360.21	-14.93	-375.14
2001	12.48	27.33	12.34	-2.48	251.05	14.2	-680.74	-16.86	2.87	-365.83	-13.99	-379.81
2101	9.16	34.84	16.51	-2.47	251.95	14.01	-683.9	-16.06	2.86	-359.91	-13.19	-373.11
2201	12.72	34.39	15.01	-2.68	251.96	12.3	-682.68	-16.34	2.88	-358.98	-13.46	-372.44
2301	10.42	33.51	15.44	-2.86	250.37	13.56	-681.54	-16.39	2.88	-361.1	-13.5	-374.6
2401	9.39	29.02	10.2	-1.35	251.07	14.34	-681.28	-16.69	2.87	-368.61	-13.82	-382.43
2501	9.73	34.31	16.74	-2.96	247.6	13.12	-674.97	-17.22	2.88	-356.43	-14.34	-370.77
2601	9.06	30.74	13.91	-2.0	254.11	14.46	-687.28	-16.71	2.86	-367.01	-13.85	-380.86
2701	8.23	37.09	14.92	-3.58	247.09	11.37	-673.78	-16.71	2.9	-358.66	-13.82	-372.48
2801	7.22	33.09	12.74	-3.73	251.19	12.49	-680.12	-17.31	2.86	-367.13	-14.45	-381.58
2901	8.36	33.75	11.87	-3.48	255.09	13.41	-686.75	-17.32	2.86	-367.75	-14.46	-382.21
3001	8.25	33.83	17.59	-4.42	247.95	11.27	-676.92	-16.29	2.86	-362.44	-13.43	-375.87
3101	13.16	33.93	19.4	-3.69	251.61	12.26	-680.42	-17.73	2.85	-353.76	-14.88	-368.64
3201	6.05	32.15	21.04	-2.66	247.36	13.32	-674.55	-16.65	2.87	-357.28	-13.78	-371.06
3301	8.03	31.68	15.02	-3.43	250.33	11.84	-679.63	-17.36	2.89	-366.15	-14.48	-380.63
3401	8.0	34.28	13.19	-2.54	253.4	12.31	-681.37	-17.9	2.88	-362.72	-15.02	-377.74
3501	8.06	39.3	14.26	-1.15	251.04	14.67	-683.16	-16.91	2.86	-356.98	-14.05	-371.04
3601	8.39	33.77	12.25	-3.47	248.92	12.31	-677.14	-16.44	2.87	-364.98	-13.57	-378.55
3701	8.69	30.4	13.91	-2.78	249.16	13.79	-679.76	-16.04	2.86	-366.58	-13.19	-379.77
3801	6.94	26.41	18.08	-3.18	249.95	12.19	-676.48	-18.54	2.87	-366.08	-15.67	-381.75
3901	9.96	32.38	16.77	-2.42	254.04	14.7	-686.22	-16.87	2.86	-360.8	-14.01	-374.81
4001	10.97	40.86	15.96	-3.36	253.39	14.36	-685.99	-17.28	2.87	-353.8	-14.41	-368.21
4101	7.16	37.27	12.5	-3.14	250.75	11.3	-677.91	-18.23	2.89	-362.07	-15.33	-377.41
4201	12.64	27.07	17.42	-3.77	253.41	11.72	-678.39	-19.75	2.89	-359.91	-16.86	-376.77
4301	10.62	37.84	17.32	-3.25	261.7	15.89	-691.7	-19.46	2.86	-351.58	-16.6	-368.18
4401	8.63	30.74	14.3	-3.31	255.5	11.69	-679.6	-20.08	2.88	-362.06	-17.19	-379.25
4501	8.01	27.73	11.15	-1.91	254.54	12.13	-674.37	-21.2	2.87	-362.72	-18.33	-381.05
4601	17.02	31.92	12.72	-3.72	254.76	14.76	-688.56	-17.2	2.84	-361.09	-14.35	-375.45
4701	7.52	32.54	10.64	-2.96	249.79	12.76	-679.52	-16.65	2.88	-369.24	-13.77	-383.0
4801	11.49	30.44	13.69	-1.05	253.38	14.23	-684.17	-18.08	2.86	-361.98	-15.22	-377.2
4901	6.74	34.09	12.74	-1.85	247.49	11.88	-671.06	-18.31	2.89	-359.96	-15.43	-375.39
5001	7.48	29.57	18.28	-3.74	251.57	12.44	-681.49	-17.3	2.89	-365.88	-14.41	-380.29
5101	4.81	28.98	14.7	-1.89	254.04	12.2	-676.46	-20.01	2.86	-363.62	-17.16	-380.78
5201	13.43	40.93	16.87	-2.86	262.36	14.03	-693.54	-20.09	2.86	-348.79	-17.23	-366.03
5301	8.68	32.2	12.84	-2.31	256.18	13.74	-679.94	-19.94	2.88	-358.6	-17.06	-375.66
5401	12.92	32.48	15.82	-0.28	250.38	12.48	-680.61	-16.67	2.85	-356.81	-13.82	-370.64
5501	8.51	33.26	13.74	-3.1	250.18	12.71	-677.61	-18.0	2.87	-362.31	-15.13	-377.44
5601	8.3	31.64	19.27	-3.37	249.43	12.94	-681.02	-15.68	2.84	-362.8	-12.85	-375.65
5701	12.61	39.01	15.34	-3.6	254.16	14.85	-690.77	-16.54	2.87	-358.39	-13.68	-372.07
5801	6.39	31.46	12.79	-3.18	248.15	11.52	-674.52	-16.84	2.88	-367.38	-13.96	-381.34
5901	13.4	31.65	15.53	-2.7	251.13	12.66	-682.55	-16.01	2.87	-360.87	-13.14	-374.01
6001	6.18	28.4	17.01	-2.67	248.17	13.56	-674.56	-18.07	2.87	-363.91	-15.2	-379.11
6101	10.57	32.51	11.57	-2.72	250.75	14.33	-681.76	-17.33	2.85	-364.74	-14.49	-379.22
6201	8.34	29.3	16.15	-0.81	251.56	14.67	-680.45	-18.28	2.85	-361.24	-15.42	-376.66
6301	6.82	32.28	19.42	-3.06	250.35	12.39	-678.04	-17.99	2.88	-359.84	-15.12	-374.96
6401	6.37	28.8	13.54	-3.05	250.61	13.27	-681.86	-16.19	2.89	-372.31	-13.3	-385.61
6501	6.28	30.71	13.03	-2.64	249.99	13.36	-679.02	-17.22	2.85	-368.29	-14.37	-382.66
6601	12.54	34.88	11.18	-2.23	251.47	12.97	-683.47	-16.29	2.86	-362.67	-13.44	-376.1
6701	10.35	28.1	16.16	-0.38	249.87	14.21	-679.16	-16.18	2.85	-360.86	-13.33	-374.19
6801	7.85	37.06	9.71	-1.88	249.86	16.11	-680.41	-15.91	2.85	-361.7	-13.06	-374.76
6901	4.9	36.43	13.77	-2.68	251.28	12.27	-678.39	-18.36	2.89	-362.41	-15.47	-377.88
7001	8.38	28.9	12.82	-2.81	251.19	12.5	-682.02	-16.35	2.89	-371.04	-13.46	-384.5
7101	7.46	34.15	14.07	-2.73	251.59	12.96	-683.85	-16.47	2.87	-366.35	-13.59	-379.95
7201	9.31	29.43	18.57	-3.3	250.47	12.35	-677.6	-18.01	2.87	-360.77	-15.14	-375.91
7301	6.24	28.5	13.48	-1.76	248.84	12.74	-677.83	-16.8	2.87	-369.77	-13.92	-383.7
7401	13.3	34.76	17.88	-0.74	253.23	16.44	-687.79	-16.27	2.84	-352.92	-13.43	-366.35
7501	5.98	29.33	18.77	-2.87	250.69	13.36	-681.88	-16.67	2.85	-366.62	-13.82	-380.44
7601	8.44	26.5	13.66	-2.74	250.03	14.13	-680.52	-16.24	2.85	-370.5	-13.39	-383.88
7701	9.48	37.34	15.18	-3.35	250.76	14.52	-685.05	-16.18	2.85	-361.12	-13.33	-374.45
7801	7.32	33.63	17.16	-2.35	249.09	12.78	-679.74	-16.29	2.87	-362.11	-13.41	-375.52
7901	9.24	31.89	14.4	-3.95	250.56	12.76	-682.42	-16.58	2.86	-367.52	-13.72	-381.24
8001	7.26	29.77	19.49	-2.74	250.76	13.22	-677.95	-17.18	2.86	-360.19	-14.33	-374.51
8101	10.22	32.0	11.39	-2.17	251.93	12.87	-683.22	-16.35	2.88	-366.98	-13.47	-380.45
8201	6.69	31.36	15.67	-2.19	249.11	12.67	-674.17	-18.94	2.89	-360.86	-16.05	-376.91
8301	11.01	28.42	15.13	-1.8	251.17	13.54	-681.11	-17.63	2.85	-363.65	-14.77	-378.42
8401	11.1	31.94	16.03	-2.05	249.94	14.37	-681.51	-15.97	2.86	-360.18	-13.11	-373.29
8501	13.78	31.73	12.29	-2.02	251.3	12.75	-679.61	-18.04	2.86	-359.78	-15.19	-374.96
8601	5.76	27.52	14.36	-2.38	249.15	11.22	-676.88	-16.37	2.88	-371.25	-13.49	-384.74
8701	8.19	28.3	16.16	-1.64	248.92	13.94	-677.71	-16.45	2.82	-363.85	-13.63	-377.48
8801	8.66	31.71	13.21	-1.65	252.32	14.13	-685.63	-16.45	2.87	-367.24	-13.58	-380.82
8901	10.91	31.79	13.49	-2.46	249.42	14.63	-680.22	-16.36	2.88	-362.44	-13.48	-375.92
9001	10.48	30.35	10.7	-2.77	247.87	12.23	-675.47	-16.68	2.9	-366.6	-13.78	-380.38
9101	8.59	24.73	18.94	-1.72	248.34	14.05	-679.91	-15.9	2.85	-366.98	-13.05	-380.02
9201	14.25	36.83	12.86	-3.41	249.0	11.15	-675.85	-17.51	2.88	-355.16	-14.62	-369.78
9301	11.26	29.62	19.2	-2.05	253.84	14.36	-686.04	-16.96	2.85	-359.81	-14.11	-373.91
9401	9.88	34.75	11.38	-2.78	251.72	13.37	-681.59	-17.34	2.87	-363.27	-14.47	-377.73
9501	5.85	30.49	15.94	-1.57	250.37	13.74	-681.9	-16.22	2.85	-367.09	-13.37	-380.46
9601	7.76	31.85	8.76	-2.1	252.46	12.89	-681.69	-16.76	2.87	-370.07	-13.89	-383.96
9701	13.92	33.51	14.82	-3.07	250.5	11.87	-678.1	-16.95	2.89	-356.55	-14.05	-370.61
9801	9.1	35.96	17.78	-2.78	253.14	13.0	-683.9	-17.48	2.85	-357.71	-14.64	-372.35
9901	14.63	34.44	13.2	-1.78	249.55	13.08	-677.68	-16.46	2.87	-354.55	-13.6	-368.15
Delta Energy Terms
Frame #	BOND	ANGLE	DIHED	VDWAALS	EEL	1-4 VDW	1-4 EEL	EGB	ESURF	GGAS	GSOLV	TOTAL
1	-0.0	0.0	-0.0	-38.28	-48.21	-0.0	-0.0	54.27	-4.96	-86.49	49.3	-37.18
101	-0.0	-0.0	0.0	-34.31	-38.86	0.0	-0.0	46.1	-4.48	-73.17	41.62	-31.55
201	0.0	0.0	-0.0	-40.82	-33.33	0.0	0.0	40.63	-4.95	-74.15	35.69	-38.46
301	0.0	-0.0	-0.0	-32.04	-39.19	0.0	0.0	46.05	-4.83	-71.23	41.23	-30.0
401	-0.0	0.0	-0.0	-37.48	-27.25	0.0	-0.0	39.91	-4.89	-64.73	35.03	-29.7
501	-0.0	0.0	-0.0	-33.83	-34.66	-0.0	-0.0	38.76	-4.69	-68.48	34.06	-34.42
601	-0.0	0.0	0.0	-35.16	-42.33	0.0	0.0	46.09	-4.8	-77.49	41.29	-36.2
701	-0.0	-0.0	-0.0	-36.31	-15.09	0.0	-0.0	31.56	-4.64	-51.4	26.92	-24.48
801	-0.0	-0.0	-0.0	-33.39	-51.51	0.0	0.0	50.77	-4.75	-84.9	46.03	-38.88
901	0.0	-0.0	-0.0	-37.56	-2.76	-0.0	0.0	21.09	-4.65	-40.33	16.44	-23.88
1001	-0.0	-0.0	-0.0	-37.64	-11.29	0.0	0.0	23.18	-4.64	-48.92	18.54	-30.38
1101	-0.0	0.0	0.0	-30.17	-43.38	-0.0	0.0	46.41	-4.48	-73.54	41.93	-31.61
1201	-0.0	0.0	-0.0	-32.6	-40.43	0.0	-0.0	49.98	-4.81	-73.03	45.17	-27.86
1301	0.0	-0.0	-0.0	-35.35	-14.24	-0.0	0.0	22.26	-4.66	-49.59	17.61	-31.98
1401	-0.0	0.0	-0.0	-40.84	-25.62	-0.0	0.0	34.01	-5.01	-66.46	29.0	-37.46
1501	-0.0	0.0	0.0	-39.85	-7.58	0.0	0.0	20.07	-4.62	-47.44	15.45	-31.99
1601	-0.0	0.0	-0.0	-38.44	-22.08	0.0	0.0	31.42	-4.67	-60.52	26.75	-33.77
1701	0.0	0.0	0.0	-43.93	-9.39	-0.0	-0.0	21.49	-4.69	-53.32	16.81	-36.51
1801	0.0	-0.0	0.0	-35.53	-20.11	-0.0	0.0	28.11	-4.62	-55.64	23.49	-32.15
1901	-0.0	-0.0	0.0	-39.93	-19.96	-0.0	0.0	28.97	-4.8	-59.88	24.16	-35.72
2001	-0.0	-0.0	-0.0	-38.47	-8.88	0.0	-0.0	21.34	-5.02	-47.35	16.32	-31.03
2101	-0.0	0.0	0.0	-39.25	-14.76	0.0	-0.0	23.44	-4.52	-54.0	18.92	-35.09
2201	0.0	-0.0	0.0	-36.26	-6.87	-0.0	0.0	17.98	-4.78	-43.13	13.2	-29.92
2301	0.0	-0.0	-0.0	-40.92	-6.4	-0.0	0.0	14.74	-4.6	-47.33	10.14	-37.18
2401	0.0	-0.0	-0.0	-40.54	-9.32	-0.0	-0.0	16.56	-4.51	-49.86	12.05	-37.81
2501	0.0	-0.0	0.0	-38.83	-19.13	0.0	0.0	28.37	-4.69	-57.95	23.68	-34.27
2601	0.0	-0.0	-0.0	-39.82	-11.15	0.0	0.0	20.22	-4.39	-50.97	15.83	-35.14
2701	0.0	-0.0	0.0	-37.67	-9.16	0.0	-0.0	19.91	-4.77	-46.83	15.14	-31.69
2801	0.0	0.0	-0.0	-39.57	-20.23	-0.0	0.0	29.49	-4.89	-59.8	24.6	-35.2
2901	-0.0	0.0	-0.0	-40.34	-13.47	-0.0	-0.0	23.04	-4.9	-53.81	18.14	-35.66
3001	0.0	-0.0	-0.0	-42.66	-13.93	0.0	0.0	26.8	-5.15	-56.58	21.65	-34.94
3101	-0.0	-0.0	0.0	-39.32	-15.16	-0.0	0.0	28.0	-4.87	-54.48	23.13	-31.35
3201	-0.0	0.0	0.0	-34.63	-8.65	-0.0	0.0	17.48	-4.42	-43.29	13.05	-30.23
3301	-0.0	-0.0	0.0	-39.53	-19.14	0.0	0.0	28.25	-4.56	-58.67	23.69	-34.98
3401	0.0	-0.0	0.0	-37.13	-9.98	-0.0	0.0	22.87	-4.5	-47.11	18.37	-28.74
3501	0.0	-0.0	-0.0	-37.74	-5.43	-0.0	-0.0	16.44	-4.47	-43.17	11.97	-31.2
3601	0.0	0.0	-0.0	-41.56	-4.46	0.0	0.0	16.59	-4.8	-46.02	11.79	-34.23
3701	0.0	-0.0	-0.0	-37.95	-4.93	0.0	-0.0	14.56	-4.64	-42.88	9.92	-32.96
3801	-0.0	0.0	-0.0	-38.26	-23.97	0.0	0.0	33.81	-4.52	-62.23	29.29	-32.94
3901	-0.0	0.0	-0.0	-41.5	-16.15	0.0	-0.0	28.02	-4.79	-57.65	23.23	-34.43
4001	-0.0	0.0	0.0	-42.59	-10.61	0.0	0.0	23.08	-4.76	-53.2	18.32	-34.89
4101	0.0	0.0	0.0	-39.18	-17.63	-0.0	-0.0	29.48	-4.72	-56.81	24.76	-32.05
4201	0.0	-0.0	0.0	-36.62	-8.67	0.0	0.0	19.27	-4.62	-45.29	14.65	-30.64
4301	-0.0	0.0	0.0	-36.03	0.75	0.0	0.0	13.65	-4.6	-35.28	9.05	-26.22
4401	0.0	0.0	0.0	-41.77	-16.55	-0.0	-0.0	26.73	-4.74	-58.32	21.99	-36.32
4501	0.0	-0.0	-0.0	-38.25	-11.91	0.0	-0.0	24.01	-4.52	-50.16	19.49	-30.67
4601	0.0	0.0	-0.0	-40.85	-19.43	-0.0	-0.0	30.86	-4.65	-60.28	26.21	-34.07
4701	-0.0	0.0	0.0	-35.74	-9.52	0.0	0.0	17.87	-4.62	-45.26	13.25	-32.01
4801	-0.0	-0.0	0.0	-42.79	-11.5	0.0	-0.0	28.85	-4.84	-54.29	24.01	-30.28
4901	0.0	0.0	0.0	-37.13	-11.01	0.0	0.0	22.3	-4.67	-48.15	17.63	-30.52
5001	-0.0	0.0	0.0	-39.28	-9.41	0.0	0.0	19.63	-4.48	-48.69	15.15	-33.54
5101	-0.0	0.0	-0.0	-34.19	-9.08	-0.0	0.0	21.24	-4.27	-43.27	16.97	-26.3
5201	-0.0	-0.0	0.0	-36.83	-12.06	0.0	0.0	20.28	-4.8	-48.89	15.47	-33.41
5301	-0.0	0.0	-0.0	-38.28	-7.02	0.0	0.0	17.82	-4.7	-45.3	13.12	-32.19
5401	-0.0	-0.0	-0.0	-26.99	-18.18	-0.0	-0.0	23.93	-4.4	-45.17	19.53	-25.64
5501	-0.0	-0.0	-0.0	-43.34	-16.7	0.0	0.0	28.29	-4.74	-60.04	23.55	-36.49
5601	-0.0	0.0	0.0	-39.68	-10.86	0.0	0.0	22.16	-4.45	-50.54	17.71	-32.83
5701	-0.0	-0.0	-0.0	-38.78	-6.97	-0.0	-0.0	16.26	-4.86	-45.75	11.4	-34.35
5801	-0.0	-0.0	0.0	-39.2	-10.43	0.0	-0.0	22.01	-4.74	-49.64	17.27	-32.37
5901	-0.0	-0.0	0.0	-38.88	-9.18	-0.0	0.0	19.7	-4.61	-48.06	15.08	-32.98
6001	0.0	0.0	0.0	-41.68	-11.81	0.0	-0.0	22.19	-4.79	-53.49	17.4	-36.09
6101	-0.0	-0.0	-0.0	-36.35	-15.02	-0.0	-0.0	21.54	-4.63	-51.38	16.91	-34.47
6201	-0.0	-0.0	0.0	-31.33	-21.53	0.0	-0.0	27.02	-4.81	-52.86	22.21	-30.65
6301	-0.0	-0.0	0.0	-38.19	-22.25	0.0	0.0	30.06	-4.55	-60.44	25.51	-34.92
6401	-0.0	0.0	-0.0	-40.68	-9.71	0.0	0.0	21.88	-4.46	-50.39	17.42	-32.97
6501	0.0	-0.0	-0.0	-38.01	-17.94	0.0	-0.0	26.5	-4.59	-55.96	21.91	-34.05
6601	0.0	0.0	-0.0	-37.52	-12.48	-0.0	-0.0	21.54	-4.65	-50.0	16.88	-33.11
6701	0.0	0.0	0.0	-38.17	-10.03	-0.0	0.0	18.71	-4.56	-48.2	14.15	-34.05
6801	0.0	0.0	-0.0	-35.7	-9.63	-0.0	-0.0	16.58	-4.43	-45.33	12.15	-33.18
6901	0.0	-0.0	-0.0	-40.33	-10.83	-0.0	-0.0	19.79	-4.84	-51.16	14.96	-36.2
7001	0.0	-0.0	0.0	-36.49	-9.96	-0.0	0.0	18.67	-4.59	-46.45	14.08	-32.37
7101	0.0	0.0	0.0	-38.37	-5.64	-0.0	-0.0	15.71	-4.66	-44.02	11.04	-32.97
7201	-0.0	-0.0	0.0	-38.17	-20.82	-0.0	-0.0	28.79	-4.65	-58.99	24.14	-34.85
7301	-0.0	0.0	-0.0	-39.05	-11.35	0.0	0.0	21.02	-4.69	-50.41	16.33	-34.08
7401	0.0	0.0	0.0	-38.89	-17.74	-0.0	-0.0	25.74	-4.64	-56.62	21.1	-35.52
7501	0.0	0.0	-0.0	-35.15	-16.78	-0.0	0.0	24.88	-4.58	-51.93	20.3	-31.63
7601	-0.0	0.0	-0.0	-38.13	-16.61	0.0	0.0	26.7	-4.3	-54.74	22.4	-32.34
7701	-0.0	-0.0	0.0	-37.35	-12.2	0.0	-0.0	22.38	-4.51	-49.56	17.87	-31.69
7801	-0.0	0.0	0.0	-39.42	-5.97	0.0	-0.0	15.01	-4.52	-45.38	10.49	-34.9
7901	-0.0	-0.0	-0.0	-42.07	-15.69	0.0	-0.0	28.03	-4.68	-57.76	23.36	-34.41
8001	0.0	0.0	-0.0	-36.73	-18.34	0.0	-0.0	26.9	-4.49	-55.07	22.41	-32.65
8101	0.0	-0.0	0.0	-38.94	-3.93	0.0	0.0	13.19	-4.66	-42.87	8.52	-34.35
8201	0.0	-0.0	-0.0	-36.27	-16.5	0.0	0.0	24.62	-4.56	-52.77	20.06	-32.71
8301	-0.0	-0.0	-0.0	-34.76	-12.43	0.0	0.0	18.95	-4.4	-47.18	14.55	-32.64
8401	-0.0	-0.0	0.0	-39.1	-18.58	0.0	-0.0	26.29	-4.72	-57.67	21.57	-36.1
8501	0.0	-0.0	0.0	-39.97	-16.48	-0.0	0.0	24.99	-4.59	-56.45	20.41	-36.04
8601	-0.0	0.0	0.0	-39.33	-15.78	0.0	-0.0	25.19	-4.46	-55.11	20.73	-34.38
8701	0.0	0.0	0.0	-36.31	-8.27	0.0	0.0	18.26	-4.3	-44.58	13.97	-30.61
8801	-0.0	-0.0	0.0	-36.6	-13.66	-0.0	-0.0	20.5	-4.61	-50.25	15.89	-34.36
8901	0.0	0.0	0.0	-39.45	-14.45	-0.0	-0.0	25.33	-4.4	-53.9	20.93	-32.97
9001	-0.0	0.0	0.0	-37.55	-6.3	0.0	-0.0	16.89	-4.73	-43.85	12.16	-31.69
9101	0.0	0.0	0.0	-37.29	-7.2	0.0	0.0	15.26	-4.63	-44.49	10.63	-33.86
9201	-0.0	-0.0	0.0	-37.39	-16.64	0.0	0.0	27.78	-4.49	-54.04	23.29	-30.75
9301	-0.0	0.0	0.0	-39.08	-17.37	0.0	-0.0	25.25	-4.77	-56.44	20.48	-35.97
9401	-0.0	-0.0	-0.0	-34.81	-16.87	0.0	0.0	25.95	-4.6	-51.67	21.35	-30.32
9501	-0.0	0.0	-0.0	-39.33	-9.05	-0.0	0.0	18.97	-4.52	-48.38	14.46	-33.92
9601	0.0	0.0	0.0	-39.45	-9.71	0.0	-0.0	22.5	-4.4	-49.15	18.1	-31.05
9701	0.0	0.0	-0.0	-37.88	-11.98	-0.0	0.0	21.61	-4.49	-49.85	17.12	-32.73
9801	-0.0	-0.0	-0.0	-37.44	-2.27	0.0	-0.0	14.25	-4.66	-39.71	9.6	-30.11
9901	0.0	0.0	0.0	-35.96	-5.16	-0.0	0.0	14.79	-4.55	-41.12	10.24	-30.88
