# Supplementary material for: A Network Pharmacology Prediction and Molecular Docking-Based Strategy to Explore the Potential Pharmacological Mechanism of Astragalus membranaceus for Glioma
Source: Int J Mol Sci. 2023 Nov 14;24(22):16306. doi: 10.3390/ijms242216306 (PMC10671347; doi:10.3390/ijms242216306)
Supplement: Supplementary file 1 [file ijms-24-16306-s001.zip › Table S16 2q8g MMPBSA.csv]

POISSON BOLTZMANN:
Complex Energy Terms
Frame #	BOND	ANGLE	DIHED	VDWAALS	EEL	1-4 VDW	1-4 EEL	EPB	ENPOLAR	EDISPER	GGAS	GSOLV	TOTAL
1	1229.6	3086.93	5138.54	-3208.61	-26450.85	1458.02	13860.12	-4283.93	96.76	0.0	-4886.25	-4187.17	-9073.42
101	1254.52	3113.54	5016.74	-3191.43	-26160.46	1437.8	13828.33	-4451.86	97.47	0.0	-4700.96	-4354.38	-9055.34
201	1300.52	3068.74	5068.89	-3179.81	-26243.46	1420.53	13885.55	-4433.89	96.7	0.0	-4679.04	-4337.18	-9016.22
301	1140.91	3157.25	5053.67	-3179.88	-26299.45	1445.63	13932.27	-4480.61	98.11	0.0	-4749.61	-4382.49	-9132.1
401	1224.08	3101.63	5067.45	-3183.92	-26273.84	1441.35	13878.09	-4456.87	98.12	0.0	-4745.15	-4358.75	-9103.9
501	1198.13	3163.12	5016.95	-3187.11	-26276.6	1434.89	13922.81	-4409.44	94.46	0.0	-4727.82	-4314.98	-9042.8
601	1268.09	3112.42	5070.58	-3155.05	-26430.29	1452.84	13934.66	-4339.33	95.84	0.0	-4746.75	-4243.49	-8990.24
701	1222.86	3094.74	5066.91	-3148.76	-26205.16	1402.65	13864.23	-4507.53	98.22	0.0	-4702.53	-4409.31	-9111.84
801	1181.73	3098.06	5065.09	-3189.45	-26328.39	1434.56	13976.56	-4399.59	97.33	0.0	-4761.84	-4302.26	-9064.1
901	1221.13	3123.1	5000.96	-3193.42	-26205.7	1450.63	13908.71	-4519.79	96.51	0.0	-4694.58	-4423.29	-9117.86
1001	1275.98	3077.67	5074.94	-3187.96	-26142.52	1420.45	13814.35	-4447.34	97.48	0.0	-4667.1	-4349.86	-9016.95
1101	1262.18	3111.98	4981.26	-3173.3	-26525.89	1453.08	13880.89	-4174.59	96.3	0.0	-5009.81	-4078.28	-9088.09
1201	1219.41	3123.93	5066.69	-3191.82	-26530.52	1450.26	13954.82	-4195.15	96.55	0.0	-4907.23	-4098.59	-9005.82
1301	1204.57	3114.63	5029.6	-3187.56	-26153.0	1435.72	13802.82	-4443.26	97.85	0.0	-4753.23	-4345.4	-9098.64
1401	1261.19	3115.09	4982.71	-3136.75	-26443.05	1434.43	13901.14	-4332.34	98.01	0.0	-4885.24	-4234.33	-9119.57
1501	1229.77	3082.13	5060.21	-3177.21	-26565.43	1428.85	13872.26	-4152.69	95.35	0.0	-5069.42	-4057.34	-9126.77
1601	1247.37	3147.58	5028.79	-3202.54	-26381.43	1436.06	13871.26	-4375.31	96.2	0.0	-4852.91	-4279.12	-9132.03
1701	1212.75	3096.88	5058.23	-3186.25	-26480.19	1456.4	13895.29	-4280.63	95.66	0.0	-4946.89	-4184.97	-9131.86
1801	1248.67	3141.42	5009.35	-3207.33	-26218.66	1437.49	13848.9	-4410.29	93.75	0.0	-4740.15	-4316.54	-9056.69
1901	1221.26	3108.81	4985.75	-3152.56	-26378.49	1458.35	13911.33	-4345.96	98.24	0.0	-4845.54	-4247.72	-9093.26
2001	1262.6	3042.06	5095.77	-3178.33	-26461.57	1434.89	13940.53	-4335.97	95.36	0.0	-4864.04	-4240.61	-9104.65
2101	1262.7	3165.06	5012.59	-3188.86	-26529.03	1407.64	13917.2	-4257.69	96.26	0.0	-4952.7	-4161.43	-9114.14
2201	1294.17	3082.84	5014.24	-3213.18	-26679.28	1445.75	13979.2	-4110.47	92.93	0.0	-5076.27	-4017.54	-9093.82
2301	1233.71	3142.59	5041.71	-3171.44	-26487.36	1427.81	13857.75	-4261.04	94.72	0.0	-4955.23	-4166.31	-9121.54
2401	1243.44	3189.46	5053.16	-3190.78	-26335.36	1484.68	13831.59	-4299.73	95.16	0.0	-4723.82	-4204.57	-8928.39
2501	1235.4	3144.99	5038.15	-3197.17	-26700.25	1441.5	13993.68	-4141.1	96.06	0.0	-5043.7	-4045.04	-9088.74
2601	1173.96	3107.53	5052.49	-3210.31	-26620.93	1469.72	14011.79	-4140.42	95.38	0.0	-5015.75	-4045.04	-9060.79
2701	1253.83	3119.91	5074.61	-3167.33	-26439.45	1460.34	13902.49	-4336.28	96.65	0.0	-4795.6	-4239.62	-9035.22
2801	1229.61	3146.79	5020.42	-3129.51	-26366.01	1456.83	13948.08	-4430.09	96.2	0.0	-4693.78	-4333.89	-9027.67
2901	1225.74	3131.05	5043.34	-3187.97	-26560.26	1423.91	14008.01	-4271.63	94.74	0.0	-4916.19	-4176.89	-9093.08
3001	1264.44	3127.06	5053.41	-3148.02	-26376.04	1420.42	13842.88	-4337.98	94.51	0.0	-4815.85	-4243.47	-9059.32
3101	1251.14	3160.86	5043.11	-3191.83	-26387.42	1427.58	13895.32	-4332.99	94.25	0.0	-4801.25	-4238.74	-9040.0
3201	1222.82	3214.4	5048.68	-3172.24	-26479.98	1464.53	13800.04	-4243.02	96.03	0.0	-4901.74	-4146.99	-9048.74
3301	1220.74	3109.93	5083.31	-3164.84	-26410.6	1453.96	13925.6	-4386.4	95.59	0.0	-4781.89	-4290.8	-9072.69
3401	1185.2	3120.57	5052.66	-3194.63	-26365.23	1441.82	13894.83	-4368.64	94.62	0.0	-4864.77	-4274.02	-9138.79
3501	1231.4	3086.12	5055.3	-3204.13	-26544.61	1437.28	13962.22	-4278.72	94.67	0.0	-4976.42	-4184.04	-9160.46
3601	1215.45	3204.91	5047.37	-3168.13	-26476.04	1436.03	13925.1	-4318.39	96.06	0.0	-4815.3	-4222.34	-9037.63
3701	1265.16	3149.4	5071.6	-3189.11	-26494.04	1440.13	13810.96	-4244.0	96.9	0.0	-4945.91	-4147.1	-9093.01
3801	1276.05	3164.66	5081.98	-3204.09	-26485.68	1406.87	13854.79	-4186.15	95.74	0.0	-4905.41	-4090.41	-8995.82
3901	1243.42	3129.74	5022.49	-3205.34	-26530.83	1455.54	13885.79	-4183.46	94.74	0.0	-4999.19	-4088.71	-9087.9
4001	1252.47	3190.75	5056.52	-3156.87	-26628.68	1431.65	13797.12	-4056.18	94.27	0.0	-5057.03	-3961.91	-9018.94
4101	1239.15	3061.1	5069.88	-3176.25	-26761.95	1422.94	13952.0	-4050.65	92.86	0.0	-5193.14	-3957.79	-9150.93
4201	1254.97	3053.62	4999.41	-3195.78	-26613.89	1429.92	13844.09	-4076.14	92.81	0.0	-5227.66	-3983.34	-9211.0
4301	1249.96	3108.45	5048.17	-3208.61	-26705.82	1439.83	13924.91	-4069.84	94.59	0.0	-5143.11	-3975.24	-9118.35
4401	1220.86	3132.6	5058.4	-3162.38	-26528.61	1443.99	13838.14	-4190.85	95.06	0.0	-4996.99	-4095.79	-9092.78
4501	1186.39	3161.24	5044.19	-3218.49	-26548.28	1429.53	13869.31	-4100.46	95.75	0.0	-5076.1	-4004.71	-9080.81
4601	1228.7	3173.64	5024.35	-3165.46	-26637.97	1458.65	13948.88	-4190.29	95.79	0.0	-4969.2	-4094.5	-9063.7
4701	1181.75	3144.6	5056.76	-3158.89	-26675.22	1438.22	13949.54	-4123.0	95.58	0.0	-5063.24	-4027.42	-9090.66
4801	1242.73	3181.66	5030.07	-3185.22	-26553.86	1437.36	13870.54	-4087.91	94.36	0.0	-4976.73	-3993.55	-8970.28
4901	1203.96	3116.32	5032.49	-3276.97	-26297.71	1412.61	13909.43	-4407.69	94.16	0.0	-4899.87	-4313.52	-9213.4
5001	1256.07	3083.55	5016.27	-3210.57	-26382.31	1461.35	13902.35	-4340.78	94.4	0.0	-4873.3	-4246.38	-9119.68
5101	1229.39	3080.95	5008.99	-3168.47	-26439.16	1445.38	13830.4	-4279.21	93.72	0.0	-5012.53	-4185.49	-9198.03
5201	1234.68	3090.28	5020.89	-3203.38	-26545.28	1431.16	13874.05	-4134.5	93.75	0.0	-5097.6	-4040.75	-9138.35
5301	1182.66	3098.7	5027.13	-3218.95	-26438.24	1478.99	13926.94	-4265.55	93.31	0.0	-4942.77	-4172.24	-9115.01
5401	1216.48	3104.06	5010.86	-3190.87	-26425.1	1472.34	13922.74	-4340.09	92.57	0.0	-4889.5	-4247.52	-9137.02
5501	1219.59	3192.35	5006.19	-3176.38	-26576.09	1448.49	13944.44	-4232.12	92.93	0.0	-4941.41	-4139.19	-9080.61
5601	1206.27	3105.15	5004.96	-3194.15	-26456.7	1458.71	13924.65	-4259.59	91.6	0.0	-4951.11	-4167.99	-9119.09
5701	1293.74	3111.86	4989.21	-3184.99	-26359.93	1424.4	13810.01	-4315.83	93.17	0.0	-4915.69	-4222.66	-9138.35
5801	1252.05	3132.35	5029.48	-3198.03	-26458.81	1424.04	13977.17	-4327.3	94.51	0.0	-4841.74	-4232.79	-9074.53
5901	1190.47	3223.49	5019.42	-3165.41	-26526.51	1425.71	13857.81	-4247.97	94.35	0.0	-4975.02	-4153.62	-9128.64
6001	1257.04	3110.71	4988.18	-3209.5	-26305.23	1434.05	13910.58	-4360.54	93.53	0.0	-4814.18	-4267.0	-9081.18
6101	1226.36	3170.9	5047.67	-3135.63	-26348.86	1412.42	13769.11	-4231.76	95.55	0.0	-4858.03	-4136.21	-8994.24
6201	1221.34	3134.82	5002.22	-3196.67	-26500.02	1424.55	13916.27	-4203.05	92.89	0.0	-4997.49	-4110.16	-9107.65
6301	1243.25	3114.64	5033.18	-3192.16	-26563.82	1439.78	13915.08	-4148.42	91.59	0.0	-5010.05	-4056.83	-9066.87
6401	1296.93	3162.07	5030.27	-3145.45	-26454.12	1434.39	13830.11	-4248.31	93.79	0.0	-4845.8	-4154.52	-9000.32
6501	1214.01	3098.04	5028.26	-3203.0	-26664.01	1469.65	13969.66	-4163.77	92.65	0.0	-5087.39	-4071.12	-9158.51
6601	1260.83	3241.13	5022.41	-3149.69	-26569.13	1416.54	13784.73	-4076.17	94.86	0.0	-4993.18	-3981.31	-8974.48
6701	1187.61	3089.99	5036.55	-3159.31	-26372.58	1451.85	13833.72	-4211.0	95.24	0.0	-4932.16	-4115.77	-9047.93
6801	1188.76	3100.73	4981.09	-3153.5	-26558.75	1448.87	13919.14	-4145.15	94.31	0.0	-5073.67	-4050.84	-9124.5
6901	1282.15	3074.35	5055.55	-3139.53	-26609.25	1402.44	13798.19	-4039.77	95.94	0.0	-5136.09	-3943.83	-9079.93
7001	1209.89	3104.02	5011.16	-3158.65	-26664.59	1472.12	13870.91	-4005.62	94.26	0.0	-5155.14	-3911.36	-9066.5
7101	1207.78	3117.22	5034.48	-3179.53	-26685.34	1453.77	13945.22	-4080.3	93.31	0.0	-5106.4	-3986.99	-9093.39
7201	1243.79	3148.07	4983.29	-3134.52	-26611.38	1440.85	13842.37	-4051.8	94.69	0.0	-5087.53	-3957.11	-9044.64
7301	1258.52	3079.92	5009.87	-3168.93	-26730.12	1429.81	13861.03	-3977.66	93.11	0.0	-5259.91	-3884.55	-9144.46
7401	1227.62	3091.33	4971.92	-3216.43	-26570.84	1471.76	13916.52	-4082.98	93.18	0.0	-5108.13	-3989.8	-9097.93
7501	1258.27	3080.29	5011.83	-3136.03	-26620.87	1443.82	13862.2	-4071.74	93.91	0.0	-5100.48	-3977.83	-9078.31
7601	1236.38	3124.19	5006.64	-3154.09	-26805.68	1436.66	13947.68	-3984.85	93.72	0.0	-5208.22	-3891.13	-9099.35
7701	1192.85	3165.35	5045.86	-3146.29	-26699.37	1448.09	13830.87	-4009.61	95.14	0.0	-5162.64	-3914.47	-9077.11
7801	1211.95	3107.95	5061.97	-3212.59	-26414.51	1431.15	13860.18	-4279.22	94.39	0.0	-4953.89	-4184.83	-9138.72
7901	1275.34	3169.44	4987.65	-3145.66	-26617.42	1455.43	13877.98	-4072.42	91.51	0.0	-4997.25	-3980.92	-8978.16
8001	1248.55	3093.44	5020.29	-3182.59	-26524.94	1429.05	13854.5	-4149.6	93.59	0.0	-5061.69	-4056.01	-9117.71
8101	1218.64	3101.82	4998.04	-3208.81	-26701.43	1427.9	13904.7	-4074.38	95.14	0.0	-5259.16	-3979.24	-9238.4
8201	1190.12	3152.69	4992.69	-3168.98	-26736.6	1430.55	13885.89	-3937.47	93.46	0.0	-5253.64	-3844.01	-9097.66
8301	1288.5	3120.61	5055.71	-3131.47	-26882.12	1420.58	13865.43	-3901.42	94.22	0.0	-5262.76	-3807.2	-9069.97
8401	1186.92	3116.33	5034.69	-3192.15	-26786.21	1452.36	13925.32	-3983.29	93.35	0.0	-5262.75	-3889.94	-9152.69
8501	1216.67	3139.83	5012.81	-3171.93	-26749.11	1431.05	13878.9	-4019.29	94.12	0.0	-5241.78	-3925.17	-9166.95
8601	1260.54	3078.1	5011.48	-3182.99	-26769.08	1441.44	13950.6	-4003.8	92.16	0.0	-5209.9	-3911.63	-9121.54
8701	1231.54	3071.2	5014.83	-3213.8	-26787.01	1425.15	13967.55	-3931.45	92.87	0.0	-5290.53	-3838.58	-9129.12
8801	1217.36	3110.37	5029.7	-3159.51	-26749.04	1443.84	13914.72	-3993.04	92.9	0.0	-5192.57	-3900.14	-9092.71
8901	1243.59	3051.98	5041.82	-3163.76	-26684.41	1432.41	13959.61	-4098.62	94.11	0.0	-5118.77	-4004.51	-9123.28
9001	1241.74	3083.48	5044.16	-3188.73	-26614.57	1435.26	13908.16	-4091.56	93.55	0.0	-5090.51	-3998.02	-9088.53
9101	1249.48	3100.48	5048.76	-3184.07	-26667.71	1437.02	13969.5	-4112.59	95.0	0.0	-5046.54	-4017.59	-9064.13
9201	1220.52	3070.21	5038.52	-3219.2	-26524.98	1451.57	13928.93	-4190.85	94.7	0.0	-5034.44	-4096.15	-9130.58
9301	1263.01	3065.53	5003.7	-3163.0	-26383.52	1430.5	13821.51	-4264.52	95.53	0.0	-4962.27	-4168.99	-9131.26
9401	1306.55	3152.02	5038.92	-3172.27	-26504.36	1437.41	13864.75	-4144.74	94.63	0.0	-4876.97	-4050.12	-8927.09
9501	1192.96	3057.08	5047.83	-3173.19	-26417.82	1438.61	13921.95	-4289.58	93.88	0.0	-4932.59	-4195.7	-9128.28
9601	1197.16	3113.93	5014.98	-3228.65	-26704.04	1441.03	13968.22	-4026.91	92.57	0.0	-5197.35	-3934.34	-9131.69
9701	1205.14	3120.98	4992.61	-3216.87	-26425.97	1436.39	13932.31	-4243.39	93.02	0.0	-4955.4	-4150.36	-9105.77
9801	1244.49	3078.44	5022.37	-3212.25	-26691.3	1428.2	13963.49	-4086.84	93.01	0.0	-5166.56	-3993.83	-9160.39
9901	1188.74	3109.76	5016.33	-3207.51	-26404.42	1427.98	13889.27	-4260.29	93.73	0.0	-4979.85	-4166.56	-9146.42
Receptor Energy Terms
Frame #	BOND	ANGLE	DIHED	VDWAALS	EEL	1-4 VDW	1-4 EEL	EPB	ENPOLAR	EDISPER	GGAS	GSOLV	TOTAL
1	1221.82	3069.09	5129.06	-3174.26	-26490.26	1445.72	14013.21	-4292.19	97.01	0.0	-4785.63	-4195.18	-8980.8
101	1243.31	3094.25	5006.12	-3157.87	-26196.81	1425.34	13976.63	-4457.62	97.5	0.0	-4609.02	-4360.12	-8969.14
201	1292.29	3054.04	5054.51	-3144.94	-26288.38	1407.21	14040.76	-4434.43	96.71	0.0	-4584.5	-4337.71	-8922.21
301	1130.62	3144.63	5041.46	-3141.23	-26332.17	1432.56	14088.82	-4491.47	98.63	0.0	-4635.31	-4392.84	-9028.15
401	1215.22	3084.87	5056.33	-3141.87	-26301.68	1427.17	14032.21	-4470.06	98.82	0.0	-4627.74	-4371.24	-8998.98
501	1193.33	3147.09	5004.65	-3144.8	-26306.94	1420.18	14074.31	-4420.58	94.99	0.0	-4612.18	-4325.59	-8937.77
601	1257.78	3097.86	5057.96	-3117.32	-26456.96	1439.87	14086.92	-4348.69	96.32	0.0	-4633.89	-4252.36	-8886.26
701	1218.33	3082.17	5056.51	-3110.53	-26238.08	1388.88	14015.8	-4515.39	98.68	0.0	-4586.92	-4416.71	-9003.63
801	1171.09	3083.02	5048.34	-3150.35	-26356.75	1421.45	14124.55	-4411.68	97.96	0.0	-4658.64	-4313.73	-8972.37
901	1209.1	3103.48	4991.28	-3155.11	-26230.44	1438.23	14061.62	-4532.46	97.2	0.0	-4581.83	-4435.26	-9017.09
1001	1264.53	3053.42	5059.7	-3147.08	-26176.19	1408.24	13967.73	-4456.26	98.06	0.0	-4569.67	-4358.2	-8927.87
1101	1248.9	3096.72	4970.17	-3133.6	-26560.87	1440.65	14034.57	-4180.51	96.66	0.0	-4903.45	-4083.86	-8987.31
1201	1209.63	3108.52	5055.69	-3152.68	-26562.79	1436.13	14106.1	-4204.07	97.11	0.0	-4799.4	-4106.96	-8906.36
1301	1196.79	3094.09	5020.56	-3148.37	-26184.82	1423.32	13951.74	-4450.75	98.25	0.0	-4646.69	-4352.49	-8999.18
1401	1255.54	3100.12	4971.69	-3096.24	-26479.04	1420.75	14053.84	-4341.08	98.48	0.0	-4773.33	-4242.6	-9015.94
1501	1222.14	3070.99	5048.2	-3137.14	-26601.93	1414.96	14025.02	-4158.91	95.88	0.0	-4957.76	-4063.03	-9020.79
1601	1240.64	3132.41	5015.01	-3161.81	-26410.02	1421.67	14022.18	-4386.11	96.65	0.0	-4739.91	-4289.46	-9029.38
1701	1203.29	3079.41	5046.41	-3146.84	-26512.24	1442.76	14045.75	-4287.52	95.92	0.0	-4841.47	-4191.6	-9033.07
1801	1236.95	3125.16	4997.27	-3166.11	-26248.2	1424.85	14000.08	-4423.04	94.27	0.0	-4629.99	-4328.77	-8958.76
1901	1211.95	3088.72	4973.14	-3111.41	-26409.4	1444.2	14063.13	-4356.92	98.71	0.0	-4739.67	-4258.21	-8997.88
2001	1253.76	3024.15	5074.41	-3135.14	-26498.44	1422.58	14096.61	-4343.72	95.75	0.0	-4762.06	-4247.97	-9010.04
2101	1257.15	3153.01	5002.44	-3148.04	-26565.29	1393.44	14073.2	-4265.01	96.81	0.0	-4834.09	-4168.2	-9002.29
2201	1286.03	3068.45	4995.48	-3171.62	-26712.82	1433.64	14132.45	-4118.76	93.58	0.0	-4968.4	-4025.18	-8993.59
2301	1224.9	3119.11	5027.92	-3133.88	-26523.74	1413.58	14011.84	-4268.34	94.95	0.0	-4860.27	-4173.4	-9033.66
2401	1236.05	3174.24	5044.29	-3152.85	-26364.7	1470.35	13981.72	-4308.67	95.57	0.0	-4610.9	-4213.1	-8824.01
2501	1229.27	3131.04	5023.33	-3166.52	-26728.44	1428.45	14144.82	-4147.34	96.42	0.0	-4938.05	-4050.92	-8988.97
2601	1168.57	3093.47	5038.89	-3169.49	-26658.14	1456.2	14164.49	-4147.56	95.9	0.0	-4906.01	-4051.66	-8957.67
2701	1247.36	3107.49	5059.63	-3128.04	-26472.86	1448.16	14054.45	-4350.55	97.34	0.0	-4683.82	-4253.21	-8937.03
2801	1223.28	3118.19	5009.06	-3092.96	-26398.4	1442.03	14100.45	-4440.58	96.74	0.0	-4598.36	-4343.85	-8942.2
2901	1216.79	3113.45	5034.54	-3147.59	-26587.99	1411.92	14158.75	-4283.96	95.39	0.0	-4800.13	-4188.57	-8988.7
3001	1254.76	3108.82	5040.04	-3110.01	-26405.17	1407.05	13997.18	-4351.38	95.1	0.0	-4707.32	-4256.27	-8963.6
3101	1239.31	3144.03	5033.9	-3155.8	-26419.0	1414.99	14047.43	-4340.62	94.54	0.0	-4695.14	-4246.08	-8941.22
3201	1208.14	3194.43	5038.25	-3138.04	-26504.51	1450.56	13950.03	-4251.01	96.33	0.0	-4801.14	-4154.68	-8955.82
3301	1208.8	3095.67	5073.38	-3130.58	-26438.36	1441.23	14077.34	-4396.1	96.02	0.0	-4672.51	-4300.09	-8972.6
3401	1178.88	3110.26	5040.1	-3160.58	-26391.84	1428.05	14049.87	-4380.67	95.19	0.0	-4745.26	-4285.48	-9030.74
3501	1218.15	3069.68	5044.05	-3165.14	-26574.44	1424.78	14114.84	-4290.96	95.14	0.0	-4868.09	-4195.82	-9063.91
3601	1208.39	3189.17	5037.44	-3132.57	-26511.12	1422.43	14080.53	-4327.44	96.6	0.0	-4705.72	-4230.83	-8936.56
3701	1259.55	3132.02	5059.29	-3155.1	-26520.44	1425.51	13963.08	-4253.93	97.03	0.0	-4836.1	-4156.91	-8993.0
3801	1268.72	3142.99	5073.79	-3162.41	-26517.06	1394.84	14008.05	-4197.02	96.37	0.0	-4791.09	-4100.65	-8891.73
3901	1236.07	3116.68	5010.33	-3178.9	-26570.88	1442.94	14037.87	-4186.11	94.6	0.0	-4905.89	-4091.51	-8997.4
4001	1243.26	3174.99	5045.21	-3132.42	-26672.89	1418.37	13951.58	-4057.2	93.94	0.0	-4971.91	-3963.26	-8935.17
4101	1235.07	3042.81	5059.85	-3137.69	-26794.46	1409.16	14105.31	-4065.69	93.38	0.0	-5079.93	-3972.3	-9052.24
4201	1245.4	3040.73	4987.93	-3160.38	-26646.94	1416.64	14000.4	-4085.41	93.35	0.0	-5116.22	-3992.06	-9108.28
4301	1238.02	3092.56	5037.41	-3176.46	-26744.36	1427.59	14077.82	-4079.15	94.85	0.0	-5047.43	-3984.3	-9031.73
4401	1213.9	3117.95	5043.16	-3132.15	-26567.46	1431.57	13990.46	-4193.67	95.03	0.0	-4902.58	-4098.64	-9001.22
4501	1177.65	3144.16	5030.49	-3192.3	-26586.75	1414.22	14021.65	-4102.71	95.44	0.0	-4990.9	-4007.27	-8998.17
4601	1219.19	3156.19	5009.94	-3137.41	-26676.57	1445.59	14103.69	-4195.59	95.54	0.0	-4879.38	-4100.06	-8979.43
4701	1174.89	3127.43	5045.73	-3124.18	-26711.74	1424.85	14101.57	-4130.12	95.6	0.0	-4961.46	-4034.52	-8995.98
4801	1229.1	3163.86	5017.82	-3155.03	-26597.04	1424.13	14020.56	-4089.52	94.34	0.0	-4896.58	-3995.19	-8891.77
4901	1198.45	3099.7	5021.81	-3248.15	-26334.38	1398.45	14062.79	-4413.22	94.24	0.0	-4801.35	-4318.98	-9120.33
5001	1247.46	3065.28	5000.05	-3179.14	-26419.14	1448.33	14057.07	-4348.86	94.44	0.0	-4780.09	-4254.42	-9034.51
5101	1218.86	3060.23	4993.37	-3135.42	-26473.69	1432.12	13981.95	-4287.45	93.8	0.0	-4922.58	-4193.65	-9116.23
5201	1228.69	3078.85	5008.86	-3170.92	-26584.97	1419.2	14026.23	-4138.8	93.72	0.0	-4994.06	-4045.09	-9039.15
5301	1169.7	3085.96	5010.54	-3185.47	-26476.6	1465.15	14079.97	-4272.05	93.21	0.0	-4850.75	-4178.84	-9029.59
5401	1207.08	3084.62	4996.35	-3157.61	-26457.83	1460.02	14072.9	-4345.12	92.31	0.0	-4794.48	-4252.81	-9047.29
5501	1208.67	3174.0	4993.19	-3151.46	-26614.02	1433.89	14100.61	-4238.98	92.64	0.0	-4855.12	-4146.34	-9001.46
5601	1199.34	3082.81	4986.87	-3164.7	-26493.91	1446.49	14076.87	-4265.53	91.69	0.0	-4866.24	-4173.84	-9040.07
5701	1284.8	3097.87	4979.64	-3152.08	-26401.89	1411.58	13962.81	-4319.25	93.06	0.0	-4817.28	-4226.19	-9043.47
5801	1241.17	3120.18	5017.23	-3171.58	-26504.94	1412.12	14127.78	-4324.66	94.22	0.0	-4758.03	-4230.44	-8988.46
5901	1181.65	3201.32	5005.76	-3134.33	-26565.15	1414.6	14010.27	-4252.8	94.2	0.0	-4885.89	-4158.59	-9044.48
6001	1248.28	3094.98	4974.1	-3181.66	-26345.25	1419.65	14063.13	-4364.23	93.65	0.0	-4726.76	-4270.58	-8997.34
6101	1219.69	3153.0	5033.77	-3107.94	-26391.55	1399.62	13921.31	-4233.0	95.2	0.0	-4772.11	-4137.8	-8909.9
6201	1207.78	3119.29	4991.23	-3170.19	-26541.87	1410.08	14069.09	-4204.53	92.68	0.0	-4914.59	-4111.86	-9026.44
6301	1231.64	3101.46	5018.5	-3166.13	-26602.88	1424.88	14066.22	-4150.99	91.12	0.0	-4926.31	-4059.88	-8986.19
6401	1288.81	3145.4	5020.7	-3114.37	-26497.23	1423.08	13983.63	-4249.26	93.78	0.0	-4749.99	-4155.48	-8905.46
6501	1202.55	3077.59	5009.34	-3171.62	-26709.79	1457.39	14127.78	-4165.24	92.69	0.0	-5006.76	-4072.55	-9079.31
6601	1254.01	3220.8	5002.05	-3122.12	-26608.98	1403.49	13934.75	-4074.27	94.35	0.0	-4915.99	-3979.92	-8895.91
6701	1175.58	3076.55	5025.37	-3135.26	-26414.68	1439.11	13989.45	-4209.84	94.65	0.0	-4843.87	-4115.19	-8959.06
6801	1177.81	3082.09	4972.19	-3130.28	-26596.35	1436.75	14071.92	-4144.63	93.59	0.0	-4985.86	-4051.05	-9036.9
6901	1273.43	3062.98	5038.7	-3112.94	-26652.9	1388.29	13951.96	-4044.34	95.79	0.0	-5050.48	-3948.54	-8999.02
7001	1198.25	3088.35	4994.51	-3124.06	-26707.13	1458.26	14025.15	-4009.3	94.3	0.0	-5066.66	-3915.0	-8981.66
7101	1199.98	3103.94	5019.33	-3155.36	-26722.86	1440.97	14092.93	-4079.06	92.83	0.0	-5021.08	-3986.22	-9007.3
7201	1233.06	3132.05	4973.55	-3108.21	-26649.36	1428.25	13992.54	-4053.33	94.41	0.0	-4998.11	-3958.92	-8957.04
7301	1249.02	3059.45	4999.75	-3144.61	-26773.22	1418.01	14015.65	-3979.37	92.99	0.0	-5175.94	-3886.38	-9062.32
7401	1222.37	3073.44	4960.55	-3191.43	-26607.95	1457.26	14067.59	-4086.22	92.73	0.0	-5018.18	-3993.5	-9011.67
7501	1248.22	3064.81	5002.2	-3107.29	-26655.23	1431.83	14013.65	-4080.62	93.67	0.0	-5001.81	-3986.95	-8988.76
7601	1230.12	3108.55	4991.4	-3126.88	-26843.23	1423.82	14098.4	-3988.31	93.35	0.0	-5117.82	-3894.96	-9012.78
7701	1181.21	3148.23	5035.71	-3121.36	-26736.8	1433.72	13985.47	-4015.72	94.75	0.0	-5073.81	-3920.98	-8994.78
7801	1201.18	3094.98	5047.92	-3182.97	-26456.27	1417.82	14015.1	-4283.75	94.08	0.0	-4862.24	-4189.67	-9051.91
7901	1259.94	3156.67	4976.67	-3118.6	-26650.35	1443.34	14031.31	-4082.16	91.41	0.0	-4901.03	-3990.75	-8891.78
8001	1241.68	3075.2	5005.86	-3146.9	-26563.29	1413.49	14007.12	-4157.36	93.95	0.0	-4966.84	-4063.41	-9030.25
8101	1208.02	3086.8	4985.48	-3182.77	-26742.17	1413.96	14057.2	-4074.81	94.8	0.0	-5173.48	-3980.0	-9153.48
8201	1180.0	3137.02	4974.89	-3138.72	-26778.79	1415.55	14040.84	-3941.92	93.44	0.0	-5169.2	-3848.48	-9017.67
8301	1283.51	3103.02	5041.51	-3102.33	-26927.5	1406.66	14019.89	-3902.96	94.31	0.0	-5175.24	-3808.65	-8983.89
8401	1178.98	3095.74	5015.35	-3161.02	-26831.04	1437.25	14080.25	-3985.1	93.51	0.0	-5184.49	-3891.6	-9076.08
8501	1207.46	3126.67	5000.02	-3143.04	-26790.81	1419.84	14030.7	-4021.94	93.91	0.0	-5149.15	-3928.03	-9077.18
8601	1254.33	3060.19	5002.35	-3153.9	-26812.1	1428.01	14101.84	-4007.18	92.23	0.0	-5119.28	-3914.96	-9034.24
8701	1228.16	3057.83	4998.72	-3184.45	-26826.64	1412.18	14119.65	-3932.81	92.52	0.0	-5194.55	-3840.29	-9034.84
8801	1204.84	3096.81	5014.88	-3128.0	-26795.43	1430.55	14069.45	-3998.22	93.24	0.0	-5106.91	-3904.98	-9011.89
8901	1234.25	3034.0	5031.67	-3136.53	-26718.0	1419.22	14106.95	-4103.99	93.94	0.0	-5028.45	-4010.05	-9038.49
9001	1234.11	3069.49	5031.82	-3160.2	-26654.74	1422.29	14061.03	-4095.58	93.49	0.0	-4996.2	-4002.09	-8998.29
9101	1236.09	3084.38	5036.36	-3152.76	-26708.16	1422.9	14123.24	-4115.39	94.85	0.0	-4957.94	-4020.54	-8978.48
9201	1214.49	3058.12	5027.86	-3189.34	-26564.05	1437.22	14077.69	-4192.72	94.67	0.0	-4938.02	-4098.05	-9036.07
9301	1248.31	3051.75	4991.22	-3134.23	-26424.72	1419.38	13973.52	-4266.05	95.31	0.0	-4874.78	-4170.74	-9045.52
9401	1298.63	3133.7	5019.59	-3141.14	-26541.71	1421.0	14013.35	-4150.86	94.74	0.0	-4796.57	-4056.12	-8852.7
9501	1186.61	3042.76	5031.57	-3138.87	-26457.27	1424.27	14070.21	-4296.43	94.37	0.0	-4840.72	-4202.06	-9042.78
9601	1191.76	3097.36	5001.89	-3199.34	-26742.6	1427.74	14121.12	-4027.65	92.49	0.0	-5102.06	-3935.16	-9037.22
9701	1196.35	3105.18	4980.57	-3185.71	-26466.33	1422.82	14086.38	-4248.54	93.06	0.0	-4860.73	-4155.47	-9016.21
9801	1236.74	3064.6	5011.36	-3185.45	-26729.79	1413.19	14115.55	-4088.95	93.11	0.0	-5073.79	-3995.84	-9069.63
9901	1178.41	3089.28	5008.15	-3180.04	-26434.09	1416.01	14037.49	-4267.51	93.54	0.0	-4884.78	-4173.96	-9058.74
Ligand Energy Terms
Frame #	BOND	ANGLE	DIHED	VDWAALS	EEL	1-4 VDW	1-4 EEL	EPB	ENPOLAR	EDISPER	GGAS	GSOLV	TOTAL
1	7.78	17.85	9.48	-2.56	48.26	12.3	-153.09	-20.07	2.75	0.0	-59.99	-17.32	-77.31
101	11.21	19.29	10.62	-1.71	43.78	12.46	-148.3	-19.74	2.74	0.0	-52.66	-17.0	-69.65
201	8.23	14.7	14.38	-3.01	48.03	13.32	-155.21	-19.61	2.74	0.0	-59.56	-16.87	-76.43
301	10.29	12.62	12.21	-2.24	48.33	13.07	-156.55	-18.78	2.71	0.0	-62.28	-16.08	-78.35
401	8.86	16.76	11.11	-1.1	43.34	14.19	-154.12	-18.2	2.69	0.0	-60.95	-15.51	-76.45
501	4.8	16.03	12.29	-2.44	46.08	14.71	-151.5	-19.78	2.67	0.0	-60.03	-17.11	-77.13
601	10.31	14.57	12.62	-2.32	46.2	12.97	-152.27	-19.61	2.7	0.0	-57.92	-16.91	-74.83
701	4.53	12.57	10.4	-2.76	45.67	13.78	-151.57	-20.03	2.67	0.0	-67.38	-17.37	-84.75
801	10.63	15.04	16.75	-2.2	44.38	13.11	-147.99	-19.32	2.73	0.0	-50.27	-16.59	-66.86
901	12.03	19.62	9.68	-1.99	42.38	12.4	-152.91	-18.56	2.68	0.0	-58.79	-15.88	-74.66
1001	11.45	24.25	15.24	-1.24	46.81	12.21	-153.37	-20.01	2.71	0.0	-44.65	-17.29	-61.94
1101	13.29	15.25	11.09	-2.34	45.99	12.42	-153.68	-18.98	2.7	0.0	-57.98	-16.28	-74.26
1201	9.78	15.41	11.0	-2.83	45.81	14.12	-151.28	-19.35	2.71	0.0	-57.99	-16.64	-74.63
1301	7.78	20.54	9.04	0.33	43.2	12.41	-148.92	-18.36	2.7	0.0	-55.64	-15.65	-71.29
1401	5.65	14.98	11.02	-1.27	45.5	13.68	-152.7	-19.41	2.67	0.0	-63.14	-16.75	-79.89
1501	7.63	11.14	12.01	-2.26	48.75	13.89	-152.77	-20.45	2.7	0.0	-61.6	-17.74	-79.34
1601	6.73	15.17	13.78	-1.28	43.98	14.39	-150.91	-18.16	2.69	0.0	-58.14	-15.47	-73.61
1701	9.46	17.47	11.82	-2.97	46.39	13.64	-150.45	-19.29	2.73	0.0	-54.65	-16.57	-71.21
1801	11.72	16.27	12.08	-2.13	46.25	12.64	-151.19	-19.75	2.71	0.0	-54.37	-17.04	-71.41
1901	9.31	20.09	12.61	-1.89	44.69	14.15	-151.8	-18.89	2.67	0.0	-52.84	-16.22	-69.06
2001	8.84	17.91	21.36	-3.57	49.79	12.31	-156.08	-20.75	2.63	0.0	-49.43	-18.12	-67.55
2101	5.55	12.04	10.15	-2.39	50.18	14.19	-156.0	-20.22	2.7	0.0	-66.27	-17.52	-83.8
2201	8.14	14.4	18.76	-4.03	48.14	12.11	-153.25	-20.07	2.69	0.0	-55.73	-17.38	-73.11
2301	8.81	23.47	13.8	-3.74	46.58	14.23	-154.09	-19.63	2.74	0.0	-50.94	-16.89	-67.82
2401	7.38	15.22	8.87	-1.41	43.05	14.33	-150.13	-19.03	2.7	0.0	-62.68	-16.33	-79.02
2501	6.13	13.95	14.82	0.07	45.16	13.05	-151.14	-19.3	2.67	0.0	-57.95	-16.63	-74.58
2601	5.4	14.06	13.6	-2.84	51.63	13.52	-152.7	-21.47	2.74	0.0	-57.34	-18.73	-76.06
2701	6.47	12.43	14.98	-1.3	45.48	12.18	-151.95	-18.95	2.72	0.0	-61.73	-16.22	-77.95
2801	6.33	28.6	11.36	-1.94	48.55	14.8	-152.37	-21.07	2.73	0.0	-44.66	-18.34	-63.0
2901	8.95	17.6	8.79	-3.23	45.59	11.99	-150.74	-19.19	2.73	0.0	-61.05	-16.47	-77.52
3001	9.67	18.24	13.37	-3.25	45.93	13.37	-154.31	-18.64	2.7	0.0	-56.97	-15.94	-72.91
3101	11.83	16.83	9.21	-3.37	46.04	12.59	-152.12	-19.24	2.71	0.0	-58.99	-16.53	-75.52
3201	14.68	19.97	10.42	-0.85	41.51	13.97	-149.98	-19.65	2.67	0.0	-50.29	-16.97	-67.26
3301	11.93	14.27	9.93	1.62	42.68	12.73	-151.74	-19.33	2.71	0.0	-58.57	-16.61	-75.18
3401	6.32	10.31	12.56	-1.61	48.67	13.78	-155.04	-19.08	2.67	0.0	-65.01	-16.41	-81.42
3501	13.25	16.44	11.26	-2.83	45.59	12.5	-152.62	-19.01	2.7	0.0	-56.41	-16.31	-72.72
3601	7.06	15.74	9.93	-1.57	47.63	13.6	-155.43	-19.86	2.68	0.0	-63.05	-17.18	-80.22
3701	5.61	17.39	12.31	-1.38	46.02	14.62	-152.12	-18.73	2.7	0.0	-57.55	-16.03	-73.58
3801	7.33	21.67	8.19	-3.5	46.78	12.03	-153.26	-19.47	2.71	0.0	-60.76	-16.76	-77.52
3901	7.35	13.06	12.15	-2.49	45.23	12.6	-152.08	-19.83	2.73	0.0	-64.17	-17.1	-81.27
4001	9.22	15.76	11.31	-0.61	47.45	13.28	-154.46	-18.88	2.69	0.0	-58.05	-16.19	-74.24
4101	4.07	18.29	10.03	-2.89	45.03	13.77	-153.31	-19.42	2.72	0.0	-65.01	-16.71	-81.71
4201	9.57	12.89	11.49	-2.08	50.11	13.28	-156.31	-20.42	2.71	0.0	-61.06	-17.71	-78.76
4301	11.95	15.89	10.76	-2.0	46.98	12.24	-152.91	-19.34	2.7	0.0	-57.08	-16.64	-73.72
4401	6.97	14.65	15.25	-2.83	45.89	12.41	-152.32	-18.86	2.72	0.0	-59.98	-16.14	-76.12
4501	8.74	17.08	13.7	-1.26	45.52	15.31	-152.33	-18.71	2.67	0.0	-53.23	-16.04	-69.27
4601	9.51	17.45	14.41	-1.61	48.36	13.06	-154.81	-20.2	2.73	0.0	-53.62	-17.48	-71.1
4701	6.87	17.17	11.03	-3.1	46.13	13.38	-152.02	-19.89	2.7	0.0	-60.55	-17.19	-77.74
4801	13.63	17.8	12.24	-2.08	48.37	13.22	-150.02	-20.49	2.73	0.0	-46.84	-17.76	-64.6
4901	5.51	16.62	10.68	-0.53	44.77	14.17	-153.36	-18.5	2.73	0.0	-62.14	-15.77	-77.91
5001	8.61	18.26	16.22	-1.84	46.38	13.02	-154.72	-18.39	2.7	0.0	-54.06	-15.69	-69.76
5101	10.53	20.72	15.62	-3.11	41.7	13.26	-151.56	-17.3	2.7	0.0	-52.84	-14.6	-67.44
5201	5.99	11.43	12.03	-2.23	47.76	11.96	-152.18	-20.18	2.72	0.0	-65.24	-17.46	-82.7
5301	12.96	12.75	16.59	-2.99	52.76	13.84	-153.03	-22.17	2.67	0.0	-47.13	-19.5	-66.63
5401	9.4	19.44	14.51	-2.78	41.82	12.33	-150.16	-19.05	2.72	0.0	-55.44	-16.34	-71.78
5501	10.92	18.35	13.0	-2.64	48.13	14.6	-156.18	-19.91	2.71	0.0	-53.81	-17.2	-71.02
5601	6.93	22.34	18.1	-3.15	44.57	12.22	-152.22	-19.22	2.72	0.0	-51.22	-16.5	-67.72
5701	8.94	13.99	9.57	-3.29	48.1	12.82	-152.8	-19.93	2.71	0.0	-62.66	-17.22	-79.88
5801	10.88	12.17	12.25	-3.12	47.78	11.92	-150.61	-19.89	2.72	0.0	-58.73	-17.17	-75.91
5901	8.82	22.17	13.66	-3.11	45.46	11.11	-152.46	-20.26	2.76	0.0	-54.34	-17.5	-71.84
6001	8.76	15.73	14.08	-0.32	45.6	14.39	-152.56	-18.04	2.69	0.0	-54.31	-15.35	-69.67
6101	6.67	17.9	13.9	-1.85	45.97	12.81	-152.2	-19.3	2.68	0.0	-56.79	-16.61	-73.41
6201	13.57	15.53	10.99	-2.05	45.77	14.48	-152.83	-19.23	2.71	0.0	-54.55	-16.52	-71.06
6301	11.61	13.18	14.69	-2.47	45.41	14.89	-151.14	-19.03	2.69	0.0	-53.83	-16.35	-70.18
6401	8.12	16.67	9.57	-2.23	46.87	11.31	-153.52	-20.29	2.7	0.0	-63.21	-17.59	-80.8
6501	11.45	20.45	18.93	-3.62	49.35	12.26	-158.12	-19.32	2.72	0.0	-49.31	-16.6	-65.91
6601	6.82	20.34	20.36	-3.41	43.43	13.06	-150.02	-19.3	2.69	0.0	-49.44	-16.61	-66.05
6701	12.03	13.44	11.18	-1.33	46.76	12.74	-155.73	-18.75	2.73	0.0	-60.91	-16.02	-76.93
6801	10.94	18.64	8.9	-1.03	42.9	12.12	-152.78	-19.07	2.7	0.0	-60.31	-16.37	-76.68
6901	8.72	11.37	16.84	-1.45	47.57	14.15	-153.77	-19.47	2.71	0.0	-56.56	-16.76	-73.32
7001	11.64	15.67	16.65	-3.23	45.26	13.85	-154.24	-18.89	2.7	0.0	-54.4	-16.2	-70.6
7101	7.8	13.28	15.16	-2.16	42.22	12.79	-147.71	-19.72	2.73	0.0	-58.62	-16.99	-75.6
7201	10.73	16.02	9.74	-3.05	44.56	12.59	-150.17	-18.85	2.72	0.0	-59.57	-16.13	-75.7
7301	9.49	20.47	10.12	-2.28	49.41	11.8	-154.62	-20.29	2.72	0.0	-55.62	-17.57	-73.19
7401	5.25	17.89	11.36	-0.68	45.54	14.5	-151.07	-18.99	2.71	0.0	-57.21	-16.27	-73.48
7501	10.06	15.48	9.64	-3.05	44.33	11.98	-151.44	-19.23	2.74	0.0	-63.0	-16.48	-79.49
7601	6.27	15.64	15.24	-1.22	43.75	12.84	-150.72	-18.9	2.73	0.0	-58.22	-16.17	-74.39
7701	11.64	17.12	10.15	-0.44	44.96	14.37	-154.61	-18.46	2.7	0.0	-56.8	-15.76	-72.57
7801	10.78	12.97	14.05	-4.23	49.1	13.33	-154.92	-19.53	2.7	0.0	-58.91	-16.82	-75.74
7901	15.41	12.77	10.98	-1.91	45.25	12.09	-153.32	-18.92	2.71	0.0	-58.74	-16.21	-74.95
8001	6.87	18.24	14.43	-2.76	44.04	15.57	-152.62	-19.05	2.72	0.0	-56.23	-16.33	-72.56
8101	10.62	15.01	12.56	-3.15	44.89	13.93	-152.5	-19.05	2.73	0.0	-58.65	-16.32	-74.97
8201	10.12	15.67	17.8	-3.27	49.81	15.0	-154.95	-20.3	2.69	0.0	-49.83	-17.61	-67.44
8301	4.99	17.58	14.2	-1.5	49.25	13.92	-154.46	-20.33	2.67	0.0	-56.01	-17.66	-73.67
8401	7.94	20.58	19.35	-2.48	51.6	15.1	-154.93	-21.75	2.66	0.0	-42.85	-19.09	-61.93
8501	9.21	13.16	12.8	-2.32	46.17	11.21	-151.8	-19.73	2.69	0.0	-61.58	-17.05	-78.63
8601	6.21	17.92	9.13	-1.93	46.6	13.43	-151.23	-19.78	2.75	0.0	-59.88	-17.04	-76.91
8701	3.39	13.37	16.11	-3.85	45.86	12.96	-152.1	-19.41	2.67	0.0	-64.26	-16.74	-81.0
8801	12.51	13.56	14.82	0.23	50.4	13.29	-154.73	-20.2	2.68	0.0	-49.91	-17.52	-67.43
8901	9.34	17.98	10.15	-2.53	41.51	13.18	-147.35	-18.6	2.73	0.0	-57.71	-15.87	-73.58
9001	7.63	13.98	12.34	-1.17	44.43	12.97	-152.86	-20.1	2.72	0.0	-62.68	-17.37	-80.05
9101	13.39	16.09	12.39	-4.15	43.76	14.12	-153.74	-18.69	2.72	0.0	-58.14	-15.97	-74.12
9201	6.03	12.09	10.66	-3.13	44.76	14.36	-148.76	-19.98	2.71	0.0	-64.0	-17.27	-81.27
9301	14.7	13.79	12.48	-3.16	47.06	11.12	-152.01	-19.85	2.75	0.0	-56.02	-17.1	-73.12
9401	7.92	18.32	19.33	-1.34	45.31	16.41	-148.59	-19.22	2.65	0.0	-42.65	-16.57	-59.23
9501	6.34	14.32	16.26	-1.99	43.89	14.33	-148.26	-20.08	2.72	0.0	-55.11	-17.36	-72.47
9601	5.4	16.57	13.08	-2.72	46.61	13.29	-152.89	-19.95	2.69	0.0	-60.65	-17.26	-77.91
9701	8.79	15.8	12.04	-3.15	46.99	13.57	-154.07	-18.92	2.75	0.0	-60.01	-16.17	-76.19
9801	7.75	13.84	11.01	-3.01	47.27	15.0	-152.06	-19.39	2.7	0.0	-60.2	-16.7	-76.9
9901	10.33	20.48	8.17	-2.4	41.79	11.97	-148.23	-18.92	2.75	0.0	-57.89	-16.17	-74.06
Delta Energy Terms
Frame #	BOND	ANGLE	DIHED	VDWAALS	EEL	1-4 VDW	1-4 EEL	EPB	ENPOLAR	EDISPER	GGAS	GSOLV	TOTAL
1	0.0	-0.0	0.0	-31.79	-8.84	0.0	-0.0	28.33	-3.0	0.0	-40.63	25.33	-15.31
101	-0.0	-0.0	0.0	-31.85	-7.43	-0.0	-0.0	25.5	-2.77	0.0	-39.28	22.73	-16.55
201	-0.0	-0.0	0.0	-31.86	-3.12	-0.0	0.0	20.14	-2.75	0.0	-34.98	17.4	-17.58
301	-0.0	-0.0	0.0	-36.41	-15.61	0.0	-0.0	29.65	-3.23	0.0	-52.02	26.42	-25.6
401	-0.0	-0.0	0.0	-40.96	-15.5	0.0	-0.0	31.38	-3.39	0.0	-56.46	28.0	-28.46
501	0.0	-0.0	-0.0	-39.87	-15.74	-0.0	-0.0	30.92	-3.2	0.0	-55.61	27.71	-27.9
601	-0.0	0.0	0.0	-35.41	-19.53	-0.0	-0.0	28.96	-3.19	0.0	-54.93	25.78	-29.16
701	-0.0	0.0	0.0	-35.47	-12.76	-0.0	0.0	27.9	-3.13	0.0	-48.23	24.77	-23.45
801	-0.0	0.0	0.0	-36.91	-16.02	0.0	-0.0	31.41	-3.36	0.0	-52.93	28.05	-24.88
901	-0.0	-0.0	0.0	-36.32	-17.63	-0.0	-0.0	31.23	-3.38	0.0	-53.96	27.85	-26.11
1001	0.0	-0.0	-0.0	-39.63	-13.15	0.0	-0.0	28.92	-3.29	0.0	-52.78	25.63	-27.14
1101	-0.0	0.0	0.0	-37.37	-11.01	-0.0	0.0	24.91	-3.06	0.0	-48.38	21.85	-26.53
1201	0.0	0.0	-0.0	-36.3	-13.54	-0.0	-0.0	28.27	-3.26	0.0	-49.84	25.01	-24.83
1301	-0.0	0.0	-0.0	-39.53	-11.38	0.0	0.0	25.85	-3.1	0.0	-50.91	22.74	-28.16
1401	0.0	0.0	0.0	-39.25	-9.52	0.0	0.0	28.15	-3.14	0.0	-48.76	25.02	-23.75
1501	0.0	0.0	0.0	-37.81	-12.25	-0.0	0.0	26.67	-3.24	0.0	-50.06	23.43	-26.63
1601	0.0	0.0	0.0	-39.46	-15.4	0.0	0.0	28.95	-3.13	0.0	-54.86	25.82	-29.04
1701	-0.0	-0.0	-0.0	-36.43	-14.34	-0.0	-0.0	26.18	-2.99	0.0	-50.77	23.2	-27.58
1801	0.0	0.0	-0.0	-39.09	-16.7	0.0	-0.0	32.5	-3.23	0.0	-55.79	29.27	-26.52
1901	0.0	-0.0	0.0	-39.25	-13.78	0.0	-0.0	29.85	-3.15	0.0	-53.03	26.7	-26.33
2001	-0.0	0.0	0.0	-39.62	-12.93	0.0	-0.0	28.5	-3.02	0.0	-52.55	25.48	-27.06
2101	0.0	0.0	-0.0	-38.43	-13.91	0.0	0.0	27.54	-3.25	0.0	-52.34	24.29	-28.05
2201	0.0	0.0	0.0	-37.53	-14.61	-0.0	0.0	28.36	-3.34	0.0	-52.14	25.02	-27.12
2301	-0.0	0.0	-0.0	-33.82	-10.2	-0.0	0.0	26.93	-2.97	0.0	-44.02	23.97	-20.06
2401	-0.0	-0.0	-0.0	-36.52	-13.71	-0.0	0.0	27.97	-3.11	0.0	-50.23	24.87	-25.36
2501	-0.0	0.0	0.0	-30.73	-16.97	0.0	0.0	25.54	-3.03	0.0	-47.7	22.51	-25.19
2601	-0.0	0.0	-0.0	-37.98	-14.43	0.0	-0.0	28.61	-3.26	0.0	-52.41	25.35	-27.06
2701	-0.0	0.0	0.0	-37.99	-12.06	0.0	-0.0	33.22	-3.41	0.0	-50.05	29.81	-20.25
2801	0.0	0.0	-0.0	-34.61	-16.16	0.0	0.0	31.56	-3.26	0.0	-50.77	28.3	-22.47
2901	-0.0	-0.0	-0.0	-37.14	-17.87	-0.0	0.0	31.52	-3.38	0.0	-55.01	28.14	-26.87
3001	0.0	-0.0	0.0	-34.76	-16.8	0.0	-0.0	32.04	-3.29	0.0	-51.56	28.75	-22.81
3101	-0.0	0.0	0.0	-32.66	-14.46	-0.0	-0.0	26.87	-3.0	0.0	-47.12	23.87	-23.26
3201	0.0	-0.0	0.0	-33.35	-16.97	0.0	0.0	27.63	-2.97	0.0	-50.32	24.66	-25.66
3301	-0.0	0.0	-0.0	-35.88	-14.93	0.0	-0.0	29.03	-3.13	0.0	-50.81	25.9	-24.91
3401	-0.0	0.0	-0.0	-32.45	-22.05	-0.0	0.0	31.11	-3.24	0.0	-54.5	27.87	-26.63
3501	-0.0	0.0	0.0	-36.16	-15.76	-0.0	0.0	31.26	-3.16	0.0	-51.92	28.09	-23.83
3601	-0.0	0.0	0.0	-33.98	-12.55	0.0	-0.0	28.9	-3.22	0.0	-46.53	25.67	-20.86
3701	0.0	-0.0	-0.0	-32.64	-19.62	-0.0	0.0	28.67	-2.83	0.0	-52.26	25.83	-26.43
3801	-0.0	-0.0	-0.0	-38.18	-15.39	-0.0	-0.0	30.35	-3.34	0.0	-53.56	27.0	-26.56
3901	-0.0	-0.0	0.0	-23.94	-5.19	-0.0	0.0	22.48	-2.59	0.0	-29.13	19.89	-9.24
4001	0.0	0.0	0.0	-23.85	-3.23	0.0	-0.0	19.89	-2.35	0.0	-27.08	17.54	-9.53
4101	0.0	0.0	-0.0	-35.68	-12.52	-0.0	0.0	34.46	-3.24	0.0	-48.2	31.22	-16.98
4201	-0.0	0.0	-0.0	-33.32	-17.06	-0.0	-0.0	29.68	-3.25	0.0	-50.38	26.43	-23.95
4301	-0.0	0.0	0.0	-30.15	-8.44	0.0	0.0	28.65	-2.96	0.0	-38.59	25.69	-12.9
4401	-0.0	-0.0	-0.0	-27.4	-7.04	0.0	0.0	21.68	-2.69	0.0	-34.44	18.99	-15.45
4501	-0.0	0.0	-0.0	-24.93	-7.04	0.0	-0.0	20.96	-2.36	0.0	-31.97	18.6	-13.37
4601	-0.0	0.0	-0.0	-26.44	-9.77	-0.0	0.0	25.51	-2.47	0.0	-36.21	23.04	-13.17
4701	-0.0	0.0	-0.0	-31.62	-9.61	0.0	-0.0	27.01	-2.73	0.0	-41.23	24.28	-16.94
4801	-0.0	0.0	0.0	-28.12	-5.19	0.0	-0.0	22.1	-2.71	0.0	-33.31	19.39	-13.92
4901	-0.0	-0.0	-0.0	-28.29	-8.09	-0.0	0.0	24.02	-2.81	0.0	-36.38	21.22	-15.16
5001	-0.0	0.0	0.0	-29.6	-9.55	0.0	0.0	26.47	-2.73	0.0	-39.15	23.74	-15.41
5101	-0.0	-0.0	-0.0	-29.93	-7.18	-0.0	-0.0	25.54	-2.79	0.0	-37.11	22.75	-14.37
5201	-0.0	0.0	0.0	-30.23	-8.07	0.0	-0.0	24.48	-2.68	0.0	-38.3	21.8	-16.5
5301	0.0	-0.0	-0.0	-30.49	-14.39	0.0	0.0	28.66	-2.57	0.0	-44.88	26.09	-18.79
5401	-0.0	0.0	0.0	-30.48	-9.09	-0.0	-0.0	24.08	-2.45	0.0	-39.58	21.63	-17.95
5501	0.0	0.0	0.0	-22.28	-10.2	0.0	0.0	26.77	-2.43	0.0	-32.48	24.35	-8.13
5601	0.0	-0.0	-0.0	-26.3	-7.35	0.0	-0.0	25.16	-2.81	0.0	-33.65	22.35	-11.3
5701	0.0	0.0	-0.0	-29.62	-6.14	-0.0	-0.0	23.35	-2.59	0.0	-35.76	20.75	-15.0
5801	0.0	0.0	0.0	-23.33	-1.65	0.0	0.0	17.25	-2.43	0.0	-24.99	14.82	-10.17
5901	0.0	-0.0	-0.0	-27.97	-6.83	-0.0	0.0	25.09	-2.62	0.0	-34.79	22.47	-12.32
6001	0.0	0.0	-0.0	-27.52	-5.58	0.0	-0.0	21.73	-2.8	0.0	-33.1	18.93	-14.17
6101	-0.0	0.0	-0.0	-25.85	-3.28	0.0	0.0	20.54	-2.34	0.0	-29.13	18.2	-10.93
6201	-0.0	-0.0	-0.0	-24.43	-3.92	-0.0	0.0	20.71	-2.5	0.0	-28.35	18.21	-10.14
6301	0.0	-0.0	0.0	-23.56	-6.34	-0.0	0.0	21.61	-2.21	0.0	-29.9	19.4	-10.51
6401	-0.0	-0.0	-0.0	-28.84	-3.76	-0.0	-0.0	21.24	-2.69	0.0	-32.6	18.55	-14.05
6501	-0.0	0.0	-0.0	-27.75	-3.57	0.0	-0.0	20.8	-2.77	0.0	-31.32	18.03	-13.29
6601	-0.0	0.0	0.0	-24.16	-3.58	0.0	0.0	17.4	-2.18	0.0	-27.74	15.22	-12.52
6701	-0.0	-0.0	0.0	-22.72	-4.67	-0.0	0.0	17.58	-2.14	0.0	-27.39	15.44	-11.94
6801	0.0	-0.0	-0.0	-22.2	-5.3	0.0	0.0	18.56	-1.98	0.0	-27.5	16.58	-10.92
6901	0.0	-0.0	-0.0	-25.14	-3.92	0.0	0.0	24.03	-2.56	0.0	-29.06	21.47	-7.59
7001	-0.0	-0.0	0.0	-31.36	-2.72	0.0	0.0	22.57	-2.74	0.0	-34.08	19.83	-14.24
7101	-0.0	-0.0	0.0	-22.0	-4.7	0.0	-0.0	18.48	-2.26	0.0	-26.71	16.22	-10.49
7201	-0.0	-0.0	0.0	-23.26	-6.59	0.0	-0.0	20.39	-2.44	0.0	-29.85	17.95	-11.9
7301	-0.0	-0.0	-0.0	-22.04	-6.31	-0.0	-0.0	22.0	-2.6	0.0	-28.35	19.4	-8.95
7401	0.0	-0.0	0.0	-24.32	-8.42	0.0	-0.0	22.23	-2.26	0.0	-32.75	19.97	-12.78
7501	0.0	-0.0	-0.0	-25.69	-9.98	0.0	0.0	28.11	-2.51	0.0	-35.67	25.6	-10.07
7601	0.0	-0.0	-0.0	-25.99	-6.19	0.0	-0.0	22.36	-2.36	0.0	-32.18	20.0	-12.18
7701	0.0	-0.0	0.0	-24.49	-7.53	-0.0	-0.0	24.57	-2.31	0.0	-32.03	22.27	-9.76
7801	0.0	-0.0	-0.0	-25.39	-7.34	0.0	-0.0	24.06	-2.4	0.0	-32.73	21.65	-11.07
7901	-0.0	-0.0	-0.0	-25.15	-12.33	0.0	0.0	28.66	-2.62	0.0	-37.47	26.04	-11.44
8001	-0.0	-0.0	-0.0	-32.93	-5.69	-0.0	-0.0	26.81	-3.08	0.0	-38.63	23.72	-14.9
8101	0.0	0.0	0.0	-22.89	-4.15	-0.0	0.0	19.47	-2.39	0.0	-27.04	17.08	-9.95
8201	0.0	-0.0	0.0	-27.0	-7.62	0.0	0.0	24.75	-2.67	0.0	-34.61	22.08	-12.54
8301	-0.0	-0.0	0.0	-27.64	-3.87	0.0	0.0	21.86	-2.76	0.0	-31.51	19.1	-12.41
8401	-0.0	0.0	0.0	-28.65	-6.77	-0.0	-0.0	23.56	-2.82	0.0	-35.42	20.74	-14.67
8501	0.0	-0.0	-0.0	-26.57	-4.47	0.0	0.0	22.38	-2.47	0.0	-31.04	19.91	-11.13
8601	-0.0	-0.0	0.0	-27.17	-3.58	0.0	0.0	23.17	-2.81	0.0	-30.75	20.36	-10.39
8701	0.0	0.0	-0.0	-25.49	-6.23	-0.0	0.0	20.77	-2.32	0.0	-31.72	18.44	-13.28
8801	-0.0	-0.0	0.0	-31.74	-4.01	-0.0	-0.0	25.37	-3.02	0.0	-35.75	22.35	-13.4
8901	-0.0	0.0	0.0	-24.7	-7.92	0.0	-0.0	23.97	-2.56	0.0	-32.61	21.41	-11.21
9001	-0.0	0.0	0.0	-27.37	-4.26	0.0	0.0	24.11	-2.66	0.0	-31.63	21.45	-10.18
9101	-0.0	-0.0	0.0	-27.16	-3.31	0.0	-0.0	21.49	-2.57	0.0	-30.46	18.93	-11.53
9201	-0.0	-0.0	0.0	-26.73	-5.68	-0.0	-0.0	21.85	-2.68	0.0	-32.42	19.17	-13.25
9301	-0.0	0.0	0.0	-25.61	-5.86	0.0	-0.0	21.38	-2.52	0.0	-31.47	18.86	-12.61
9401	0.0	0.0	-0.0	-29.79	-7.96	-0.0	-0.0	25.34	-2.76	0.0	-37.75	22.58	-15.17
9501	0.0	0.0	0.0	-32.32	-4.44	0.0	-0.0	26.93	-3.21	0.0	-36.76	23.73	-13.03
9601	0.0	-0.0	0.0	-26.59	-8.05	0.0	-0.0	20.69	-2.61	0.0	-34.64	18.08	-16.56
9701	-0.0	-0.0	0.0	-28.02	-6.64	-0.0	0.0	24.07	-2.79	0.0	-34.66	21.28	-13.37
9801	0.0	-0.0	0.0	-23.79	-8.77	-0.0	0.0	21.5	-2.8	0.0	-32.56	18.71	-13.86
9901	0.0	0.0	0.0	-25.06	-12.12	-0.0	-0.0	26.13	-2.56	0.0	-37.18	23.57	-13.61
