# Supplementary material for: A Network Pharmacology Prediction and Molecular Docking-Based Strategy to Explore the Potential Pharmacological Mechanism of Astragalus membranaceus for Glioma
Source: Int J Mol Sci. 2023 Nov 14;24(22):16306. doi: 10.3390/ijms242216306 (PMC10671347; doi:10.3390/ijms242216306)
Supplement: Supplementary file 1 [file ijms-24-16306-s001.zip › Table S17 2q8g MMGBSA.csv]

GENERALIZED BORN:
Complex Energy Terms
Frame #	BOND	ANGLE	DIHED	VDWAALS	EEL	1-4 VDW	1-4 EEL	EGB	ESURF	GGAS	GSOLV	TOTAL
1	1229.6	3086.93	5138.54	-3208.61	-26450.85	1458.02	13860.12	-4233.22	135.39	-4886.25	-4097.83	-8984.08
101	1254.52	3113.54	5016.74	-3191.43	-26160.46	1437.8	13828.33	-4393.73	138.15	-4700.96	-4255.58	-8956.54
201	1300.52	3068.74	5068.89	-3179.81	-26243.46	1420.53	13885.55	-4373.47	139.08	-4679.04	-4234.39	-8913.43
301	1140.91	3157.25	5053.67	-3179.88	-26299.45	1445.63	13932.27	-4406.59	138.95	-4749.61	-4267.64	-9017.25
401	1224.08	3101.63	5067.45	-3183.92	-26273.84	1441.35	13878.09	-4388.72	141.7	-4745.15	-4247.02	-8992.17
501	1198.13	3163.12	5016.95	-3187.11	-26276.6	1434.89	13922.81	-4360.47	135.15	-4727.82	-4225.32	-8953.14
601	1268.09	3112.42	5070.58	-3155.05	-26430.29	1452.84	13934.66	-4295.75	139.43	-4746.75	-4156.32	-8903.07
701	1222.86	3094.74	5066.91	-3148.76	-26205.16	1402.65	13864.23	-4474.09	143.22	-4702.53	-4330.86	-9033.39
801	1181.73	3098.06	5065.09	-3189.45	-26328.39	1434.56	13976.56	-4372.19	140.27	-4761.84	-4231.92	-8993.76
901	1221.13	3123.1	5000.96	-3193.42	-26205.7	1450.63	13908.71	-4446.42	137.64	-4694.58	-4308.77	-9003.35
1001	1275.98	3077.67	5074.94	-3187.96	-26142.52	1420.45	13814.35	-4414.27	141.62	-4667.1	-4272.65	-8939.74
1101	1262.18	3111.98	4981.26	-3173.3	-26525.89	1453.08	13880.89	-4110.26	139.48	-5009.81	-3970.78	-8980.59
1201	1219.41	3123.93	5066.69	-3191.82	-26530.52	1450.26	13954.82	-4163.18	138.13	-4907.23	-4025.06	-8932.29
1301	1204.57	3114.63	5029.6	-3187.56	-26153.0	1435.72	13802.82	-4400.42	140.82	-4753.23	-4259.6	-9012.83
1401	1261.19	3115.09	4982.71	-3136.75	-26443.05	1434.43	13901.14	-4250.25	139.75	-4885.24	-4110.5	-8995.74
1501	1229.77	3082.13	5060.21	-3177.21	-26565.43	1428.85	13872.26	-4103.63	139.17	-5069.42	-3964.46	-9033.89
1601	1247.37	3147.58	5028.79	-3202.54	-26381.43	1436.06	13871.26	-4287.65	137.84	-4852.91	-4149.82	-9002.73
1701	1212.75	3096.88	5058.23	-3186.25	-26480.19	1456.4	13895.29	-4225.92	137.88	-4946.89	-4088.04	-9034.93
1801	1248.67	3141.42	5009.35	-3207.33	-26218.66	1437.49	13848.9	-4360.65	136.61	-4740.15	-4224.04	-8964.19
1901	1221.26	3108.81	4985.75	-3152.56	-26378.49	1458.35	13911.33	-4275.63	141.26	-4845.54	-4134.37	-8979.91
2001	1262.6	3042.06	5095.77	-3178.33	-26461.57	1434.89	13940.53	-4266.49	137.65	-4864.04	-4128.84	-8992.88
2101	1262.7	3165.06	5012.59	-3188.86	-26529.03	1407.64	13917.2	-4207.47	139.03	-4952.7	-4068.44	-9021.15
2201	1294.17	3082.84	5014.24	-3213.18	-26679.28	1445.75	13979.2	-4044.29	133.24	-5076.27	-3911.05	-8987.32
2301	1233.71	3142.59	5041.71	-3171.44	-26487.36	1427.81	13857.75	-4201.24	140.41	-4955.23	-4060.83	-9016.06
2401	1243.44	3189.46	5053.16	-3190.78	-26335.36	1484.68	13831.59	-4256.01	138.3	-4723.82	-4117.72	-8841.54
2501	1235.4	3144.99	5038.15	-3197.17	-26700.25	1441.5	13993.68	-4093.72	140.29	-5043.7	-3953.43	-8997.13
2601	1173.96	3107.53	5052.49	-3210.31	-26620.93	1469.72	14011.79	-4102.93	138.16	-5015.75	-3964.77	-8980.52
2701	1253.83	3119.91	5074.61	-3167.33	-26439.45	1460.34	13902.49	-4256.52	140.32	-4795.6	-4116.2	-8911.8
2801	1229.61	3146.79	5020.42	-3129.51	-26366.01	1456.83	13948.08	-4382.0	140.97	-4693.78	-4241.03	-8934.81
2901	1225.74	3131.05	5043.34	-3187.97	-26560.26	1423.91	14008.01	-4214.65	140.03	-4916.19	-4074.62	-8990.81
3001	1264.44	3127.06	5053.41	-3148.02	-26376.04	1420.42	13842.88	-4278.83	139.51	-4815.85	-4139.32	-8955.18
3101	1251.14	3160.86	5043.11	-3191.83	-26387.42	1427.58	13895.32	-4289.68	135.12	-4801.25	-4154.55	-8955.8
3201	1222.82	3214.4	5048.68	-3172.24	-26479.98	1464.53	13800.04	-4198.57	139.24	-4901.74	-4059.33	-8961.07
3301	1220.74	3109.93	5083.31	-3164.84	-26410.6	1453.96	13925.6	-4325.76	140.52	-4781.89	-4185.25	-8967.14
3401	1185.2	3120.57	5052.66	-3194.63	-26365.23	1441.82	13894.83	-4312.76	137.44	-4864.77	-4175.32	-9040.09
3501	1231.4	3086.12	5055.3	-3204.13	-26544.61	1437.28	13962.22	-4240.79	136.94	-4976.42	-4103.85	-9080.27
3601	1215.45	3204.91	5047.37	-3168.13	-26476.04	1436.03	13925.1	-4262.83	138.86	-4815.3	-4123.96	-8939.26
3701	1265.16	3149.4	5071.6	-3189.11	-26494.04	1440.13	13810.96	-4166.44	139.48	-4945.91	-4026.96	-8972.87
3801	1276.05	3164.66	5081.98	-3204.09	-26485.68	1406.87	13854.79	-4141.56	138.3	-4905.41	-4003.26	-8908.67
3901	1243.42	3129.74	5022.49	-3205.34	-26530.83	1455.54	13885.79	-4146.8	134.59	-4999.19	-4012.21	-9011.4
4001	1252.47	3190.75	5056.52	-3156.87	-26628.68	1431.65	13797.12	-4026.91	134.6	-5057.03	-3892.31	-8949.34
4101	1239.15	3061.1	5069.88	-3176.25	-26761.95	1422.94	13952.0	-4014.24	136.96	-5193.14	-3877.28	-9070.42
4201	1254.97	3053.62	4999.41	-3195.78	-26613.89	1429.92	13844.09	-4028.54	134.33	-5227.66	-3894.22	-9121.88
4301	1249.96	3108.45	5048.17	-3208.61	-26705.82	1439.83	13924.91	-4010.96	136.65	-5143.11	-3874.32	-9017.42
4401	1220.86	3132.6	5058.4	-3162.38	-26528.61	1443.99	13838.14	-4139.03	138.01	-4996.99	-4001.02	-8998.01
4501	1186.39	3161.24	5044.19	-3218.49	-26548.28	1429.53	13869.31	-4060.53	136.84	-5076.1	-3923.69	-8999.79
4601	1228.7	3173.64	5024.35	-3165.46	-26637.97	1458.65	13948.88	-4136.63	138.29	-4969.2	-3998.34	-8967.54
4701	1181.75	3144.6	5056.76	-3158.89	-26675.22	1438.22	13949.54	-4084.39	140.36	-5063.24	-3944.03	-9007.27
4801	1242.73	3181.66	5030.07	-3185.22	-26553.86	1437.36	13870.54	-4061.63	137.33	-4976.73	-3924.3	-8901.03
4901	1203.96	3116.32	5032.49	-3276.97	-26297.71	1412.61	13909.43	-4361.43	136.03	-4899.87	-4225.41	-9125.28
5001	1256.07	3083.55	5016.27	-3210.57	-26382.31	1461.35	13902.35	-4293.88	137.29	-4873.3	-4156.58	-9029.89
5101	1229.39	3080.95	5008.99	-3168.47	-26439.16	1445.38	13830.4	-4229.59	137.01	-5012.53	-4092.58	-9105.11
5201	1234.68	3090.28	5020.89	-3203.38	-26545.28	1431.16	13874.05	-4086.89	134.72	-5097.6	-3952.18	-9049.78
5301	1182.66	3098.7	5027.13	-3218.95	-26438.24	1478.99	13926.94	-4205.04	133.29	-4942.77	-4071.76	-9014.52
5401	1216.48	3104.06	5010.86	-3190.87	-26425.1	1472.34	13922.74	-4276.41	133.54	-4889.5	-4142.87	-9032.37
5501	1219.59	3192.35	5006.19	-3176.38	-26576.09	1448.49	13944.44	-4171.46	135.54	-4941.41	-4035.92	-8977.34
5601	1206.27	3105.15	5004.96	-3194.15	-26456.7	1458.71	13924.65	-4198.17	131.84	-4951.11	-4066.33	-9017.43
5701	1293.74	3111.86	4989.21	-3184.99	-26359.93	1424.4	13810.01	-4269.41	136.89	-4915.69	-4132.52	-9048.21
5801	1252.05	3132.35	5029.48	-3198.03	-26458.81	1424.04	13977.17	-4275.23	135.84	-4841.74	-4139.39	-8981.13
5901	1190.47	3223.49	5019.42	-3165.41	-26526.51	1425.71	13857.81	-4205.63	138.81	-4975.02	-4066.82	-9041.84
6001	1257.04	3110.71	4988.18	-3209.5	-26305.23	1434.05	13910.58	-4322.03	135.73	-4814.18	-4186.3	-9000.47
6101	1226.36	3170.9	5047.67	-3135.63	-26348.86	1412.42	13769.11	-4198.37	142.69	-4858.03	-4055.68	-8913.71
6201	1221.34	3134.82	5002.22	-3196.67	-26500.02	1424.55	13916.27	-4176.17	135.26	-4997.49	-4040.92	-9038.4
6301	1243.25	3114.64	5033.18	-3192.16	-26563.82	1439.78	13915.08	-4093.58	133.62	-5010.05	-3959.97	-8970.02
6401	1296.93	3162.07	5030.27	-3145.45	-26454.12	1434.39	13830.11	-4185.34	138.92	-4845.8	-4046.42	-8892.22
6501	1214.01	3098.04	5028.26	-3203.0	-26664.01	1469.65	13969.66	-4113.11	134.65	-5087.39	-3978.46	-9065.85
6601	1260.83	3241.13	5022.41	-3149.69	-26569.13	1416.54	13784.73	-4024.04	140.35	-4993.18	-3883.69	-8876.86
6701	1187.61	3089.99	5036.55	-3159.31	-26372.58	1451.85	13833.72	-4170.49	142.15	-4932.16	-4028.34	-8960.5
6801	1188.76	3100.73	4981.09	-3153.5	-26558.75	1448.87	13919.14	-4115.49	139.11	-5073.67	-3976.37	-9050.04
6901	1282.15	3074.35	5055.55	-3139.53	-26609.25	1402.44	13798.19	-4001.83	139.69	-5136.09	-3862.13	-8998.23
7001	1209.89	3104.02	5011.16	-3158.65	-26664.59	1472.12	13870.91	-3967.22	139.15	-5155.14	-3828.07	-8983.2
7101	1207.78	3117.22	5034.48	-3179.53	-26685.34	1453.77	13945.22	-4019.48	137.08	-5106.4	-3882.4	-8988.8
7201	1243.79	3148.07	4983.29	-3134.52	-26611.38	1440.85	13842.37	-4027.74	141.13	-5087.53	-3886.61	-8974.14
7301	1258.52	3079.92	5009.87	-3168.93	-26730.12	1429.81	13861.03	-3907.35	135.24	-5259.91	-3772.11	-9032.02
7401	1227.62	3091.33	4971.92	-3216.43	-26570.84	1471.76	13916.52	-4033.17	133.97	-5108.13	-3899.2	-9007.33
7501	1258.27	3080.29	5011.83	-3136.03	-26620.87	1443.82	13862.2	-4021.8	140.2	-5100.48	-3881.6	-8982.08
7601	1236.38	3124.19	5006.64	-3154.09	-26805.68	1436.66	13947.68	-3935.36	135.17	-5208.22	-3800.19	-9008.4
7701	1192.85	3165.35	5045.86	-3146.29	-26699.37	1448.09	13830.87	-3966.49	138.17	-5162.64	-3828.32	-8990.96
7801	1211.95	3107.95	5061.97	-3212.59	-26414.51	1431.15	13860.18	-4228.47	136.1	-4953.89	-4092.37	-9046.25
7901	1275.34	3169.44	4987.65	-3145.66	-26617.42	1455.43	13877.98	-4023.25	134.51	-4997.25	-3888.74	-8885.99
8001	1248.55	3093.44	5020.29	-3182.59	-26524.94	1429.05	13854.5	-4129.35	136.84	-5061.69	-3992.52	-9054.21
8101	1218.64	3101.82	4998.04	-3208.81	-26701.43	1427.9	13904.7	-4007.41	138.72	-5259.16	-3868.69	-9127.85
8201	1190.12	3152.69	4992.69	-3168.98	-26736.6	1430.55	13885.89	-3906.75	135.67	-5253.64	-3771.08	-9024.72
8301	1288.5	3120.61	5055.71	-3131.47	-26882.12	1420.58	13865.43	-3855.87	139.56	-5262.76	-3716.31	-8979.07
8401	1186.92	3116.33	5034.69	-3192.15	-26786.21	1452.36	13925.32	-3933.46	134.63	-5262.75	-3798.83	-9061.58
8501	1216.67	3139.83	5012.81	-3171.93	-26749.11	1431.05	13878.9	-3972.85	136.06	-5241.78	-3836.79	-9078.56
8601	1260.54	3078.1	5011.48	-3182.99	-26769.08	1441.44	13950.6	-3955.36	134.61	-5209.9	-3820.75	-9030.65
8701	1231.54	3071.2	5014.83	-3213.8	-26787.01	1425.15	13967.55	-3914.57	134.43	-5290.53	-3780.13	-9070.67
8801	1217.36	3110.37	5029.7	-3159.51	-26749.04	1443.84	13914.72	-3965.5	135.66	-5192.57	-3829.85	-9022.42
8901	1243.59	3051.98	5041.82	-3163.76	-26684.41	1432.41	13959.61	-4053.82	136.46	-5118.77	-3917.36	-9036.13
9001	1241.74	3083.48	5044.16	-3188.73	-26614.57	1435.26	13908.16	-4040.5	137.38	-5090.51	-3903.12	-8993.63
9101	1249.48	3100.48	5048.76	-3184.07	-26667.71	1437.02	13969.5	-4076.21	137.92	-5046.54	-3938.29	-8984.83
9201	1220.52	3070.21	5038.52	-3219.2	-26524.98	1451.57	13928.93	-4112.53	138.95	-5034.44	-3973.58	-9008.01
9301	1263.01	3065.53	5003.7	-3163.0	-26383.52	1430.5	13821.51	-4210.42	139.18	-4962.27	-4071.24	-9033.5
9401	1306.55	3152.02	5038.92	-3172.27	-26504.36	1437.41	13864.75	-4115.06	137.7	-4876.97	-3977.36	-8854.33
9501	1192.96	3057.08	5047.83	-3173.19	-26417.82	1438.61	13921.95	-4255.41	137.75	-4932.59	-4117.66	-9050.24
9601	1197.16	3113.93	5014.98	-3228.65	-26704.04	1441.03	13968.22	-3987.2	133.75	-5197.35	-3853.45	-9050.8
9701	1205.14	3120.98	4992.61	-3216.87	-26425.97	1436.39	13932.31	-4205.34	134.75	-4955.4	-4070.59	-9026.0
9801	1244.49	3078.44	5022.37	-3212.25	-26691.3	1428.2	13963.49	-4042.34	135.5	-5166.56	-3906.84	-9073.39
9901	1188.74	3109.76	5016.33	-3207.51	-26404.42	1427.98	13889.27	-4208.73	136.27	-4979.85	-4072.46	-9052.32
Receptor Energy Terms
Frame #	BOND	ANGLE	DIHED	VDWAALS	EEL	1-4 VDW	1-4 EEL	EGB	ESURF	GGAS	GSOLV	TOTAL
1	1221.82	3069.09	5129.06	-3174.26	-26490.26	1445.72	14013.21	-4235.13	136.43	-4785.63	-4098.69	-8884.32
101	1243.31	3094.25	5006.12	-3157.87	-26196.81	1425.34	13976.63	-4396.46	139.07	-4609.02	-4257.38	-8866.41
201	1292.29	3054.04	5054.51	-3144.94	-26288.38	1407.21	14040.76	-4371.74	139.82	-4584.5	-4231.92	-8816.42
301	1130.62	3144.63	5041.46	-3141.23	-26332.17	1432.56	14088.82	-4414.96	140.57	-4635.31	-4274.39	-8909.71
401	1215.22	3084.87	5056.33	-3141.87	-26301.68	1427.17	14032.21	-4396.89	143.52	-4627.74	-4253.36	-8881.11
501	1193.33	3147.09	5004.65	-3144.8	-26306.94	1420.18	14074.31	-4369.21	136.75	-4612.18	-4232.46	-8844.64
601	1257.78	3097.86	5057.96	-3117.32	-26456.96	1439.87	14086.92	-4302.6	141.12	-4633.89	-4161.48	-8795.37
701	1218.33	3082.17	5056.51	-3110.53	-26238.08	1388.88	14015.8	-4479.76	144.47	-4586.92	-4335.29	-8922.21
801	1171.09	3083.02	5048.34	-3150.35	-26356.75	1421.45	14124.55	-4379.2	141.86	-4658.64	-4237.34	-8895.99
901	1209.1	3103.48	4991.28	-3155.11	-26230.44	1438.23	14061.62	-4455.1	139.58	-4581.83	-4315.52	-8897.35
1001	1264.53	3053.42	5059.7	-3147.08	-26176.19	1408.24	13967.73	-4420.14	143.29	-4569.67	-4276.85	-8846.52
1101	1248.9	3096.72	4970.17	-3133.6	-26560.87	1440.65	14034.57	-4114.78	140.81	-4903.45	-3973.97	-8877.42
1201	1209.63	3108.52	5055.69	-3152.68	-26562.79	1436.13	14106.1	-4167.37	139.63	-4799.4	-4027.74	-8827.14
1301	1196.79	3094.09	5020.56	-3148.37	-26184.82	1423.32	13951.74	-4406.98	142.33	-4646.69	-4264.65	-8911.34
1401	1255.54	3100.12	4971.69	-3096.24	-26479.04	1420.75	14053.84	-4254.61	141.26	-4773.33	-4113.36	-8886.69
1501	1222.14	3070.99	5048.2	-3137.14	-26601.93	1414.96	14025.02	-4107.35	140.57	-4957.76	-3966.78	-8924.54
1601	1240.64	3132.41	5015.01	-3161.81	-26410.02	1421.67	14022.18	-4295.38	139.24	-4739.91	-4156.15	-8896.06
1701	1203.29	3079.41	5046.41	-3146.84	-26512.24	1442.76	14045.75	-4230.72	139.23	-4841.47	-4091.49	-8932.95
1801	1236.95	3125.16	4997.27	-3166.11	-26248.2	1424.85	14000.08	-4368.78	138.37	-4629.99	-4230.41	-8860.4
1901	1211.95	3088.72	4973.14	-3111.41	-26409.4	1444.2	14063.13	-4281.45	142.8	-4739.67	-4138.65	-8878.32
2001	1253.76	3024.15	5074.41	-3135.14	-26498.44	1422.58	14096.61	-4272.03	139.15	-4762.06	-4132.88	-8894.95
2101	1257.15	3153.01	5002.44	-3148.04	-26565.29	1393.44	14073.2	-4212.44	140.6	-4834.09	-4071.85	-8905.94
2201	1286.03	3068.45	4995.48	-3171.62	-26712.82	1433.64	14132.45	-4049.09	134.9	-4968.4	-3914.19	-8882.6
2301	1224.9	3119.11	5027.92	-3133.88	-26523.74	1413.58	14011.84	-4205.77	141.52	-4860.27	-4064.25	-8924.52
2401	1236.05	3174.24	5044.29	-3152.85	-26364.7	1470.35	13981.72	-4263.11	139.53	-4610.9	-4123.58	-8734.48
2501	1229.27	3131.04	5023.33	-3166.52	-26728.44	1428.45	14144.82	-4098.82	141.53	-4938.05	-3957.28	-8895.33
2601	1168.57	3093.47	5038.89	-3169.49	-26658.14	1456.2	14164.49	-4106.05	139.51	-4906.01	-3966.54	-8872.54
2701	1247.36	3107.49	5059.63	-3128.04	-26472.86	1448.16	14054.45	-4264.78	142.21	-4683.82	-4122.57	-8806.39
2801	1223.28	3118.19	5009.06	-3092.96	-26398.4	1442.03	14100.45	-4386.75	142.46	-4598.36	-4244.28	-8842.64
2901	1216.79	3113.45	5034.54	-3147.59	-26587.99	1411.92	14158.75	-4223.8	141.73	-4800.13	-4082.08	-8882.2
3001	1254.76	3108.82	5040.04	-3110.01	-26405.17	1407.05	13997.18	-4288.16	141.14	-4707.32	-4147.02	-8854.34
3101	1239.31	3144.03	5033.9	-3155.8	-26419.0	1414.99	14047.43	-4294.85	136.41	-4695.14	-4158.44	-8853.58
3201	1208.14	3194.43	5038.25	-3138.04	-26504.51	1450.56	13950.03	-4205.58	140.73	-4801.14	-4064.84	-8865.98
3301	1208.8	3095.67	5073.38	-3130.58	-26438.36	1441.23	14077.34	-4332.4	142.06	-4672.51	-4190.34	-8862.86
3401	1178.88	3110.26	5040.1	-3160.58	-26391.84	1428.05	14049.87	-4323.16	139.26	-4745.26	-4183.9	-8929.16
3501	1218.15	3069.68	5044.05	-3165.14	-26574.44	1424.78	14114.84	-4248.08	138.58	-4868.09	-4109.5	-8977.59
3601	1208.39	3189.17	5037.44	-3132.57	-26511.12	1422.43	14080.53	-4270.0	140.47	-4705.72	-4129.53	-8835.25
3701	1259.55	3132.02	5059.29	-3155.1	-26520.44	1425.51	13963.08	-4175.47	140.58	-4836.1	-4034.89	-8870.99
3801	1268.72	3142.99	5073.79	-3162.41	-26517.06	1394.84	14008.05	-4148.31	139.99	-4791.09	-4008.31	-8799.4
3901	1236.07	3116.68	5010.33	-3178.9	-26570.88	1442.94	14037.87	-4146.34	135.0	-4905.89	-4011.33	-8917.22
4001	1243.26	3174.99	5045.21	-3132.42	-26672.89	1418.37	13951.58	-4023.77	134.57	-4971.91	-3889.2	-8861.1
4101	1235.07	3042.81	5059.85	-3137.69	-26794.46	1409.16	14105.31	-4022.3	138.46	-5079.93	-3883.84	-8963.78
4201	1245.4	3040.73	4987.93	-3160.38	-26646.94	1416.64	14000.4	-4034.49	136.05	-5116.22	-3898.44	-9014.66
4301	1238.02	3092.56	5037.41	-3176.46	-26744.36	1427.59	14077.82	-4015.07	137.63	-5047.43	-3877.44	-8924.88
4401	1213.9	3117.95	5043.16	-3132.15	-26567.46	1431.57	13990.46	-4139.26	138.58	-4902.58	-4000.68	-8903.25
4501	1177.65	3144.16	5030.49	-3192.3	-26586.75	1414.22	14021.65	-4060.07	136.94	-4990.9	-3923.14	-8914.04
4601	1219.19	3156.19	5009.94	-3137.41	-26676.57	1445.59	14103.69	-4137.87	138.58	-4879.38	-3999.29	-8878.67
4701	1174.89	3127.43	5045.73	-3124.18	-26711.74	1424.85	14101.57	-4087.15	141.2	-4961.46	-3945.95	-8907.41
4801	1229.1	3163.86	5017.82	-3155.03	-26597.04	1424.13	14020.56	-4059.59	137.73	-4896.58	-3921.86	-8818.44
4901	1198.45	3099.7	5021.81	-3248.15	-26334.38	1398.45	14062.79	-4363.13	136.76	-4801.35	-4226.37	-9027.72
5001	1247.46	3065.28	5000.05	-3179.14	-26419.14	1448.33	14057.07	-4296.24	138.05	-4780.09	-4158.19	-8938.28
5101	1218.86	3060.23	4993.37	-3135.42	-26473.69	1432.12	13981.95	-4231.64	137.61	-4922.58	-4094.03	-9016.61
5201	1228.69	3078.85	5008.86	-3170.92	-26584.97	1419.2	14026.23	-4088.5	135.36	-4994.06	-3953.14	-8947.2
5301	1169.7	3085.96	5010.54	-3185.47	-26476.6	1465.15	14079.97	-4207.54	134.05	-4850.75	-4073.49	-8924.24
5401	1207.08	3084.62	4996.35	-3157.61	-26457.83	1460.02	14072.9	-4278.04	134.02	-4794.48	-4144.02	-8938.49
5501	1208.67	3174.0	4993.19	-3151.46	-26614.02	1433.89	14100.61	-4172.3	135.56	-4855.12	-4036.75	-8891.87
5601	1199.34	3082.81	4986.87	-3164.7	-26493.91	1446.49	14076.87	-4199.25	132.51	-4866.24	-4066.74	-8932.97
5701	1284.8	3097.87	4979.64	-3152.08	-26401.89	1411.58	13962.81	-4268.71	137.36	-4817.28	-4131.35	-8948.62
5801	1241.17	3120.18	5017.23	-3171.58	-26504.94	1412.12	14127.78	-4271.01	135.9	-4758.03	-4135.11	-8893.14
5901	1181.65	3201.32	5005.76	-3134.33	-26565.15	1414.6	14010.27	-4206.52	139.13	-4885.89	-4067.39	-8953.27
6001	1248.28	3094.98	4974.1	-3181.66	-26345.25	1419.65	14063.13	-4322.85	136.2	-4726.76	-4186.65	-8913.41
6101	1219.69	3153.0	5033.77	-3107.94	-26391.55	1399.62	13921.31	-4194.7	142.57	-4772.11	-4052.13	-8824.23
6201	1207.78	3119.29	4991.23	-3170.19	-26541.87	1410.08	14069.09	-4173.32	135.25	-4914.59	-4038.07	-8952.66
6301	1231.64	3101.46	5018.5	-3166.13	-26602.88	1424.88	14066.22	-4092.89	133.38	-4926.31	-3959.5	-8885.82
6401	1288.81	3145.4	5020.7	-3114.37	-26497.23	1423.08	13983.63	-4182.7	139.34	-4749.99	-4043.35	-8793.34
6501	1202.55	3077.59	5009.34	-3171.62	-26709.79	1457.39	14127.78	-4110.02	135.21	-5006.76	-3974.81	-8981.57
6601	1254.01	3220.8	5002.05	-3122.12	-26608.98	1403.49	13934.75	-4019.75	140.08	-4915.99	-3879.67	-8795.66
6701	1175.58	3076.55	5025.37	-3135.26	-26414.68	1439.11	13989.45	-4168.33	141.87	-4843.87	-4026.46	-8870.33
6801	1177.81	3082.09	4972.19	-3130.28	-26596.35	1436.75	14071.92	-4112.99	138.57	-4985.86	-3974.41	-8960.27
6901	1273.43	3062.98	5038.7	-3112.94	-26652.9	1388.29	13951.96	-3999.75	139.57	-5050.48	-3860.18	-8910.66
7001	1198.25	3088.35	4994.51	-3124.06	-26707.13	1458.26	14025.15	-3965.92	139.99	-5066.66	-3825.92	-8892.58
7101	1199.98	3103.94	5019.33	-3155.36	-26722.86	1440.97	14092.93	-4015.49	136.82	-5021.08	-3878.67	-8899.74
7201	1233.06	3132.05	4973.55	-3108.21	-26649.36	1428.25	13992.54	-4026.68	140.96	-4998.11	-3885.72	-8883.83
7301	1249.02	3059.45	4999.75	-3144.61	-26773.22	1418.01	14015.65	-3905.43	135.12	-5175.94	-3770.31	-8946.25
7401	1222.37	3073.44	4960.55	-3191.43	-26607.95	1457.26	14067.59	-4033.06	133.75	-5018.18	-3899.31	-8917.49
7501	1248.22	3064.81	5002.2	-3107.29	-26655.23	1431.83	14013.65	-4022.43	140.34	-5001.81	-3882.09	-8883.9
7601	1230.12	3108.55	4991.4	-3126.88	-26843.23	1423.82	14098.4	-3937.3	135.26	-5117.82	-3802.04	-8919.86
7701	1181.21	3148.23	5035.71	-3121.36	-26736.8	1433.72	13985.47	-3967.41	138.09	-5073.81	-3829.32	-8903.13
7801	1201.18	3094.98	5047.92	-3182.97	-26456.27	1417.82	14015.1	-4227.4	136.19	-4862.24	-4091.22	-8953.46
7901	1259.94	3156.67	4976.67	-3118.6	-26650.35	1443.34	14031.31	-4026.41	134.75	-4901.03	-3891.66	-8792.69
8001	1241.68	3075.2	5005.86	-3146.9	-26563.29	1413.49	14007.12	-4131.8	138.08	-4966.84	-3993.72	-8960.56
8101	1208.02	3086.8	4985.48	-3182.77	-26742.17	1413.96	14057.2	-4004.63	138.43	-5173.48	-3866.2	-9039.68
8201	1180.0	3137.02	4974.89	-3138.72	-26778.79	1415.55	14040.84	-3906.33	135.81	-5169.2	-3770.52	-8939.71
8301	1283.51	3103.02	5041.51	-3102.33	-26927.5	1406.66	14019.89	-3854.03	139.76	-5175.24	-3714.27	-8889.51
8401	1178.98	3095.74	5015.35	-3161.02	-26831.04	1437.25	14080.25	-3930.76	135.1	-5184.49	-3795.66	-8980.14
8501	1207.46	3126.67	5000.02	-3143.04	-26790.81	1419.84	14030.7	-3970.74	136.23	-5149.15	-3834.51	-8983.67
8601	1254.33	3060.19	5002.35	-3153.9	-26812.1	1428.01	14101.84	-3951.78	134.86	-5119.28	-3816.92	-8936.21
8701	1228.16	3057.83	4998.72	-3184.45	-26826.64	1412.18	14119.65	-3913.19	134.31	-5194.55	-3778.87	-8973.42
8801	1204.84	3096.81	5014.88	-3128.0	-26795.43	1430.55	14069.45	-3964.06	136.57	-5106.91	-3827.49	-8934.4
8901	1234.25	3034.0	5031.67	-3136.53	-26718.0	1419.22	14106.95	-4054.17	136.61	-5028.45	-3917.57	-8946.01
9001	1234.11	3069.49	5031.82	-3160.2	-26654.74	1422.29	14061.03	-4040.67	137.83	-4996.2	-3902.85	-8899.05
9101	1236.09	3084.38	5036.36	-3152.76	-26708.16	1422.9	14123.24	-4074.0	138.12	-4957.94	-3935.88	-8893.82
9201	1214.49	3058.12	5027.86	-3189.34	-26564.05	1437.22	14077.69	-4110.78	139.17	-4938.02	-3971.61	-8909.63
9301	1248.31	3051.75	4991.22	-3134.23	-26424.72	1419.38	13973.52	-4208.92	139.24	-4874.78	-4069.68	-8944.47
9401	1298.63	3133.7	5019.59	-3141.14	-26541.71	1421.0	14013.35	-4116.59	138.06	-4796.57	-3978.54	-8775.11
9501	1186.61	3042.76	5031.57	-3138.87	-26457.27	1424.27	14070.21	-4255.11	138.96	-4840.72	-4116.15	-8956.87
9601	1191.76	3097.36	5001.89	-3199.34	-26742.6	1427.74	14121.12	-3987.19	133.68	-5102.06	-3853.51	-8955.57
9701	1196.35	3105.18	4980.57	-3185.71	-26466.33	1422.82	14086.38	-4204.98	135.04	-4860.73	-4069.94	-8930.68
9801	1236.74	3064.6	5011.36	-3185.45	-26729.79	1413.19	14115.55	-4044.47	135.61	-5073.79	-3908.86	-8982.65
9901	1178.41	3089.28	5008.15	-3180.04	-26434.09	1416.01	14037.49	-4211.81	136.43	-4884.78	-4075.38	-8960.16
Ligand Energy Terms
Frame #	BOND	ANGLE	DIHED	VDWAALS	EEL	1-4 VDW	1-4 EEL	EGB	ESURF	GGAS	GSOLV	TOTAL
1	7.78	17.85	9.48	-2.56	48.26	12.3	-153.09	-18.79	3.02	-59.99	-15.78	-75.77
101	11.21	19.29	10.62	-1.71	43.78	12.46	-148.3	-19.08	3.0	-52.66	-16.08	-68.74
201	8.23	14.7	14.38	-3.01	48.03	13.32	-155.21	-18.03	3.04	-59.56	-15.0	-74.56
301	10.29	12.62	12.21	-2.24	48.33	13.07	-156.55	-17.95	3.01	-62.28	-14.94	-77.21
401	8.86	16.76	11.11	-1.1	43.34	14.19	-154.12	-17.39	3.02	-60.95	-14.37	-75.32
501	4.8	16.03	12.29	-2.44	46.08	14.71	-151.5	-18.17	2.98	-60.03	-15.19	-75.21
601	10.31	14.57	12.62	-2.32	46.2	12.97	-152.27	-18.35	3.03	-57.92	-15.32	-73.24
701	4.53	12.57	10.4	-2.76	45.67	13.78	-151.57	-18.02	2.99	-67.38	-15.03	-82.42
801	10.63	15.04	16.75	-2.2	44.38	13.11	-147.99	-18.53	3.02	-50.27	-15.51	-65.77
901	12.03	19.62	9.68	-1.99	42.38	12.4	-152.91	-17.72	3.03	-58.79	-14.69	-73.48
1001	11.45	24.25	15.24	-1.24	46.81	12.21	-153.37	-18.8	3.01	-44.65	-15.79	-60.44
1101	13.29	15.25	11.09	-2.34	45.99	12.42	-153.68	-18.14	3.02	-57.98	-15.12	-73.1
1201	9.78	15.41	11.0	-2.83	45.81	14.12	-151.28	-18.47	2.99	-57.99	-15.47	-73.46
1301	7.78	20.54	9.04	0.33	43.2	12.41	-148.92	-18.32	3.02	-55.64	-15.31	-70.94
1401	5.65	14.98	11.02	-1.27	45.5	13.68	-152.7	-18.55	2.99	-63.14	-15.56	-78.7
1501	7.63	11.14	12.01	-2.26	48.75	13.89	-152.77	-19.57	2.99	-61.6	-16.58	-78.18
1601	6.73	15.17	13.78	-1.28	43.98	14.39	-150.91	-17.33	2.99	-58.14	-14.34	-72.48
1701	9.46	17.47	11.82	-2.97	46.39	13.64	-150.45	-18.68	3.03	-54.65	-15.65	-70.3
1801	11.72	16.27	12.08	-2.13	46.25	12.64	-151.19	-19.11	3.01	-54.37	-16.11	-70.47
1901	9.31	20.09	12.61	-1.89	44.69	14.15	-151.8	-17.87	2.96	-52.84	-14.9	-67.75
2001	8.84	17.91	21.36	-3.57	49.79	12.31	-156.08	-19.21	2.98	-49.43	-16.23	-65.66
2101	5.55	12.04	10.15	-2.39	50.18	14.19	-156.0	-19.19	3.02	-66.27	-16.18	-82.45
2201	8.14	14.4	18.76	-4.03	48.14	12.11	-153.25	-19.25	2.97	-55.73	-16.28	-72.01
2301	8.81	23.47	13.8	-3.74	46.58	14.23	-154.09	-18.65	3.03	-50.94	-15.62	-66.56
2401	7.38	15.22	8.87	-1.41	43.05	14.33	-150.13	-18.0	2.99	-62.68	-15.01	-77.7
2501	6.13	13.95	14.82	0.07	45.16	13.05	-151.14	-18.48	3.0	-57.95	-15.48	-73.43
2601	5.4	14.06	13.6	-2.84	51.63	13.52	-152.7	-20.46	3.03	-57.34	-17.43	-74.77
2701	6.47	12.43	14.98	-1.3	45.48	12.18	-151.95	-18.08	3.01	-61.73	-15.07	-76.79
2801	6.33	28.6	11.36	-1.94	48.55	14.8	-152.37	-20.17	3.02	-44.66	-17.15	-61.81
2901	8.95	17.6	8.79	-3.23	45.59	11.99	-150.74	-18.71	3.03	-61.05	-15.67	-76.73
3001	9.67	18.24	13.37	-3.25	45.93	13.37	-154.31	-17.65	2.97	-56.97	-14.69	-71.65
3101	11.83	16.83	9.21	-3.37	46.04	12.59	-152.12	-18.37	3.03	-58.99	-15.33	-74.32
3201	14.68	19.97	10.42	-0.85	41.51	13.97	-149.98	-18.68	2.99	-50.29	-15.69	-65.97
3301	11.93	14.27	9.93	1.62	42.68	12.73	-151.74	-18.27	3.0	-58.57	-15.27	-73.84
3401	6.32	10.31	12.56	-1.61	48.67	13.78	-155.04	-18.59	2.99	-65.01	-15.59	-80.61
3501	13.25	16.44	11.26	-2.83	45.59	12.5	-152.62	-18.28	2.99	-56.41	-15.29	-71.7
3601	7.06	15.74	9.93	-1.57	47.63	13.6	-155.43	-18.34	3.01	-63.05	-15.34	-78.38
3701	5.61	17.39	12.31	-1.38	46.02	14.62	-152.12	-17.89	3.01	-57.55	-14.89	-72.44
3801	7.33	21.67	8.19	-3.5	46.78	12.03	-153.26	-18.52	3.0	-60.76	-15.52	-76.28
3901	7.35	13.06	12.15	-2.49	45.23	12.6	-152.08	-18.66	3.02	-64.17	-15.64	-79.81
4001	9.22	15.76	11.31	-0.61	47.45	13.28	-154.46	-17.84	2.97	-58.05	-14.87	-72.91
4101	4.07	18.29	10.03	-2.89	45.03	13.77	-153.31	-17.99	3.01	-65.01	-14.99	-79.99
4201	9.57	12.89	11.49	-2.08	50.11	13.28	-156.31	-19.02	3.01	-61.06	-16.01	-77.06
4301	11.95	15.89	10.76	-2.0	46.98	12.24	-152.91	-18.38	3.03	-57.08	-15.35	-72.44
4401	6.97	14.65	15.25	-2.83	45.89	12.41	-152.32	-18.1	3.0	-59.98	-15.1	-75.08
4501	8.74	17.08	13.7	-1.26	45.52	15.31	-152.33	-17.49	2.94	-53.23	-14.55	-67.78
4601	9.51	17.45	14.41	-1.61	48.36	13.06	-154.81	-18.62	3.05	-53.62	-15.58	-69.2
4701	6.87	17.17	11.03	-3.1	46.13	13.38	-152.02	-18.86	3.03	-60.55	-15.83	-76.38
4801	13.63	17.8	12.24	-2.08	48.37	13.22	-150.02	-19.71	3.03	-46.84	-16.67	-63.52
4901	5.51	16.62	10.68	-0.53	44.77	14.17	-153.36	-17.65	3.01	-62.14	-14.64	-76.78
5001	8.61	18.26	16.22	-1.84	46.38	13.02	-154.72	-17.55	2.97	-54.06	-14.58	-68.65
5101	10.53	20.72	15.62	-3.11	41.7	13.26	-151.56	-16.64	3.0	-52.84	-13.64	-66.48
5201	5.99	11.43	12.03	-2.23	47.76	11.96	-152.18	-18.6	3.05	-65.24	-15.55	-80.79
5301	12.96	12.75	16.59	-2.99	52.76	13.84	-153.03	-20.68	2.99	-47.13	-17.68	-64.82
5401	9.4	19.44	14.51	-2.78	41.82	12.33	-150.16	-17.54	3.01	-55.44	-14.53	-69.97
5501	10.92	18.35	13.0	-2.64	48.13	14.6	-156.18	-18.97	3.01	-53.81	-15.96	-69.78
5601	6.93	22.34	18.1	-3.15	44.57	12.22	-152.22	-17.96	2.99	-51.22	-14.97	-66.19
5701	8.94	13.99	9.57	-3.29	48.1	12.82	-152.8	-18.88	3.01	-62.66	-15.87	-78.53
5801	10.88	12.17	12.25	-3.12	47.78	11.92	-150.61	-19.32	3.01	-58.73	-16.31	-75.04
5901	8.82	22.17	13.66	-3.11	45.46	11.11	-152.46	-18.92	3.05	-54.34	-15.87	-70.21
6001	8.76	15.73	14.08	-0.32	45.6	14.39	-152.56	-17.09	2.95	-54.31	-14.14	-68.45
6101	6.67	17.9	13.9	-1.85	45.97	12.81	-152.2	-18.34	2.99	-56.79	-15.35	-72.14
6201	13.57	15.53	10.99	-2.05	45.77	14.48	-152.83	-17.97	3.03	-54.55	-14.93	-69.48
6301	11.61	13.18	14.69	-2.47	45.41	14.89	-151.14	-17.92	3.0	-53.83	-14.92	-68.76
6401	8.12	16.67	9.57	-2.23	46.87	11.31	-153.52	-19.26	3.01	-63.21	-16.25	-79.46
6501	11.45	20.45	18.93	-3.62	49.35	12.26	-158.12	-18.53	2.99	-49.31	-15.54	-64.85
6601	6.82	20.34	20.36	-3.41	43.43	13.06	-150.02	-17.99	3.02	-49.44	-14.97	-64.41
6701	12.03	13.44	11.18	-1.33	46.76	12.74	-155.73	-17.61	3.0	-60.91	-14.61	-75.51
6801	10.94	18.64	8.9	-1.03	42.9	12.12	-152.78	-18.33	3.02	-60.31	-15.31	-75.63
6901	8.72	11.37	16.84	-1.45	47.57	14.15	-153.77	-18.43	3.01	-56.56	-15.42	-71.98
7001	11.64	15.67	16.65	-3.23	45.26	13.85	-154.24	-18.08	2.97	-54.4	-15.11	-69.51
7101	7.8	13.28	15.16	-2.16	42.22	12.79	-147.71	-18.6	3.02	-58.62	-15.58	-74.2
7201	10.73	16.02	9.74	-3.05	44.56	12.59	-150.17	-17.88	3.02	-59.57	-14.86	-74.43
7301	9.49	20.47	10.12	-2.28	49.41	11.8	-154.62	-19.38	3.03	-55.62	-16.36	-71.98
7401	5.25	17.89	11.36	-0.68	45.54	14.5	-151.07	-17.94	3.04	-57.21	-14.9	-72.11
7501	10.06	15.48	9.64	-3.05	44.33	11.98	-151.44	-18.32	3.04	-63.0	-15.28	-78.29
7601	6.27	15.64	15.24	-1.22	43.75	12.84	-150.72	-18.0	3.04	-58.22	-14.96	-73.18
7701	11.64	17.12	10.15	-0.44	44.96	14.37	-154.61	-17.6	3.0	-56.8	-14.6	-71.4
7801	10.78	12.97	14.05	-4.23	49.1	13.33	-154.92	-18.69	3.0	-58.91	-15.69	-74.61
7901	15.41	12.77	10.98	-1.91	45.25	12.09	-153.32	-17.89	3.04	-58.74	-14.86	-73.6
8001	6.87	18.24	14.43	-2.76	44.04	15.57	-152.62	-17.79	3.02	-56.23	-14.77	-70.99
8101	10.62	15.01	12.56	-3.15	44.89	13.93	-152.5	-18.12	3.02	-58.65	-15.1	-73.75
8201	10.12	15.67	17.8	-3.27	49.81	15.0	-154.95	-19.25	2.99	-49.83	-16.26	-66.09
8301	4.99	17.58	14.2	-1.5	49.25	13.92	-154.46	-18.63	3.01	-56.01	-15.62	-71.63
8401	7.94	20.58	19.35	-2.48	51.6	15.1	-154.93	-20.38	2.98	-42.85	-17.4	-60.24
8501	9.21	13.16	12.8	-2.32	46.17	11.21	-151.8	-19.07	3.02	-61.58	-16.05	-77.64
8601	6.21	17.92	9.13	-1.93	46.6	13.43	-151.23	-18.82	3.02	-59.88	-15.8	-75.67
8701	3.39	13.37	16.11	-3.85	45.86	12.96	-152.1	-18.28	3.0	-64.26	-15.28	-79.54
8801	12.51	13.56	14.82	0.23	50.4	13.29	-154.73	-18.59	2.99	-49.91	-15.6	-65.52
8901	9.34	17.98	10.15	-2.53	41.51	13.18	-147.35	-17.75	3.04	-57.71	-14.71	-72.42
9001	7.63	13.98	12.34	-1.17	44.43	12.97	-152.86	-18.42	3.02	-62.68	-15.4	-78.09
9101	13.39	16.09	12.39	-4.15	43.76	14.12	-153.74	-17.6	3.0	-58.14	-14.6	-72.74
9201	6.03	12.09	10.66	-3.13	44.76	14.36	-148.76	-18.51	3.03	-64.0	-15.48	-79.48
9301	14.7	13.79	12.48	-3.16	47.06	11.12	-152.01	-19.3	3.03	-56.02	-16.28	-72.29
9401	7.92	18.32	19.33	-1.34	45.31	16.41	-148.59	-17.7	2.95	-42.65	-14.75	-57.4
9501	6.34	14.32	16.26	-1.99	43.89	14.33	-148.26	-19.08	2.98	-55.11	-16.1	-71.21
9601	5.4	16.57	13.08	-2.72	46.61	13.29	-152.89	-19.16	3.01	-60.65	-16.15	-76.8
9701	8.79	15.8	12.04	-3.15	46.99	13.57	-154.07	-18.22	3.01	-60.01	-15.22	-75.23
9801	7.75	13.84	11.01	-3.01	47.27	15.0	-152.06	-18.13	2.98	-60.2	-15.15	-75.35
9901	10.33	20.48	8.17	-2.4	41.79	11.97	-148.23	-18.27	3.05	-57.89	-15.22	-73.12
Delta Energy Terms
Frame #	BOND	ANGLE	DIHED	VDWAALS	EEL	1-4 VDW	1-4 EEL	EGB	ESURF	GGAS	GSOLV	TOTAL
1	0.0	-0.0	0.0	-31.79	-8.84	0.0	-0.0	20.7	-4.06	-40.63	16.64	-23.99
101	-0.0	-0.0	0.0	-31.85	-7.43	-0.0	-0.0	21.81	-3.92	-39.28	17.89	-21.39
201	-0.0	-0.0	0.0	-31.86	-3.12	-0.0	0.0	16.3	-3.78	-34.98	12.52	-22.46
301	-0.0	-0.0	0.0	-36.41	-15.61	0.0	-0.0	26.32	-4.63	-52.02	21.69	-30.33
401	-0.0	-0.0	0.0	-40.96	-15.5	0.0	-0.0	25.56	-4.84	-56.46	20.72	-35.74
501	0.0	-0.0	-0.0	-39.87	-15.74	-0.0	-0.0	26.9	-4.58	-55.61	22.32	-33.29
601	-0.0	0.0	0.0	-35.41	-19.53	-0.0	-0.0	25.2	-4.72	-54.93	20.47	-34.46
701	-0.0	0.0	0.0	-35.47	-12.76	-0.0	0.0	23.7	-4.23	-48.23	19.46	-28.76
801	-0.0	0.0	0.0	-36.91	-16.02	0.0	-0.0	25.54	-4.61	-52.93	20.93	-32.0
901	-0.0	-0.0	0.0	-36.32	-17.63	-0.0	-0.0	26.41	-4.97	-53.96	21.44	-32.52
1001	0.0	-0.0	-0.0	-39.63	-13.15	0.0	-0.0	24.67	-4.68	-52.78	19.99	-32.79
1101	-0.0	0.0	0.0	-37.37	-11.01	-0.0	0.0	22.66	-4.36	-48.38	18.3	-30.07
1201	0.0	0.0	-0.0	-36.3	-13.54	-0.0	-0.0	22.66	-4.5	-49.84	18.15	-31.69
1301	-0.0	0.0	-0.0	-39.53	-11.38	0.0	0.0	24.88	-4.52	-50.91	20.36	-30.55
1401	0.0	0.0	0.0	-39.25	-9.52	0.0	0.0	22.91	-4.49	-48.76	18.42	-30.35
1501	0.0	0.0	0.0	-37.81	-12.25	-0.0	0.0	23.29	-4.4	-50.06	18.9	-31.16
1601	0.0	0.0	0.0	-39.46	-15.4	0.0	0.0	25.06	-4.38	-54.86	20.68	-34.18
1701	-0.0	-0.0	-0.0	-36.43	-14.34	-0.0	-0.0	23.48	-4.38	-50.77	19.1	-31.67
1801	0.0	0.0	-0.0	-39.09	-16.7	0.0	-0.0	27.25	-4.77	-55.79	22.47	-33.32
1901	0.0	-0.0	0.0	-39.25	-13.78	0.0	-0.0	23.68	-4.5	-53.03	19.19	-33.85
2001	-0.0	0.0	0.0	-39.62	-12.93	0.0	-0.0	24.75	-4.48	-52.55	20.27	-32.27
2101	0.0	0.0	-0.0	-38.43	-13.91	0.0	0.0	24.17	-4.59	-52.34	19.58	-32.76
2201	0.0	0.0	0.0	-37.53	-14.61	-0.0	0.0	24.05	-4.63	-52.14	19.42	-32.72
2301	-0.0	0.0	-0.0	-33.82	-10.2	-0.0	0.0	23.19	-4.14	-44.02	19.05	-24.98
2401	-0.0	-0.0	-0.0	-36.52	-13.71	-0.0	0.0	25.11	-4.23	-50.23	20.88	-29.35
2501	-0.0	0.0	0.0	-30.73	-16.97	0.0	0.0	23.58	-4.24	-47.7	19.33	-28.37
2601	-0.0	0.0	-0.0	-37.98	-14.43	0.0	-0.0	23.58	-4.38	-52.41	19.2	-33.21
2701	-0.0	0.0	0.0	-37.99	-12.06	0.0	-0.0	26.34	-4.9	-50.05	21.44	-28.62
2801	0.0	0.0	-0.0	-34.61	-16.16	0.0	0.0	24.92	-4.52	-50.77	20.41	-30.36
2901	-0.0	-0.0	-0.0	-37.14	-17.87	-0.0	0.0	27.86	-4.73	-55.01	23.13	-31.88
3001	0.0	-0.0	0.0	-34.76	-16.8	0.0	-0.0	26.98	-4.6	-51.56	22.38	-29.18
3101	-0.0	0.0	0.0	-32.66	-14.46	-0.0	-0.0	23.54	-4.32	-47.12	19.22	-27.9
3201	0.0	-0.0	0.0	-33.35	-16.97	0.0	0.0	25.68	-4.48	-50.32	21.2	-29.12
3301	-0.0	0.0	-0.0	-35.88	-14.93	0.0	-0.0	24.91	-4.54	-50.81	20.37	-30.44
3401	-0.0	0.0	-0.0	-32.45	-22.05	-0.0	0.0	28.99	-4.81	-54.5	24.18	-30.32
3501	-0.0	0.0	0.0	-36.16	-15.76	-0.0	0.0	25.57	-4.63	-51.92	20.94	-30.99
3601	-0.0	0.0	0.0	-33.98	-12.55	0.0	-0.0	25.51	-4.61	-46.53	20.9	-25.63
3701	0.0	-0.0	-0.0	-32.64	-19.62	-0.0	0.0	26.92	-4.1	-52.26	22.82	-29.44
3801	-0.0	-0.0	-0.0	-38.18	-15.39	-0.0	-0.0	25.26	-4.7	-53.56	20.57	-33.0
3901	-0.0	-0.0	0.0	-23.94	-5.19	-0.0	0.0	18.2	-3.44	-29.13	14.77	-14.36
4001	0.0	0.0	0.0	-23.85	-3.23	0.0	-0.0	14.7	-2.95	-27.08	11.76	-15.32
4101	0.0	0.0	-0.0	-35.68	-12.52	-0.0	0.0	26.06	-4.5	-48.2	21.55	-26.65
4201	-0.0	0.0	-0.0	-33.32	-17.06	-0.0	-0.0	24.96	-4.74	-50.38	20.23	-30.15
4301	-0.0	0.0	0.0	-30.15	-8.44	0.0	0.0	22.49	-4.01	-38.59	18.48	-20.11
4401	-0.0	-0.0	-0.0	-27.4	-7.04	0.0	0.0	18.33	-3.57	-34.44	14.76	-19.68
4501	-0.0	0.0	-0.0	-24.93	-7.04	0.0	-0.0	17.04	-3.04	-31.97	14.0	-17.97
4601	-0.0	0.0	-0.0	-26.44	-9.77	-0.0	0.0	19.86	-3.33	-36.21	16.53	-19.68
4701	-0.0	0.0	-0.0	-31.62	-9.61	0.0	-0.0	21.62	-3.87	-41.23	17.75	-23.48
4801	-0.0	0.0	0.0	-28.12	-5.19	0.0	-0.0	17.67	-3.44	-33.31	14.23	-19.08
4901	-0.0	-0.0	-0.0	-28.29	-8.09	-0.0	0.0	19.35	-3.74	-36.38	15.6	-20.77
5001	-0.0	0.0	0.0	-29.6	-9.55	0.0	0.0	19.92	-3.73	-39.15	16.18	-22.96
5101	-0.0	-0.0	-0.0	-29.93	-7.18	-0.0	-0.0	18.7	-3.6	-37.11	15.1	-22.02
5201	-0.0	0.0	0.0	-30.23	-8.07	0.0	-0.0	20.21	-3.7	-38.3	16.51	-21.79
5301	0.0	-0.0	-0.0	-30.49	-14.39	0.0	0.0	23.17	-3.75	-44.88	19.42	-25.46
5401	-0.0	0.0	0.0	-30.48	-9.09	-0.0	-0.0	19.17	-3.49	-39.58	15.68	-23.9
5501	0.0	0.0	0.0	-22.28	-10.2	0.0	0.0	19.81	-3.02	-32.48	16.79	-15.69
5601	0.0	-0.0	-0.0	-26.3	-7.35	0.0	-0.0	19.04	-3.66	-33.65	15.38	-18.28
5701	0.0	0.0	-0.0	-29.62	-6.14	-0.0	-0.0	18.17	-3.47	-35.76	14.7	-21.06
5801	0.0	0.0	0.0	-23.33	-1.65	0.0	0.0	15.1	-3.07	-24.99	12.04	-12.95
5901	0.0	-0.0	-0.0	-27.97	-6.83	-0.0	0.0	19.81	-3.37	-34.79	16.43	-18.36
6001	0.0	0.0	-0.0	-27.52	-5.58	0.0	-0.0	17.91	-3.42	-33.1	14.49	-18.61
6101	-0.0	0.0	-0.0	-25.85	-3.28	0.0	0.0	14.67	-2.87	-29.13	11.8	-17.33
6201	-0.0	-0.0	-0.0	-24.43	-3.92	-0.0	0.0	15.11	-3.03	-28.35	12.09	-16.26
6301	0.0	-0.0	0.0	-23.56	-6.34	-0.0	0.0	17.22	-2.76	-29.9	14.46	-15.44
6401	-0.0	-0.0	-0.0	-28.84	-3.76	-0.0	-0.0	16.61	-3.43	-32.6	13.18	-19.42
6501	-0.0	0.0	-0.0	-27.75	-3.57	0.0	-0.0	15.44	-3.55	-31.32	11.89	-19.43
6601	-0.0	0.0	0.0	-24.16	-3.58	0.0	0.0	13.69	-2.74	-27.74	10.95	-16.79
6701	-0.0	-0.0	0.0	-22.72	-4.67	-0.0	0.0	15.45	-2.72	-27.39	12.72	-14.66
6801	0.0	-0.0	-0.0	-22.2	-5.3	0.0	0.0	15.83	-2.48	-27.5	13.35	-14.15
6901	0.0	-0.0	-0.0	-25.14	-3.92	0.0	0.0	16.36	-2.9	-29.06	13.46	-15.6
7001	-0.0	-0.0	0.0	-31.36	-2.72	0.0	0.0	16.78	-3.82	-34.08	12.96	-21.11
7101	-0.0	-0.0	0.0	-22.0	-4.7	0.0	-0.0	14.61	-2.76	-26.71	11.85	-14.86
7201	-0.0	-0.0	0.0	-23.26	-6.59	0.0	-0.0	16.83	-2.86	-29.85	13.97	-15.88
7301	-0.0	-0.0	-0.0	-22.04	-6.31	-0.0	-0.0	17.47	-2.91	-28.35	14.56	-13.79
7401	0.0	-0.0	0.0	-24.32	-8.42	0.0	-0.0	17.83	-2.82	-32.75	15.01	-17.74
7501	0.0	-0.0	-0.0	-25.69	-9.98	0.0	0.0	18.95	-3.18	-35.67	15.77	-19.89
7601	0.0	-0.0	-0.0	-25.99	-6.19	0.0	-0.0	19.94	-3.13	-32.18	16.81	-15.37
7701	0.0	-0.0	0.0	-24.49	-7.53	-0.0	-0.0	18.53	-2.92	-32.03	15.6	-16.42
7801	0.0	-0.0	-0.0	-25.39	-7.34	0.0	-0.0	17.62	-3.08	-32.73	14.54	-18.19
7901	-0.0	-0.0	-0.0	-25.15	-12.33	0.0	0.0	21.05	-3.28	-37.47	17.78	-19.7
8001	-0.0	-0.0	-0.0	-32.93	-5.69	-0.0	-0.0	20.24	-4.26	-38.63	15.97	-22.66
8101	0.0	0.0	0.0	-22.89	-4.15	-0.0	0.0	15.33	-2.72	-27.04	12.61	-14.42
8201	0.0	-0.0	0.0	-27.0	-7.62	0.0	0.0	18.83	-3.13	-34.61	15.7	-18.91
8301	-0.0	-0.0	0.0	-27.64	-3.87	0.0	0.0	16.79	-3.21	-31.51	13.57	-17.94
8401	-0.0	0.0	0.0	-28.65	-6.77	-0.0	-0.0	17.68	-3.45	-35.42	14.23	-21.19
8501	0.0	-0.0	-0.0	-26.57	-4.47	0.0	0.0	16.97	-3.19	-31.04	13.78	-17.26
8601	-0.0	-0.0	0.0	-27.17	-3.58	0.0	0.0	15.24	-3.27	-30.75	11.97	-18.77
8701	0.0	0.0	-0.0	-25.49	-6.23	-0.0	0.0	16.9	-2.88	-31.72	14.02	-17.7
8801	-0.0	-0.0	0.0	-31.74	-4.01	-0.0	-0.0	17.15	-3.9	-35.75	13.25	-22.5
8901	-0.0	0.0	0.0	-24.7	-7.92	0.0	-0.0	18.1	-3.18	-32.61	14.92	-17.69
9001	-0.0	0.0	0.0	-27.37	-4.26	0.0	0.0	18.59	-3.46	-31.63	15.13	-16.49
9101	-0.0	-0.0	0.0	-27.16	-3.31	0.0	-0.0	15.4	-3.21	-30.46	12.19	-18.27
9201	-0.0	-0.0	0.0	-26.73	-5.68	-0.0	-0.0	16.77	-3.26	-32.42	13.51	-18.9
9301	-0.0	0.0	0.0	-25.61	-5.86	0.0	-0.0	17.81	-3.08	-31.47	14.72	-16.74
9401	0.0	0.0	-0.0	-29.79	-7.96	-0.0	-0.0	19.23	-3.31	-37.75	15.92	-21.82
9501	0.0	0.0	0.0	-32.32	-4.44	0.0	-0.0	18.79	-4.19	-36.76	14.59	-22.16
9601	0.0	-0.0	0.0	-26.59	-8.05	0.0	-0.0	19.15	-2.94	-34.64	16.21	-18.43
9701	-0.0	-0.0	0.0	-28.02	-6.64	-0.0	0.0	17.86	-3.29	-34.66	14.57	-20.09
9801	0.0	-0.0	0.0	-23.79	-8.77	-0.0	0.0	20.27	-3.1	-32.56	17.17	-15.39
9901	0.0	0.0	0.0	-25.06	-12.12	-0.0	-0.0	21.35	-3.21	-37.18	18.14	-19.04
