# Supplementary material for: A Network Pharmacology Prediction and Molecular Docking-Based Strategy to Explore the Potential Pharmacological Mechanism of Astragalus membranaceus for Glioma
Source: Int J Mol Sci. 2023 Nov 14;24(22):16306. doi: 10.3390/ijms242216306 (PMC10671347; doi:10.3390/ijms242216306)
Supplement: Supplementary file 1 [file ijms-24-16306-s001.zip › Table S18 5gji MMPBSA.csv]

POISSON BOLTZMANN:
Complex Energy Terms
Frame #	BOND	ANGLE	DIHED	VDWAALS	EEL	1-4 VDW	1-4 EEL	EPB	ENPOLAR	EDISPER	GGAS	GSOLV	TOTAL
1	332.68	907.87	1381.47	-892.59	-7538.3	406.51	4117.29	-1653.21	32.86	0.0	-1285.07	-1620.35	-2905.42
101	366.07	854.75	1393.26	-836.48	-7708.2	410.17	4090.42	-1476.05	33.92	0.0	-1430.01	-1442.13	-2872.14
201	382.42	915.56	1392.6	-838.67	-7605.87	410.06	4086.96	-1573.47	35.11	0.0	-1256.93	-1538.36	-2795.29
301	371.29	900.94	1400.22	-895.55	-7653.79	416.17	4117.19	-1497.38	32.14	0.0	-1343.53	-1465.24	-2808.77
401	333.57	933.65	1388.54	-865.66	-7655.81	419.18	4075.28	-1515.8	33.19	0.0	-1371.25	-1482.61	-2853.86
501	360.42	926.57	1394.11	-866.63	-7635.91	413.76	4112.95	-1598.9	33.68	0.0	-1294.74	-1565.22	-2859.96
601	354.41	916.72	1391.66	-858.93	-7667.32	408.86	4084.76	-1495.83	32.95	0.0	-1369.82	-1462.89	-2832.71
701	373.41	926.95	1366.33	-850.92	-7729.43	412.28	4121.32	-1492.91	33.1	0.0	-1380.07	-1459.81	-2839.88
801	350.27	914.32	1397.67	-882.44	-7735.24	430.05	4151.54	-1498.56	33.74	0.0	-1373.82	-1464.83	-2838.65
901	390.95	924.67	1406.57	-860.88	-7637.74	403.58	4037.07	-1523.54	34.32	0.0	-1335.79	-1489.22	-2825.0
1001	388.82	974.58	1377.72	-855.24	-7783.76	407.06	4091.72	-1428.64	33.4	0.0	-1399.08	-1395.23	-2794.32
1101	347.53	889.99	1397.06	-872.56	-7848.17	421.09	4105.19	-1349.62	32.51	0.0	-1559.86	-1317.11	-2876.97
1201	357.64	879.45	1397.37	-856.73	-7548.01	411.13	4063.14	-1602.9	34.24	0.0	-1296.03	-1568.66	-2864.69
1301	354.57	923.71	1385.68	-877.68	-7591.08	403.76	4071.47	-1557.99	33.31	0.0	-1329.57	-1524.68	-2854.25
1401	354.04	892.72	1397.8	-856.21	-7745.06	407.45	4105.92	-1421.36	33.05	0.0	-1443.35	-1388.31	-2831.66
1501	377.04	913.36	1389.64	-883.48	-7496.9	409.47	4070.47	-1605.49	33.49	0.0	-1220.4	-1572.01	-2792.4
1601	403.74	885.15	1385.13	-845.33	-7539.55	380.9	4020.96	-1555.76	33.75	0.0	-1309.0	-1522.0	-2831.0
1701	345.87	895.63	1422.6	-877.1	-7696.67	423.19	4147.49	-1516.75	33.56	0.0	-1339.0	-1483.19	-2822.19
1801	344.34	937.7	1386.96	-883.24	-7740.73	403.14	4150.92	-1497.46	32.89	0.0	-1400.9	-1464.57	-2865.47
1901	375.88	904.24	1384.93	-863.87	-7700.32	410.11	4081.0	-1471.14	32.59	0.0	-1408.03	-1438.56	-2846.58
2001	352.13	948.21	1385.52	-884.22	-7636.16	399.9	4104.62	-1567.47	33.49	0.0	-1329.99	-1533.97	-2863.96
2101	359.33	913.77	1366.22	-851.02	-7585.0	405.53	4058.89	-1551.07	33.23	0.0	-1332.29	-1517.84	-2850.13
2201	378.06	901.54	1400.44	-852.27	-7680.1	419.74	4041.39	-1441.45	32.6	0.0	-1391.18	-1408.86	-2800.03
2301	348.68	911.22	1396.91	-874.54	-7674.61	416.48	4077.77	-1470.25	32.39	0.0	-1398.1	-1437.86	-2835.96
2401	364.43	928.84	1395.74	-842.81	-7644.4	421.86	4065.84	-1552.21	34.34	0.0	-1310.49	-1517.87	-2828.36
2501	361.83	890.22	1393.91	-835.3	-7588.02	431.64	4074.35	-1586.3	33.93	0.0	-1271.37	-1552.36	-2823.73
2601	354.23	901.38	1413.12	-860.63	-7698.06	419.77	4079.33	-1501.6	33.75	0.0	-1390.85	-1467.85	-2858.7
2701	416.25	877.42	1373.02	-825.22	-7688.73	400.74	4077.5	-1484.35	33.5	0.0	-1369.03	-1450.85	-2819.88
2801	356.55	888.0	1384.53	-833.82	-7585.31	422.0	4075.38	-1574.89	33.47	0.0	-1292.67	-1541.42	-2834.09
2901	374.38	966.73	1384.41	-855.36	-7703.65	406.24	4053.52	-1448.15	33.45	0.0	-1373.73	-1414.71	-2788.43
3001	358.64	908.11	1381.84	-887.61	-7697.28	414.73	4092.29	-1474.26	32.73	0.0	-1429.27	-1441.54	-2870.8
3101	365.62	916.03	1385.61	-852.39	-7576.73	399.93	4068.21	-1540.6	33.77	0.0	-1293.72	-1506.82	-2800.54
3201	364.47	921.71	1363.1	-856.44	-7591.59	417.6	4052.19	-1512.72	33.25	0.0	-1328.96	-1479.47	-2808.42
3301	371.03	952.55	1392.55	-858.8	-7759.5	413.02	4092.31	-1442.79	33.22	0.0	-1396.85	-1409.57	-2806.42
3401	367.19	913.82	1360.23	-865.38	-7641.38	414.71	4130.03	-1521.27	32.85	0.0	-1320.78	-1488.42	-2809.2
3501	347.0	963.6	1375.44	-854.77	-7546.08	411.83	4071.74	-1598.81	35.17	0.0	-1231.23	-1563.64	-2794.88
3601	357.33	866.02	1380.32	-832.28	-7710.34	428.18	4163.72	-1549.61	34.34	0.0	-1347.05	-1515.27	-2862.31
3701	362.7	895.88	1389.83	-836.33	-7816.35	416.58	4139.84	-1424.14	33.86	0.0	-1447.85	-1390.29	-2838.13
3801	355.07	941.76	1389.01	-838.19	-7784.6	414.2	4144.36	-1430.15	34.15	0.0	-1378.39	-1395.99	-2774.38
3901	357.06	905.08	1392.12	-869.1	-7580.03	412.81	4070.18	-1563.58	33.78	0.0	-1311.89	-1529.8	-2841.69
4001	364.59	952.03	1404.05	-870.34	-7760.9	409.26	4098.74	-1403.4	32.54	0.0	-1402.57	-1370.86	-2773.43
4101	360.59	915.39	1393.45	-834.04	-7721.0	422.97	4084.33	-1463.0	33.82	0.0	-1378.31	-1429.17	-2807.48
4201	341.92	899.68	1399.79	-878.18	-7702.54	417.61	4062.13	-1432.65	33.07	0.0	-1459.61	-1399.59	-2859.2
4301	370.51	947.58	1380.05	-850.7	-7755.26	415.51	4082.48	-1436.66	33.41	0.0	-1409.81	-1403.25	-2813.06
4401	360.74	874.78	1374.5	-852.73	-7604.56	432.52	4098.81	-1555.59	34.33	0.0	-1315.94	-1521.26	-2837.2
4501	351.58	922.65	1398.37	-885.41	-7821.76	415.77	4130.34	-1388.96	33.55	0.0	-1488.47	-1355.41	-2843.88
4601	359.18	871.88	1399.66	-871.31	-7669.21	420.8	4131.95	-1554.58	34.04	0.0	-1357.04	-1520.55	-2877.58
4701	375.03	902.51	1387.25	-852.55	-7681.63	408.62	4093.7	-1513.2	33.44	0.0	-1367.06	-1479.77	-2846.83
4801	338.05	886.61	1377.72	-889.43	-7656.19	414.27	4088.82	-1501.52	32.32	0.0	-1440.14	-1469.2	-2909.34
4901	380.3	916.54	1365.49	-856.25	-7578.48	414.4	4060.11	-1543.36	34.27	0.0	-1297.9	-1509.09	-2806.99
5001	358.98	865.31	1385.02	-846.23	-7689.39	419.59	4095.09	-1509.71	34.38	0.0	-1411.63	-1475.33	-2886.96
5101	346.88	923.55	1393.66	-854.14	-7635.03	429.82	4086.06	-1562.7	33.79	0.0	-1309.18	-1528.9	-2838.09
5201	368.68	887.27	1399.24	-843.5	-7727.91	417.37	4077.05	-1475.3	32.17	0.0	-1421.8	-1443.12	-2864.92
5301	375.17	925.48	1371.1	-865.89	-7659.69	401.42	4102.96	-1555.53	33.7	0.0	-1349.45	-1521.82	-2871.28
5401	369.02	919.07	1358.05	-872.02	-7622.45	411.77	4104.93	-1540.25	34.05	0.0	-1331.64	-1506.2	-2837.83
5501	379.06	904.97	1378.34	-846.78	-7658.41	405.53	4078.89	-1510.72	33.84	0.0	-1358.4	-1476.88	-2835.28
5601	351.21	900.0	1379.84	-868.63	-7711.31	413.27	4158.83	-1522.56	34.18	0.0	-1376.8	-1488.39	-2865.18
5701	378.93	880.14	1378.88	-861.2	-7553.09	426.9	4098.84	-1631.45	33.95	0.0	-1250.6	-1597.5	-2848.1
5801	352.55	949.7	1393.01	-862.81	-7634.4	413.3	4058.52	-1547.15	34.15	0.0	-1330.13	-1513.0	-2843.14
5901	353.8	906.26	1381.29	-872.44	-7666.87	413.42	4093.62	-1509.04	32.81	0.0	-1390.92	-1476.22	-2867.14
6001	387.45	936.96	1405.24	-850.59	-7691.91	411.95	4060.2	-1467.95	33.64	0.0	-1340.71	-1434.32	-2775.03
6101	372.71	915.21	1365.53	-860.53	-7674.4	415.4	4075.15	-1488.43	34.3	0.0	-1390.91	-1454.13	-2845.04
6201	329.53	888.27	1381.4	-858.96	-7758.27	404.84	4088.22	-1440.22	33.52	0.0	-1524.98	-1406.69	-2931.67
6301	369.47	938.87	1410.47	-864.19	-7528.66	399.01	4053.03	-1588.95	33.64	0.0	-1222.0	-1555.32	-2777.32
6401	387.21	921.91	1379.28	-830.95	-7635.71	421.33	4078.7	-1536.44	33.9	0.0	-1278.23	-1502.54	-2780.77
6501	354.91	912.36	1391.55	-847.55	-7673.96	409.1	4055.06	-1468.22	33.03	0.0	-1398.53	-1435.19	-2833.72
6601	366.98	898.87	1388.01	-847.24	-7623.48	417.04	4115.56	-1559.0	34.52	0.0	-1284.26	-1524.48	-2808.75
6701	372.0	878.96	1391.91	-859.87	-7530.05	398.66	4043.92	-1603.95	34.58	0.0	-1304.47	-1569.37	-2873.83
6801	356.29	921.08	1393.15	-843.77	-7594.17	409.84	4100.56	-1587.51	34.21	0.0	-1257.0	-1553.3	-2810.3
6901	329.89	925.59	1371.65	-889.7	-7529.08	408.4	4044.96	-1589.42	33.02	0.0	-1338.29	-1556.39	-2894.68
7001	366.86	913.1	1369.84	-837.21	-7558.02	409.24	4040.09	-1570.37	34.28	0.0	-1296.09	-1536.09	-2832.19
7101	374.56	870.98	1414.26	-880.16	-7534.21	406.38	4073.76	-1584.79	33.44	0.0	-1274.42	-1551.35	-2825.77
7201	361.48	932.97	1390.58	-879.9	-7591.64	415.11	4057.81	-1563.56	33.22	0.0	-1313.6	-1530.34	-2843.94
7301	345.55	923.36	1394.94	-875.74	-7580.88	419.38	4083.0	-1552.72	33.94	0.0	-1290.38	-1518.78	-2809.16
7401	355.19	915.94	1384.24	-863.73	-7561.15	413.04	4092.29	-1582.12	34.58	0.0	-1264.18	-1547.54	-2811.71
7501	352.08	918.77	1410.35	-845.7	-7659.33	404.37	4113.21	-1547.09	34.51	0.0	-1306.24	-1512.59	-2818.83
7601	363.13	952.54	1393.92	-849.17	-7765.04	415.77	4121.68	-1468.8	33.77	0.0	-1367.18	-1435.03	-2802.2
7701	386.9	913.62	1393.82	-873.73	-7754.72	408.71	4125.77	-1497.96	33.95	0.0	-1399.63	-1464.01	-2863.64
7801	361.43	916.99	1406.78	-874.28	-7751.5	416.02	4118.45	-1455.68	33.12	0.0	-1406.11	-1422.55	-2828.66
7901	383.62	910.32	1387.9	-870.72	-7663.12	415.74	4097.03	-1503.04	34.06	0.0	-1339.24	-1468.98	-2808.21
8001	344.21	951.72	1370.51	-855.86	-7729.54	423.12	4055.18	-1466.45	33.99	0.0	-1440.66	-1432.45	-2873.12
8101	374.98	918.45	1368.07	-833.03	-7835.27	418.73	4101.27	-1411.87	33.41	0.0	-1486.8	-1378.45	-2865.26
8201	353.36	900.24	1396.03	-864.41	-7712.49	415.28	4102.61	-1492.51	33.57	0.0	-1409.38	-1458.94	-2868.32
8301	374.42	938.55	1404.2	-867.27	-7667.72	407.64	4096.64	-1553.22	33.22	0.0	-1313.53	-1520.0	-2833.53
8401	348.56	933.9	1359.59	-868.45	-7704.8	416.24	4113.97	-1489.26	33.41	0.0	-1401.0	-1455.85	-2856.85
8501	394.79	869.81	1374.91	-866.58	-7642.15	416.54	4100.14	-1506.34	33.33	0.0	-1352.55	-1473.01	-2825.56
8601	343.38	962.82	1405.63	-872.06	-7684.94	436.18	4080.21	-1467.84	33.23	0.0	-1328.78	-1434.61	-2763.39
8701	340.02	881.72	1371.26	-862.25	-7678.72	422.4	4060.22	-1458.94	32.79	0.0	-1465.34	-1426.15	-2891.5
8801	332.69	940.05	1373.19	-852.57	-7670.97	418.02	4099.98	-1508.1	34.46	0.0	-1359.61	-1473.64	-2833.25
8901	350.2	939.47	1389.76	-855.42	-7716.45	420.94	4116.54	-1514.35	33.73	0.0	-1354.96	-1480.62	-2835.58
9001	369.74	917.15	1381.81	-873.56	-7747.32	409.01	4066.99	-1426.03	33.64	0.0	-1476.19	-1392.39	-2868.58
9101	325.25	940.45	1360.66	-844.22	-7680.76	419.28	4109.98	-1493.97	33.31	0.0	-1369.37	-1460.66	-2830.03
9201	349.69	881.1	1383.26	-858.33	-7645.79	418.51	4082.75	-1541.99	33.59	0.0	-1388.81	-1508.4	-2897.21
9301	380.29	884.43	1397.45	-840.24	-7621.08	406.78	4089.17	-1543.43	33.2	0.0	-1303.19	-1510.23	-2813.42
9401	359.54	913.17	1401.47	-884.72	-7699.93	403.13	4104.07	-1494.65	33.38	0.0	-1403.27	-1461.27	-2864.53
9501	363.56	878.75	1385.81	-845.51	-7635.12	418.76	4121.84	-1556.0	35.01	0.0	-1311.92	-1521.0	-2832.91
9601	368.43	870.17	1391.05	-835.0	-7733.86	401.81	4126.89	-1468.95	34.11	0.0	-1410.49	-1434.83	-2845.33
9701	335.9	895.89	1405.68	-844.26	-7763.47	410.5	4116.93	-1473.52	33.75	0.0	-1442.82	-1439.77	-2882.59
9801	354.25	905.81	1381.21	-881.29	-7608.85	419.93	4101.68	-1537.91	33.46	0.0	-1327.25	-1504.46	-2831.71
9901	348.23	884.86	1378.76	-859.26	-7792.95	424.25	4109.46	-1410.17	33.6	0.0	-1506.65	-1376.57	-2883.22
Receptor Energy Terms
Frame #	BOND	ANGLE	DIHED	VDWAALS	EEL	1-4 VDW	1-4 EEL	EPB	ENPOLAR	EDISPER	GGAS	GSOLV	TOTAL
1	317.97	853.03	1333.28	-863.68	-7513.9	388.87	4125.71	-1670.37	33.14	0.0	-1358.72	-1637.23	-2995.95
101	346.75	808.58	1347.5	-811.57	-7680.22	392.0	4090.31	-1481.98	33.16	0.0	-1506.64	-1448.82	-2955.47
201	364.8	859.89	1344.29	-817.19	-7578.86	392.55	4092.52	-1571.15	33.36	0.0	-1342.0	-1537.79	-2879.79
301	355.85	838.33	1351.79	-854.84	-7636.01	398.33	4126.14	-1508.38	32.1	0.0	-1420.41	-1476.28	-2896.69
401	316.46	882.09	1341.58	-833.19	-7635.18	399.96	4076.53	-1511.9	32.74	0.0	-1451.75	-1479.16	-2930.91
501	343.25	871.43	1348.05	-835.44	-7612.43	396.66	4111.18	-1597.94	33.4	0.0	-1377.3	-1564.54	-2941.84
601	334.13	861.67	1342.32	-827.32	-7646.5	391.76	4088.8	-1495.73	32.48	0.0	-1455.14	-1463.25	-2918.39
701	354.25	878.41	1318.91	-821.52	-7707.18	394.13	4119.04	-1495.33	32.62	0.0	-1463.98	-1462.71	-2926.68
801	332.42	858.19	1349.13	-854.66	-7711.5	411.67	4156.74	-1511.58	33.45	0.0	-1458.01	-1478.14	-2936.15
901	369.31	872.56	1359.55	-834.82	-7613.55	386.35	4035.49	-1524.34	33.82	0.0	-1425.11	-1490.52	-2915.63
1001	368.95	921.3	1331.45	-828.19	-7761.68	388.66	4100.51	-1437.02	32.96	0.0	-1478.98	-1404.06	-2883.05
1101	335.29	842.9	1348.52	-846.44	-7824.05	401.33	4108.43	-1353.27	32.07	0.0	-1634.01	-1321.2	-2955.22
1201	343.99	827.6	1348.42	-830.19	-7526.36	390.42	4062.19	-1607.14	33.8	0.0	-1383.94	-1573.34	-2957.28
1301	341.09	874.59	1338.58	-851.99	-7567.85	385.88	4073.22	-1560.86	32.87	0.0	-1406.46	-1527.99	-2934.45
1401	337.54	847.39	1349.22	-830.1	-7709.04	389.01	4107.59	-1436.77	32.78	0.0	-1508.38	-1403.98	-2912.36
1501	356.35	857.81	1340.57	-852.22	-7478.17	389.81	4076.24	-1605.92	33.16	0.0	-1309.61	-1572.76	-2882.37
1601	392.62	838.8	1337.42	-820.43	-7517.41	361.9	4024.01	-1558.31	33.52	0.0	-1383.08	-1524.79	-2907.87
1701	324.06	840.91	1372.22	-839.81	-7677.12	405.43	4153.51	-1518.09	33.54	0.0	-1420.81	-1484.55	-2905.36
1801	329.12	893.8	1341.52	-850.65	-7717.66	385.52	4156.66	-1502.81	32.46	0.0	-1461.7	-1470.35	-2932.04
1901	360.58	849.82	1335.28	-832.52	-7674.13	389.19	4084.42	-1475.23	32.59	0.0	-1487.36	-1442.64	-2930.0
2001	337.77	887.8	1337.51	-854.16	-7615.56	380.49	4103.97	-1566.44	33.34	0.0	-1422.19	-1533.1	-2955.3
2101	347.82	863.44	1316.52	-815.3	-7558.66	386.23	4066.0	-1561.1	33.67	0.0	-1393.96	-1527.43	-2921.39
2201	356.29	852.12	1352.32	-813.28	-7657.02	404.84	4048.84	-1451.21	33.05	0.0	-1455.9	-1418.16	-2874.06
2301	332.93	852.33	1345.39	-843.37	-7657.69	395.5	4082.4	-1475.78	32.47	0.0	-1492.5	-1443.31	-2935.81
2401	352.46	872.99	1346.53	-809.11	-7618.89	402.49	4071.19	-1559.57	34.56	0.0	-1382.33	-1525.01	-2907.34
2501	341.6	835.97	1345.36	-800.4	-7567.7	411.97	4082.59	-1592.02	33.93	0.0	-1350.6	-1558.09	-2908.69
2601	337.11	855.47	1364.88	-831.83	-7668.16	399.4	4080.92	-1506.33	33.91	0.0	-1462.21	-1472.42	-2934.63
2701	393.6	817.47	1324.56	-792.07	-7669.8	382.93	4082.81	-1486.61	33.23	0.0	-1460.5	-1453.38	-2913.88
2801	341.19	832.84	1335.17	-806.17	-7557.73	402.79	4079.29	-1583.16	33.46	0.0	-1372.62	-1549.7	-2922.32
2901	361.82	910.7	1338.32	-826.32	-7679.24	387.52	4052.0	-1453.59	33.41	0.0	-1455.21	-1420.18	-2875.39
3001	342.03	858.09	1336.01	-858.75	-7675.38	396.66	4092.21	-1476.5	32.54	0.0	-1509.13	-1443.96	-2953.09
3101	350.98	858.8	1333.38	-828.81	-7558.98	378.99	4072.86	-1540.81	33.14	0.0	-1392.79	-1507.66	-2900.45
3201	348.09	863.02	1317.61	-831.01	-7568.03	399.36	4054.25	-1519.72	32.96	0.0	-1416.71	-1486.76	-2903.46
3301	356.73	903.31	1346.21	-835.63	-7738.94	394.17	4100.51	-1442.06	32.54	0.0	-1473.64	-1409.52	-2883.16
3401	343.01	857.33	1314.65	-834.81	-7621.14	398.03	4133.18	-1522.76	32.77	0.0	-1409.75	-1490.0	-2899.75
3501	327.06	911.11	1330.36	-826.2	-7522.87	395.39	4078.57	-1600.84	35.07	0.0	-1306.58	-1565.77	-2872.35
3601	340.55	818.94	1335.81	-802.55	-7680.42	411.17	4164.88	-1554.85	34.36	0.0	-1411.61	-1520.5	-2932.11
3701	352.12	840.28	1341.05	-805.31	-7795.54	397.78	4140.72	-1429.26	33.91	0.0	-1528.89	-1395.34	-2924.23
3801	335.89	882.31	1340.94	-809.25	-7761.93	395.43	4144.39	-1432.63	34.04	0.0	-1472.22	-1398.59	-2870.81
3901	336.54	858.45	1344.28	-839.96	-7549.27	392.18	4070.69	-1569.65	33.92	0.0	-1387.09	-1535.73	-2922.83
4001	351.14	898.22	1352.89	-839.0	-7730.51	390.72	4099.93	-1410.25	32.61	0.0	-1476.61	-1377.63	-2854.24
4101	344.63	866.19	1346.55	-809.58	-7698.6	402.91	4083.33	-1459.05	33.51	0.0	-1464.56	-1425.54	-2890.1
4201	323.49	846.62	1351.71	-843.76	-7680.36	399.97	4064.02	-1436.78	32.71	0.0	-1538.3	-1404.07	-2942.38
4301	357.63	888.63	1330.0	-817.62	-7723.28	395.79	4082.1	-1444.5	33.51	0.0	-1486.75	-1410.99	-2897.74
4401	346.88	828.94	1326.52	-823.87	-7586.82	412.86	4108.0	-1560.82	34.46	0.0	-1387.48	-1526.37	-2913.84
4501	339.11	866.6	1351.9	-857.44	-7792.9	396.77	4130.88	-1395.75	33.43	0.0	-1565.08	-1362.32	-2927.4
4601	338.08	827.1	1350.4	-836.48	-7646.3	403.8	4133.7	-1560.73	34.02	0.0	-1429.71	-1526.72	-2956.42
4701	355.88	861.24	1340.57	-821.77	-7652.74	391.04	4093.14	-1516.12	33.51	0.0	-1432.64	-1482.61	-2915.25
4801	318.68	830.96	1331.06	-855.36	-7629.59	397.93	4091.33	-1508.77	32.45	0.0	-1514.98	-1476.32	-2991.31
4901	364.39	863.38	1310.75	-824.85	-7545.05	392.0	4061.22	-1552.1	34.17	0.0	-1378.16	-1517.93	-2896.09
5001	342.35	817.75	1335.92	-816.72	-7668.89	401.02	4100.24	-1511.8	34.55	0.0	-1488.34	-1477.26	-2965.59
5101	334.62	865.77	1346.3	-825.72	-7615.21	409.75	4087.58	-1566.22	33.44	0.0	-1396.91	-1532.78	-2929.7
5201	357.15	845.29	1349.52	-815.2	-7696.23	398.36	4077.14	-1483.78	32.1	0.0	-1483.95	-1451.67	-2935.63
5301	361.13	864.73	1322.54	-834.37	-7639.16	381.86	4110.99	-1562.95	33.58	0.0	-1432.27	-1529.37	-2961.64
5401	357.58	868.63	1309.99	-847.94	-7600.11	390.84	4106.21	-1539.86	33.93	0.0	-1414.8	-1505.93	-2920.73
5501	364.38	847.48	1331.61	-815.52	-7634.26	386.74	4084.01	-1516.59	33.84	0.0	-1435.56	-1482.75	-2918.31
5601	335.79	844.57	1331.94	-836.7	-7680.29	392.66	4156.96	-1529.77	33.96	0.0	-1455.07	-1495.8	-2950.88
5701	366.46	830.75	1330.07	-835.6	-7533.78	405.18	4106.34	-1639.13	34.23	0.0	-1330.58	-1604.9	-2935.49
5801	337.86	895.36	1339.7	-836.31	-7616.04	393.0	4061.03	-1546.82	33.9	0.0	-1425.4	-1512.92	-2938.31
5901	338.16	859.38	1330.05	-841.8	-7642.51	392.06	4096.4	-1518.39	32.56	0.0	-1468.27	-1485.84	-2954.1
6001	372.85	887.11	1353.98	-818.55	-7664.48	393.51	4062.71	-1475.26	33.77	0.0	-1412.87	-1441.48	-2854.35
6101	360.07	860.49	1316.14	-827.32	-7648.95	393.61	4079.54	-1491.7	34.5	0.0	-1466.4	-1457.2	-2923.6
6201	313.84	836.12	1330.58	-828.01	-7736.68	388.4	4092.43	-1443.04	33.34	0.0	-1603.31	-1409.7	-3013.01
6301	353.79	882.21	1359.29	-831.39	-7507.36	374.72	4058.92	-1598.96	33.57	0.0	-1309.81	-1565.39	-2875.21
6401	371.89	866.84	1333.01	-801.1	-7602.98	402.18	4077.94	-1542.02	33.93	0.0	-1352.22	-1508.09	-2860.31
6501	335.98	856.98	1341.55	-811.16	-7646.06	390.22	4058.82	-1477.01	33.26	0.0	-1473.67	-1443.75	-2917.42
6601	345.88	846.3	1339.57	-816.93	-7590.68	398.48	4115.79	-1565.67	34.56	0.0	-1361.6	-1531.11	-2892.71
6701	360.6	825.72	1342.08	-833.84	-7502.66	378.11	4045.73	-1605.61	34.56	0.0	-1384.25	-1571.06	-2955.31
6801	341.43	868.44	1345.6	-806.33	-7574.23	393.3	4103.56	-1591.65	34.33	0.0	-1328.25	-1557.32	-2885.57
6901	311.05	872.04	1321.9	-856.56	-7500.72	389.89	4049.48	-1595.12	33.12	0.0	-1412.92	-1562.0	-2974.92
7001	344.76	857.04	1321.91	-808.96	-7539.36	390.83	4040.81	-1570.92	34.18	0.0	-1392.96	-1536.74	-2929.71
7101	356.59	820.32	1365.97	-847.69	-7519.32	388.02	4079.97	-1585.01	33.5	0.0	-1356.14	-1551.51	-2907.65
7201	342.24	882.42	1340.05	-850.03	-7559.7	395.71	4058.85	-1570.24	33.16	0.0	-1390.45	-1537.08	-2927.53
7301	333.41	864.84	1345.85	-838.52	-7556.04	400.99	4090.13	-1562.64	33.98	0.0	-1359.34	-1528.66	-2888.0
7401	340.17	859.82	1335.76	-830.84	-7544.95	393.09	4094.16	-1582.21	34.69	0.0	-1352.8	-1547.52	-2900.31
7501	340.45	857.36	1363.0	-815.14	-7640.55	385.62	4122.56	-1558.65	34.68	0.0	-1386.7	-1523.96	-2910.66
7601	350.81	903.0	1347.46	-819.84	-7744.56	395.44	4126.37	-1470.86	33.6	0.0	-1441.31	-1437.26	-2878.57
7701	369.49	858.59	1346.72	-846.19	-7732.38	390.56	4125.26	-1491.11	33.53	0.0	-1487.95	-1457.58	-2945.53
7801	350.05	861.62	1357.51	-841.65	-7733.97	394.61	4124.57	-1455.91	33.16	0.0	-1487.26	-1422.75	-2910.02
7901	369.88	857.19	1342.69	-839.44	-7642.44	396.93	4096.02	-1502.32	34.01	0.0	-1419.17	-1468.31	-2887.48
8001	331.76	889.58	1321.95	-822.22	-7708.3	405.5	4055.99	-1464.49	33.7	0.0	-1525.74	-1430.79	-2956.54
8101	355.77	864.39	1318.23	-807.7	-7806.19	400.21	4099.69	-1412.61	33.24	0.0	-1575.59	-1379.37	-2954.97
8201	331.63	846.98	1349.06	-836.21	-7692.54	399.52	4104.78	-1492.38	33.38	0.0	-1496.78	-1459.0	-2955.78
8301	358.57	897.75	1355.51	-839.78	-7646.9	389.86	4095.88	-1552.64	32.81	0.0	-1389.1	-1519.83	-2908.94
8401	334.26	878.95	1311.04	-839.92	-7677.93	398.43	4115.9	-1492.91	33.46	0.0	-1479.28	-1459.45	-2938.74
8501	374.9	814.07	1328.0	-837.41	-7622.09	398.28	4101.37	-1506.21	32.95	0.0	-1442.89	-1473.26	-2916.15
8601	330.74	910.93	1358.68	-844.34	-7661.16	416.12	4082.33	-1477.8	33.28	0.0	-1406.7	-1444.52	-2851.22
8701	325.15	831.92	1324.1	-832.56	-7658.94	405.45	4060.36	-1458.3	32.67	0.0	-1544.52	-1425.63	-2970.14
8801	322.24	881.23	1327.38	-820.83	-7653.76	399.31	4105.38	-1507.35	34.6	0.0	-1439.04	-1472.76	-2911.8
8901	338.68	880.94	1340.82	-830.07	-7694.4	401.18	4121.5	-1518.63	33.66	0.0	-1441.34	-1484.97	-2926.31
9001	355.58	863.86	1337.09	-842.34	-7725.99	391.33	4069.29	-1424.93	33.56	0.0	-1551.18	-1391.37	-2942.55
9101	311.49	887.13	1309.58	-808.15	-7661.68	400.06	4112.41	-1493.74	33.35	0.0	-1449.17	-1460.39	-2909.56
9201	331.69	828.87	1339.06	-831.93	-7622.53	400.87	4085.87	-1544.89	33.49	0.0	-1468.09	-1511.4	-2979.49
9301	365.73	830.42	1349.43	-805.14	-7603.57	388.61	4094.52	-1551.22	33.36	0.0	-1379.99	-1517.86	-2897.86
9401	342.89	858.4	1352.43	-856.57	-7676.59	383.69	4107.48	-1494.33	32.97	0.0	-1488.27	-1461.36	-2949.63
9501	351.27	830.0	1338.35	-818.47	-7613.04	399.46	4123.69	-1557.47	34.73	0.0	-1388.73	-1522.73	-2911.47
9601	349.7	815.13	1343.12	-805.72	-7716.96	386.22	4133.92	-1477.65	34.34	0.0	-1494.59	-1443.3	-2937.89
9701	319.63	843.75	1357.66	-818.35	-7731.89	394.05	4115.19	-1475.71	33.78	0.0	-1519.95	-1441.93	-2961.88
9801	338.1	847.36	1330.09	-847.72	-7587.61	400.21	4104.21	-1540.74	33.58	0.0	-1415.36	-1507.16	-2922.52
9901	334.78	825.85	1330.22	-830.3	-7772.06	404.77	4114.22	-1410.82	33.46	0.0	-1592.53	-1377.36	-2969.89
Ligand Energy Terms
Frame #	BOND	ANGLE	DIHED	VDWAALS	EEL	1-4 VDW	1-4 EEL	EPB	ENPOLAR	EDISPER	GGAS	GSOLV	TOTAL
1	14.71	54.85	48.19	-0.96	-19.64	17.64	-8.42	-9.06	3.77	0.0	106.38	-5.3	101.08
101	19.32	46.17	45.76	0.8	-25.65	18.18	0.1	-9.4	3.77	0.0	104.67	-5.63	99.04
201	17.62	55.67	48.32	-4.6	-21.24	17.5	-5.56	-8.93	3.74	0.0	107.72	-5.19	102.53
301	15.43	62.61	48.43	-4.0	-17.58	17.84	-8.95	-9.46	3.78	0.0	113.79	-5.68	108.11
401	17.12	51.55	46.96	-2.86	-25.35	19.22	-1.25	-9.68	3.81	0.0	105.39	-5.87	99.52
501	17.17	55.14	46.07	-2.67	-26.51	17.1	1.77	-10.38	3.84	0.0	108.06	-6.54	101.51
601	20.28	55.05	49.34	-4.11	-23.18	17.11	-4.04	-10.18	3.78	0.0	110.44	-6.4	104.04
701	19.16	48.54	47.42	-1.93	-26.24	18.15	2.28	-9.83	3.83	0.0	107.38	-6.0	101.38
801	17.85	56.13	48.55	0.25	-21.12	18.38	-5.2	-8.21	3.84	0.0	114.84	-4.37	110.47
901	21.64	52.11	47.02	-1.16	-26.41	17.23	1.58	-9.48	3.8	0.0	112.01	-5.68	106.33
1001	19.86	53.28	46.27	-0.28	-20.46	18.4	-8.79	-8.7	3.75	0.0	108.29	-4.95	103.34
1101	12.24	47.1	48.53	-0.9	-23.25	19.76	-3.24	-8.93	3.78	0.0	100.25	-5.15	95.1
1201	13.65	51.85	48.95	1.5	-26.31	20.71	0.95	-10.93	3.82	0.0	111.29	-7.11	104.18
1301	13.48	49.12	47.1	0.73	-24.1	17.88	-1.75	-10.2	3.78	0.0	102.45	-6.43	96.02
1401	16.49	45.33	48.57	1.74	-23.89	18.43	-1.66	-8.77	3.8	0.0	105.02	-4.97	100.05
1501	20.7	55.55	49.07	-2.32	-22.07	19.66	-5.77	-10.31	3.81	0.0	114.81	-6.5	108.31
1601	11.12	46.35	47.71	0.78	-24.32	19.0	-3.05	-10.01	3.78	0.0	97.59	-6.23	91.36
1701	21.8	54.72	50.38	-4.95	-20.9	17.77	-6.02	-9.06	3.78	0.0	112.8	-5.28	107.51
1801	15.22	43.9	45.45	-3.95	-21.81	17.62	-5.74	-10.04	3.83	0.0	90.7	-6.22	84.48
1901	15.3	54.41	49.65	-0.47	-24.59	20.92	-3.42	-9.69	3.77	0.0	111.81	-5.92	105.89
2001	14.37	60.42	48.01	1.81	-25.47	19.41	0.65	-9.75	3.8	0.0	119.2	-5.95	113.25
2101	11.51	50.33	49.7	0.96	-18.66	19.3	-7.11	-8.99	3.8	0.0	106.02	-5.18	100.84
2201	21.77	49.43	48.12	-2.49	-17.8	14.91	-7.44	-8.97	3.83	0.0	106.49	-5.14	101.35
2301	15.75	58.89	51.52	0.83	-22.15	20.97	-4.63	-10.39	3.8	0.0	121.18	-6.6	114.58
2401	11.97	55.85	49.22	-2.76	-21.79	19.37	-5.35	-8.95	3.84	0.0	106.5	-5.11	101.39
2501	20.23	54.24	48.55	-1.7	-20.16	19.67	-8.24	-9.1	3.77	0.0	112.58	-5.33	107.25
2601	17.12	45.92	48.24	1.08	-24.54	20.37	-1.6	-10.25	3.89	0.0	106.59	-6.36	100.23
2701	22.65	59.94	48.45	-2.53	-21.45	17.81	-5.31	-9.03	3.84	0.0	119.56	-5.19	114.38
2801	15.36	55.16	49.36	-0.59	-23.59	19.21	-3.91	-9.28	3.88	0.0	111.0	-5.4	105.61
2901	12.56	56.03	46.09	2.7	-26.57	18.72	1.52	-9.93	3.81	0.0	111.05	-6.12	104.92
3001	16.61	50.02	45.83	2.09	-25.53	18.07	0.09	-10.14	3.82	0.0	107.18	-6.32	100.86
3101	14.64	57.23	52.23	1.85	-21.97	20.94	-4.64	-10.0	3.85	0.0	120.27	-6.15	114.12
3201	16.39	58.69	45.48	1.35	-25.16	18.24	-2.06	-9.92	3.84	0.0	112.93	-6.08	106.85
3301	14.3	49.24	46.34	0.63	-20.53	18.85	-8.2	-8.92	3.89	0.0	100.64	-5.03	95.61
3401	24.17	56.49	45.58	0.37	-23.1	16.69	-3.15	-9.22	3.86	0.0	117.05	-5.36	111.68
3501	19.94	52.49	45.09	1.89	-20.4	16.44	-6.83	-8.74	3.83	0.0	108.62	-4.9	103.72
3601	16.78	47.08	44.5	0.36	-25.13	17.0	-1.16	-9.39	3.83	0.0	99.43	-5.56	93.88
3701	10.58	55.6	48.78	-0.64	-24.66	18.79	-0.88	-9.65	3.83	0.0	107.57	-5.82	101.75
3801	19.18	59.46	48.07	-0.06	-25.3	18.77	-0.03	-9.68	3.81	0.0	120.09	-5.86	114.23
3901	20.51	46.63	47.84	2.87	-25.91	20.63	-0.51	-10.99	3.85	0.0	112.06	-7.15	104.91
4001	13.44	53.81	51.16	-1.74	-24.29	18.54	-1.19	-9.61	3.85	0.0	109.73	-5.77	103.97
4101	15.96	49.19	46.9	1.89	-26.17	20.06	1.0	-10.27	3.84	0.0	108.82	-6.43	102.39
4201	18.43	53.06	48.07	-4.04	-23.72	17.63	-1.89	-9.08	3.86	0.0	107.55	-5.21	102.34
4301	12.88	58.95	50.05	-2.4	-26.13	19.72	0.38	-9.75	3.8	0.0	113.46	-5.96	107.51
4401	13.86	45.84	47.98	2.03	-19.68	19.66	-9.2	-8.84	3.84	0.0	100.49	-5.0	95.49
4501	12.47	56.05	46.46	3.48	-25.26	19.0	-0.54	-9.83	3.85	0.0	111.66	-5.98	105.68
4601	21.1	44.78	49.27	-1.48	-24.55	17.0	-1.74	-9.75	3.82	0.0	104.38	-5.93	98.45
4701	19.16	41.27	46.67	0.95	-25.75	17.58	0.57	-9.72	3.84	0.0	100.45	-5.88	94.57
4801	19.37	55.65	46.66	-0.26	-24.43	16.34	-2.51	-9.76	3.91	0.0	110.82	-5.85	104.97
4901	15.9	53.16	54.74	-0.55	-24.74	22.4	-1.12	-9.98	3.81	0.0	119.8	-6.17	113.62
5001	16.63	47.56	49.1	2.66	-20.98	18.57	-5.14	-9.22	3.78	0.0	108.4	-5.44	102.96
5101	12.26	57.78	47.37	1.41	-24.97	20.07	-1.52	-8.92	3.82	0.0	112.4	-5.1	107.31
5201	11.52	41.98	49.72	0.88	-25.83	19.01	-0.1	-9.04	3.88	0.0	97.18	-5.16	92.01
5301	14.03	60.75	48.56	-1.82	-19.72	19.56	-8.04	-9.26	3.87	0.0	113.32	-5.39	107.93
5401	11.44	50.44	48.07	2.94	-25.92	20.92	-1.29	-10.35	3.83	0.0	106.6	-6.53	100.07
5501	14.68	57.48	46.73	2.02	-21.72	18.79	-5.12	-8.78	3.88	0.0	112.87	-4.9	107.97
5601	15.42	55.43	47.9	-1.21	-26.24	20.61	1.87	-9.75	3.83	0.0	113.77	-5.92	107.85
5701	12.48	49.39	48.81	5.56	-21.49	21.72	-7.5	-8.62	3.76	0.0	108.97	-4.86	104.11
5801	14.7	54.34	53.3	2.26	-22.82	20.3	-2.51	-10.07	3.84	0.0	119.57	-6.23	113.34
5901	15.64	46.88	51.24	-1.81	-23.96	21.36	-2.78	-9.78	3.8	0.0	106.57	-5.98	100.59
6001	14.6	49.85	51.26	-2.85	-22.79	18.44	-2.51	-9.56	3.92	0.0	105.99	-5.65	100.35
6101	12.64	54.72	49.39	0.17	-22.66	21.79	-4.39	-10.55	3.83	0.0	111.66	-6.72	104.94
6201	15.69	52.14	50.82	-0.09	-22.95	16.44	-4.22	-9.12	3.84	0.0	107.84	-5.27	102.57
6301	15.68	56.66	51.18	1.36	-21.51	24.29	-5.89	-8.79	3.79	0.0	121.77	-5.01	116.76
6401	15.32	55.07	46.26	0.38	-26.36	19.15	0.76	-10.11	3.84	0.0	110.59	-6.27	104.33
6501	18.93	55.39	49.99	-3.99	-23.61	18.87	-3.76	-10.67	3.84	0.0	111.82	-6.83	104.99
6601	21.1	52.57	48.44	-2.23	-26.0	18.56	-0.23	-9.86	3.86	0.0	112.21	-6.0	106.21
6701	11.39	53.24	49.82	-0.52	-22.22	20.56	-1.81	-9.26	3.84	0.0	110.46	-5.41	105.05
6801	14.87	52.65	47.55	-4.11	-23.51	16.54	-2.99	-9.19	3.87	0.0	100.99	-5.32	95.67
6901	18.84	53.56	49.75	-1.72	-23.1	18.51	-4.52	-9.6	3.82	0.0	111.31	-5.78	105.53
7001	22.09	56.06	47.93	-0.96	-26.09	18.42	-0.72	-10.06	3.81	0.0	116.73	-6.24	110.48
7101	17.96	50.66	48.29	-1.34	-20.13	18.36	-6.21	-10.13	3.8	0.0	107.59	-6.33	101.26
7201	19.24	50.55	50.52	2.74	-25.42	19.39	-1.04	-10.32	3.79	0.0	115.98	-6.53	109.45
7301	12.14	58.52	49.09	-1.45	-20.13	18.39	-7.13	-9.04	3.89	0.0	109.43	-5.15	104.28
7401	15.02	56.12	48.49	2.07	-23.69	19.96	-1.87	-9.99	3.82	0.0	116.09	-6.16	109.93
7501	11.63	61.41	47.35	0.91	-20.1	18.75	-9.35	-9.07	3.85	0.0	110.6	-5.22	105.38
7601	12.32	49.54	46.46	1.53	-22.79	20.32	-4.69	-9.52	3.85	0.0	102.68	-5.66	97.02
7701	17.41	55.03	47.1	-0.55	-25.99	18.14	0.51	-10.3	3.84	0.0	111.66	-6.46	105.19
7801	11.38	55.37	49.27	1.11	-21.35	21.41	-6.12	-9.31	3.83	0.0	111.08	-5.48	105.6
7901	13.74	53.14	45.21	-0.38	-26.8	18.8	1.01	-10.31	3.87	0.0	104.72	-6.44	98.28
8001	12.45	62.13	48.56	-3.54	-25.17	17.62	-0.82	-9.71	3.87	0.0	111.23	-5.83	105.4
8101	19.21	54.06	49.84	1.81	-26.21	18.51	1.58	-10.42	3.85	0.0	118.8	-6.57	112.23
8201	21.73	53.26	46.97	0.77	-22.82	15.76	-2.17	-9.96	3.91	0.0	113.49	-6.06	107.43
8301	15.86	40.8	48.69	0.05	-25.99	17.78	0.76	-10.51	3.86	0.0	97.95	-6.66	91.3
8401	14.3	54.96	48.56	2.81	-23.61	17.81	-1.94	-9.87	3.83	0.0	112.89	-6.05	106.84
8501	19.89	55.74	46.91	-0.54	-23.7	18.27	-1.23	-9.84	3.85	0.0	115.34	-6.0	109.34
8601	12.64	51.88	46.95	2.87	-23.46	20.06	-2.12	-8.93	3.82	0.0	108.82	-5.11	103.71
8701	14.87	49.8	47.16	-0.81	-25.77	16.95	-0.14	-9.52	3.87	0.0	102.05	-5.66	96.39
8801	10.45	58.82	45.81	-1.53	-22.96	18.72	-5.4	-9.68	3.85	0.0	103.89	-5.83	98.06
8901	11.52	58.53	48.94	3.36	-21.26	19.76	-4.96	-8.81	3.79	0.0	115.88	-5.03	110.85
9001	14.16	53.28	44.71	0.34	-24.91	17.68	-2.3	-10.85	3.82	0.0	102.96	-7.03	95.93
9101	13.76	53.32	51.08	-2.15	-23.56	19.22	-2.43	-9.62	3.83	0.0	109.24	-5.79	103.45
9201	17.99	52.23	44.2	1.49	-23.4	17.64	-3.13	-9.2	3.85	0.0	107.03	-5.35	101.68
9301	14.57	54.0	48.02	-1.91	-19.31	18.17	-5.35	-9.84	3.79	0.0	108.19	-6.05	102.14
9401	16.65	54.77	49.04	-1.72	-23.7	19.44	-3.41	-9.98	3.81	0.0	111.07	-6.18	104.89
9501	12.3	48.74	47.47	-0.5	-24.24	19.29	-1.85	-9.32	3.85	0.0	101.21	-5.47	95.74
9601	18.74	55.04	47.93	0.91	-19.37	15.58	-7.03	-8.59	3.78	0.0	111.81	-4.8	107.0
9701	16.27	52.14	48.02	0.1	-25.52	16.44	1.75	-10.44	3.77	0.0	109.2	-6.67	102.53
9801	16.15	58.45	51.12	-0.02	-22.61	19.73	-2.53	-9.01	3.79	0.0	120.29	-5.22	115.07
9901	13.45	59.01	48.54	-2.34	-23.39	19.48	-4.76	-9.76	3.73	0.0	110.0	-6.03	103.97
Delta Energy Terms
Frame #	BOND	ANGLE	DIHED	VDWAALS	EEL	1-4 VDW	1-4 EEL	EPB	ENPOLAR	EDISPER	GGAS	GSOLV	TOTAL
1	-0.0	-0.0	-0.0	-27.96	-4.77	0.0	0.0	26.22	-4.04	0.0	-32.73	22.18	-10.54
101	0.0	0.0	-0.0	-25.71	-2.33	-0.0	0.0	15.34	-3.01	0.0	-28.04	12.33	-15.71
201	0.0	0.0	-0.0	-16.88	-5.77	-0.0	0.0	6.6	-1.99	0.0	-22.65	4.61	-18.03
301	0.0	-0.0	-0.0	-36.71	-0.2	0.0	0.0	20.45	-3.73	0.0	-36.91	16.73	-20.19
401	-0.0	0.0	-0.0	-29.61	4.71	0.0	-0.0	5.78	-3.36	0.0	-24.9	2.42	-22.48
501	-0.0	-0.0	-0.0	-28.52	3.03	-0.0	0.0	9.43	-3.56	0.0	-25.49	5.87	-19.63
601	-0.0	0.0	0.0	-27.49	2.37	0.0	0.0	10.08	-3.32	0.0	-25.13	6.76	-18.36
701	0.0	0.0	-0.0	-27.47	3.99	0.0	-0.0	12.24	-3.35	0.0	-23.47	8.89	-14.58
801	0.0	0.0	0.0	-28.03	-2.63	-0.0	0.0	21.23	-3.55	0.0	-30.66	17.68	-12.98
901	-0.0	0.0	0.0	-24.89	2.21	-0.0	-0.0	10.28	-3.3	0.0	-22.69	6.98	-15.7
1001	0.0	-0.0	0.0	-26.77	-1.62	0.0	-0.0	17.09	-3.31	0.0	-28.39	13.78	-14.61
1101	0.0	0.0	0.0	-25.22	-0.88	0.0	-0.0	12.58	-3.34	0.0	-26.09	9.24	-16.85
1201	0.0	-0.0	0.0	-28.04	4.66	0.0	-0.0	15.17	-3.38	0.0	-23.38	11.79	-11.59
1301	0.0	-0.0	0.0	-26.43	0.87	0.0	-0.0	13.07	-3.34	0.0	-25.56	9.73	-15.82
1401	-0.0	-0.0	0.0	-27.86	-12.13	-0.0	-0.0	24.18	-3.53	0.0	-39.99	20.65	-19.34
1501	0.0	0.0	-0.0	-28.94	3.34	0.0	0.0	10.73	-3.48	0.0	-25.6	7.26	-18.35
1601	-0.0	0.0	-0.0	-25.69	2.19	-0.0	-0.0	12.56	-3.55	0.0	-23.51	9.02	-14.49
1701	0.0	0.0	-0.0	-32.34	1.35	0.0	-0.0	10.4	-3.76	0.0	-30.99	6.64	-24.35
1801	0.0	-0.0	0.0	-28.64	-1.27	0.0	0.0	15.39	-3.4	0.0	-29.9	11.99	-17.91
1901	0.0	0.0	0.0	-30.88	-1.6	-0.0	0.0	13.78	-3.78	0.0	-32.48	10.0	-22.48
2001	0.0	-0.0	-0.0	-31.87	4.87	0.0	0.0	8.72	-3.65	0.0	-27.0	5.08	-21.92
2101	-0.0	0.0	-0.0	-36.67	-7.68	0.0	0.0	19.01	-4.25	0.0	-44.35	14.76	-29.59
2201	0.0	0.0	0.0	-36.49	-5.28	0.0	-0.0	18.72	-4.28	0.0	-41.76	14.44	-27.32
2301	-0.0	0.0	0.0	-32.0	5.22	0.0	0.0	15.92	-3.87	0.0	-26.78	12.05	-14.73
2401	0.0	0.0	-0.0	-30.94	-3.72	-0.0	0.0	16.32	-4.07	0.0	-34.66	12.25	-22.41
2501	-0.0	-0.0	0.0	-33.2	-0.15	-0.0	0.0	14.83	-3.77	0.0	-33.35	11.06	-22.3
2601	0.0	0.0	0.0	-29.88	-5.35	0.0	-0.0	14.98	-4.05	0.0	-35.23	10.93	-24.3
2701	-0.0	-0.0	0.0	-30.62	2.53	0.0	0.0	11.29	-3.57	0.0	-28.1	7.72	-20.38
2801	-0.0	0.0	0.0	-27.06	-3.99	0.0	-0.0	17.55	-3.87	0.0	-31.06	13.67	-17.38
2901	0.0	0.0	0.0	-31.73	2.17	0.0	-0.0	15.37	-3.78	0.0	-29.57	11.6	-17.97
3001	-0.0	0.0	0.0	-30.94	3.63	-0.0	-0.0	12.38	-3.63	0.0	-27.31	8.74	-18.57
3101	-0.0	0.0	0.0	-25.42	4.22	0.0	-0.0	10.21	-3.22	0.0	-21.2	6.99	-14.22
3201	0.0	-0.0	0.0	-26.78	1.6	0.0	-0.0	16.92	-3.54	0.0	-25.18	13.37	-11.81
3301	0.0	-0.0	0.0	-23.8	-0.04	0.0	-0.0	8.19	-3.21	0.0	-23.84	4.98	-18.86
3401	-0.0	-0.0	-0.0	-30.94	2.86	-0.0	0.0	10.71	-3.77	0.0	-28.08	6.94	-21.14
3501	0.0	-0.0	0.0	-30.47	-2.81	0.0	0.0	10.77	-3.74	0.0	-33.27	7.03	-26.24
3601	0.0	0.0	-0.0	-30.09	-4.78	0.0	0.0	14.63	-3.84	0.0	-34.87	10.79	-24.08
3701	0.0	0.0	0.0	-30.37	3.85	0.0	0.0	14.76	-3.88	0.0	-26.53	10.88	-15.65
3801	0.0	0.0	0.0	-28.89	2.63	0.0	-0.0	12.16	-3.7	0.0	-26.26	8.46	-17.8
3901	0.0	0.0	-0.0	-32.01	-4.85	0.0	0.0	17.06	-3.98	0.0	-36.86	13.08	-23.78
4001	-0.0	-0.0	0.0	-29.6	-6.09	-0.0	0.0	16.46	-3.92	0.0	-35.7	12.54	-23.16
4101	0.0	0.0	0.0	-26.34	3.76	0.0	-0.0	6.33	-3.52	0.0	-22.58	2.81	-19.77
4201	0.0	-0.0	-0.0	-30.39	1.53	-0.0	-0.0	13.21	-3.51	0.0	-28.86	9.7	-19.16
4301	0.0	-0.0	0.0	-30.68	-5.85	-0.0	-0.0	17.59	-3.9	0.0	-36.53	13.7	-22.83
4401	-0.0	0.0	0.0	-30.89	1.94	0.0	-0.0	14.07	-3.96	0.0	-28.96	10.11	-18.85
4501	-0.0	0.0	0.0	-31.45	-3.6	-0.0	-0.0	16.62	-3.73	0.0	-35.05	12.9	-22.15
4601	-0.0	-0.0	-0.0	-33.34	1.63	-0.0	-0.0	15.9	-3.8	0.0	-31.71	12.1	-19.61
4701	0.0	-0.0	-0.0	-31.73	-3.14	0.0	0.0	12.64	-3.91	0.0	-34.87	8.72	-26.15
4801	-0.0	0.0	-0.0	-33.81	-2.16	0.0	0.0	17.01	-4.04	0.0	-35.98	12.97	-23.0
4901	0.0	-0.0	0.0	-30.85	-8.69	0.0	-0.0	18.72	-3.71	0.0	-39.54	15.01	-24.53
5001	0.0	0.0	0.0	-32.18	0.48	0.0	0.0	11.31	-3.94	0.0	-31.69	7.37	-24.32
5101	-0.0	0.0	-0.0	-29.83	5.15	-0.0	0.0	12.45	-3.47	0.0	-24.68	8.98	-15.7
5201	0.0	-0.0	0.0	-29.17	-5.85	-0.0	0.0	17.52	-3.81	0.0	-35.03	13.72	-21.31
5301	0.0	0.0	-0.0	-29.69	-0.81	-0.0	-0.0	16.68	-3.74	0.0	-30.5	12.94	-17.57
5401	-0.0	-0.0	-0.0	-27.02	3.58	-0.0	-0.0	9.96	-3.7	0.0	-23.44	6.26	-17.18
5501	-0.0	0.0	-0.0	-33.28	-2.42	0.0	-0.0	14.66	-3.89	0.0	-35.71	10.77	-24.94
5601	0.0	-0.0	-0.0	-30.72	-4.78	-0.0	0.0	16.96	-3.62	0.0	-35.5	13.34	-22.16
5701	0.0	0.0	0.0	-31.16	2.18	-0.0	0.0	16.29	-4.03	0.0	-28.99	12.26	-16.73
5801	-0.0	0.0	0.0	-28.76	4.46	0.0	0.0	9.74	-3.59	0.0	-24.31	6.15	-18.16
5901	0.0	-0.0	0.0	-28.83	-0.39	0.0	0.0	19.14	-3.54	0.0	-29.22	15.6	-13.62
6001	0.0	-0.0	0.0	-29.19	-4.64	0.0	0.0	16.86	-4.05	0.0	-33.83	12.81	-21.02
6101	-0.0	0.0	-0.0	-33.38	-2.79	0.0	-0.0	13.82	-4.03	0.0	-36.17	9.79	-26.38
6201	0.0	-0.0	0.0	-30.86	1.36	0.0	-0.0	11.94	-3.66	0.0	-29.51	8.28	-21.23
6301	-0.0	0.0	-0.0	-34.16	0.2	-0.0	0.0	18.81	-3.72	0.0	-33.96	15.09	-18.87
6401	-0.0	-0.0	0.0	-30.23	-6.38	0.0	-0.0	15.69	-3.87	0.0	-36.61	11.82	-24.79
6501	-0.0	0.0	0.0	-32.39	-4.29	0.0	-0.0	19.45	-4.06	0.0	-36.68	15.39	-21.29
6601	0.0	0.0	0.0	-28.07	-6.8	-0.0	0.0	16.53	-3.9	0.0	-34.87	12.63	-22.25
6701	-0.0	0.0	0.0	-25.51	-5.17	0.0	-0.0	10.92	-3.82	0.0	-30.68	7.11	-23.57
6801	0.0	0.0	-0.0	-33.32	3.57	-0.0	-0.0	13.33	-3.98	0.0	-29.75	9.35	-20.4
6901	-0.0	-0.0	0.0	-31.42	-5.25	0.0	0.0	15.3	-3.91	0.0	-36.68	11.39	-25.29
7001	0.0	0.0	0.0	-27.29	7.43	0.0	-0.0	10.6	-3.71	0.0	-19.86	6.9	-12.96
7101	0.0	0.0	0.0	-31.12	5.25	0.0	0.0	10.35	-3.86	0.0	-25.87	6.49	-19.38
7201	0.0	0.0	-0.0	-32.61	-6.52	-0.0	-0.0	17.0	-3.73	0.0	-39.13	13.27	-25.86
7301	-0.0	0.0	-0.0	-35.77	-4.71	0.0	0.0	18.96	-3.93	0.0	-40.48	15.03	-25.45
7401	0.0	0.0	0.0	-34.96	7.49	-0.0	-0.0	10.08	-3.94	0.0	-27.47	6.14	-21.33
7501	0.0	-0.0	-0.0	-31.47	1.32	0.0	-0.0	20.62	-4.03	0.0	-30.14	16.59	-13.55
7601	-0.0	-0.0	-0.0	-30.86	2.31	-0.0	-0.0	11.58	-3.69	0.0	-28.55	7.89	-20.65
7701	0.0	0.0	0.0	-26.99	3.64	-0.0	0.0	3.45	-3.42	0.0	-23.34	0.03	-23.31
7801	0.0	-0.0	-0.0	-33.74	3.82	-0.0	0.0	9.55	-3.87	0.0	-29.93	5.68	-24.24
7901	-0.0	0.0	0.0	-30.9	6.12	0.0	-0.0	9.59	-3.82	0.0	-24.78	5.78	-19.01
8001	0.0	-0.0	0.0	-30.09	3.94	-0.0	0.0	7.75	-3.58	0.0	-26.15	4.17	-21.98
8101	0.0	-0.0	-0.0	-27.14	-2.88	0.0	-0.0	11.17	-3.67	0.0	-30.01	7.49	-22.52
8201	-0.0	-0.0	-0.0	-28.97	2.87	0.0	-0.0	9.83	-3.71	0.0	-26.09	6.12	-19.97
8301	0.0	0.0	0.0	-27.54	5.16	-0.0	-0.0	9.94	-3.45	0.0	-22.38	6.49	-15.89
8401	-0.0	0.0	-0.0	-31.35	-3.26	-0.0	0.0	13.53	-3.88	0.0	-34.61	9.65	-24.96
8501	0.0	0.0	0.0	-28.64	3.64	-0.0	0.0	9.71	-3.46	0.0	-25.0	6.25	-18.75
8601	0.0	-0.0	-0.0	-30.58	-0.32	0.0	-0.0	18.89	-3.86	0.0	-30.9	15.02	-15.88
8701	-0.0	0.0	-0.0	-28.88	6.0	0.0	-0.0	8.88	-3.75	0.0	-22.88	5.13	-17.75
8801	0.0	0.0	0.0	-30.21	5.75	0.0	-0.0	8.93	-3.99	0.0	-24.46	4.94	-19.52
8901	-0.0	-0.0	0.0	-28.72	-0.79	-0.0	-0.0	13.09	-3.72	0.0	-29.5	9.38	-20.12
9001	0.0	-0.0	0.0	-31.56	3.59	0.0	0.0	9.75	-3.74	0.0	-27.97	6.01	-21.96
9101	-0.0	0.0	0.0	-33.92	4.49	-0.0	0.0	9.39	-3.88	0.0	-29.43	5.51	-23.92
9201	0.0	-0.0	0.0	-27.89	0.14	-0.0	0.0	12.09	-3.75	0.0	-27.75	8.34	-19.41
9301	-0.0	-0.0	0.0	-33.19	1.8	-0.0	0.0	17.63	-3.95	0.0	-31.39	13.68	-17.71
9401	0.0	-0.0	-0.0	-26.42	0.36	0.0	-0.0	9.67	-3.39	0.0	-26.06	6.27	-19.79
9501	0.0	-0.0	0.0	-26.55	2.15	0.0	0.0	10.78	-3.57	0.0	-24.39	7.21	-17.18
9601	0.0	-0.0	0.0	-30.19	2.48	0.0	0.0	17.29	-4.01	0.0	-27.71	13.27	-14.44
9701	0.0	0.0	0.0	-26.02	-6.05	0.0	0.0	12.63	-3.8	0.0	-32.07	8.83	-23.24
9801	-0.0	0.0	-0.0	-33.56	1.38	0.0	-0.0	11.84	-3.91	0.0	-32.18	7.93	-24.26
9901	0.0	0.0	-0.0	-26.62	2.5	-0.0	0.0	10.41	-3.59	0.0	-24.12	6.82	-17.3
