# Supplementary material for: A Network Pharmacology Prediction and Molecular Docking-Based Strategy to Explore the Potential Pharmacological Mechanism of Astragalus membranaceus for Glioma
Source: Int J Mol Sci. 2023 Nov 14;24(22):16306. doi: 10.3390/ijms242216306 (PMC10671347; doi:10.3390/ijms242216306)
Supplement: Supplementary file 1 [file ijms-24-16306-s001.zip › Table S19 5gji MMGBSA.csv]

GENERALIZED BORN:
Complex Energy Terms
Frame #	BOND	ANGLE	DIHED	VDWAALS	EEL	1-4 VDW	1-4 EEL	EGB	ESURF	GGAS	GSOLV	TOTAL
1	332.68	907.87	1381.47	-892.59	-7538.3	406.51	4117.29	-1635.47	42.43	-1285.07	-1593.04	-2878.11
101	366.07	854.75	1393.26	-836.48	-7708.2	410.17	4090.42	-1455.06	44.78	-1430.01	-1410.28	-2840.29
201	382.42	915.56	1392.6	-838.67	-7605.87	410.06	4086.96	-1534.02	45.06	-1256.93	-1488.95	-2745.88
301	371.29	900.94	1400.22	-895.55	-7653.79	416.17	4117.19	-1483.17	40.72	-1343.53	-1442.45	-2785.97
401	333.57	933.65	1388.54	-865.66	-7655.81	419.18	4075.28	-1488.06	43.71	-1371.25	-1444.34	-2815.6
501	360.42	926.57	1394.11	-866.63	-7635.91	413.76	4112.95	-1573.06	43.29	-1294.74	-1529.77	-2824.51
601	354.41	916.72	1391.66	-858.93	-7667.32	408.86	4084.76	-1474.81	42.29	-1369.82	-1432.52	-2802.34
701	373.41	926.95	1366.33	-850.92	-7729.43	412.28	4121.32	-1463.14	42.49	-1380.07	-1420.66	-2800.72
801	350.27	914.32	1397.67	-882.44	-7735.24	430.05	4151.54	-1466.26	42.26	-1373.82	-1424.0	-2797.82
901	390.95	924.67	1406.57	-860.88	-7637.74	403.58	4037.07	-1486.27	43.23	-1335.79	-1443.04	-2778.82
1001	388.82	974.58	1377.72	-855.24	-7783.76	407.06	4091.72	-1398.7	43.45	-1399.08	-1355.25	-2754.33
1101	347.53	889.99	1397.06	-872.56	-7848.17	421.09	4105.19	-1316.66	41.63	-1559.86	-1275.03	-2834.89
1201	357.64	879.45	1397.37	-856.73	-7548.01	411.13	4063.14	-1574.31	43.54	-1296.03	-1530.77	-2826.8
1301	354.57	923.71	1385.68	-877.68	-7591.08	403.76	4071.47	-1540.14	41.92	-1329.57	-1498.22	-2827.79
1401	354.04	892.72	1397.8	-856.21	-7745.06	407.45	4105.92	-1406.55	41.43	-1443.35	-1365.12	-2808.47
1501	377.04	913.36	1389.64	-883.48	-7496.9	409.47	4070.47	-1597.79	43.69	-1220.4	-1554.1	-2774.5
1601	403.74	885.15	1385.13	-845.33	-7539.55	380.9	4020.96	-1549.44	45.25	-1309.0	-1504.19	-2813.2
1701	345.87	895.63	1422.6	-877.1	-7696.67	423.19	4147.49	-1486.32	42.95	-1339.0	-1443.38	-2782.38
1801	344.34	937.7	1386.96	-883.24	-7740.73	403.14	4150.92	-1470.36	42.28	-1400.9	-1428.08	-2828.98
1901	375.88	904.24	1384.93	-863.87	-7700.32	410.11	4081.0	-1435.72	42.15	-1408.03	-1393.57	-2801.6
2001	352.13	948.21	1385.52	-884.22	-7636.16	399.9	4104.62	-1532.83	43.15	-1329.99	-1489.68	-2819.67
2101	359.33	913.77	1366.22	-851.02	-7585.0	405.53	4058.89	-1531.73	42.19	-1332.29	-1489.54	-2821.83
2201	378.06	901.54	1400.44	-852.27	-7680.1	419.74	4041.39	-1407.74	41.81	-1391.18	-1365.93	-2757.1
2301	348.68	911.22	1396.91	-874.54	-7674.61	416.48	4077.77	-1441.75	41.31	-1398.1	-1400.44	-2798.54
2401	364.43	928.84	1395.74	-842.81	-7644.4	421.86	4065.84	-1516.87	45.13	-1310.49	-1471.74	-2782.23
2501	361.83	890.22	1393.91	-835.3	-7588.02	431.64	4074.35	-1542.46	44.07	-1271.37	-1498.39	-2769.76
2601	354.23	901.38	1413.12	-860.63	-7698.06	419.77	4079.33	-1463.51	43.7	-1390.85	-1419.81	-2810.66
2701	416.25	877.42	1373.02	-825.22	-7688.73	400.74	4077.5	-1461.42	44.39	-1369.03	-1417.03	-2786.06
2801	356.55	888.0	1384.53	-833.82	-7585.31	422.0	4075.38	-1546.99	43.24	-1292.67	-1503.74	-2796.42
2901	374.38	966.73	1384.41	-855.36	-7703.65	406.24	4053.52	-1420.1	42.92	-1373.73	-1377.18	-2750.91
3001	358.64	908.11	1381.84	-887.61	-7697.28	414.73	4092.29	-1442.47	41.69	-1429.27	-1400.78	-2830.05
3101	365.62	916.03	1385.61	-852.39	-7576.73	399.93	4068.21	-1513.66	44.48	-1293.72	-1469.18	-2762.9
3201	364.47	921.71	1363.1	-856.44	-7591.59	417.6	4052.19	-1496.01	44.24	-1328.96	-1451.77	-2780.72
3301	371.03	952.55	1392.55	-858.8	-7759.5	413.02	4092.31	-1415.39	44.06	-1396.85	-1371.33	-2768.18
3401	367.19	913.82	1360.23	-865.38	-7641.38	414.71	4130.03	-1529.05	43.0	-1320.78	-1486.05	-2806.84
3501	347.0	963.6	1375.44	-854.77	-7546.08	411.83	4071.74	-1564.53	46.29	-1231.23	-1518.24	-2749.48
3601	357.33	866.02	1380.32	-832.28	-7710.34	428.18	4163.72	-1514.05	45.13	-1347.05	-1468.91	-2815.96
3701	362.7	895.88	1389.83	-836.33	-7816.35	416.58	4139.84	-1399.16	43.93	-1447.85	-1355.23	-2803.07
3801	355.07	941.76	1389.01	-838.19	-7784.6	414.2	4144.36	-1405.76	44.48	-1378.39	-1361.28	-2739.67
3901	357.06	905.08	1392.12	-869.1	-7580.03	412.81	4070.18	-1547.63	43.25	-1311.89	-1504.38	-2816.27
4001	364.59	952.03	1404.05	-870.34	-7760.9	409.26	4098.74	-1388.45	41.49	-1402.57	-1346.95	-2749.52
4101	360.59	915.39	1393.45	-834.04	-7721.0	422.97	4084.33	-1439.84	44.49	-1378.31	-1395.35	-2773.66
4201	341.92	899.68	1399.79	-878.18	-7702.54	417.61	4062.13	-1410.63	41.6	-1459.61	-1369.02	-2828.63
4301	370.51	947.58	1380.05	-850.7	-7755.26	415.51	4082.48	-1396.58	41.85	-1409.81	-1354.73	-2764.54
4401	360.74	874.78	1374.5	-852.73	-7604.56	432.52	4098.81	-1525.36	44.75	-1315.94	-1480.61	-2796.55
4501	351.58	922.65	1398.37	-885.41	-7821.76	415.77	4130.34	-1355.47	42.18	-1488.47	-1313.29	-2801.76
4601	359.18	871.88	1399.66	-871.31	-7669.21	420.8	4131.95	-1526.61	43.82	-1357.04	-1482.79	-2839.83
4701	375.03	902.51	1387.25	-852.55	-7681.63	408.62	4093.7	-1479.65	43.3	-1367.06	-1436.35	-2803.41
4801	338.05	886.61	1377.72	-889.43	-7656.19	414.27	4088.82	-1470.7	40.83	-1440.14	-1429.87	-2870.01
4901	380.3	916.54	1365.49	-856.25	-7578.48	414.4	4060.11	-1520.25	43.4	-1297.9	-1476.85	-2774.75
5001	358.98	865.31	1385.02	-846.23	-7689.39	419.59	4095.09	-1480.33	44.22	-1411.63	-1436.11	-2847.74
5101	346.88	923.55	1393.66	-854.14	-7635.03	429.82	4086.06	-1521.76	44.21	-1309.18	-1477.55	-2786.73
5201	368.68	887.27	1399.24	-843.5	-7727.91	417.37	4077.05	-1454.9	41.65	-1421.8	-1413.24	-2835.05
5301	375.17	925.48	1371.1	-865.89	-7659.69	401.42	4102.96	-1521.99	44.6	-1349.45	-1477.4	-2826.85
5401	369.02	919.07	1358.05	-872.02	-7622.45	411.77	4104.93	-1510.39	45.55	-1331.64	-1464.84	-2796.48
5501	379.06	904.97	1378.34	-846.78	-7658.41	405.53	4078.89	-1486.18	43.51	-1358.4	-1442.67	-2801.07
5601	351.21	900.0	1379.84	-868.63	-7711.31	413.27	4158.83	-1499.81	44.21	-1376.8	-1455.59	-2832.39
5701	378.93	880.14	1378.88	-861.2	-7553.09	426.9	4098.84	-1597.63	45.34	-1250.6	-1552.29	-2802.89
5801	352.55	949.7	1393.01	-862.81	-7634.4	413.3	4058.52	-1516.29	42.73	-1330.13	-1473.56	-2803.69
5901	353.8	906.26	1381.29	-872.44	-7666.87	413.42	4093.62	-1475.16	42.79	-1390.92	-1432.37	-2823.29
6001	387.45	936.96	1405.24	-850.59	-7691.91	411.95	4060.2	-1436.29	44.16	-1340.71	-1392.13	-2732.84
6101	372.71	915.21	1365.53	-860.53	-7674.4	415.4	4075.15	-1461.57	44.03	-1390.91	-1417.54	-2808.46
6201	329.53	888.27	1381.4	-858.96	-7758.27	404.84	4088.22	-1398.15	42.92	-1524.98	-1355.23	-2880.21
6301	369.47	938.87	1410.47	-864.19	-7528.66	399.01	4053.03	-1571.21	44.15	-1222.0	-1527.07	-2749.07
6401	387.21	921.91	1379.28	-830.95	-7635.71	421.33	4078.7	-1506.75	44.29	-1278.23	-1462.46	-2740.69
6501	354.91	912.36	1391.55	-847.55	-7673.96	409.1	4055.06	-1434.4	42.18	-1398.53	-1392.22	-2790.75
6601	366.98	898.87	1388.01	-847.24	-7623.48	417.04	4115.56	-1521.87	45.07	-1284.26	-1476.8	-2761.06
6701	372.0	878.96	1391.91	-859.87	-7530.05	398.66	4043.92	-1586.55	45.64	-1304.47	-1540.91	-2845.38
6801	356.29	921.08	1393.15	-843.77	-7594.17	409.84	4100.56	-1551.78	44.43	-1257.0	-1507.34	-2764.34
6901	329.89	925.59	1371.65	-889.7	-7529.08	408.4	4044.96	-1562.61	42.87	-1338.29	-1519.74	-2858.03
7001	366.86	913.1	1369.84	-837.21	-7558.02	409.24	4040.09	-1553.32	43.57	-1296.09	-1509.75	-2805.84
7101	374.56	870.98	1414.26	-880.16	-7534.21	406.38	4073.76	-1557.78	44.03	-1274.42	-1513.76	-2788.18
7201	361.48	932.97	1390.58	-879.9	-7591.64	415.11	4057.81	-1539.38	43.01	-1313.6	-1496.36	-2809.97
7301	345.55	923.36	1394.94	-875.74	-7580.88	419.38	4083.0	-1544.04	44.51	-1290.38	-1499.53	-2789.92
7401	355.19	915.94	1384.24	-863.73	-7561.15	413.04	4092.29	-1572.41	46.3	-1264.18	-1526.11	-2790.29
7501	352.08	918.77	1410.35	-845.7	-7659.33	404.37	4113.21	-1525.15	44.64	-1306.24	-1480.51	-2786.75
7601	363.13	952.54	1393.92	-849.17	-7765.04	415.77	4121.68	-1438.56	43.67	-1367.18	-1394.89	-2762.07
7701	386.9	913.62	1393.82	-873.73	-7754.72	408.71	4125.77	-1466.13	43.58	-1399.63	-1422.55	-2822.19
7801	361.43	916.99	1406.78	-874.28	-7751.5	416.02	4118.45	-1434.28	42.87	-1406.11	-1391.41	-2797.52
7901	383.62	910.32	1387.9	-870.72	-7663.12	415.74	4097.03	-1472.94	44.4	-1339.24	-1428.54	-2767.78
8001	344.21	951.72	1370.51	-855.86	-7729.54	423.12	4055.18	-1414.33	43.75	-1440.66	-1370.59	-2811.25
8101	374.98	918.45	1368.07	-833.03	-7835.27	418.73	4101.27	-1371.34	43.04	-1486.8	-1328.29	-2815.1
8201	353.36	900.24	1396.03	-864.41	-7712.49	415.28	4102.61	-1458.72	42.26	-1409.38	-1416.46	-2825.85
8301	374.42	938.55	1404.2	-867.27	-7667.72	407.64	4096.64	-1514.34	42.12	-1313.53	-1472.22	-2785.75
8401	348.56	933.9	1359.59	-868.45	-7704.8	416.24	4113.97	-1470.47	43.13	-1401.0	-1427.34	-2828.33
8501	394.79	869.81	1374.91	-866.58	-7642.15	416.54	4100.14	-1477.56	43.6	-1352.55	-1433.96	-2786.51
8601	343.38	962.82	1405.63	-872.06	-7684.94	436.18	4080.21	-1438.31	42.91	-1328.78	-1395.4	-2724.18
8701	340.02	881.72	1371.26	-862.25	-7678.72	422.4	4060.22	-1429.71	42.44	-1465.34	-1387.27	-2852.61
8801	332.69	940.05	1373.19	-852.57	-7670.97	418.02	4099.98	-1479.73	45.7	-1359.61	-1434.03	-2793.64
8901	350.2	939.47	1389.76	-855.42	-7716.45	420.94	4116.54	-1479.88	43.61	-1354.96	-1436.26	-2791.22
9001	369.74	917.15	1381.81	-873.56	-7747.32	409.01	4066.99	-1396.28	43.03	-1476.19	-1353.25	-2829.44
9101	325.25	940.45	1360.66	-844.22	-7680.76	419.28	4109.98	-1476.62	44.3	-1369.37	-1432.32	-2801.69
9201	349.69	881.1	1383.26	-858.33	-7645.79	418.51	4082.75	-1517.09	43.27	-1388.81	-1473.82	-2862.62
9301	380.29	884.43	1397.45	-840.24	-7621.08	406.78	4089.17	-1534.65	42.89	-1303.19	-1491.76	-2794.95
9401	359.54	913.17	1401.47	-884.72	-7699.93	403.13	4104.07	-1485.61	43.36	-1403.27	-1442.26	-2845.52
9501	363.56	878.75	1385.81	-845.51	-7635.12	418.76	4121.84	-1530.92	45.71	-1311.92	-1485.21	-2797.12
9601	368.43	870.17	1391.05	-835.0	-7733.86	401.81	4126.89	-1449.27	44.2	-1410.49	-1405.08	-2815.57
9701	335.9	895.89	1405.68	-844.26	-7763.47	410.5	4116.93	-1437.45	44.13	-1442.82	-1393.32	-2836.14
9801	354.25	905.81	1381.21	-881.29	-7608.85	419.93	4101.68	-1516.84	42.77	-1327.25	-1474.07	-2801.32
9901	348.23	884.86	1378.76	-859.26	-7792.95	424.25	4109.46	-1377.18	43.18	-1506.65	-1334.0	-2840.65
Receptor Energy Terms
Frame #	BOND	ANGLE	DIHED	VDWAALS	EEL	1-4 VDW	1-4 EEL	EGB	ESURF	GGAS	GSOLV	TOTAL
1	317.97	853.03	1333.28	-863.68	-7513.9	388.87	4125.71	-1645.23	42.18	-1358.72	-1603.04	-2961.76
101	346.75	808.58	1347.5	-811.57	-7680.22	392.0	4090.31	-1461.96	43.17	-1506.64	-1418.79	-2925.43
201	364.8	859.89	1344.29	-817.19	-7578.86	392.55	4092.52	-1536.46	42.55	-1342.0	-1493.91	-2835.91
301	355.85	838.33	1351.79	-854.84	-7636.01	398.33	4126.14	-1494.65	40.76	-1420.41	-1453.89	-2874.29
401	316.46	882.09	1341.58	-833.19	-7635.18	399.96	4076.53	-1487.38	42.82	-1451.75	-1444.56	-2896.31
501	343.25	871.43	1348.05	-835.44	-7612.43	396.66	4111.18	-1573.47	42.51	-1377.3	-1530.96	-2908.26
601	334.13	861.67	1342.32	-827.32	-7646.5	391.76	4088.8	-1476.82	41.32	-1455.14	-1435.5	-2890.64
701	354.25	878.41	1318.91	-821.52	-7707.18	394.13	4119.04	-1462.97	41.86	-1463.98	-1421.12	-2885.09
801	332.42	858.19	1349.13	-854.66	-7711.5	411.67	4156.74	-1474.91	41.41	-1458.01	-1433.5	-2891.51
901	369.31	872.56	1359.55	-834.82	-7613.55	386.35	4035.49	-1485.58	41.66	-1425.11	-1443.92	-2869.04
1001	368.95	921.3	1331.45	-828.19	-7761.68	388.66	4100.51	-1403.1	42.31	-1478.98	-1360.78	-2839.77
1101	335.29	842.9	1348.52	-846.44	-7824.05	401.33	4108.43	-1321.6	40.5	-1634.01	-1281.1	-2915.11
1201	343.99	827.6	1348.42	-830.19	-7526.36	390.42	4062.19	-1574.76	42.58	-1383.94	-1532.18	-2916.12
1301	341.09	874.59	1338.58	-851.99	-7567.85	385.88	4073.22	-1541.48	40.73	-1406.46	-1500.76	-2907.22
1401	337.54	847.39	1349.22	-830.1	-7709.04	389.01	4107.59	-1418.42	40.91	-1508.38	-1377.51	-2885.89
1501	356.35	857.81	1340.57	-852.22	-7478.17	389.81	4076.24	-1598.14	42.75	-1309.61	-1555.38	-2864.99
1601	392.62	838.8	1337.42	-820.43	-7517.41	361.9	4024.01	-1550.19	44.08	-1383.08	-1506.12	-2889.2
1701	324.06	840.91	1372.22	-839.81	-7677.12	405.43	4153.51	-1487.88	42.29	-1420.81	-1445.6	-2866.4
1801	329.12	893.8	1341.52	-850.65	-7717.66	385.52	4156.66	-1473.04	41.12	-1461.7	-1431.92	-2893.62
1901	360.58	849.82	1335.28	-832.52	-7674.13	389.19	4084.42	-1442.14	41.42	-1487.36	-1400.72	-2888.08
2001	337.77	887.8	1337.51	-854.16	-7615.56	380.49	4103.97	-1531.08	42.44	-1422.19	-1488.65	-2910.84
2101	347.82	863.44	1316.52	-815.3	-7558.66	386.23	4066.0	-1539.85	42.88	-1393.96	-1496.97	-2890.93
2201	356.29	852.12	1352.32	-813.28	-7657.02	404.84	4048.84	-1417.38	42.37	-1455.9	-1375.01	-2830.91
2301	332.93	852.33	1345.39	-843.37	-7657.69	395.5	4082.4	-1448.85	40.84	-1492.5	-1408.01	-2900.51
2401	352.46	872.99	1346.53	-809.11	-7618.89	402.49	4071.19	-1522.44	44.77	-1382.33	-1477.67	-2860.0
2501	341.6	835.97	1345.36	-800.4	-7567.7	411.97	4082.59	-1549.56	43.91	-1350.6	-1505.65	-2856.25
2601	337.11	855.47	1364.88	-831.83	-7668.16	399.4	4080.92	-1470.01	43.5	-1462.21	-1426.51	-2888.72
2701	393.6	817.47	1324.56	-792.07	-7669.8	382.93	4082.81	-1464.74	43.56	-1460.5	-1421.18	-2881.68
2801	341.19	832.84	1335.17	-806.17	-7557.73	402.79	4079.29	-1552.85	42.54	-1372.62	-1510.32	-2882.94
2901	361.82	910.7	1338.32	-826.32	-7679.24	387.52	4052.0	-1422.42	42.66	-1455.21	-1379.75	-2834.96
3001	342.03	858.09	1336.01	-858.75	-7675.38	396.66	4092.21	-1443.13	41.09	-1509.13	-1402.04	-2911.17
3101	350.98	858.8	1333.38	-828.81	-7558.98	378.99	4072.86	-1514.94	43.02	-1392.79	-1471.92	-2864.71
3201	348.09	863.02	1317.61	-831.01	-7568.03	399.36	4054.25	-1499.91	43.14	-1416.71	-1456.77	-2873.48
3301	356.73	903.31	1346.21	-835.63	-7738.94	394.17	4100.51	-1418.15	42.38	-1473.64	-1375.77	-2849.41
3401	343.01	857.33	1314.65	-834.81	-7621.14	398.03	4133.18	-1531.4	42.47	-1409.75	-1488.93	-2898.68
3501	327.06	911.11	1330.36	-826.2	-7522.87	395.39	4078.57	-1568.67	45.7	-1306.58	-1522.97	-2829.55
3601	340.55	818.94	1335.81	-802.55	-7680.42	411.17	4164.88	-1520.78	44.9	-1411.61	-1475.88	-2887.49
3701	352.12	840.28	1341.05	-805.31	-7795.54	397.78	4140.72	-1402.02	43.82	-1528.89	-1358.2	-2887.09
3801	335.89	882.31	1340.94	-809.25	-7761.93	395.43	4144.39	-1406.37	43.58	-1472.22	-1362.8	-2835.02
3901	336.54	858.45	1344.28	-839.96	-7549.27	392.18	4070.69	-1552.71	43.15	-1387.09	-1509.57	-2896.66
4001	351.14	898.22	1352.89	-839.0	-7730.51	390.72	4099.93	-1395.7	41.36	-1476.61	-1354.34	-2830.95
4101	344.63	866.19	1346.55	-809.58	-7698.6	402.91	4083.33	-1439.14	43.25	-1464.56	-1395.88	-2860.44
4201	323.49	846.62	1351.71	-843.76	-7680.36	399.97	4064.02	-1415.84	40.96	-1538.3	-1374.88	-2913.18
4301	357.63	888.63	1330.0	-817.62	-7723.28	395.79	4082.1	-1403.77	41.58	-1486.75	-1362.19	-2848.93
4401	346.88	828.94	1326.52	-823.87	-7586.82	412.86	4108.0	-1531.39	44.56	-1387.48	-1486.83	-2874.31
4501	339.11	866.6	1351.9	-857.44	-7792.9	396.77	4130.88	-1361.27	41.75	-1565.08	-1319.52	-2884.6
4601	338.08	827.1	1350.4	-836.48	-7646.3	403.8	4133.7	-1533.65	43.8	-1429.71	-1489.85	-2919.56
4701	355.88	861.24	1340.57	-821.77	-7652.74	391.04	4093.14	-1483.84	43.01	-1432.64	-1440.83	-2873.47
4801	318.68	830.96	1331.06	-855.36	-7629.59	397.93	4091.33	-1475.76	40.99	-1514.98	-1434.78	-2949.76
4901	364.39	863.38	1310.75	-824.85	-7545.05	392.0	4061.22	-1528.46	43.25	-1378.16	-1485.21	-2863.37
5001	342.35	817.75	1335.92	-816.72	-7668.89	401.02	4100.24	-1483.55	44.42	-1488.34	-1439.12	-2927.46
5101	334.62	865.77	1346.3	-825.72	-7615.21	409.75	4087.58	-1523.86	43.44	-1396.91	-1480.42	-2877.33
5201	357.15	845.29	1349.52	-815.2	-7696.23	398.36	4077.14	-1462.56	41.55	-1483.95	-1421.01	-2904.96
5301	361.13	864.73	1322.54	-834.37	-7639.16	381.86	4110.99	-1528.16	43.81	-1432.27	-1484.35	-2916.62
5401	357.58	868.63	1309.99	-847.94	-7600.11	390.84	4106.21	-1509.92	44.49	-1414.8	-1465.44	-2880.23
5501	364.38	847.48	1331.61	-815.52	-7634.26	386.74	4084.01	-1494.41	43.48	-1435.56	-1450.94	-2886.5
5601	335.79	844.57	1331.94	-836.7	-7680.29	392.66	4156.96	-1506.85	43.92	-1455.07	-1462.94	-2918.01
5701	366.46	830.75	1330.07	-835.6	-7533.78	405.18	4106.34	-1601.99	44.91	-1330.58	-1557.08	-2887.66
5801	337.86	895.36	1339.7	-836.31	-7616.04	393.0	4061.03	-1517.21	42.27	-1425.4	-1474.94	-2900.34
5901	338.16	859.38	1330.05	-841.8	-7642.51	392.06	4096.4	-1482.63	41.97	-1468.27	-1440.66	-2908.93
6001	372.85	887.11	1353.98	-818.55	-7664.48	393.51	4062.71	-1443.07	43.76	-1412.87	-1399.31	-2812.17
6101	360.07	860.49	1316.14	-827.32	-7648.95	393.61	4079.54	-1467.56	44.17	-1466.4	-1423.39	-2889.79
6201	313.84	836.12	1330.58	-828.01	-7736.68	388.4	4092.43	-1401.83	42.25	-1603.31	-1359.59	-2962.9
6301	353.79	882.21	1359.29	-831.39	-7507.36	374.72	4058.92	-1579.28	43.8	-1309.81	-1535.48	-2845.29
6401	371.89	866.84	1333.01	-801.1	-7602.98	402.18	4077.94	-1513.49	44.13	-1352.22	-1469.35	-2821.57
6501	335.98	856.98	1341.55	-811.16	-7646.06	390.22	4058.82	-1439.91	42.35	-1473.67	-1397.56	-2871.23
6601	345.88	846.3	1339.57	-816.93	-7590.68	398.48	4115.79	-1527.33	44.83	-1361.6	-1482.51	-2844.11
6701	360.6	825.72	1342.08	-833.84	-7502.66	378.11	4045.73	-1589.54	45.18	-1384.25	-1544.36	-2928.61
6801	341.43	868.44	1345.6	-806.33	-7574.23	393.3	4103.56	-1553.14	44.21	-1328.25	-1508.94	-2837.19
6901	311.05	872.04	1321.9	-856.56	-7500.72	389.89	4049.48	-1570.97	42.89	-1412.92	-1528.09	-2941.01
7001	344.76	857.04	1321.91	-808.96	-7539.36	390.83	4040.81	-1552.14	42.96	-1392.96	-1509.18	-2902.14
7101	356.59	820.32	1365.97	-847.69	-7519.32	388.02	4079.97	-1557.51	43.53	-1356.14	-1513.97	-2870.12
7201	342.24	882.42	1340.05	-850.03	-7559.7	395.71	4058.85	-1547.29	43.01	-1390.45	-1504.28	-2894.73
7301	333.41	864.84	1345.85	-838.52	-7556.04	400.99	4090.13	-1553.15	44.79	-1359.34	-1508.35	-2867.69
7401	340.17	859.82	1335.76	-830.84	-7544.95	393.09	4094.16	-1571.76	46.19	-1352.8	-1525.56	-2878.36
7501	340.45	857.36	1363.0	-815.14	-7640.55	385.62	4122.56	-1532.35	44.41	-1386.7	-1487.94	-2874.64
7601	350.81	903.0	1347.46	-819.84	-7744.56	395.44	4126.37	-1441.36	42.94	-1441.31	-1398.42	-2839.73
7701	369.49	858.59	1346.72	-846.19	-7732.38	390.56	4125.26	-1463.88	42.35	-1487.95	-1421.54	-2909.49
7801	350.05	861.62	1357.51	-841.65	-7733.97	394.61	4124.57	-1438.68	42.7	-1487.26	-1395.98	-2883.25
7901	369.88	857.19	1342.69	-839.44	-7642.44	396.93	4096.02	-1474.31	43.7	-1419.17	-1430.61	-2849.79
8001	331.76	889.58	1321.95	-822.22	-7708.3	405.5	4055.99	-1414.57	43.08	-1525.74	-1371.49	-2897.23
8101	355.77	864.39	1318.23	-807.7	-7806.19	400.21	4099.69	-1374.66	42.22	-1575.59	-1332.44	-2908.03
8201	331.63	846.98	1349.06	-836.21	-7692.54	399.52	4104.78	-1461.49	41.7	-1496.78	-1419.79	-2916.57
8301	358.57	897.75	1355.51	-839.78	-7646.9	389.86	4095.88	-1513.84	41.23	-1389.1	-1472.61	-2861.71
8401	334.26	878.95	1311.04	-839.92	-7677.93	398.43	4115.9	-1474.82	42.61	-1479.28	-1432.21	-2911.49
8501	374.9	814.07	1328.0	-837.41	-7622.09	398.28	4101.37	-1478.4	42.77	-1442.89	-1435.62	-2878.51
8601	330.74	910.93	1358.68	-844.34	-7661.16	416.12	4082.33	-1446.07	42.7	-1406.7	-1403.37	-2810.06
8701	325.15	831.92	1324.1	-832.56	-7658.94	405.45	4060.36	-1430.15	41.92	-1544.52	-1388.23	-2932.74
8801	322.24	881.23	1327.38	-820.83	-7653.76	399.31	4105.38	-1481.32	45.43	-1439.04	-1435.89	-2874.93
8901	338.68	880.94	1340.82	-830.07	-7694.4	401.18	4121.5	-1485.68	42.91	-1441.34	-1442.77	-2884.1
9001	355.58	863.86	1337.09	-842.34	-7725.99	391.33	4069.29	-1398.15	42.61	-1551.18	-1355.54	-2906.72
9101	311.49	887.13	1309.58	-808.15	-7661.68	400.06	4112.41	-1476.26	44.07	-1449.17	-1432.19	-2881.36
9201	331.69	828.87	1339.06	-831.93	-7622.53	400.87	4085.87	-1520.49	42.53	-1468.09	-1477.96	-2946.05
9301	365.73	830.42	1349.43	-805.14	-7603.57	388.61	4094.52	-1537.18	42.44	-1379.99	-1494.74	-2874.73
9401	342.89	858.4	1352.43	-856.57	-7676.59	383.69	4107.48	-1486.7	42.13	-1488.27	-1444.57	-2932.84
9501	351.27	830.0	1338.35	-818.47	-7613.04	399.46	4123.69	-1531.0	44.38	-1388.73	-1486.63	-2875.36
9601	349.7	815.13	1343.12	-805.72	-7716.96	386.22	4133.92	-1456.73	43.7	-1494.59	-1413.02	-2907.61
9701	319.63	843.75	1357.66	-818.35	-7731.89	394.05	4115.19	-1442.02	43.35	-1519.95	-1398.67	-2918.63
9801	338.1	847.36	1330.09	-847.72	-7587.61	400.21	4104.21	-1520.76	42.55	-1415.36	-1478.22	-2893.58
9901	334.78	825.85	1330.22	-830.3	-7772.06	404.77	4114.22	-1380.02	42.12	-1592.53	-1337.9	-2930.43
Ligand Energy Terms
Frame #	BOND	ANGLE	DIHED	VDWAALS	EEL	1-4 VDW	1-4 EEL	EGB	ESURF	GGAS	GSOLV	TOTAL
1	14.71	54.85	48.19	-0.96	-19.64	17.64	-8.42	-8.61	4.71	106.38	-3.9	102.47
101	19.32	46.17	45.76	0.8	-25.65	18.18	0.1	-9.08	4.68	104.67	-4.4	100.27
201	17.62	55.67	48.32	-4.6	-21.24	17.5	-5.56	-8.57	4.67	107.72	-3.9	103.82
301	15.43	62.61	48.43	-4.0	-17.58	17.84	-8.95	-8.99	4.72	113.79	-4.26	109.53
401	17.12	51.55	46.96	-2.86	-25.35	19.22	-1.25	-8.86	4.81	105.39	-4.06	101.34
501	17.17	55.14	46.07	-2.67	-26.51	17.1	1.77	-9.64	4.79	108.06	-4.85	103.2
601	20.28	55.05	49.34	-4.11	-23.18	17.11	-4.04	-9.32	4.71	110.44	-4.61	105.84
701	19.16	48.54	47.42	-1.93	-26.24	18.15	2.28	-9.16	4.79	107.38	-4.38	103.01
801	17.85	56.13	48.55	0.25	-21.12	18.38	-5.2	-8.06	4.79	114.84	-3.27	111.57
901	21.64	52.11	47.02	-1.16	-26.41	17.23	1.58	-9.28	4.69	112.01	-4.59	107.43
1001	19.86	53.28	46.27	-0.28	-20.46	18.4	-8.79	-7.82	4.67	108.29	-3.15	105.14
1101	12.24	47.1	48.53	-0.9	-23.25	19.76	-3.24	-8.48	4.72	100.25	-3.76	96.49
1201	13.65	51.85	48.95	1.5	-26.31	20.71	0.95	-9.98	4.75	111.29	-5.23	106.06
1301	13.48	49.12	47.1	0.73	-24.1	17.88	-1.75	-9.64	4.7	102.45	-4.95	97.5
1401	16.49	45.33	48.57	1.74	-23.89	18.43	-1.66	-8.17	4.75	105.02	-3.42	101.6
1501	20.7	55.55	49.07	-2.32	-22.07	19.66	-5.77	-9.19	4.75	114.81	-4.44	110.38
1601	11.12	46.35	47.71	0.78	-24.32	19.0	-3.05	-9.18	4.72	97.59	-4.46	93.12
1701	21.8	54.72	50.38	-4.95	-20.9	17.77	-6.02	-8.47	4.77	112.8	-3.7	109.09
1801	15.22	43.9	45.45	-3.95	-21.81	17.62	-5.74	-9.19	4.8	90.7	-4.39	86.31
1901	15.3	54.41	49.65	-0.47	-24.59	20.92	-3.42	-8.73	4.73	111.81	-4.0	107.81
2001	14.37	60.42	48.01	1.81	-25.47	19.41	0.65	-9.22	4.76	119.2	-4.46	114.74
2101	11.51	50.33	49.7	0.96	-18.66	19.3	-7.11	-8.14	4.75	106.02	-3.39	102.63
2201	21.77	49.43	48.12	-2.49	-17.8	14.91	-7.44	-8.56	4.8	106.49	-3.76	102.73
2301	15.75	58.89	51.52	0.83	-22.15	20.97	-4.63	-9.48	4.75	121.18	-4.73	116.45
2401	11.97	55.85	49.22	-2.76	-21.79	19.37	-5.35	-8.24	4.77	106.5	-3.47	103.03
2501	20.23	54.24	48.55	-1.7	-20.16	19.67	-8.24	-8.23	4.72	112.58	-3.51	109.07
2601	17.12	45.92	48.24	1.08	-24.54	20.37	-1.6	-9.5	4.8	106.59	-4.7	101.89
2701	22.65	59.94	48.45	-2.53	-21.45	17.81	-5.31	-8.56	4.8	119.56	-3.76	115.81
2801	15.36	55.16	49.36	-0.59	-23.59	19.21	-3.91	-8.89	4.79	111.0	-4.1	106.9
2901	12.56	56.03	46.09	2.7	-26.57	18.72	1.52	-9.46	4.73	111.05	-4.74	106.31
3001	16.61	50.02	45.83	2.09	-25.53	18.07	0.09	-9.83	4.7	107.18	-5.13	102.05
3101	14.64	57.23	52.23	1.85	-21.97	20.94	-4.64	-9.22	4.78	120.27	-4.44	115.83
3201	16.39	58.69	45.48	1.35	-25.16	18.24	-2.06	-9.21	4.73	112.93	-4.48	108.45
3301	14.3	49.24	46.34	0.63	-20.53	18.85	-8.2	-7.94	4.81	100.64	-3.13	97.51
3401	24.17	56.49	45.58	0.37	-23.1	16.69	-3.15	-8.76	4.78	117.05	-3.98	113.06
3501	19.94	52.49	45.09	1.89	-20.4	16.44	-6.83	-8.23	4.75	108.62	-3.49	105.13
3601	16.78	47.08	44.5	0.36	-25.13	17.0	-1.16	-8.96	4.72	99.43	-4.24	95.2
3701	10.58	55.6	48.78	-0.64	-24.66	18.79	-0.88	-9.14	4.74	107.57	-4.4	103.17
3801	19.18	59.46	48.07	-0.06	-25.3	18.77	-0.03	-9.25	4.74	120.09	-4.52	115.57
3901	20.51	46.63	47.84	2.87	-25.91	20.63	-0.51	-9.75	4.79	112.06	-4.96	107.1
4001	13.44	53.81	51.16	-1.74	-24.29	18.54	-1.19	-9.29	4.79	109.73	-4.5	105.23
4101	15.96	49.19	46.9	1.89	-26.17	20.06	1.0	-9.19	4.8	108.82	-4.39	104.43
4201	18.43	53.06	48.07	-4.04	-23.72	17.63	-1.89	-8.83	4.81	107.55	-4.02	103.53
4301	12.88	58.95	50.05	-2.4	-26.13	19.72	0.38	-9.32	4.74	113.46	-4.58	108.88
4401	13.86	45.84	47.98	2.03	-19.68	19.66	-9.2	-8.22	4.78	100.49	-3.44	97.05
4501	12.47	56.05	46.46	3.48	-25.26	19.0	-0.54	-9.6	4.72	111.66	-4.88	106.78
4601	21.1	44.78	49.27	-1.48	-24.55	17.0	-1.74	-9.22	4.75	104.38	-4.47	99.91
4701	19.16	41.27	46.67	0.95	-25.75	17.58	0.57	-9.11	4.78	100.45	-4.33	96.12
4801	19.37	55.65	46.66	-0.26	-24.43	16.34	-2.51	-9.23	4.82	110.82	-4.4	106.41
4901	15.9	53.16	54.74	-0.55	-24.74	22.4	-1.12	-9.04	4.72	119.8	-4.32	115.48
5001	16.63	47.56	49.1	2.66	-20.98	18.57	-5.14	-8.78	4.69	108.4	-4.09	104.31
5101	12.26	57.78	47.37	1.41	-24.97	20.07	-1.52	-8.44	4.77	112.4	-3.67	108.73
5201	11.52	41.98	49.72	0.88	-25.83	19.01	-0.1	-8.82	4.78	97.18	-4.03	93.14
5301	14.03	60.75	48.56	-1.82	-19.72	19.56	-8.04	-8.33	4.8	113.32	-3.53	109.8
5401	11.44	50.44	48.07	2.94	-25.92	20.92	-1.29	-9.45	4.76	106.6	-4.69	101.91
5501	14.68	57.48	46.73	2.02	-21.72	18.79	-5.12	-7.97	4.82	112.87	-3.15	109.72
5601	15.42	55.43	47.9	-1.21	-26.24	20.61	1.87	-9.43	4.73	113.77	-4.7	109.07
5701	12.48	49.39	48.81	5.56	-21.49	21.72	-7.5	-7.98	4.66	108.97	-3.32	105.65
5801	14.7	54.34	53.3	2.26	-22.82	20.3	-2.51	-9.53	4.79	119.57	-4.74	114.83
5901	15.64	46.88	51.24	-1.81	-23.96	21.36	-2.78	-9.12	4.7	106.57	-4.42	102.15
6001	14.6	49.85	51.26	-2.85	-22.79	18.44	-2.51	-9.33	4.84	105.99	-4.5	101.49
6101	12.64	54.72	49.39	0.17	-22.66	21.79	-4.39	-9.56	4.76	111.66	-4.8	106.87
6201	15.69	52.14	50.82	-0.09	-22.95	16.44	-4.22	-8.47	4.78	107.84	-3.69	104.15
6301	15.68	56.66	51.18	1.36	-21.51	24.29	-5.89	-8.54	4.74	121.77	-3.8	117.96
6401	15.32	55.07	46.26	0.38	-26.36	19.15	0.76	-9.45	4.78	110.59	-4.67	105.92
6501	18.93	55.39	49.99	-3.99	-23.61	18.87	-3.76	-9.72	4.75	111.82	-4.97	106.85
6601	21.1	52.57	48.44	-2.23	-26.0	18.56	-0.23	-9.4	4.77	112.21	-4.62	107.59
6701	11.39	53.24	49.82	-0.52	-22.22	20.56	-1.81	-9.46	4.77	110.46	-4.69	105.77
6801	14.87	52.65	47.55	-4.11	-23.51	16.54	-2.99	-8.81	4.85	100.99	-3.96	97.03
6901	18.84	53.56	49.75	-1.72	-23.1	18.51	-4.52	-9.02	4.74	111.31	-4.28	107.03
7001	22.09	56.06	47.93	-0.96	-26.09	18.42	-0.72	-8.93	4.73	116.73	-4.2	112.53
7101	17.96	50.66	48.29	-1.34	-20.13	18.36	-6.21	-9.49	4.74	107.59	-4.75	102.85
7201	19.24	50.55	50.52	2.74	-25.42	19.39	-1.04	-9.3	4.69	115.98	-4.61	111.38
7301	12.14	58.52	49.09	-1.45	-20.13	18.39	-7.13	-8.3	4.81	109.43	-3.49	105.94
7401	15.02	56.12	48.49	2.07	-23.69	19.96	-1.87	-9.75	4.83	116.09	-4.92	111.17
7501	11.63	61.41	47.35	0.91	-20.1	18.75	-9.35	-8.08	4.8	110.6	-3.28	107.32
7601	12.32	49.54	46.46	1.53	-22.79	20.32	-4.69	-8.93	4.8	102.68	-4.13	98.55
7701	17.41	55.03	47.1	-0.55	-25.99	18.14	0.51	-9.51	4.75	111.66	-4.76	106.89
7801	11.38	55.37	49.27	1.11	-21.35	21.41	-6.12	-8.58	4.76	111.08	-3.82	107.26
7901	13.74	53.14	45.21	-0.38	-26.8	18.8	1.01	-9.55	4.79	104.72	-4.75	99.97
8001	12.45	62.13	48.56	-3.54	-25.17	17.62	-0.82	-9.17	4.83	111.23	-4.35	106.89
8101	19.21	54.06	49.84	1.81	-26.21	18.51	1.58	-9.82	4.74	118.8	-5.08	113.72
8201	21.73	53.26	46.97	0.77	-22.82	15.76	-2.17	-9.45	4.84	113.49	-4.61	108.88
8301	15.86	40.8	48.69	0.05	-25.99	17.78	0.76	-9.83	4.79	97.95	-5.04	92.91
8401	14.3	54.96	48.56	2.81	-23.61	17.81	-1.94	-9.47	4.74	112.89	-4.73	108.16
8501	19.89	55.74	46.91	-0.54	-23.7	18.27	-1.23	-9.25	4.78	115.34	-4.47	110.87
8601	12.64	51.88	46.95	2.87	-23.46	20.06	-2.12	-8.62	4.79	108.82	-3.83	104.99
8701	14.87	49.8	47.16	-0.81	-25.77	16.95	-0.14	-9.13	4.84	102.05	-4.29	97.76
8801	10.45	58.82	45.81	-1.53	-22.96	18.72	-5.4	-8.88	4.72	103.89	-4.16	99.74
8901	11.52	58.53	48.94	3.36	-21.26	19.76	-4.96	-8.38	4.71	115.88	-3.67	112.21
9001	14.16	53.28	44.71	0.34	-24.91	17.68	-2.3	-9.87	4.72	102.96	-5.15	97.81
9101	13.76	53.32	51.08	-2.15	-23.56	19.22	-2.43	-9.03	4.73	109.24	-4.3	104.94
9201	17.99	52.23	44.2	1.49	-23.4	17.64	-3.13	-8.78	4.76	107.03	-4.02	103.01
9301	14.57	54.0	48.02	-1.91	-19.31	18.17	-5.35	-9.55	4.71	108.19	-4.84	103.36
9401	16.65	54.77	49.04	-1.72	-23.7	19.44	-3.41	-9.12	4.73	111.07	-4.39	106.67
9501	12.3	48.74	47.47	-0.5	-24.24	19.29	-1.85	-8.73	4.79	101.21	-3.94	97.27
9601	18.74	55.04	47.93	0.91	-19.37	15.58	-7.03	-8.58	4.71	111.81	-3.87	107.94
9701	16.27	52.14	48.02	0.1	-25.52	16.44	1.75	-9.94	4.68	109.2	-5.26	103.94
9801	16.15	58.45	51.12	-0.02	-22.61	19.73	-2.53	-8.88	4.68	120.29	-4.21	116.08
9901	13.45	59.01	48.54	-2.34	-23.39	19.48	-4.76	-8.63	4.7	110.0	-3.93	106.07
Delta Energy Terms
Frame #	BOND	ANGLE	DIHED	VDWAALS	EEL	1-4 VDW	1-4 EEL	EGB	ESURF	GGAS	GSOLV	TOTAL
1	-0.0	-0.0	-0.0	-27.96	-4.77	0.0	0.0	18.36	-4.46	-32.73	13.9	-18.82
101	0.0	0.0	-0.0	-25.71	-2.33	-0.0	0.0	15.98	-3.06	-28.04	12.91	-15.13
201	0.0	0.0	-0.0	-16.88	-5.77	-0.0	0.0	11.01	-2.15	-22.65	8.85	-13.79
301	0.0	-0.0	-0.0	-36.71	-0.2	0.0	0.0	20.47	-4.76	-36.91	15.7	-21.21
401	-0.0	0.0	-0.0	-29.61	4.71	0.0	-0.0	8.18	-3.91	-24.9	4.27	-20.62
501	-0.0	-0.0	-0.0	-28.52	3.03	-0.0	0.0	10.05	-4.0	-25.49	6.04	-19.45
601	-0.0	0.0	0.0	-27.49	2.37	0.0	0.0	11.33	-3.75	-25.13	7.58	-17.54
701	0.0	0.0	-0.0	-27.47	3.99	0.0	-0.0	8.99	-4.15	-23.47	4.83	-18.64
801	0.0	0.0	0.0	-28.03	-2.63	-0.0	0.0	16.71	-3.94	-30.66	12.77	-17.89
901	-0.0	0.0	0.0	-24.89	2.21	-0.0	-0.0	8.59	-3.12	-22.69	5.47	-17.21
1001	0.0	-0.0	0.0	-26.77	-1.62	0.0	-0.0	12.22	-3.53	-28.39	8.69	-19.7
1101	0.0	0.0	0.0	-25.22	-0.88	0.0	-0.0	13.41	-3.59	-26.09	9.82	-16.27
1201	0.0	-0.0	0.0	-28.04	4.66	0.0	-0.0	10.44	-3.79	-23.38	6.64	-16.74
1301	0.0	-0.0	0.0	-26.43	0.87	0.0	-0.0	10.98	-3.5	-25.56	7.48	-18.08
1401	-0.0	-0.0	0.0	-27.86	-12.13	-0.0	-0.0	20.03	-4.23	-39.99	15.81	-24.18
1501	0.0	0.0	-0.0	-28.94	3.34	0.0	0.0	9.53	-3.81	-25.6	5.72	-19.88
1601	-0.0	0.0	-0.0	-25.69	2.19	-0.0	-0.0	9.93	-3.54	-23.51	6.39	-17.12
1701	0.0	0.0	-0.0	-32.34	1.35	0.0	-0.0	10.04	-4.11	-30.99	5.93	-25.07
1801	0.0	-0.0	0.0	-28.64	-1.27	0.0	0.0	11.87	-3.64	-29.9	8.23	-21.67
1901	0.0	0.0	0.0	-30.88	-1.6	-0.0	0.0	15.14	-3.99	-32.48	11.15	-21.33
2001	0.0	-0.0	-0.0	-31.87	4.87	0.0	0.0	7.47	-4.05	-27.0	3.43	-23.57
2101	-0.0	0.0	-0.0	-36.67	-7.68	0.0	0.0	16.26	-5.44	-44.35	10.82	-33.53
2201	0.0	0.0	0.0	-36.49	-5.28	0.0	-0.0	18.2	-5.35	-41.76	12.84	-28.92
2301	-0.0	0.0	0.0	-32.0	5.22	0.0	0.0	16.58	-4.28	-26.78	12.3	-14.48
2401	0.0	0.0	-0.0	-30.94	-3.72	-0.0	0.0	13.82	-4.41	-34.66	9.4	-25.25
2501	-0.0	-0.0	0.0	-33.2	-0.15	-0.0	0.0	15.32	-4.55	-33.35	10.77	-22.58
2601	0.0	0.0	0.0	-29.88	-5.35	0.0	-0.0	16.0	-4.6	-35.23	11.4	-23.83
2701	-0.0	-0.0	0.0	-30.62	2.53	0.0	0.0	11.88	-3.98	-28.1	7.9	-20.19
2801	-0.0	0.0	0.0	-27.06	-3.99	0.0	-0.0	14.75	-4.08	-31.06	10.67	-20.38
2901	0.0	0.0	0.0	-31.73	2.17	0.0	-0.0	11.77	-4.47	-29.57	7.3	-22.26
3001	-0.0	0.0	0.0	-30.94	3.63	-0.0	-0.0	10.49	-4.11	-27.31	6.39	-20.92
3101	-0.0	0.0	0.0	-25.42	4.22	0.0	-0.0	10.5	-3.32	-21.2	7.18	-14.02
3201	0.0	-0.0	0.0	-26.78	1.6	0.0	-0.0	13.12	-3.64	-25.18	9.48	-15.7
3301	0.0	-0.0	0.0	-23.8	-0.04	0.0	-0.0	10.7	-3.13	-23.84	7.57	-16.28
3401	-0.0	-0.0	-0.0	-30.94	2.86	-0.0	0.0	11.11	-4.25	-28.08	6.86	-21.22
3501	0.0	-0.0	0.0	-30.47	-2.81	0.0	0.0	12.37	-4.16	-33.27	8.22	-25.06
3601	0.0	0.0	-0.0	-30.09	-4.78	0.0	0.0	15.69	-4.49	-34.87	11.2	-23.67
3701	0.0	0.0	0.0	-30.37	3.85	0.0	0.0	12.01	-4.63	-26.53	7.37	-19.15
3801	0.0	0.0	0.0	-28.89	2.63	0.0	-0.0	9.87	-3.83	-26.26	6.04	-20.22
3901	0.0	0.0	-0.0	-32.01	-4.85	0.0	0.0	14.83	-4.68	-36.86	10.15	-26.71
4001	-0.0	-0.0	0.0	-29.6	-6.09	-0.0	0.0	16.55	-4.66	-35.7	11.89	-23.81
4101	0.0	0.0	0.0	-26.34	3.76	0.0	-0.0	8.49	-3.56	-22.58	4.93	-17.65
4201	0.0	-0.0	-0.0	-30.39	1.53	-0.0	-0.0	14.05	-4.17	-28.86	9.88	-18.98
4301	0.0	-0.0	0.0	-30.68	-5.85	-0.0	-0.0	16.52	-4.48	-36.53	12.04	-24.49
4401	-0.0	0.0	0.0	-30.89	1.94	0.0	-0.0	14.25	-4.59	-28.96	9.66	-19.3
4501	-0.0	0.0	0.0	-31.45	-3.6	-0.0	-0.0	15.41	-4.29	-35.05	11.12	-23.94
4601	-0.0	-0.0	-0.0	-33.34	1.63	-0.0	-0.0	16.26	-4.73	-31.71	11.53	-20.18
4701	0.0	-0.0	-0.0	-31.73	-3.14	0.0	0.0	13.3	-4.48	-34.87	8.81	-26.06
4801	-0.0	0.0	-0.0	-33.81	-2.16	0.0	0.0	14.29	-4.98	-35.98	9.31	-26.66
4901	0.0	-0.0	0.0	-30.85	-8.69	0.0	-0.0	17.25	-4.57	-39.54	12.68	-26.86
5001	0.0	0.0	0.0	-32.18	0.48	0.0	0.0	11.99	-4.9	-31.69	7.1	-24.6
5101	-0.0	0.0	-0.0	-29.83	5.15	-0.0	0.0	10.55	-4.0	-24.68	6.54	-18.13
5201	0.0	-0.0	0.0	-29.17	-5.85	-0.0	0.0	16.48	-4.68	-35.03	11.8	-23.23
5301	0.0	0.0	-0.0	-29.69	-0.81	-0.0	-0.0	14.49	-4.01	-30.5	10.48	-20.02
5401	-0.0	-0.0	-0.0	-27.02	3.58	-0.0	-0.0	8.98	-3.69	-23.44	5.29	-18.15
5501	-0.0	0.0	-0.0	-33.28	-2.42	0.0	-0.0	16.2	-4.78	-35.71	11.42	-24.29
5601	0.0	-0.0	-0.0	-30.72	-4.78	-0.0	0.0	16.47	-4.43	-35.5	12.05	-23.45
5701	0.0	0.0	0.0	-31.16	2.18	-0.0	0.0	12.34	-4.23	-28.99	8.11	-20.88
5801	-0.0	0.0	0.0	-28.76	4.46	0.0	0.0	10.46	-4.34	-24.31	6.12	-18.19
5901	0.0	-0.0	0.0	-28.83	-0.39	0.0	0.0	16.59	-3.88	-29.22	12.71	-16.52
6001	0.0	-0.0	0.0	-29.19	-4.64	0.0	0.0	16.11	-4.43	-33.83	11.67	-22.16
6101	-0.0	0.0	-0.0	-33.38	-2.79	0.0	-0.0	15.55	-4.9	-36.17	10.64	-25.53
6201	0.0	-0.0	0.0	-30.86	1.36	0.0	-0.0	12.15	-4.1	-29.51	8.05	-21.46
6301	-0.0	0.0	-0.0	-34.16	0.2	-0.0	0.0	16.61	-4.39	-33.96	12.21	-21.74
6401	-0.0	-0.0	0.0	-30.23	-6.38	0.0	-0.0	16.18	-4.61	-36.61	11.56	-25.04
6501	-0.0	0.0	0.0	-32.39	-4.29	0.0	-0.0	15.23	-4.92	-36.68	10.31	-26.37
6601	0.0	0.0	0.0	-28.07	-6.8	-0.0	0.0	14.86	-4.53	-34.87	10.33	-24.54
6701	-0.0	0.0	0.0	-25.51	-5.17	0.0	-0.0	12.45	-4.3	-30.68	8.15	-22.53
6801	0.0	0.0	-0.0	-33.32	3.57	-0.0	-0.0	10.17	-4.62	-29.75	5.56	-24.19
6901	-0.0	-0.0	0.0	-31.42	-5.25	0.0	0.0	17.38	-4.76	-36.68	12.63	-24.05
7001	0.0	0.0	0.0	-27.29	7.43	0.0	-0.0	7.75	-4.12	-19.86	3.63	-16.23
7101	0.0	0.0	0.0	-31.12	5.25	0.0	0.0	9.21	-4.25	-25.87	4.96	-20.91
7201	0.0	0.0	-0.0	-32.61	-6.52	-0.0	-0.0	17.21	-4.68	-39.13	12.52	-26.61
7301	-0.0	0.0	-0.0	-35.77	-4.71	0.0	0.0	17.41	-5.1	-40.48	12.31	-28.17
7401	0.0	0.0	0.0	-34.96	7.49	-0.0	-0.0	9.1	-4.73	-27.47	4.37	-23.1
7501	0.0	-0.0	-0.0	-31.47	1.32	0.0	-0.0	15.27	-4.57	-30.14	10.71	-19.43
7601	-0.0	-0.0	-0.0	-30.86	2.31	-0.0	-0.0	11.73	-4.08	-28.55	7.65	-20.89
7701	0.0	0.0	0.0	-26.99	3.64	-0.0	0.0	7.26	-3.51	-23.34	3.75	-19.59
7801	0.0	-0.0	-0.0	-33.74	3.82	-0.0	0.0	12.99	-4.59	-29.93	8.39	-21.53
7901	-0.0	0.0	0.0	-30.9	6.12	0.0	-0.0	10.91	-4.09	-24.78	6.82	-17.96
8001	0.0	-0.0	0.0	-30.09	3.94	-0.0	0.0	9.41	-4.16	-26.15	5.25	-20.9
8101	0.0	-0.0	-0.0	-27.14	-2.88	0.0	-0.0	13.14	-3.92	-30.01	9.23	-20.79
8201	-0.0	-0.0	-0.0	-28.97	2.87	0.0	-0.0	12.22	-4.28	-26.09	7.94	-18.16
8301	0.0	0.0	0.0	-27.54	5.16	-0.0	-0.0	9.34	-3.91	-22.38	5.44	-16.94
8401	-0.0	0.0	-0.0	-31.35	-3.26	-0.0	0.0	13.82	-4.21	-34.61	9.61	-25.0
8501	0.0	0.0	0.0	-28.64	3.64	-0.0	0.0	10.09	-3.95	-25.0	6.14	-18.86
8601	0.0	-0.0	-0.0	-30.58	-0.32	0.0	-0.0	16.38	-4.58	-30.9	11.8	-19.11
8701	-0.0	0.0	-0.0	-28.88	6.0	0.0	-0.0	9.58	-4.32	-22.88	5.25	-17.63
8801	0.0	0.0	0.0	-30.21	5.75	0.0	-0.0	10.46	-4.45	-24.46	6.01	-18.45
8901	-0.0	-0.0	0.0	-28.72	-0.79	-0.0	-0.0	14.18	-4.01	-29.5	10.17	-19.33
9001	0.0	-0.0	0.0	-31.56	3.59	0.0	0.0	11.73	-4.3	-27.97	7.44	-20.54
9101	-0.0	0.0	0.0	-33.92	4.49	-0.0	0.0	8.67	-4.5	-29.43	4.17	-25.27
9201	0.0	-0.0	0.0	-27.89	0.14	-0.0	0.0	12.18	-4.01	-27.75	8.17	-19.58
9301	-0.0	-0.0	0.0	-33.19	1.8	-0.0	0.0	12.07	-4.26	-31.39	7.81	-23.58
9401	0.0	-0.0	-0.0	-26.42	0.36	0.0	-0.0	10.21	-3.5	-26.06	6.71	-19.36
9501	0.0	-0.0	0.0	-26.55	2.15	0.0	0.0	8.81	-3.45	-24.39	5.36	-19.04
9601	0.0	-0.0	0.0	-30.19	2.48	0.0	0.0	16.04	-4.22	-27.71	11.81	-15.9
9701	0.0	0.0	0.0	-26.02	-6.05	0.0	0.0	14.51	-3.89	-32.07	10.61	-21.46
9801	-0.0	0.0	-0.0	-33.56	1.38	0.0	-0.0	12.81	-4.45	-32.18	8.36	-23.82
9901	0.0	0.0	-0.0	-26.62	2.5	-0.0	0.0	11.47	-3.63	-24.12	7.83	-16.28
