# Supplementary material for: A Network Pharmacology Prediction and Molecular Docking-Based Strategy to Explore the Potential Pharmacological Mechanism of Astragalus membranaceus for Glioma
Source: Int J Mol Sci. 2023 Nov 14;24(22):16306. doi: 10.3390/ijms242216306 (PMC10671347; doi:10.3390/ijms242216306)
Supplement: Supplementary file 1 [file ijms-24-16306-s001.zip › Table S2. molecular functions (MF) items.csv]

GO	Description	LogP	Enrichment	Z-score	%InGO	STDV %InGO	Hits	Log(q-value)
GO:0004672	protein kinase activity	-93.06805664	13.45373665	36.54211788	25	2.045792721	ABL1|GRK2|AKT1|ALK|AXL|CCND1|BLK|BMX|BTK|CAMK2B|CCND3|CDK1|CDK2|CDK4|CDK6|CDK8|CDK9|CHEK1|CLK1|CLK2|CLK3|MAPK14|CSF1R|CSK|CSNK2A1|DAPK1|EGFR|EPHA2|EPHA1|EPHA3|EPHA4|EPHA5|EPHB2|EPHB3|ERN1|FGFR1|FGR|FLT1|FLT3|FLT4|MTOR|FYN|GRK6|GSK3B|HCK|IGF1R|INSR|JAK1|JAK2|JAK3|KDR|KIT|LCK|LYN|MET|MYLK|NEK1|NEK2|NTRK1|PDGFRA|PDGFRB|PDK1|PIK3CA|PIK3CB|PIM1|PIK3CG|PLK1|PRKAG1|PRKCH|PKN1|PRKDC|MAPK1|MAPK3|MAPK8|MAP…	-89.3693473
GO:0016773	phosphotransferase activity, alcohol group as acceptor	-86.81549792	11.52098482	33.71687883	25.44642857	2.057825943	ABL1|GRK2|AKT1|ALK|AXL|CCND1|BLK|BMX|BTK|CAMK2B|CCND3|CDK1|CDK2|CDK4|CDK6|CDK8|CDK9|CHEK1|CLK1|CLK2|CLK3|MAPK14|CSF1R|CSK|CSNK2A1|DAPK1|EGFR|EPHA2|EPHA1|EPHA3|EPHA4|EPHA5|EPHB2|EPHB3|ERN1|FGFR1|FGR|FLT1|FLT3|FLT4|MTOR|FYN|GRK6|GSK3B|HCK|IGF1R|INSR|JAK1|JAK2|JAK3|KDR|KIT|LCK|LYN|MET|MYLK|NEK1|NEK2|NTRK1|PDGFRA|PDGFRB|PDK1|PFKFB3|PIK3CA|PIK3CB|PIM1|PIK3CD|PIK3CG|PLK1|PRKAG1|PRKCH|PKN1|PRKDC|MAPK1|M…	-83.41781857
GO:0016301	kinase activity	-83.95670945	10.7231033	32.47046178	25.66964286	2.06373541	ABL1|GRK2|AKT1|ALK|AXL|CCND1|BLK|BMX|BTK|CAMK2B|CCND3|CCNE1|CDK1|CDK2|CDK4|CDK6|CDK8|CDK9|CHEK1|CLK1|CLK2|CLK3|MAPK14|CSF1R|CSK|CSNK2A1|DAPK1|EGFR|EPHA2|EPHA1|EPHA3|EPHA4|EPHA5|EPHB2|EPHB3|ERN1|FGFR1|FGR|FLT1|FLT3|FLT4|MTOR|FYN|GRK6|GSK3B|HCK|IGF1R|INSR|JAK1|JAK2|JAK3|KDR|KIT|LCK|LYN|MET|MYLK|NEK1|NEK2|NTRK1|PDGFRA|PDGFRB|PDK1|PFKFB3|PIK3CA|PIK3CB|PIM1|PIK3CD|PIK3CG|PLK1|PRKAG1|PRKCH|PKN1|PRKDC|M…	-80.73512135
GO:0004674	protein serine/threonine kinase activity	-42.8258405	9.937061916	22.8330759	14.0625	1.642417707	GRK2|AKT1|CAMK2B|CCND3|CDK1|CDK2|CDK4|CDK6|CDK8|CDK9|CHEK1|CLK1|CLK2|CLK3|MAPK14|CSNK2A1|DAPK1|EGFR|ERN1|MTOR|GRK6|GSK3B|MYLK|NEK1|NEK2|PIK3CA|PIM1|PIK3CG|PLK1|PRKAG1|PRKCH|PKN1|PRKDC|MAPK1|MAPK3|MAPK8|MAPK9|MAPK10|MAP2K1|RAF1|ROCK1|RPS6KA1|RPS6KA2|RPS6KB1|AURKA|SYK|TGFBR1|TOP1|MKNK1|RIPK2|DYRK1B|AURKB|MAPKAPK2|ROCK2|NUAK1|NEK6|PIM2|BRD4|TBK1|CSNK1G1|CLK4|LRRK2|PIM3	-39.82610115
GO:0106310	protein serine kinase activity	-36.94475048	10.07039266	21.28864411	12.05357143	1.538253705	AKT1|CAMK2B|CDK1|CDK2|CDK4|CDK6|CDK8|CDK9|CHEK1|CLK1|CLK2|CLK3|MAPK14|CSNK2A1|DAPK1|ERN1|MTOR|GSK3B|NEK1|NEK2|PIK3CA|PIK3CB|PIM1|PIK3CG|PLK1|PRKCH|PKN1|PRKDC|MAPK1|MAPK3|MAPK8|MAPK9|MAPK10|MAP2K1|RAF1|ROCK1|RPS6KA1|RPS6KA2|RPS6KB1|AURKA|MKNK1|RIPK2|DYRK1B|AURKB|MAPKAPK2|ROCK2|NUAK1|NEK6|PIM2|TBK1|CSNK1G1|CLK4|LRRK2|PIM3	-34.02419238
GO:0004713	protein tyrosine kinase activity	-63.41951364	26.9057324	37.40083933	12.27678571	1.550460116	ABL1|ALK|AXL|BLK|BMX|BTK|CLK1|CLK2|CLK3|CSF1R|CSK|EGFR|EPHA2|EPHA1|EPHA3|EPHA4|EPHA5|EPHB2|EPHB3|FGFR1|FGR|FLT1|FLT3|FLT4|FYN|HCK|IGF1R|INSR|JAK1|JAK2|JAK3|KDR|KIT|LCK|LYN|MET|NEK1|NTRK1|PDGFRA|PDGFRB|MAP2K1|PTK2|PTK6|RET|SRC|SYK|TXK|TYK2|TYRO3|WEE1|YES1|RIPK2|DYRK1B|CLK4|EPHA6	-60.32286428
GO:0004715	non-membrane spanning protein tyrosine kinase activity	-29.83624847	34.50456349	27.57950067	5.133928571	1.042656757	ABL1|BLK|BMX|BTK|CLK1|CSK|FGR|FYN|HCK|JAK1|JAK2|JAK3|LCK|LYN|PTK2|PTK6|SRC|SYK|TXK|TYK2|WEE1|YES1|RIPK2	-27.04062911
GO:0004714	transmembrane receptor protein tyrosine kinase activity	-31.23550637	29.25386905	26.86195492	5.803571429	1.104653005	ALK|AXL|CSF1R|EGFR|EPHA2|EPHA1|EPHA3|EPHA4|EPHA5|EPHB2|EPHB3|FGFR1|FLT1|FLT3|FLT4|IGF1R|INSR|KDR|KIT|MET|NTRK1|PDGFRA|PDGFRB|RET|TYRO3|EPHA6	-28.38189506
GO:0019199	transmembrane receptor protein kinase activity	-29.38684683	23.67196197	24.42535386	6.026785714	1.124361352	ALK|AXL|CSF1R|EGFR|EPHA2|EPHA1|EPHA3|EPHA4|EPHA5|EPHB2|EPHB3|FGFR1|FLT1|FLT3|FLT4|IGF1R|INSR|KDR|KIT|MET|NTRK1|PDGFRA|PDGFRB|RET|TGFBR1|TYRO3|EPHA6	-26.64237999
GO:0019838	growth factor binding	-10.82245739	8.628960795	10.81187642	3.794642857	0.902705471	CSF1R|EGFR|EPHA2|FGFR1|FLT1|FLT3|FLT4|IGF1R|INSR|KDR|KIT|NTRK1|PDGFRA|PDGFRB|SCN2A|SCN5A|TGFBR1	-8.901899291
GO:0019900	kinase binding	-28.61206503	5.625744048	15.9221017	14.28571429	1.653250178	ABL1|ACTB|ADAM10|PARP1|AKT1|CCND1|CALM1|CCNA2|CCND3|CCNE1|CDC25A|CDC25B|CDC25C|CDK9|MAPK14|CSK|DNM1|EGFR|EPHA1|EPHA4|ESR1|FGR|FNTA|NR3C1|GSK3B|HTT|HSP90AA1|HSP90AB1|JAK2|LCK|LDHB|MAPT|NTRK1|PCNA|PDE3B|PDGFRB|PIK3R1|PLG|PLK1|PKIA|PRKAG1|PKN1|MAPK8|PTK2|PTPN1|PTPN2|PTPN6|PTPN11|RELA|SCN5A|SRC|AURKA|SYK|TOP2A|EZR|CDK5R1|AURKB|MAPKAPK2|HDAC9|HDAC5|NEK6|SIRT1|NOX4|HDAC7	-25.91335568
GO:0019901	protein kinase binding	-26.31252421	5.732822631	15.34064002	12.94642857	1.586095304	ABL1|ACTB|ADAM10|PARP1|AKT1|CCND1|CALM1|CCNA2|CCND3|CCNE1|CDC25A|CDC25B|CDC25C|CDK9|MAPK14|CSK|DNM1|EPHA1|EPHA4|ESR1|FGR|FNTA|NR3C1|GSK3B|HSP90AA1|HSP90AB1|JAK2|LCK|MAPT|PCNA|PDE3B|PDGFRB|PIK3R1|PLK1|PKIA|PRKAG1|PKN1|MAPK8|PTK2|PTPN1|PTPN2|PTPN6|PTPN11|RELA|SCN5A|SRC|AURKA|SYK|TOP2A|EZR|CDK5R1|MAPKAPK2|HDAC9|HDAC5|NEK6|SIRT1|NOX4|HDAC7	-23.72775822
GO:0004879	nuclear receptor activity	-27.18599946	30.94159226	25.45618164	4.910714286	1.020937413	AHR|AR|ESR1|ESR2|NR3C1|NR4A1|HNF4A|PGR|PPARA|PPARD|PPARG|RORB|RORC|RXRA|RXRB|THRA|THRB|NR1H2|VDR|NR1I3|NR1H4|NR1H3	-24.56647136
GO:0098531	ligand-activated transcription factor activity	-27.18599946	30.94159226	25.45618164	4.910714286	1.020937413	AHR|AR|ESR1|ESR2|NR3C1|NR4A1|HNF4A|PGR|PPARA|PPARD|PPARG|RORB|RORC|RXRA|RXRB|THRA|THRB|NR1H2|VDR|NR1I3|NR1H4|NR1H3	-24.56647136
GO:0003707	nuclear steroid receptor activity	-15.37553535	32.40428571	19.26155472	2.678571429	0.762810824	ESR1|ESR2|ESRRA|ESRRB|NR3C1|NR3C2|PDE3A|PGR|PPARA|PPARD|RXRA|RXRB	-13.16818769
GO:0005496	steroid binding	-15.19467957	12.69969943	14.44157679	4.241071429	0.952112848	AR|SERPINA6|CD81|ESR1|ESR2|ESRRA|ESRRB|NR3C1|HSD11B1|HSD11B2|HSD17B1|NR3C2|PGR|RORC|SHBG|VDR|NR1H4|NR1H3|NPC1L1	-13.01448416
GO:0034056	estrogen response element binding	-12.46126064	49.0974026	19.56364634	1.785714286	0.625682936	AR|ESR1|ESR2|ESRRA|ESRRB|NR3C1|NR3C2|PGR	-10.41576381
GO:0001221	transcription coregulator binding	-12.12503852	10.33920528	12.08711583	3.794642857	0.902705471	AHR|AR|CDK9|ESR1|MYC|PGR|PPARA|PPARD|PPARG|RELA|RXRA|TERT|THRB|HDAC3|NR1H4|HDAC5|NEK6	-10.09842703
GO:0001223	transcription coactivator binding	-9.243950773	15.69975083	11.82785518	2.232142857	0.697943126	AHR|AR|CDK9|ESR1|PGR|PPARA|PPARD|RELA|TERT|THRB	-7.40257392
GO:0001228	DNA-binding transcription activator activity, RNA polymerase II-specific	-3.593298725	2.590961011	4.257871318	4.017857143	0.927798058	AR|ESR1|ESRRB|NR3C1|NR4A1|HNF4A|JUN|MYC|PGR|PPARA|RELA|RORB|RXRB|HNF1A|NR1H2|NR1I3|NR1H4|NR1H3	-2.285524482
GO:0001216	DNA-binding transcription activator activity	-3.549013821	2.569050136	4.217383929	4.017857143	0.927798058	AR|ESR1|ESRRB|NR3C1|NR4A1|HNF4A|JUN|MYC|PGR|PPARA|RELA|RORB|RXRB|HNF1A|NR1H2|NR1I3|NR1H4|NR1H3	-2.246503818
GO:0016788	hydrolase activity, acting on ester bonds	-22.73617862	5.060910308	13.78057164	12.5	1.5625	ACHE|ACP1|ALDH2|ALPL|ALPG|APEX1|STS|BCHE|BDKRB2|DAGLA|CA1|CA2|CA3|CDC25A|CDC25B|CDC25C|CHRM1|CHRM3|CHRM5|CCR1|EDNRA|EPHX2|ERCC5|ERN1|FAAH|FASN|FEN1|LCK|PDE2A|PDE3A|PDE3B|PDE4A|PDE4B|PDE4C|PDE4D|PDE7A|ENPP2|PFKFB3|PLA2G1B|PLA2G2A|PLA2G4A|PON1|PPP1CA|PTK2|PTPN1|PTPN2|PTPN6|PTPN11|PTPRF|PTPRS|PLA2G7|PDE8B|PDE5A|CES2|LIPG|PDE10A	-20.1835973
GO:0042578	phosphoric ester hydrolase activity	-20.57647257	7.145791882	14.36385137	8.482142857	1.316335839	ACP1|ALPL|ALPG|APEX1|BDKRB2|CA3|CDC25A|CDC25B|CDC25C|CHRM1|CHRM3|CHRM5|CCR1|EDNRA|EPHX2|LCK|PDE2A|PDE3A|PDE3B|PDE4A|PDE4B|PDE4C|PDE4D|PDE7A|ENPP2|PFKFB3|PON1|PPP1CA|PTK2|PTPN1|PTPN2|PTPN6|PTPN11|PTPRF|PTPRS|PDE8B|PDE5A|PDE10A	-18.10821214
GO:0016791	phosphatase activity	-7.572809078	4.750628307	7.590773216	4.241071429	0.952112848	ACP1|ALPL|ALPG|CA3|CDC25A|CDC25B|CDC25C|EPHX2|LCK|PFKFB3|PON1|PPP1CA|PTK2|PTPN1|PTPN2|PTPN6|PTPN11|PTPRF|PTPRS	-5.865325804
GO:0004725	protein tyrosine phosphatase activity	-6.816252051	7.899981003	8.215625279	2.455357143	0.731172822	ACP1|CDC25A|CDC25B|CDC25C|PTK2|PTPN1|PTPN2|PTPN6|PTPN11|PTPRF|PTPRS	-5.178240542
GO:0004726	non-membrane spanning protein tyrosine phosphatase activity	-6.294969575	28.12872024	11.52547809	1.116071429	0.496329221	ACP1|PTPN1|PTPN2|PTPN6|PTPN11	-4.721603053
GO:0004721	phosphoprotein phosphatase activity	-5.632937242	5.01494898	6.53148632	2.901785714	0.793047652	ACP1|CDC25A|CDC25B|CDC25C|LCK|PPP1CA|PTK2|PTPN1|PTPN2|PTPN6|PTPN11|PTPRF|PTPRS	-4.110319151
GO:0008134	transcription factor binding	-22.39852782	5.654014118	14.08305723	11.16071429	1.487679975	ACTB|PARP1|AHR|APEX1|AR|BCL2|CDK9|MAPK14|ESR1|ESRRB|FLT3|MTOR|GSK3B|HDAC2|NR4A1|HNF4A|JUN|MYC|PCNA|PGR|PIM1|PPARA|PPARD|PPARG|PKN1|PRKDC|MAPK3|PTPN2|RELA|RXRA|SRC|TERT|THRA|THRB|NR1H2|VDR|NCOA1|HDAC3|NCOR1|NCOR2|HDAC9|HDAC4|NR1H4|HDAC5|NCOA2|NEK6|BAZ2A|SIRT1|HDAC7|HDAC11	-19.87590973
GO:0140297	DNA-binding transcription factor binding	-20.5418408	6.098495648	13.74811511	9.598214286	1.391697088	ACTB|PARP1|AHR|APEX1|AR|BCL2|MAPK14|ESR1|ESRRB|FLT3|GSK3B|HDAC2|NR4A1|HNF4A|JUN|MYC|PCNA|PPARA|PPARD|PPARG|PKN1|PRKDC|MAPK3|PTPN2|RELA|RXRA|SRC|NR1H2|VDR|NCOA1|HDAC3|NCOR1|NCOR2|HDAC9|HDAC4|NR1H4|HDAC5|NCOA2|NEK6|BAZ2A|SIRT1|HDAC7|HDAC11	-18.09840395
GO:0061629	RNA polymerase II-specific DNA-binding transcription factor binding	-20.11042506	7.17767344	14.21282752	8.258928571	1.300483217	ACTB|PARP1|AHR|APEX1|AR|MAPK14|ESR1|ESRRB|FLT3|GSK3B|HDAC2|NR4A1|HNF4A|JUN|PCNA|PPARA|PPARD|PPARG|PKN1|PRKDC|PTPN2|RELA|RXRA|SRC|NR1H2|VDR|NCOA1|HDAC3|NCOR1|NCOR2|HDAC9|HDAC4|NR1H4|HDAC5|NCOA2|BAZ2A|SIRT1	-17.69046932
GO:0016922	nuclear receptor binding	-11.57514985	8.805512422	11.26903928	4.017857143	0.927798058	PARP1|ESR1|FLT3|NR4A1|PCNA|PPARG|PKN1|RXRA|SRC|NR1H2|VDR|NCOA1|NCOR1|NCOR2|NR1H4|NCOA2|BAZ2A|SIRT1	-9.592443841
GO:0003682	chromatin binding	-8.425574994	3.503923628	7.452945756	6.696428571	1.180950644	ACTB|PARP1|APEX1|AR|CDK1|CDK9|EGFR|ESR1|FABP1|HDAC2|HNF4A|JUN|PCNA|PPARG|PKN1|RELA|THRA|THRB|TOP1|TOP2A|NR1H2|NCOA1|HDAC3|MBD2|NCOR2|NR1H3|NCOA2|SIRT1|BRD4|HDAC7	-6.635350663
GO:0016491	oxidoreductase activity	-21.51224524	4.95983965	13.32651162	12.05357143	1.538253705	ADH1B|ADH1C|ALDH2|AKR1B1|ALOX12|ALOX5|ALOX5AP|ALOX15|ALOX15B|APEX1|CBR1|CYP1A1|CYP1A2|CYP1B1|CYP2C19|CYP11B1|CYP11B2|CYP17A1|CYP19A1|CYP26A1|CYP51A1|DHCR7|DHODH|FASN|G6PD|HMGCR|HSD3B1|HSD3B2|HSD11B1|HSD11B2|HSD17B1|HSD17B3|HSD17B2|IMPDH2|LDHB|MAOA|MAOB|ND6|NDUFA4|NOS2|NOS3|PTGS1|PTGS2|SCD|SQLE|SRD5A2|TYR|XDH|PTGES|NOX4|EGLN1|CYP26B1|AKR1B10|KDM4E	-19.01765587
GO:0020037	heme binding	-11.57514985	8.805512422	11.26903928	4.017857143	0.927798058	CYP1A1|CYP1A2|CYP1B1|CYP2C19|CYP11B1|CYP11B2|CYP17A1|CYP19A1|CYP26A1|CYP51A1|JAK2|NOS2|NOS3|PTGS1|PTGS2|SRC|NOX4|CYP26B1	-9.592443841
GO:0016705	oxidoreductase activity, acting on paired donors, with incorporation or reduction of molecular oxygen	-11.47141808	7.500992063	10.72667113	4.464285714	0.97570799	CYP1A1|CYP1A2|CYP1B1|CYP2C19|CYP11B1|CYP11B2|CYP17A1|CYP19A1|CYP26A1|CYP51A1|NOS2|NOS3|PTGS1|PTGS2|SCD|SQLE|TYR|EGLN1|CYP26B1|KDM4E	-9.496984601
GO:0046906	tetrapyrrole binding	-11.05165643	8.210545367	10.78243978	4.017857143	0.927798058	CYP1A1|CYP1A2|CYP1B1|CYP2C19|CYP11B1|CYP11B2|CYP17A1|CYP19A1|CYP26A1|CYP51A1|JAK2|NOS2|NOS3|PTGS1|PTGS2|SRC|NOX4|CYP26B1	-9.108821938
GO:0005506	iron ion binding	-10.80542728	7.942226891	10.55598264	4.017857143	0.927798058	ALOX12|ALOX5|ALOX15|ALOX15B|CYP1A1|CYP1A2|CYP1B1|CYP2C19|CYP11B1|CYP11B2|CYP17A1|CYP19A1|CYP26A1|CYP51A1|SCD|XDH|EGLN1|CYP26B1	-8.892047765
GO:0004497	monooxygenase activity	-10.38520498	9.736864698	10.94392517	3.348214286	0.849909252	CYP1A1|CYP1A2|CYP1B1|CYP2C19|CYP11B1|CYP11B2|CYP17A1|CYP19A1|CYP26A1|CYP51A1|NOS2|NOS3|SQLE|TYR|CYP26B1	-8.485836183
GO:0008395	steroid hydroxylase activity	-8.885595386	22.50297619	12.92199069	1.785714286	0.625682936	CYP1A1|CYP1A2|CYP1B1|CYP2C19|CYP11B1|CYP11B2|CYP17A1|CYP19A1	-7.07898064
GO:0016709	oxidoreductase activity, acting on paired donors, with incorporation or reduction of molecular oxygen, NAD(P)H as one donor, and incorporation of one atom of oxygen	-7.141734441	14.21240602	9.993084488	1.785714286	0.625682936	CYP1A1|CYP2C19|CYP26A1|CYP51A1|NOS2|NOS3|SQLE|CYP26B1	-5.484410574
GO:0019825	oxygen binding	-4.656979724	10.38598901	7.191928876	1.339285714	0.543087415	CYP1A1|CYP2C19|CYP17A1|CYP19A1|CYP26A1|NOX4	-3.2527366
GO:0070330	aromatase activity	-4.537404899	13.50178571	7.667865202	1.116071429	0.496329221	CYP1A1|CYP1A2|CYP1B1|CYP2C19|CYP19A1	-3.141891607
GO:0106256	hydroperoxy icosatetraenoate dehydratase activity	-3.966143931	28.93239796	9.062757302	0.669642857	0.385321828	CYP1A1|CYP1A2|CYP1B1	-2.631046562
GO:0101020	estrogen 16-alpha-hydroxylase activity	-3.766829648	25.31584821	8.434215781	0.669642857	0.385321828	CYP1A1|CYP1A2|CYP1B1	-2.444697256
GO:0016712	oxidoreductase activity, acting on paired donors, with incorporation or reduction of molecular oxygen, reduced flavin or flavoprotein as one donor, and incorporation of one atom of oxygen	-3.422809907	8.036777211	5.59568236	1.116071429	0.496329221	CYP1A1|CYP1A2|CYP1B1|CYP2C19|CYP19A1	-2.127221079
GO:0032451	demethylase activity	-2.505910749	6.586236934	4.38893044	0.892857143	0.444431118	CYP1A1|CYP1A2|CYP51A1|KDM4E	-1.287208342
GO:0019904	protein domain specific binding	-19.82383172	5.042587652	12.83589095	10.9375	1.474577038	ABL1|ADAM10|ADRB1|APP|AR|BCL2|CCNA2|CDC25C|CDK2|CHEK1|DRD4|EPHA4|ESRRA|FYN|GUSB|HSP90AA1|HSP90AB1|INSR|JAK2|KCNH2|KIT|LCK|LYN|MAPT|MCL1|MDM2|PDE2A|PLG|PPARA|PPARG|PRKDC|PTK2|PTPN6|RELA|RPS6KB1|RXRA|SCN5A|SRC|SYK|ADAM17|THRA|TOP1|VCP|EZR|RIPK2|MBD2|NCOA2|SIRT1|SLC22A12	-17.42615236
GO:0004089	carbonate dehydratase activity	-19.37537095	54.00714286	25.17912269	2.678571429	0.762810824	CA1|CA2|CA3|CA4|CA5A|CA6|CA7|CA9|CA12|CA5B|CA14|CA13	-16.9988809
GO:0016836	hydro-lyase activity	-15.46947173	18.00238095	16.16476632	3.571428571	0.876768309	CA1|CA2|CA3|CA4|CA5A|CA6|CA7|CA9|CA12|CYP1A1|CYP1A2|CYP1B1|FASN|CA5B|CA14|CA13	-13.24788363
GO:0016835	carbon-oxygen lyase activity	-13.80059602	14.40190476	14.24915663	3.571428571	0.876768309	CA1|CA2|CA3|CA4|CA5A|CA6|CA7|CA9|CA12|CYP1A1|CYP1A2|CYP1B1|FASN|CA5B|CA14|CA13	-11.70394666
GO:0016829	lyase activity	-11.70578288	7.23309949	10.73486948	4.6875	0.998634496	ALOX5AP|CA1|CA2|CA3|CA4|CA5A|CA6|CA7|CA9|CA12|CYP1A1|CYP1A2|CYP1B1|CYP17A1|FASN|GLO1|ODC1|POLB|CA5B|CA14|CA13	-9.697269609
GO:0004712	protein serine/threonine/tyrosine kinase activity	-19.35291762	25.50337302	20.17011183	3.794642857	0.902705471	AKT1|CLK1|CLK2|CLK3|MAPK14|MAPK1|MAPK3|MAPK9|MAPK10|MAP2K1|RPS6KA1|RPS6KA2|RPS6KB1|AURKA|DYRK1B|AURKB|CLK4	-16.99663096
GO:0004707	MAP kinase activity	-7.141727238	25.31584821	11.92936062	1.339285714	0.543087415	MAPK14|MAPK1|MAPK3|MAPK8|MAPK9|MAPK10	-5.484410574
GO:0004705	JUN kinase activity	-5.490954212	67.50892857	14.12586215	0.669642857	0.385321828	MAPK8|MAPK9|MAPK10	-3.996364845
GO:0004708	MAP kinase kinase activity	-5.292722421	18.75248016	9.237988311	1.116071429	0.496329221	MAPK14|MAPK1|MAPK3|MAPK10|MAP2K1	-3.81412116
GO:0008227	G protein-coupled amine receptor activity	-18.94452211	27.6959707	20.45554521	3.571428571	0.876768309	ADRA1D|ADRA1B|ADRA1A|ADRA2B|ADRA2C|ADRB1|ADRB2|CHRM1|CHRM2|CHRM3|CHRM5|DRD4|HTR2A|HTR2B|HTR2C|TAAR1	-16.6075406
GO:0099589	serotonin receptor activity	-9.930711074	22.50297619	13.70652122	2.008928571	0.662882408	CHRM1|CHRM2|CHRM3|CHRM5|DRD4|HTR2A|HTR2B|HTR2C|HTR3A	-8.064510637
GO:0004993	G protein-coupled serotonin receptor activity	-9.236037026	24.5487013	13.54843586	1.785714286	0.625682936	CHRM1|CHRM2|CHRM3|CHRM5|DRD4|HTR2A|HTR2B|HTR2C	-7.400650536
GO:0099528	G protein-coupled neurotransmitter receptor activity	-8.353276509	36.82305195	14.57104711	1.339285714	0.543087415	ADRB1|CHRM1|CHRM2|CHRM3|CHRM5|GABBR1	-6.578846445
GO:0016298	lipase activity	-8.08111203	7.326550388	8.829637045	3.125	0.822037939	BDKRB2|DAGLA|CHRM1|CHRM3|CHRM5|CCR1|EDNRA|FAAH|ENPP2|PLA2G1B|PLA2G2A|PLA2G4A|PLA2G7|LIPG	-6.331792687
GO:0004620	phospholipase activity	-7.219066159	7.642520216	8.400421196	2.678571429	0.762810824	BDKRB2|CHRM1|CHRM3|CHRM5|CCR1|EDNRA|ENPP2|PLA2G1B|PLA2G2A|PLA2G4A|PLA2G7|LIPG	-5.552961122
GO:0016907	G protein-coupled acetylcholine receptor activity	-5.794509354	38.57653061	12.19182749	0.892857143	0.444431118	CHRM1|CHRM2|CHRM3|CHRM5	-4.257168007
GO:0004435	phosphatidylinositol phospholipase C activity	-5.737654777	15.57898352	9.119132362	1.339285714	0.543087415	BDKRB2|CHRM1|CHRM3|CHRM5|CCR1|EDNRA	-4.209207143
GO:0004629	phospholipase C activity	-5.43944791	13.96736453	8.566666857	1.339285714	0.543087415	BDKRB2|CHRM1|CHRM3|CHRM5|CCR1|EDNRA	-3.953538341
GO:0015464	acetylcholine receptor activity	-4.932988088	16.07355442	8.472839779	1.116071429	0.496329221	CHRM1|CHRM2|CHRM3|CHRM5|CHRNA7	-3.489551244
GO:0019902	phosphatase binding	-18.10721497	9.644132653	14.61727501	6.026785714	1.124361352	BCL2|MAPK14|CSF1R|CSK|EGFR|FLT4|HSP90AA1|JAK1|JAK3|LCK|MAPT|MET|NEK2|PIK3R1|PPARA|PPP1CA|MAPK1|MAPK3|MAPK8|PTK2|PTPN1|RPS6KB1|SLC6A3|SYK|HSP90B1|VCP|TBK1	-15.78871687
GO:0019903	protein phosphatase binding	-16.75077104	10.93454477	14.55013178	5.133928571	1.042656757	BCL2|MAPK14|CSF1R|CSK|EGFR|FLT4|HSP90AA1|JAK1|JAK3|LCK|MAPT|MET|NEK2|PIK3R1|PPP1CA|MAPK8|PTK2|PTPN1|RPS6KB1|SLC6A3|HSP90B1|VCP|TBK1	-14.4500017
GO:0051721	protein phosphatase 2A binding	-4.209276937	11.63947044	7.028783574	1.116071429	0.496329221	BCL2|MAPT|PTPN1|RPS6KB1|SLC6A3	-2.844119919
GO:0030594	neurotransmitter receptor activity	-16.69713923	13.77733236	15.5349851	4.464285714	0.97570799	ADRB1|CHRM1|CHRM2|CHRM3|CHRM5|CHRNA7|DRD1|DRD4|GABBR1|GABRA1|GABRA2|GABRA3|GABRA5|GABRA6|GLRA1|GRIA2|HTR2A|HTR2B|HTR2C|HTR3A	-14.41340323
GO:0098960	postsynaptic neurotransmitter receptor activity	-14.74750585	16.36580087	15.32337395	3.571428571	0.876768309	ADRB1|CHRM1|CHRM2|CHRM3|CHRM5|CHRNA7|DRD1|DRD4|GABBR1|GABRA1|GABRA2|GABRA3|GABRA5|GABRA6|GLRA1|GRIA2	-12.58027541
GO:0099529	neurotransmitter receptor activity involved in regulation of postsynaptic membrane potential	-8.466113027	13.23704482	10.72459657	2.232142857	0.697943126	ADRB1|CHRNA7|GABBR1|GABRA1|GABRA2|GABRA3|GABRA5|GABRA6|GLRA1|GRIA2	-6.6672926
GO:0005230	extracellular ligand-gated monoatomic ion channel activity	-7.918946738	10.035111	9.541884522	2.455357143	0.731172822	CHRNA7|GABRA1|GABRA2|GABRA3|GABRA5|GABRA6|GLRA1|GRIA2|HTR3A|P2RX7|TRPV1	-6.17927878
GO:0005237	inhibitory extracellular ligand-gated monoatomic ion channel activity	-7.340383303	27.00357143	12.35205446	1.339285714	0.543087415	GABRA1|GABRA2|GABRA3|GABRA5|GABRA6|GLRA1	-5.654511178
GO:0099095	ligand-gated monoatomic anion channel activity	-6.628153249	21.31860902	10.8632576	1.339285714	0.543087415	GABRA1|GABRA2|GABRA3|GABRA5|GABRA6|GLRA1	-5.025696852
GO:0022824	transmitter-gated monoatomic ion channel activity	-6.619636513	10.12633929	8.676734294	2.008928571	0.662882408	CHRNA7|GABRA1|GABRA2|GABRA3|GABRA5|GABRA6|GLRA1|GRIA2|HTR3A	-5.024730884
GO:0022835	transmitter-gated channel activity	-6.619636513	10.12633929	8.676734294	2.008928571	0.662882408	CHRNA7|GABRA1|GABRA2|GABRA3|GABRA5|GABRA6|GLRA1|GRIA2|HTR3A	-5.024730884
GO:0015276	ligand-gated monoatomic ion channel activity	-6.528228499	6.011068982	7.442356151	2.901785714	0.793047652	CHRNA7|GABRA1|GABRA2|GABRA3|GABRA5|GABRA6|GLRA1|GRIA2|HTR3A|KCNH2|P2RX7|TRPV1|TRPM8	-4.94010886
GO:0008503	benzodiazepine receptor activity	-6.523728691	30.68587662	12.0747475	1.116071429	0.496329221	GABRA1|GABRA2|GABRA3|GABRA5|GABRA6	-4.938962694
GO:0022834	ligand-gated channel activity	-6.493820925	5.970177357	7.406984036	2.901785714	0.793047652	CHRNA7|GABRA1|GABRA2|GABRA3|GABRA5|GABRA6|GLRA1|GRIA2|HTR3A|KCNH2|P2RX7|TRPV1|TRPM8	-4.912382871
GO:1904315	transmitter-gated monoatomic ion channel activity involved in regulation of postsynaptic membrane potential	-6.238809031	11.02186589	8.608977421	1.785714286	0.625682936	CHRNA7|GABRA1|GABRA2|GABRA3|GABRA5|GABRA6|GLRA1|GRIA2	-4.676820249
GO:0016917	GABA receptor activity	-6.205192237	18.41152597	10.01749268	1.339285714	0.543087415	GABBR1|GABRA1|GABRA2|GABRA3|GABRA5|GABRA6	-4.646361974
GO:0022851	GABA-gated chloride ion channel activity	-6.089438526	25.96497253	11.039489	1.116071429	0.496329221	GABRA1|GABRA2|GABRA3|GABRA5|GABRA6	-4.533743977
GO:0004890	GABA-A receptor activity	-5.165408427	17.76550752	8.963607048	1.116071429	0.496329221	GABRA1|GABRA2|GABRA3|GABRA5|GABRA6	-3.699695188
GO:0022839	monoatomic ion gated channel activity	-5.090614925	3.542135141	5.641087076	3.794642857	0.902705471	CHRNA7|GABRA1|GABRA2|GABRA3|GABRA5|GABRA6|GLRA1|GRIA2|HTR3A|KCNA3|KCNH2|P2RX7|SCN2A|SCN5A|SCN10A|TRPV1|TRPM8	-3.629951679
GO:0022836	gated channel activity	-5.073130145	3.531236264	5.625657478	3.794642857	0.902705471	CHRNA7|GABRA1|GABRA2|GABRA3|GABRA5|GABRA6|GLRA1|GRIA2|HTR3A|KCNA3|KCNH2|P2RX7|SCN2A|SCN5A|SCN10A|TRPV1|TRPM8	-3.614970044
GO:0015267	channel activity	-4.69591512	2.85248994	5.106048371	4.6875	0.998634496	ATP5F1B|BCL2|BCL2A1|CHRNA7|GABRA1|GABRA2|GABRA3|GABRA5|GABRA6|GLRA1|GRIA2|HTR3A|KCNA3|KCNH2|MCL1|P2RX7|SCN2A|SCN5A|SCN10A|TRPV1|TRPM8	-3.285007501
GO:0022803	passive transmembrane transporter activity	-4.683079922	2.846762048	5.095464551	4.6875	0.998634496	ATP5F1B|BCL2|BCL2A1|CHRNA7|GABRA1|GABRA2|GABRA3|GABRA5|GABRA6|GLRA1|GRIA2|HTR3A|KCNA3|KCNH2|MCL1|P2RX7|SCN2A|SCN5A|SCN10A|TRPV1|TRPM8	-3.274405184
GO:0015108	chloride transmembrane transporter activity	-4.313479758	5.37681732	5.715619751	2.008928571	0.662882408	GABRA1|GABRA2|GABRA3|GABRA5|GABRA6|GLRA1|SLC6A2|SLC6A3|SLC6A4	-2.94110627
GO:1901702	salt transmembrane transporter activity	-4.167413806	2.551883898	4.635461335	4.910714286	1.020937413	ATP4B|CHRNA7|SLC29A1|GABRA1|GABRA2|GABRA3|GABRA5|GABRA6|GLRA1|KCNA3|KCNH2|SCN2A|SCN5A|SCN10A|SLC6A2|SLC6A3|SLC6A4|SLC16A1|TRPV1|ABCG2|TRPM8|SLC22A12	-2.809148571
GO:0015103	inorganic anion transmembrane transporter activity	-4.143241972	4.592444121	5.353767952	2.232142857	0.697943126	GABRA1|GABRA2|GABRA3|GABRA5|GABRA6|GLRA1|ABCC1|SLC6A2|SLC6A3|SLC6A4	-2.786955303
GO:0099507	ligand-gated monoatomic ion channel activity involved in regulation of presynaptic membrane potential	-4.013131732	15.88445378	7.527179946	0.892857143	0.444431118	GABRA2|GABRA3|GABRA5|GLRA1	-2.670448239
GO:0005216	monoatomic ion channel activity	-3.944861905	2.76801985	4.575592007	4.017857143	0.927798058	ATP5F1B|CHRNA7|GABRA1|GABRA2|GABRA3|GABRA5|GABRA6|GLRA1|GRIA2|HTR3A|KCNA3|KCNH2|P2RX7|SCN2A|SCN5A|SCN10A|TRPV1|TRPM8	-2.611640541
GO:0008509	monoatomic anion transmembrane transporter activity	-3.718458708	4.500595238	4.998423791	2.008928571	0.662882408	GABRA1|GABRA2|GABRA3|GABRA5|GABRA6|GLRA1|SLC6A2|SLC6A3|SLC6A4	-2.401766401
GO:0015075	monoatomic ion transmembrane transporter activity	-3.616976684	2.234778325	4.126478998	5.357142857	1.063828273	ATP4B|ATP5F1B|CHRNA7|SLC29A1|GABRA1|GABRA2|GABRA3|GABRA5|GABRA6|GLRA1|GRIA2|HTR3A|KCNA3|KCNH2|P2RX7|SCN2A|SCN5A|SCN10A|SLC6A2|SLC6A3|SLC6A4|SLC16A1|TRPV1|TRPM8	-2.305657161
GO:0015318	inorganic molecular entity transmembrane transporter activity	-3.540687641	2.253563653	4.081435893	5.133928571	1.042656757	ATP4B|ATP5F1B|CHRNA7|SLC29A1|GABRA1|GABRA2|GABRA3|GABRA5|GABRA6|GLRA1|GRIA2|KCNA3|KCNH2|ABCC1|SCN2A|SCN5A|SCN10A|SLC6A2|SLC6A3|SLC6A4|SLC16A1|TRPV1|TRPM8	-2.243378832
GO:0005254	chloride channel activity	-2.914162143	5.063169643	4.462086052	1.339285714	0.543087415	GABRA1|GABRA2|GABRA3|GABRA5|GABRA6|GLRA1	-1.656361875
GO:0005253	monoatomic anion channel activity	-2.579588314	4.355414747	3.973829978	1.339285714	0.543087415	GABRA1|GABRA2|GABRA3|GABRA5|GABRA6|GLRA1	-1.349226295
GO:0008324	monoatomic cation transmembrane transporter activity	-2.038517968	1.903236792	2.747174895	3.794642857	0.902705471	ATP4B|ATP5F1B|CHRNA7|SLC29A1|HTR3A|KCNA3|KCNH2|P2RX7|SCN2A|SCN5A|SCN10A|SLC6A2|SLC6A3|SLC6A4|SLC16A1|TRPV1|TRPM8	-0.871287536
GO:0008081	phosphoric diester hydrolase activity	-16.38036221	14.5757914	15.63839159	4.241071429	0.952112848	APEX1|BDKRB2|CHRM1|CHRM3|CHRM5|CCR1|EDNRA|PDE2A|PDE3A|PDE3B|PDE4A|PDE4B|PDE4C|PDE4D|PDE7A|ENPP2|PDE8B|PDE5A|PDE10A	-14.11301662
GO:0004115	3',5'-cyclic-AMP phosphodiesterase activity	-14.08831964	39.71113445	19.57651112	2.232142857	0.697943126	PDE2A|PDE3A|PDE3B|PDE4A|PDE4B|PDE4C|PDE4D|PDE7A|PDE8B|PDE10A	-11.96939388
GO:0004114	3',5'-cyclic-nucleotide phosphodiesterase activity	-13.85393011	30.94159226	17.99308956	2.455357143	0.731172822	PDE2A|PDE3A|PDE3B|PDE4A|PDE4B|PDE4C|PDE4D|PDE7A|PDE8B|PDE5A|PDE10A	-11.74628537
GO:0004112	cyclic-nucleotide phosphodiesterase activity	-13.3748115	28.56146978	17.23965808	2.455357143	0.731172822	PDE2A|PDE3A|PDE3B|PDE4A|PDE4B|PDE4C|PDE4D|PDE7A|PDE8B|PDE5A|PDE10A	-11.29935144
GO:0047555	3',5'-cyclic-GMP phosphodiesterase activity	-5.574690702	21.09654018	9.859367143	1.116071429	0.496329221	PDE2A|PDE3A|PDE3B|PDE5A|PDE10A	-4.057824941
GO:0030551	cyclic nucleotide binding	-4.793297865	10.94739382	7.423843967	1.339285714	0.543087415	PDE2A|PDE4A|PDE4B|PDE4D|PDE5A|PDE10A	-3.37105032
GO:0030552	cAMP binding	-4.725169433	14.67585404	8.045192099	1.116071429	0.496329221	PDE2A|PDE4A|PDE4B|PDE4D|PDE10A	-3.312017393
GO:0030553	cGMP binding	-2.890547226	13.50178571	5.938520347	0.669642857	0.385321828	PDE2A|PDE5A|PDE10A	-1.638995908
GO:0042803	protein homodimerization activity	-16.33597098	4.404837893	11.21671183	10.26785714	1.434085093	ACHE|ADAM10|PARP1|ADRA2C|ADRB2|AHR|AKT1|BCL2|BCL2A1|CAMK2B|CHRNA7|CSF1R|DPP4|EPHX2|ERCC5|ERN1|FGFR1|FLT4|G6PD|HNF4A|HSD11B1|HSD17B1|HSP90AA1|HSP90AB1|KCNH2|KIT|MCL1|NOS2|NTRK1|ODC1|PDE2A|PDGFRA|PON1|PTGS2|RELA|ST6GAL1|TERT|TOP2A|TYMS|TYR|XDH|RIPK2|ABCG2|NPC1L1|TLR9|LRRK2	-14.08441966
GO:0033218	amide binding	-16.31423179	5.892300499	12.09306899	7.8125	1.26792051	ACHE|ADRB2|ANPEP|AVPR2|BCHE|CCKBR|CHRNA7|CMA1|EPHA4|EPHB2|FASN|FKBP1A|FPR2|GCGR|GLUL|NPBWR1|GRIA2|HSP90AB1|IGF1R|INSR|LNPEP|OXTR|PIK3R1|PLA2G4A|PPARG|PPIA|RELA|RPS6KB1|RXRA|SRD5A2|TYMS|TUBB3|PTGDR2|BACE1|FFAR4	-14.07792044
GO:0042277	peptide binding	-14.12913195	6.175895674	11.35941621	6.473214286	1.162489368	ACHE|ADRB2|ANPEP|AVPR2|BCHE|CCKBR|CHRNA7|CMA1|EPHA4|EPHB2|FPR2|GCGR|NPBWR1|GRIA2|HSP90AB1|IGF1R|INSR|LNPEP|OXTR|PIK3R1|PPARG|PPIA|RELA|RPS6KB1|RXRA|TUBB3|PTGDR2|BACE1|FFAR4	-11.99862432
GO:0001540	amyloid-beta binding	-6.271904541	7.942226891	7.859089899	2.232142857	0.697943126	ACHE|ADRB2|BCHE|CHRNA7|EPHA4|EPHB2|FPR2|GRIA2|INSR|BACE1	-4.70352896
GO:0031406	carboxylic acid binding	-15.29823997	8.355065417	12.86086746	5.580357143	1.084484045	ALOX5AP|CYP26A1|FABP4|FABP1|FABP2|FABP3|FABP5|GLRA1|GLUL|HNF4A|NOS2|NOS3|PLA2G1B|PPARD|PPARG|PPIA|RXRA|SELE|TYMS|VDR|NR1H4|EGLN1|CYP26B1|OXER1|FFAR4	-13.1046806
GO:0043177	organic acid binding	-14.70313701	7.886557076	12.39663547	5.580357143	1.084484045	ALOX5AP|CYP26A1|FABP4|FABP1|FABP2|FABP3|FABP5|GLRA1|GLUL|HNF4A|NOS2|NOS3|PLA2G1B|PPARD|PPARG|PPIA|RXRA|SELE|TYMS|VDR|NR1H4|EGLN1|CYP26B1|OXER1|FFAR4	-12.5484957
GO:0033293	monocarboxylic acid binding	-14.49864828	14.16854056	14.5517541	3.794642857	0.902705471	ALOX5AP|CYP26A1|FABP4|FABP1|FABP2|FABP3|FABP5|HNF4A|PLA2G1B|PPARD|PPARG|RXRA|VDR|NR1H4|CYP26B1|OXER1|FFAR4	-12.35624143
GO:0036041	long-chain fatty acid binding	-9.845521143	28.42481203	14.66255872	1.785714286	0.625682936	ALOX5AP|FABP4|FABP1|FABP2|FABP3|PPARD|PPARG|OXER1	-7.985660884
GO:0005504	fatty acid binding	-9.829224157	14.85196429	12.02011157	2.455357143	0.731172822	ALOX5AP|FABP4|FABP1|FABP2|FABP3|FABP5|HNF4A|PPARD|PPARG|OXER1|FFAR4	-7.975612847
GO:0005324	long-chain fatty acid transporter activity	-4.013131732	15.88445378	7.527179946	0.892857143	0.444431118	FABP4|FABP1|FABP2|FABP5	-2.670448239
GO:0051219	phosphoprotein binding	-13.52300238	12.47447593	13.51578173	3.794642857	0.902705471	ABL1|FGR|MTOR|HCK|LCK|LYN|PIK3R1|PLAT|MAPK1|MAPK3|PTPN6|PTPN11|SRC|SYK|TRPV1|YES1|TBK1	-11.43707689
GO:0001784	phosphotyrosine residue binding	-10.1432463	15.79996201	12.45088119	2.455357143	0.731172822	ABL1|FGR|HCK|LCK|PIK3R1|MAPK1|MAPK3|PTPN6|PTPN11|SYK|YES1	-8.257450304
GO:0045309	protein phosphorylated amino acid binding	-9.090419099	12.80341749	11.03294467	2.455357143	0.731172822	ABL1|FGR|HCK|LCK|PIK3R1|MAPK1|MAPK3|PTPN6|PTPN11|SYK|YES1	-7.266771013
GO:0042169	SH2 domain binding	-6.86774076	13.17247387	9.563529389	1.785714286	0.625682936	ABL1|JAK2|KIT|LCK|PTK2|PTPN6|SRC|SYK	-5.225936262
GO:0019207	kinase regulator activity	-13.36163796	6.573903157	11.21743146	5.803571429	1.104653005	AKT1|ALK|CCND1|CALM1|CASP3|CCKBR|CCNA2|CCNC|CCND3|CCNE1|CDK1|CDK4|EGFR|HSP90AB1|IL2|INSR|PIK3CA|PIK3R1|PKIA|PRKAG1|MAP2K1|PTPN6|RAF1|CDK5R1|DBF4|CCNB3	-11.29639707
GO:0008047	enzyme activator activity	-13.27536472	4.212557143	9.951261369	8.705357143	1.331916308	PARP1|AKT1|ALK|ALOX5AP|APP|CCND1|BTK|CALM1|CASP3|CCND3|CDK1|CHRM3|CTSL|CTSS|EGFR|ERCC5|FYN|GCGR|FFAR1|HTR2B|IL2|INSR|JUN|LCK|MMP16|PCNA|PIK3CA|PIK3R1|MAPK8|MAP2K1|RAF1|SRC|VCP|CDK5R1|PLAA|SAE1|DBF4|SIRT1|LRRK2	-11.22010805
GO:0019887	protein kinase regulator activity	-11.27789074	6.485573924	10.21746358	4.910714286	1.020937413	AKT1|ALK|CCND1|CALM1|CASP3|CCNA2|CCNC|CCND3|CCNE1|CDK4|EGFR|HSP90AB1|INSR|PIK3CA|PKIA|PRKAG1|MAP2K1|PTPN6|RAF1|CDK5R1|DBF4|CCNB3	-9.319544084
GO:0019209	kinase activator activity	-7.504177282	6.609265734	8.244342594	3.125	0.822037939	AKT1|ALK|CCND1|CALM1|CCND3|EGFR|IL2|INSR|PIK3CA|PIK3R1|MAP2K1|RAF1|CDK5R1|DBF4	-5.801103127
GO:0016538	cyclin-dependent protein serine/threonine kinase regulator activity	-7.333682735	12.15160714	9.676863101	2.008928571	0.662882408	CCND1|CASP3|CCNA2|CCNC|CCND3|CCNE1|CDK4|CDK5R1|CCNB3	-5.652006725
GO:0030295	protein kinase activator activity	-6.240784268	6.231593407	7.329829892	2.678571429	0.762810824	AKT1|ALK|CCND1|CALM1|CCND3|EGFR|INSR|PIK3CA|MAP2K1|RAF1|CDK5R1|DBF4	-4.676820249
GO:0043539	protein serine/threonine kinase activator activity	-4.34872895	7.383789063	6.268755863	1.5625	0.5859375	CCND1|CALM1|CCND3|PIK3CA|MAP2K1|CDK5R1|DBF4	-2.974302056
GO:0061575	cyclin-dependent protein serine/threonine kinase activator activity	-2.805147912	12.65792411	5.719380196	0.669642857	0.385321828	CCND1|CCND3|CDK5R1	-1.555144883
GO:0016616	oxidoreductase activity, acting on the CH-OH group of donors, NAD or NADP as acceptor	-12.32709738	9.721285714	11.98085206	4.017857143	0.927798058	ADH1B|ADH1C|AKR1B1|CBR1|FASN|G6PD|HMGCR|HSD3B1|HSD3B2|HSD11B1|HSD11B2|HSD17B1|HSD17B3|HSD17B2|IMPDH2|LDHB|SRD5A2|AKR1B10	-10.29114586
GO:0016614	oxidoreductase activity, acting on CH-OH group of donors	-11.74101983	9.001190476	11.42472583	4.017857143	0.927798058	ADH1B|ADH1C|AKR1B1|CBR1|FASN|G6PD|HMGCR|HSD3B1|HSD3B2|HSD11B1|HSD11B2|HSD17B1|HSD17B3|HSD17B2|IMPDH2|LDHB|SRD5A2|AKR1B10	-9.723551715
GO:0033764	steroid dehydrogenase activity, acting on the CH-OH group of donors, NAD or NADP as acceptor	-7.775328203	16.87723214	11.01875444	1.785714286	0.625682936	HSD3B1|HSD3B2|HSD11B1|HSD11B2|HSD17B1|HSD17B3|HSD17B2|SRD5A2	-6.058890087
GO:0016229	steroid dehydrogenase activity	-7.442448386	15.43061224	10.47425309	1.785714286	0.625682936	HSD3B1|HSD3B2|HSD11B1|HSD11B2|HSD17B1|HSD17B3|HSD17B2|SRD5A2	-5.743739036
GO:0030283	testosterone dehydrogenase [NAD(P)] activity	-4.840545497	24.5487013	9.57844788	0.892857143	0.444431118	HSD17B1|HSD17B3|HSD17B2|SRD5A2	-3.413677754
GO:0004303	estradiol 17-beta-dehydrogenase [NAD(P)] activity	-2.651189633	11.2514881	5.334642053	0.669642857	0.385321828	HSD17B1|HSD17B3|HSD17B2	-1.416373273
GO:0005003	ephrin receptor activity	-11.59038593	31.97791353	16.56220927	2.008928571	0.662882408	EPHA2|EPHA1|EPHA3|EPHA4|EPHA5|EPHB2|EPHB3|NTRK1|EPHA6	-9.592443841
GO:0005005	transmembrane-ephrin receptor activity	-9.061731289	31.50416667	14.48989917	1.5625	0.5859375	EPHA1|EPHA3|EPHA4|EPHA5|EPHB2|EPHB3|EPHA6	-7.243835531
GO:0005004	GPI-linked ephrin receptor activity	-5.794509354	38.57653061	12.19182749	0.892857143	0.444431118	EPHA3|EPHA4|EPHA5|NTRK1	-4.257168007
GO:0004935	adrenergic receptor activity	-11.28053616	52.50694444	18.94979491	1.5625	0.5859375	ADRA1D|ADRA1B|ADRA1A|ADRA2B|ADRA2C|ADRB1|ADRB2	-9.319544084
GO:0004936	alpha-adrenergic receptor activity	-8.383572541	56.25744048	16.5982506	1.116071429	0.496329221	ADRA1D|ADRA1B|ADRA1A|ADRA2B|ADRA2C	-6.598677044
GO:0004937	alpha1-adrenergic receptor activity	-5.490954212	67.50892857	14.12586215	0.669642857	0.385321828	ADRA1D|ADRA1B|ADRA1A	-3.996364845
GO:0004407	histone deacetylase activity	-11.09912311	28.93239796	15.70079133	2.008928571	0.662882408	HDAC2|HDAC3|HDAC9|HDAC4|HDAC5|SIRT1|HDAC7|HDAC11|HDAC10	-9.148601783
GO:0033558	protein lysine deacetylase activity	-10.87634912	27.61728896	15.31390745	2.008928571	0.662882408	HDAC2|HDAC3|HDAC9|HDAC4|HDAC5|SIRT1|HDAC7|HDAC11|HDAC10	-8.948491784
GO:0019213	deacetylase activity	-9.950198094	18.24565637	12.87061358	2.232142857	0.697943126	HDAC2|CES2|HDAC3|HDAC9|HDAC4|HDAC5|SIRT1|HDAC7|HDAC11|HDAC10	-8.077563547
GO:0042826	histone deacetylase binding	-9.180230766	8.036777211	9.705512387	3.348214286	0.849909252	PARP1|CCND1|HDAC2|HSP90AA1|HSP90AB1|PKN1|MAPK8|RELA|HDAC3|NCOR1|NCOR2|HDAC9|HDAC4|HDAC5|HDAC10	-7.350753137
GO:0016811	hydrolase activity, acting on carbon-nitrogen (but not peptide) bonds, in linear amides	-8.181804893	10.60854592	9.868762692	2.455357143	0.731172822	FAAH|HDAC2|HDAC3|HDAC9|HDAC4|HDAC5|SIRT1|HDAC7|PDF|HDAC11|HDAC10	-6.417593994
GO:0140993	histone modifying activity	-8.142839308	5.825643582	8.332210932	3.794642857	0.902705471	CDK1|CDK2|CHEK1|HDAC2|JAK2|PKN1|NCOA1|HDAC3|AURKB|HDAC9|HDAC4|HDAC5|SIRT1|HDAC7|HDAC11|HDAC10|KDM4E	-6.388612631
GO:0016810	hydrolase activity, acting on carbon-nitrogen (but not peptide) bonds	-6.064321616	6.000793651	7.140524471	2.678571429	0.762810824	DHODH|FAAH|HDAC2|HDAC3|HDAC9|HDAC4|HDAC5|SIRT1|HDAC7|PDF|HDAC11|HDAC10	-4.514831379
GO:0160008	protein decrotonylase activity	-4.500590068	40.50535714	10.83252602	0.669642857	0.385321828	HDAC2|HDAC3|SIRT1	-3.119944054
GO:0160009	histone decrotonylase activity	-4.500590068	40.50535714	10.83252602	0.669642857	0.385321828	HDAC2|HDAC3|SIRT1	-3.119944054
GO:0003714	transcription corepressor activity	-2.116363311	2.842481203	3.123929212	1.785714286	0.625682936	APEX1|CCND1|HDAC3|NCOR1|NCOR2|HDAC9|SIRT1|HDAC7	-0.941400429
GO:0004953	icosanoid receptor activity	-10.89279971	36.0047619	16.62774387	1.785714286	0.625682936	LTB4R|PPARG|PTGDR|PTGER1|PTGER2|PTGER4|PTGIR|PTGDR2	-8.957518354
GO:0004955	prostaglandin receptor activity	-10.76323344	47.25625	17.93886973	1.5625	0.5859375	PPARG|PTGDR|PTGER1|PTGER2|PTGER4|PTGIR|PTGDR2	-8.856915779
GO:0004954	prostanoid receptor activity	-10.32947577	42.96022727	17.06734672	1.5625	0.5859375	PPARG|PTGDR|PTGER1|PTGER2|PTGER4|PTGIR|PTGDR2	-8.436946396
GO:0004957	prostaglandin E receptor activity	-4.500590068	40.50535714	10.83252602	0.669642857	0.385321828	PTGER1|PTGER2|PTGER4	-3.119944054
GO:0043176	amine binding	-9.954838562	39.38020833	16.30560699	1.5625	0.5859375	DRD4|HTR2A|HTR2B|HTR2C|HTR3A|SLC6A3|SLC6A4	-8.077563547
GO:0051378	serotonin binding	-8.353276509	36.82305195	14.57104711	1.339285714	0.543087415	DRD4|HTR2A|HTR2B|HTR2C|HTR3A|SLC6A4	-6.578846445
GO:0001587	Gq/11-coupled serotonin receptor activity	-5.490954212	67.50892857	14.12586215	0.669642857	0.385321828	HTR2A|HTR2B|HTR2C	-3.996364845
GO:0042562	hormone binding	-9.474631542	10.44781037	10.63230929	2.901785714	0.793047652	AR|CCKBR|EGFR|GCGR|NR3C1|IGF1R|INSR|OXTR|PDE3A|PIK3R1|SHBG|THRA|THRB	-7.627180542
GO:0043548	phosphatidylinositol 3-kinase binding	-8.282228095	19.28826531	11.87149741	1.785714286	0.625682936	AXL|IGF1R|INSR|JAK2|LCK|PDGFRB|PIK3R1|TYRO3	-6.512937671
GO:0043560	insulin receptor substrate binding	-7.79433829	31.15796703	13.33582662	1.339285714	0.543087415	IGF1R|INSR|JAK2|PIK3CA|PIK3CB|PIK3R1	-6.073352546
GO:0043559	insulin binding	-4.500590068	40.50535714	10.83252602	0.669642857	0.385321828	IGF1R|INSR|PIK3R1	-3.119944054
GO:0017046	peptide hormone binding	-4.130475549	8.438616071	6.324271609	1.339285714	0.543087415	CCKBR|GCGR|IGF1R|INSR|OXTR|PIK3R1	-2.776158473
GO:0004175	endopeptidase activity	-8.90211682	4.159317874	8.014079125	5.803571429	1.104653005	ADAM10|BMP1|CASP3|CASP7|CMA1|CTSB|CTSG|CTSL|CTSS|DPP4|F2|F3|MMP2|MMP7|MMP8|MMP9|MMP16|PLAT|PLG|PREP|PRSS1|PSEN2|ADAM17|ADAMTS5|BACE1|MMP25	-7.089898196
GO:0017171	serine hydrolase activity	-7.329182721	5.482958666	7.740513066	3.571428571	0.876768309	ACHE|BMP1|CMA1|CTSG|CTSS|DPP4|F2|F3|MMP2|MMP7|MMP8|MMP9|PLAT|PLG|PREP|PRSS1	-5.651662671
GO:0004252	serine-type endopeptidase activity	-7.218246716	5.786479592	7.78660604	3.348214286	0.849909252	BMP1|CMA1|CTSG|CTSS|DPP4|F2|F3|MMP2|MMP7|MMP8|MMP9|PLAT|PLG|PREP|PRSS1	-5.552961122
GO:0008233	peptidase activity	-6.888625531	3.134742952	6.492773872	6.25	1.143632898	ADAM10|ANPEP|BMP1|CASP3|CASP7|CMA1|CTSB|CTSG|CTSL|CTSS|DPP4|F2|F3|LNPEP|MMP2|MMP7|MMP8|MMP9|MMP16|PLAT|PLG|PREP|PRSS1|PSEN2|ADAM17|ADAMTS5|BACE1|MMP25	-5.242994625
GO:0008236	serine-type peptidase activity	-6.65994339	5.24680792	7.257453599	3.348214286	0.849909252	BMP1|CMA1|CTSG|CTSS|DPP4|F2|F3|MMP2|MMP7|MMP8|MMP9|PLAT|PLG|PREP|PRSS1	-5.036781002
GO:0004222	metalloendopeptidase activity	-5.238973048	6.137175325	6.618579615	2.232142857	0.697943126	ADAM10|BMP1|MMP2|MMP7|MMP8|MMP9|MMP16|ADAM17|ADAMTS5|MMP25	-3.768150403
GO:0008237	metallopeptidase activity	-4.650253453	4.378957529	5.652672078	2.678571429	0.762810824	ADAM10|ANPEP|BMP1|LNPEP|MMP2|MMP7|MMP8|MMP9|MMP16|ADAM17|ADAMTS5|MMP25	-3.248209294
GO:0097110	scaffold protein binding	-8.462911962	11.2514881	10.22318244	2.455357143	0.731172822	FYN|GRM2|HSP90AA1|KCNH2|LYN|NOS3|PDE4D|MAP2K1|SCN5A|SRC|SYK	-6.6672926
GO:0044325	transmembrane transporter binding	-7.042245468	6.648606602	7.975004796	2.901785714	0.793047652	CALM1|FKBP1A|FYN|HTT|HSP90AA1|LYN|PDE4B|PDE4D|SCN5A|SCN10A|SRC|YES1|LRRK2	-5.388859097
GO:0046875	ephrin receptor binding	-8.147688097	18.62315271	11.64243342	1.785714286	0.625682936	ABL1|EPHA4|FYN|LYN|PIK3CG|PTPN1|SRC|CDK5R1	-6.388612631
GO:0052689	carboxylic ester hydrolase activity	-8.043642952	6.66206532	8.581112616	3.348214286	0.849909252	ACHE|ALDH2|BCHE|DAGLA|CA1|CA2|FAAH|ENPP2|PLA2G1B|PLA2G2A|PLA2G4A|PON1|PLA2G7|CES2|LIPG	-6.299176112
GO:0047498	calcium-dependent phospholipase A2 activity	-2.725600753	11.91334034	5.518958084	0.669642857	0.385321828	PLA2G1B|PLA2G2A|PLA2G4A	-1.487789246
GO:0004623	phospholipase A2 activity	-2.716012206	7.500992063	4.78566571	0.892857143	0.444431118	PLA2G1B|PLA2G2A|PLA2G4A|PLA2G7	-1.479700854
GO:0030235	nitric-oxide synthase regulator activity	-7.844837379	48.22066327	15.32089767	1.116071429	0.496329221	AKT1|EGFR|ESR1|HSP90AA1|HSP90AB1	-6.114610978
GO:0030911	TPR domain binding	-4.204372775	33.75446429	9.838798211	0.669642857	0.385321828	HSP90AA1|HSP90AB1|PDE2A	-2.844119919
GO:0097718	disordered domain specific binding	-3.995789714	10.54827009	6.626472582	1.116071429	0.496329221	FYN|HSP90AA1|HSP90AB1|MDM2|EZR	-2.655015212
GO:0070182	DNA polymerase binding	-2.394403398	9.205762987	4.72107791	0.669642857	0.385321828	HSP90AA1|HSP90AB1|PCNA	-1.184244765
GO:0023026	MHC class II protein complex binding	-2.139521547	7.500992063	4.143890821	0.669642857	0.385321828	CD81|HSP90AA1|HSP90AB1	-0.960640192
GO:0005021	vascular endothelial growth factor receptor activity	-7.844837379	48.22066327	15.32089767	1.116071429	0.496329221	FLT1|FLT3|FLT4|KDR|PDGFRA	-6.114610978
GO:0038085	vascular endothelial growth factor binding	-4.500590068	40.50535714	10.83252602	0.669642857	0.385321828	KDR|PDGFRA|PDGFRB	-3.119944054
GO:0005161	platelet-derived growth factor receptor binding	-4.373961129	19.28826531	8.392472301	0.892857143	0.444431118	ERN1|LYN|PDGFRA|PDGFRB	-2.997471074
GO:1901338	catecholamine binding	-7.79433829	31.15796703	13.33582662	1.339285714	0.543087415	ADRA2B|ADRA2C|ADRB2|DRD1|DRD4|SLC6A3	-6.073352546
GO:0051379	epinephrine binding	-4.204372775	33.75446429	9.838798211	0.669642857	0.385321828	ADRA2B|ADRA2C|DRD4	-2.844119919
GO:0035240	dopamine binding	-3.966143931	28.93239796	9.062757302	0.669642857	0.385321828	DRD1|DRD4|SLC6A3	-2.631046562
GO:0002020	protease binding	-7.621923259	6.750892857	8.362952895	3.125	0.822037939	BCL2|BDKRB2|CASP3|CTSG|DPP4|F3|GSK3B|KIT|MIF|PLG|SLC6A3|VCP|RIPK2|CDK5R1	-5.909985643
GO:0016702	oxidoreductase activity, acting on single donors with incorporation of molecular oxygen, incorporation of two atoms of oxygen	-7.381166867	19.69010417	11.2316244	1.5625	0.5859375	ALOX12|ALOX5|ALOX5AP|ALOX15|ALOX15B|PTGS1|PTGS2	-5.686778892
GO:0016701	oxidoreductase activity, acting on single donors with incorporation of molecular oxygen	-7.244060205	18.9025	10.98034792	1.5625	0.5859375	ALOX12|ALOX5|ALOX5AP|ALOX15|ALOX15B|PTGS1|PTGS2	-5.57065672
GO:0016165	linoleate 13S-lipoxygenase activity	-5.490954212	67.50892857	14.12586215	0.669642857	0.385321828	ALOX12|ALOX15|ALOX15B	-3.996364845
GO:0050473	arachidonate 15-lipoxygenase activity	-5.490954212	67.50892857	14.12586215	0.669642857	0.385321828	ALOX12|ALOX15|ALOX15B	-3.996364845
GO:0051213	dioxygenase activity	-4.955319626	6.463620821	6.505389118	2.008928571	0.662882408	ALOX12|ALOX5|ALOX5AP|ALOX15|ALOX15B|PTGS1|PTGS2|EGLN1|KDM4E	-3.509463307
GO:0004052	arachidonate 12(S)-lipoxygenase activity	-4.893713888	50.63169643	12.17224488	0.669642857	0.385321828	ALOX12|ALOX5|ALOX15	-3.459391859
GO:0016004	phospholipase activator activity	-7.340383303	27.00357143	12.35205446	1.339285714	0.543087415	BTK|CASP3|FYN|LCK|SRC|PLAA	-5.654511178
GO:0060229	lipase activator activity	-6.787503583	22.50297619	11.18966144	1.339285714	0.543087415	BTK|CASP3|FYN|LCK|SRC|PLAA	-5.153252223
GO:0043274	phospholipase binding	-6.079367848	17.61102484	9.771885944	1.339285714	0.543087415	BTK|FYN|LCK|SELE|SRC|SYK	-4.526786535
GO:0140677	molecular function activator activity	-6.905345361	9.247798434	8.651214405	2.232142857	0.697943126	CA9|CDK9|EPHA2|NR3C1|MET|PTK2|AURKA|SYK|SIRT1|TBK1	-5.255854035
GO:0008353	RNA polymerase II CTD heptapeptide repeat kinase activity	-6.781644268	33.75446429	12.70267408	1.116071429	0.496329221	CDK1|CDK8|CDK9|MAPK1|BRD4	-5.15112078
GO:0004693	cyclin-dependent protein serine/threonine kinase activity	-6.644987849	15.75208333	9.912480155	1.5625	0.5859375	CCND3|CDK1|CDK2|CDK4|CDK6|CDK8|CDK9	-5.02906387
GO:0097472	cyclin-dependent protein kinase activity	-6.644987849	15.75208333	9.912480155	1.5625	0.5859375	CCND3|CDK1|CDK2|CDK4|CDK6|CDK8|CDK9	-5.02906387
GO:0140994	RNA polymerase II CTD heptapeptide repeat modifying activity	-4.725169433	14.67585404	8.045192099	1.116071429	0.496329221	CDK1|CDK8|CDK9|MAPK1|BRD4	-3.312017393
GO:0030332	cyclin binding	-3.865922574	9.927783613	6.386754319	1.116071429	0.496329221	CDK1|CDK2|CDK4|CDK6|HDAC3	-2.536429082
GO:0070851	growth factor receptor binding	-6.704676506	6.224227457	7.624286426	2.901785714	0.793047652	APP|ERN1|FYN|IL2|IL4|IL6|JAK2|LYN|PDGFRA|PDGFRB|SRC|ADAM17|TLR9	-5.077849164
GO:0005126	cytokine receptor binding	-5.470272516	3.985767001	6.054076596	3.571428571	0.876768309	CASP3|FKBP1A|IL2|IL4|IL6|JAK1|JAK2|JAK3|MIF|NTRK1|PIK3R1|SYK|ADAM17|TGFBR1|TYK2|TLR9	-3.978389043
GO:0001609	G protein-coupled adenosine receptor activity	-6.629351778	54.00714286	14.53476935	0.892857143	0.444431118	ADORA1|ADORA2A|ADORA2B|ADORA3	-5.025696852
GO:0035173	histone kinase activity	-6.628153249	21.31860902	10.8632576	1.339285714	0.543087415	CDK1|CDK2|CHEK1|JAK2|PKN1|AURKB	-5.025696852
GO:0140996	histone H3 kinase activity	-4.840545497	24.5487013	9.57844788	0.892857143	0.444431118	CHEK1|JAK2|PKN1|AURKB	-3.413677754
GO:0001618	virus receptor activity	-6.627496189	8.654990842	8.3005252	2.232142857	0.697943126	ANPEP|AXL|CD81|CDK1|DPP4|EGFR|EPHA2|HTR2A|ICAM1|TYRO3	-5.025696852
GO:0140272	exogenous protein binding	-6.574440857	8.545433996	8.234146019	2.232142857	0.697943126	ANPEP|AXL|CD81|CDK1|DPP4|EGFR|EPHA2|HTR2A|ICAM1|TYRO3	-4.982941477
GO:0031072	heat shock protein binding	-6.313688924	6.328962054	7.408348896	2.678571429	0.762810824	ADORA1|AHR|CDK1|CSNK2A1|CYP1A1|ERN1|NR3C1|HTT|HDAC2|HSP90AB1|KDR|MAPT	-4.735553506
GO:0051879	Hsp90 protein binding	-5.589293006	11.2514881	8.152037414	1.5625	0.5859375	AHR|CSNK2A1|CYP1A1|ERN1|NR3C1|KDR|MAPT	-4.069560604
GO:0051087	protein-folding chaperone binding	-2.407098529	3.526585821	3.594210718	1.5625	0.5859375	CDK1|CDC25A|CYP1A1|ERN1|MAPT|PLG|TERT	-1.195527556
GO:0005178	integrin binding	-6.293207604	5.736052754	7.201391061	2.901785714	0.793047652	ADAM10|CD81|ICAM1|ITGAL|KDR|LYN|PPIA|PTK2|PTPN2|SRC|SYK|ADAM17|ADAMTS5	-4.721603053
GO:0050839	cell adhesion molecule binding	-5.439806065	2.914054471	5.585649458	5.357142857	1.063828273	ADAM10|CD81|EGFR|EPHA2|FASN|HSP90AB1|ICAM1|ITGAL|KDR|LYN|PPIA|PPP1CA|PTK2|PTPN1|PTPN2|PTPN6|PTPN11|PTPRF|SRC|SYK|ADAM17|EZR|CDK5R1|ADAMTS5	-3.953538341
GO:0035005	1-phosphatidylinositol-4-phosphate 3-kinase activity	-5.794509354	38.57653061	12.19182749	0.892857143	0.444431118	PIK3CA|PIK3CB|PIK3CD|PIK3CG	-4.257168007
GO:0046934	phosphatidylinositol-4,5-bisphosphate 3-kinase activity	-5.794509354	38.57653061	12.19182749	0.892857143	0.444431118	PIK3CA|PIK3CB|PIK3CD|PIK3CG	-4.257168007
GO:0052812	phosphatidylinositol-3,4-bisphosphate 5-kinase activity	-5.248452756	30.00396825	10.67077956	0.892857143	0.444431118	PIK3CA|PIK3CB|PIK3CD|PIK3CG	-3.775052689
GO:0016303	1-phosphatidylinositol-3-kinase activity	-5.031723299	27.00357143	10.08457626	0.892857143	0.444431118	PIK3CA|PIK3CB|PIK3CD|PIK3CG	-3.580987216
GO:0052813	phosphatidylinositol bisphosphate kinase activity	-5.031723299	27.00357143	10.08457626	0.892857143	0.444431118	PIK3CA|PIK3CB|PIK3CD|PIK3CG	-3.580987216
GO:0035004	phosphatidylinositol 3-kinase activity	-4.669568626	22.50297619	9.135413642	0.892857143	0.444431118	PIK3CA|PIK3CB|PIK3CD|PIK3CG	-3.263115348
GO:0016307	phosphatidylinositol phosphate kinase activity	-4.124535295	16.87723214	7.789373669	0.892857143	0.444431118	PIK3CA|PIK3CB|PIK3CD|PIK3CG	-2.77217892
GO:0052742	phosphatidylinositol kinase activity	-4.013131732	15.88445378	7.527179946	0.892857143	0.444431118	PIK3CA|PIK3CB|PIK3CD|PIK3CG	-2.670448239
GO:0001727	lipid kinase activity	-2.545452748	6.750892857	4.462780228	0.892857143	0.444431118	PIK3CA|PIK3CB|PIK3CD|PIK3CG	-1.320959663
GO:0000287	magnesium ion binding	-5.788057169	4.4806811	6.440210119	3.348214286	0.849909252	ABL1|CDK2|COMT|EPHX2|ERN1|FEN1|GLUL|PDE2A|PLK1|RPS6KA1|RPS6KA2|TOP2A|WEE1|NEK6|LRRK2	-4.253700676
GO:0008528	G protein-coupled peptide receptor activity	-5.776225955	6.240321128	7.023285343	2.455357143	0.731172822	AVPR2|BDKRB2|CCKBR|LTB4R|EDNRA|FPR1|FPR2|GCGR|NPBWR1|UTS2R|OXTR	-4.24483394
GO:0001653	peptide receptor activity	-5.565476955	5.940785714	6.787396338	2.455357143	0.731172822	AVPR2|BDKRB2|CCKBR|LTB4R|EDNRA|FPR1|FPR2|GCGR|NPBWR1|UTS2R|OXTR	-4.051459037
GO:0046965	nuclear retinoid X receptor binding	-5.732101034	22.50297619	10.21420976	1.116071429	0.496329221	PPARG|NR1H2|VDR|NCOR2|NR1H4	-4.206577953
GO:0038181	bile acid receptor activity	-5.490954212	67.50892857	14.12586215	0.669642857	0.385321828	VDR|NR1H4|GPBAR1	-3.996364845
GO:0032052	bile acid binding	-5.031723299	27.00357143	10.08457626	0.892857143	0.444431118	FABP1|PLA2G1B|VDR|NR1H4	-3.580987216
GO:0042974	nuclear retinoic acid receptor binding	-4.629014269	14.06436012	7.850891818	1.116071429	0.496329221	PPARG|NR1H2|VDR|NCOR2|NR1H4	-3.231334915
GO:0048156	tau protein binding	-5.517668835	10.98982558	8.038109733	1.5625	0.5859375	ACTB|FYN|GSK3B|HSP90AA1|HSP90AB1|ROCK1|ROCK2	-4.006480207
GO:0050321	tau-protein kinase activity	-3.550966793	12.27435065	6.4865495	0.892857143	0.444431118	FYN|GSK3B|ROCK1|ROCK2	-2.246709124
GO:0031625	ubiquitin protein ligase binding	-5.437403843	3.76279274	5.946371518	3.794642857	0.902705471	BCL2|EGFR|GSK3B|HSP90AA1|HSP90AB1|JAK1|JUN|KCNH2|LYN|MDM2|ABCB1|RELA|SCN5A|AURKA|VCP|NAE1|NEK6	-3.953538341
GO:0044389	ubiquitin-like protein ligase binding	-5.090614925	3.542135141	5.641087076	3.794642857	0.902705471	BCL2|EGFR|GSK3B|HSP90AA1|HSP90AB1|JAK1|JUN|KCNH2|LYN|MDM2|ABCB1|RELA|SCN5A|AURKA|VCP|NAE1|NEK6	-3.629951679
GO:0051117	ATPase binding	-5.316580128	7.148004202	6.959973864	2.008928571	0.662882408	AR|EGFR|ESR1|LCK|PDE4D|PGR|SRC|NR1H2|EZR	-3.835354723
GO:0051059	NF-kappaB binding	-5.260004731	13.06624424	8.241921853	1.339285714	0.543087415	APEX1|GSK3B|HDAC2|PPARD|RELA|HDAC3	-3.784011853
GO:0031490	chromatin DNA binding	-4.96693345	5.721095642	6.300652467	2.232142857	0.697943126	ACTB|APEX1|HDAC2|RELA|THRA|THRB|NR1H2|HDAC3|MBD2|NR1H3	-3.518644103
GO:0005080	protein kinase C binding	-5.186493058	9.845052083	7.520015986	1.5625	0.5859375	ABL1|PKN1|SRC|TOP2A|HDAC9|HDAC5|HDAC7	-3.71823263
GO:0030284	nuclear estrogen receptor activity	-4.893713888	50.63169643	12.17224488	0.669642857	0.385321828	ESR1|ESR2|PDE3A	-3.459391859
GO:0050661	NADP binding	-4.893283385	8.916273585	7.072817296	1.5625	0.5859375	DHCR7|G6PD|HMGCR|HSD11B1|HSD17B1|NOS2|NOS3	-3.459391859
GO:0050660	flavin adenine dinucleotide binding	-2.751957921	4.709925249	4.224599811	1.339285714	0.543087415	MAOB|NOS2|NOS3|SQLE|XDH|NOX4	-1.508093432
GO:0016597	amino acid binding	-2.021660372	4.822066327	3.510326569	0.892857143	0.444431118	GLRA1|GLUL|NOS2|NOS3	-0.856977128
GO:0140296	general transcription initiation factor binding	-4.893283385	8.916273585	7.072817296	1.5625	0.5859375	AHR|AR|ESR1|MTOR|JUN|RELA|THRA	-3.459391859
GO:0001098	basal transcription machinery binding	-3.545201442	6.640222482	5.406950702	1.339285714	0.543087415	AHR|AR|ERCC5|ESR1|ESRRB|BRD4	-2.246165814
GO:0001099	basal RNA polymerase II transcription machinery binding	-3.545201442	6.640222482	5.406950702	1.339285714	0.543087415	AHR|AR|ERCC5|ESR1|ESRRB|BRD4	-2.246165814
GO:0017025	TBP-class protein binding	-2.234441275	8.101071429	4.355382483	0.669642857	0.385321828	AHR|ESR1|THRA	-1.042236958
GO:0001091	RNA polymerase II general transcription initiation factor binding	-2.185936758	7.789491758	4.246816929	0.669642857	0.385321828	AHR|AR|ESR1	-1.001775162
GO:1990782	protein tyrosine kinase binding	-4.870656858	5.579250295	6.188856534	2.232142857	0.697943126	CSK|EPHA4|FNTA|HSP90AA1|PCNA|PIK3R1|PTPN1|PTPN2|PTPN11|NOX4	-3.439119236
GO:0005158	insulin receptor binding	-4.826320458	15.34293831	8.25202109	1.116071429	0.496329221	IGF1R|PIK3R1|PTPN1|PTPN11|SRC	-3.401768958
GO:0030971	receptor tyrosine kinase binding	-3.030825928	5.329652256	4.634031824	1.339285714	0.543087415	FNTA|PCNA|PIK3R1|PTPN1|PTPN2|PTPN11	-1.75862784
GO:0046982	protein heterodimerization activity	-4.770508151	3.345923574	5.357849643	3.794642857	0.902705471	ADORA1|ADRA1B|ADRA1A|ADRA2C|ADRB1|AHR|BCL2|BCL2A1|BDKRB2|GABBR1|NR4A1|MCL1|PIK3R1|AURKA|TOP2A|NAE1|SAE1	-3.350552403
GO:0009931	calcium-dependent protein serine/threonine kinase activity	-4.725169433	14.67585404	8.045192099	1.116071429	0.496329221	CAMK2B|PRKCH|PKN1|MKNK1|MAPKAPK2	-3.312017393
GO:0010857	calcium-dependent protein kinase activity	-4.629014269	14.06436012	7.850891818	1.116071429	0.496329221	CAMK2B|PRKCH|PKN1|MKNK1|MAPKAPK2	-3.231334915
GO:0005516	calmodulin binding	-4.276299175	4.0104314	5.263958515	2.678571429	0.762810824	AKT1|CAMK2B|DAPK1|ESR1|MYLK|NOS2|NOS3|SCN2A|SCN5A|TRPV1|MKNK1|MAPKAPK2	-2.905969429
GO:0004683	calmodulin-dependent protein kinase activity	-3.196313136	10.00132275	5.737662554	0.892857143	0.444431118	CAMK2B|DAPK1|MKNK1|MAPKAPK2	-1.912577134
GO:0034236	protein kinase A catalytic subunit binding	-4.514979709	20.77197802	8.743151372	0.892857143	0.444431118	CSK|GSK3B|PKIA|EZR	-3.121621729
GO:0051018	protein kinase A binding	-3.029006504	6.618522409	4.924096221	1.116071429	0.496329221	CSK|GSK3B|PKIA|EZR|LRRK2	-1.758431949
GO:0031694	alpha-2A adrenergic receptor binding	-4.500590068	40.50535714	10.83252602	0.669642857	0.385321828	ADRA2C|ADRB1|GRK2	-3.119944054
GO:0001664	G protein-coupled receptor binding	-4.472883683	3.479841679	5.212220081	3.348214286	0.849909252	ADORA1|ADORA2A|ADRA2C|ADRB1|GRK2|BDKRB2|CCKBR|FPR1|FYN|IL2|JAK1|JAK2|PDE4D|PTGER1|TYK2	-3.09432062
GO:0031690	adrenergic receptor binding	-3.909086771	15.00198413	7.286315182	0.892857143	0.444431118	ADRA2C|ADRB1|GRK2|PDE4D	-2.577733343
GO:0004064	arylesterase activity	-4.204372775	33.75446429	9.838798211	0.669642857	0.385321828	CA1|CA2|PON1	-2.844119919
GO:0031702	type 1 angiotensin receptor binding	-4.204372775	33.75446429	9.838798211	0.669642857	0.385321828	BDKRB2|JAK2|TYK2	-2.844119919
GO:0051427	hormone receptor binding	-4.064288269	10.88853687	6.754425526	1.116071429	0.496329221	FABP4|JAK1|JAK2|PTPN11|TYK2	-2.713883783
GO:0031701	angiotensin receptor binding	-3.766829648	25.31584821	8.434215781	0.669642857	0.385321828	BDKRB2|JAK2|TYK2	-2.444697256
GO:0005131	growth hormone receptor binding	-3.595540574	22.50297619	7.911107778	0.669642857	0.385321828	JAK1|JAK2|TYK2	-2.285997309
GO:0003684	damaged DNA binding	-4.056751761	6.655809859	5.850421919	1.5625	0.5859375	PARP1|APEX1|ERCC5|FEN1|MPG|PCNA|POLB	-2.70829043
GO:0019104	DNA N-glycosylase activity	-3.082627225	15.57898352	6.446813748	0.669642857	0.385321828	APEX1|MPG|PCNA	-1.808799512
GO:0140097	catalytic activity, acting on DNA	-2.38577564	2.722134217	3.339132269	2.232142857	0.697943126	APEX1|ERCC5|FEN1|MPG|PCNA|POLB|TERT|TOP1|TOP2A|CECR2	-1.17702477
GO:0004711	ribosomal protein S6 kinase activity	-3.966143931	28.93239796	9.062757302	0.669642857	0.385321828	RPS6KA1|RPS6KA2|RPS6KB1	-2.631046562
GO:0001972	retinoic acid binding	-3.811521434	14.21240602	7.063956492	0.892857143	0.444431118	CYP26A1|FABP5|RXRA|CYP26B1	-2.483879947
GO:0005501	retinoid binding	-3.630830276	8.882753759	5.962049927	1.116071429	0.496329221	CYP26A1|FABP5|RBP4|RXRA|CYP26B1	-2.3177272
GO:0019840	isoprenoid binding	-3.630830276	8.882753759	5.962049927	1.116071429	0.496329221	CYP26A1|FABP5|RBP4|RXRA|CYP26B1	-2.3177272
GO:0050542	icosanoid binding	-3.766829648	25.31584821	8.434215781	0.669642857	0.385321828	ALOX5AP|PPARG|OXER1	-2.444697256
GO:0043394	proteoglycan binding	-3.744597121	9.376240079	6.166118115	1.116071429	0.496329221	CTSB|CTSL|CTSS|PTPRF|PTPRS	-2.424285672
GO:0001968	fibronectin binding	-3.01797518	9.001190476	5.376301097	0.892857143	0.444431118	CTSL|CTSS|EPHA1|MMP2	-1.74901811
GO:0005518	collagen binding	-2.527238984	5.114312771	4.102952634	1.116071429	0.496329221	ACHE|CTSB|CTSL|CTSS|MMP9	-1.304200823
GO:0016504	peptidase activator activity	-2.105054918	5.095013477	3.658701514	0.892857143	0.444431118	APP|CTSL|CTSS|VCP	-0.932684846
GO:0005326	neurotransmitter transmembrane transporter activity	-3.719705915	13.50178571	6.857779817	0.892857143	0.444431118	SLC29A1|SLC6A2|SLC6A3|SLC6A4	-2.401766401
GO:0008504	monoamine transmembrane transporter activity	-3.191782547	16.87723214	6.745349194	0.669642857	0.385321828	SLC6A2|SLC6A3|SLC6A4	-1.911374489
GO:0050998	nitric-oxide synthase binding	-3.082627225	15.57898352	6.446813748	0.669642857	0.385321828	ACTB|SCN5A|SLC6A4	-1.808799512
GO:1901618	organic hydroxy compound transmembrane transporter activity	-2.915610196	6.25082672	4.735495943	1.116071429	0.496329221	RBP4|SLC6A2|SLC6A3|SLC6A4|SLC16A1	-1.656361875
GO:0015378	sodium:chloride symporter activity	-2.890547226	13.50178571	5.938520347	0.669642857	0.385321828	SLC6A2|SLC6A3|SLC6A4	-1.638995908
GO:0015373	monoatomic anion:sodium symporter activity	-2.725600753	11.91334034	5.518958084	0.669642857	0.385321828	SLC6A2|SLC6A3|SLC6A4	-1.487789246
GO:0015377	chloride:monoatomic cation symporter activity	-2.453316842	9.644132653	4.858864004	0.669642857	0.385321828	SLC6A2|SLC6A3|SLC6A4	-1.238907332
GO:0015296	monoatomic anion:monoatomic cation symporter activity	-2.285213934	8.438616071	4.470159236	0.669642857	0.385321828	SLC6A2|SLC6A3|SLC6A4	-1.088931705
GO:0015081	sodium ion transmembrane transporter activity	-2.02546852	2.990901899	3.076583012	1.5625	0.5859375	SLC29A1|SCN2A|SCN5A|SCN10A|SLC6A2|SLC6A3|SLC6A4	-0.85951355
GO:0030331	nuclear estrogen receptor binding	-3.576519007	8.654990842	5.865567243	1.116071429	0.496329221	PARP1|ESR1|PCNA|SRC|NCOA1	-2.270506611
GO:0004709	MAP kinase kinase kinase activity	-3.39898261	11.2514881	6.160525527	0.892857143	0.444431118	EGFR|RAF1|RIPK2|LRRK2	-2.105106977
GO:0002039	p53 binding	-3.358304678	6.137175325	5.122990935	1.339285714	0.543087415	GSK3B|HTT|MDM2|NUAK1|SIRT1|BRD4	-2.066135509
GO:0034452	dynactin binding	-3.191782547	16.87723214	6.745349194	0.669642857	0.385321828	GSK3B|HTT|MAPT	-1.911374489
GO:0009055	electron transfer activity	-3.317353901	4.426814988	4.650515861	1.785714286	0.625682936	ALDH2|AKR1B1|CYP1A2|CYP19A1|MAOB|ND6|NDUFA4|NOX4	-2.026884517
GO:0042166	acetylcholine binding	-3.311929701	18.41152597	7.082148266	0.669642857	0.385321828	ACHE|CHRM3|CHRNA7	-2.023153475
GO:0042165	neurotransmitter binding	-2.725600753	11.91334034	5.518958084	0.669642857	0.385321828	ACHE|CHRM3|CHRNA7	-1.487789246
GO:0050997	quaternary ammonium group binding	-2.105054918	5.095013477	3.658701514	0.892857143	0.444431118	ACHE|BCHE|CHRM3|CHRNA7	-0.932684846
GO:0004190	aspartic-type endopeptidase activity	-3.260872343	10.38598901	5.870922073	0.892857143	0.444431118	CASP3|CASP7|PSEN2|BACE1	-1.9737827
GO:0070001	aspartic-type peptidase activity	-3.196313136	10.00132275	5.737662554	0.892857143	0.444431118	CASP3|CASP7|PSEN2|BACE1	-1.912577134
GO:0051019	mitogen-activated protein kinase binding	-3.134440499	9.644132653	5.611182727	0.892857143	0.444431118	ABL1|MAPK14|MAPKAPK2|SIRT1	-1.855686898
GO:0035259	nuclear glucocorticoid receptor binding	-3.082627225	15.57898352	6.446813748	0.669642857	0.385321828	FLT3|NR4A1|NCOR2	-1.808799512
GO:0051287	NAD binding	-2.990350165	6.491243132	4.859581414	1.116071429	0.496329221	PARP1|ALDH2|HSD11B2|LDHB|SIRT1	-1.72300458
GO:0140537	transcription regulator activator activity	-2.982676343	14.46619898	6.179629399	0.669642857	0.385321828	AHR|JAK1|SIRT1	-1.718535897
GO:0008559	ABC-type xenobiotic transporter activity	-2.982676343	14.46619898	6.179629399	0.669642857	0.385321828	ABCC1|ABCB1|ABCG2	-1.718535897
GO:0015562	efflux transmembrane transporter activity	-2.890547226	13.50178571	5.938520347	0.669642857	0.385321828	ABCC1|ABCB1|ABCG2	-1.638995908
GO:0008201	heparin binding	-2.971057801	3.553101504	4.105350281	2.008928571	0.662882408	ALK|APP|CTSG|F2|FGFR1|PTPRF|PTPRS|LIPG|ADAMTS5	-1.708511098
GO:1901681	sulfur compound binding	-2.569420837	2.720139979	3.500797219	2.455357143	0.731172822	ALK|APP|CTSG|F2|FGFR1|GLRA1|PPIA|PTPRF|PTPRS|LIPG|ADAMTS5	-1.340533503
GO:0005539	glycosaminoglycan binding	-2.551185305	2.872720365	3.533894349	2.232142857	0.697943126	ALK|APP|CTSG|F2|FGFR1|PPIA|PTPRF|PTPRS|LIPG|ADAMTS5	-1.323767666
GO:0005231	excitatory extracellular ligand-gated monoatomic ion channel activity	-2.963043659	8.710829493	5.266929199	0.892857143	0.444431118	CHRNA7|GLRA1|P2RX7|TRPV1	-1.702084873
GO:0016247	channel regulator activity	-2.75352847	3.62464046	3.938113591	1.785714286	0.625682936	ADRB2|AKT1|BCL2|CALM1|CHRNA7|DRD4|GRM2|TRPV1	-1.508137461
GO:0099106	ion channel regulator activity	-2.286779413	3.351507092	3.43181145	1.5625	0.5859375	ADRB2|AKT1|CALM1|CHRNA7|DRD4|GRM2|TRPV1	-1.088931705
GO:0099094	ligand-gated monoatomic cation channel activity	-2.240626607	3.716087811	3.483324357	1.339285714	0.543087415	CHRNA7|HTR3A|KCNH2|P2RX7|TRPV1|TRPM8	-1.046421803
GO:0016863	intramolecular oxidoreductase activity, transposing C=C bonds	-2.890547226	13.50178571	5.938520347	0.669642857	0.385321828	HSD3B1|HSD3B2|MIF	-1.638995908
GO:0016853	isomerase activity	-2.594629142	3.418173599	3.736855049	1.785714286	0.625682936	FKBP1A|HSD3B1|HSD3B2|MIF|PPIA|TOP1|TOP2A|PTGES	-1.362358301
GO:0016860	intramolecular oxidoreductase activity	-2.225534243	5.510932945	3.874979	0.892857143	0.444431118	HSD3B1|HSD3B2|MIF|PTGES	-1.036027416
GO:0071889	14-3-3 protein binding	-2.762111368	7.715306122	4.874208712	0.892857143	0.444431118	AKT1|ESR1|NEK1|HDAC7	-1.515188454
GO:0030291	protein serine/threonine kinase inhibitor activity	-2.762111368	7.715306122	4.874208712	0.892857143	0.444431118	AKT1|CASP3|PKIA|PTPN6	-1.515188454
GO:0019210	kinase inhibitor activity	-2.170366445	4.219308036	3.535375272	1.116071429	0.496329221	AKT1|CASP3|CDK1|PKIA|PTPN6	-0.98753094
GO:0070064	proline-rich region binding	-2.725600753	11.91334034	5.518958084	0.669642857	0.385321828	ABL1|CCND1|CSK	-1.487789246
GO:0017124	SH3 domain binding	-2.59420003	3.810987903	3.846048835	1.5625	0.5859375	ABL1|ADAM10|DRD4|LYN|MAPT|PTPN6|ADAM17	-1.362358301
GO:0004177	aminopeptidase activity	-2.545452748	6.750892857	4.462780228	0.892857143	0.444431118	ANPEP|DPP4|LNPEP|MMP16	-1.320959663
GO:0070006	metalloaminopeptidase activity	-2.185936758	7.789491758	4.246816929	0.669642857	0.385321828	ANPEP|LNPEP|MMP16	-1.001775162
GO:0017075	syntaxin-1 binding	-2.515504359	10.12633929	5.006198858	0.669642857	0.385321828	DAPK1|SLC6A4|LRRK2	-1.293916264
GO:0019905	syntaxin binding	-2.470823134	4.963891807	4.012526113	1.116071429	0.496329221	ABL1|DAPK1|PTPN2|SLC6A4|LRRK2	-1.253556413
GO:0001046	core promoter sequence-specific DNA binding	-2.505910749	6.586236934	4.38893044	0.892857143	0.444431118	NR3C1|MYC|RELA|BAZ2A	-1.287208342
GO:0005248	voltage-gated sodium channel activity	-2.453316842	9.644132653	4.858864004	0.669642857	0.385321828	SCN2A|SCN5A|SCN10A	-1.238907332
GO:0008331	high voltage-gated calcium channel activity	-2.285213934	8.438616071	4.470159236	0.669642857	0.385321828	SCN2A|SCN5A|SCN10A	-1.088931705
GO:0005245	voltage-gated calcium channel activity	-2.134127055	5.192994505	3.710671278	0.892857143	0.444431118	SCN2A|SCN5A|SCN10A|TRPV1	-0.956555789
GO:0043014	alpha-tubulin binding	-2.430113465	6.279900332	4.248364289	0.892857143	0.444431118	FNTA|FYN|SLC6A2|CDK5R1	-1.217125542
GO:0015631	tubulin binding	-2.354231922	2.327894089	3.181345015	2.901785714	0.793047652	DNM1|FNTA|FYN|HTT|LYN|MAPT|PDE4B|PLK1|POLB|SLC6A2|EZR|CDK5R1|LRRK2	-1.148282962
GO:0001222	transcription corepressor binding	-2.358353655	6.000793651	4.116436015	0.892857143	0.444431118	ESR1|HDAC3|HDAC5|NEK6	-1.151006
GO:0008106	alcohol dehydrogenase (NADP+) activity	-2.338457547	8.805512422	4.591804409	0.669642857	0.385321828	AKR1B1|CBR1|AKR1B10	-1.136677846
GO:0004033	aldo-keto reductase (NADP) activity	-2.011311123	6.750892857	3.864241411	0.669642857	0.385321828	AKR1B1|CBR1|AKR1B10	-0.847895893
GO:0003950	NAD+ ADP-ribosyltransferase activity	-2.338457547	8.805512422	4.591804409	0.669642857	0.385321828	PARP1|TNKS|TNKS2	-1.136677846
GO:1990404	NAD+-protein ADP-ribosyltransferase activity	-2.338457547	8.805512422	4.591804409	0.669642857	0.385321828	PARP1|TNKS|TNKS2	-1.136677846
GO:0016763	pentosyltransferase activity	-2.225534243	5.510932945	3.874979	0.892857143	0.444431118	PARP1|TNKS|NAMPT|TNKS2	-1.036027416
GO:0070412	R-SMAD binding	-2.285213934	8.438616071	4.470159236	0.669642857	0.385321828	PARP1|JUN|PPARG	-1.088931705
GO:0046332	SMAD binding	-2.239981174	4.38369666	3.645383157	1.116071429	0.496329221	PARP1|FKBP1A|JUN|PPARG|TGFBR1	-1.046421803
GO:0001637	G protein-coupled chemoattractant receptor activity	-2.185936758	7.789491758	4.246816929	0.669642857	0.385321828	CCR1|GPR35|CXCR1	-1.001775162
GO:0004950	chemokine receptor activity	-2.185936758	7.789491758	4.246816929	0.669642857	0.385321828	CCR1|GPR35|CXCR1	-1.001775162
GO:0019789	SUMO transferase activity	-2.139521547	7.500992063	4.143890821	0.669642857	0.385321828	MDM2|HDAC4|HDAC7	-0.960640192
GO:0008066	glutamate receptor activity	-2.139521547	7.500992063	4.143890821	0.669642857	0.385321828	GRIA2|GRM2|GRM4	-0.960640192
GO:0016209	antioxidant activity	-2.12574862	4.116398084	3.464992077	1.116071429	0.496329221	ALOX5AP|FABP1|PTGS1|PTGS2|PTGES	-0.949483504
GO:0004601	peroxidase activity	-2.048845686	4.90974026	3.558585021	0.892857143	0.444431118	ALOX5AP|PTGS1|PTGS2|PTGES	-0.880336034
GO:0016628	oxidoreductase activity, acting on the CH-CH group of donors, NAD or NADP as acceptor	-2.095037143	7.23309949	4.046104057	0.669642857	0.385321828	DHCR7|FASN|SRD5A2	-0.925244494
GO:0046625	sphingolipid binding	-2.095037143	7.23309949	4.046104057	0.669642857	0.385321828	IL2|LYN|PLA2G4A	-0.925244494
