# Supplementary material for: A Network Pharmacology Prediction and Molecular Docking-Based Strategy to Explore the Potential Pharmacological Mechanism of Astragalus membranaceus for Glioma
Source: Int J Mol Sci. 2023 Nov 14;24(22):16306. doi: 10.3390/ijms242216306 (PMC10671347; doi:10.3390/ijms242216306)
Supplement: Supplementary file 1 [file ijms-24-16306-s001.zip › Table S20 7baa MMPBSA.csv]

POISSON BOLTZMANN:
Complex Energy Terms
Frame #	BOND	ANGLE	DIHED	VDWAALS	EEL	1-4 VDW	1-4 EEL	EPB	ENPOLAR	EDISPER	GGAS	GSOLV	TOTAL
1	739.09	1849.03	3092.04	-1913.44	-16463.22	883.29	10062.23	-4416.21	66.2	0.0	-1750.98	-4350.01	-6100.99
101	719.29	1862.76	3056.97	-1892.99	-16210.21	883.93	10047.57	-4585.52	67.97	0.0	-1532.68	-4517.56	-6050.24
201	706.79	1868.24	3086.73	-1891.85	-16056.04	904.44	10062.37	-4738.57	69.04	0.0	-1319.33	-4669.53	-5988.87
301	748.72	1809.84	3053.82	-1881.85	-16256.74	901.49	10020.22	-4503.57	67.33	0.0	-1604.5	-4436.24	-6040.74
401	769.44	1846.9	3029.22	-1859.25	-16230.23	862.84	9991.37	-4588.07	69.24	0.0	-1589.7	-4518.83	-6108.53
501	739.99	1850.45	3058.38	-1862.75	-16240.46	912.32	10086.72	-4684.22	68.39	0.0	-1455.35	-4615.83	-6071.18
601	738.24	1864.3	3050.46	-1841.43	-16316.89	895.35	10019.72	-4563.93	69.14	0.0	-1590.26	-4494.8	-6085.06
701	758.52	1843.82	3063.98	-1873.2	-16495.14	894.41	10065.31	-4370.84	68.88	0.0	-1742.3	-4301.96	-6044.27
801	764.83	1859.88	3054.29	-1856.4	-16502.11	889.12	10097.52	-4419.84	67.57	0.0	-1692.87	-4352.27	-6045.14
901	767.42	1856.76	3051.19	-1863.86	-16351.97	881.76	10088.35	-4548.83	68.59	0.0	-1570.36	-4480.24	-6050.6
1001	758.09	1884.28	3032.62	-1854.29	-16337.74	896.85	10070.18	-4557.97	68.82	0.0	-1550.0	-4489.15	-6039.16
1101	725.51	1849.84	3057.69	-1840.84	-16298.98	882.17	10084.44	-4587.15	69.54	0.0	-1540.18	-4517.61	-6057.79
1201	756.08	1774.41	3036.54	-1857.11	-16145.58	909.36	9997.17	-4628.73	69.04	0.0	-1529.13	-4559.69	-6088.82
1301	752.64	1842.92	3061.85	-1862.6	-16318.06	907.85	10091.78	-4593.71	67.79	0.0	-1523.62	-4525.92	-6049.54
1401	770.04	1827.55	3031.88	-1883.94	-16318.9	868.35	10061.8	-4584.64	67.65	0.0	-1643.21	-4516.99	-6160.21
1501	797.48	1857.21	3036.45	-1859.67	-16408.9	895.26	10146.11	-4586.55	69.22	0.0	-1536.07	-4517.33	-6053.4
1601	764.49	1844.14	3054.91	-1876.83	-16216.92	894.99	10123.95	-4745.78	70.66	0.0	-1411.27	-4675.13	-6086.4
1701	761.65	1907.59	3020.28	-1878.06	-16110.88	888.89	10026.41	-4744.38	69.94	0.0	-1384.12	-4674.44	-6058.56
1801	762.63	1860.65	3022.12	-1851.81	-16094.44	876.21	10039.38	-4768.44	70.37	0.0	-1385.26	-4698.08	-6083.34
1901	795.32	1919.09	3088.36	-1847.47	-16208.48	862.15	10067.55	-4686.59	70.18	0.0	-1323.49	-4616.4	-5939.89
2001	756.6	1842.86	3064.98	-1846.36	-16419.47	895.6	10132.65	-4591.77	68.81	0.0	-1573.13	-4522.96	-6096.1
2101	781.29	1865.27	3094.9	-1906.89	-16470.92	861.39	10148.34	-4471.08	68.07	0.0	-1626.63	-4403.01	-6029.65
2201	792.09	1883.44	3057.35	-1882.29	-16210.35	861.55	10124.53	-4662.02	68.57	0.0	-1373.67	-4593.45	-5967.12
2301	711.31	1847.49	3029.54	-1865.94	-16184.58	898.0	10039.72	-4659.77	68.28	0.0	-1524.47	-4591.49	-6115.96
2401	747.46	1799.12	3042.08	-1865.07	-16457.14	909.31	10102.72	-4493.96	70.28	0.0	-1721.52	-4423.68	-6145.21
2501	703.89	1865.44	3033.48	-1855.32	-16366.38	897.68	10142.23	-4602.2	70.45	0.0	-1578.97	-4531.75	-6110.73
2601	717.62	1802.75	2994.37	-1840.37	-16590.64	918.17	10095.2	-4329.22	68.12	0.0	-1902.89	-4261.1	-6163.99
2701	741.38	1869.38	3051.19	-1896.75	-16320.13	883.12	10038.53	-4532.45	69.39	0.0	-1633.28	-4463.07	-6096.35
2801	751.21	1814.75	3053.0	-1865.3	-16414.38	891.92	10144.79	-4594.6	69.84	0.0	-1624.02	-4524.76	-6148.78
2901	802.78	1872.96	3037.51	-1863.55	-16581.55	897.21	10137.8	-4414.13	68.35	0.0	-1696.85	-4345.78	-6042.63
3001	805.89	1881.15	3069.94	-1883.54	-16549.21	908.99	10098.63	-4382.42	68.94	0.0	-1668.14	-4313.48	-5981.62
3101	745.58	1851.82	3034.04	-1840.84	-16519.48	884.73	10124.02	-4468.87	67.02	0.0	-1720.12	-4401.86	-6121.98
3201	704.71	1835.95	3029.4	-1880.35	-16673.63	915.46	10195.74	-4360.95	69.32	0.0	-1872.72	-4291.63	-6164.35
3301	721.6	1868.68	3049.8	-1862.99	-16439.48	888.16	10051.0	-4489.3	68.59	0.0	-1723.24	-4420.7	-6143.94
3401	767.21	1853.42	3029.26	-1863.22	-16636.18	887.1	10091.54	-4314.11	68.33	0.0	-1870.87	-4245.78	-6116.65
3501	748.58	1888.97	3025.56	-1860.45	-16421.23	862.43	10067.41	-4475.38	69.14	0.0	-1688.73	-4406.23	-6094.96
3601	713.33	1857.23	3061.68	-1910.74	-16450.65	884.49	10217.13	-4578.69	68.81	0.0	-1627.53	-4509.88	-6137.42
3701	765.02	1845.89	3037.09	-1910.6	-16286.93	891.33	10154.76	-4664.04	67.96	0.0	-1503.44	-4596.08	-6099.52
3801	726.53	1795.91	3051.56	-1888.05	-16404.83	881.37	10202.02	-4604.61	69.45	0.0	-1635.49	-4535.16	-6170.65
3901	772.46	1818.34	3065.68	-1889.17	-16546.43	867.11	10130.09	-4426.61	68.69	0.0	-1781.91	-4357.92	-6139.83
4001	735.34	1806.86	3069.31	-1867.55	-16531.82	878.65	10159.12	-4462.85	69.54	0.0	-1750.08	-4393.31	-6143.4
4101	718.89	1806.46	3076.44	-1852.22	-16600.47	868.78	10108.43	-4355.55	68.25	0.0	-1873.7	-4287.3	-6161.0
4201	763.49	1861.06	3037.08	-1863.11	-16616.22	872.09	10100.47	-4378.63	68.64	0.0	-1845.14	-4309.99	-6155.13
4301	762.69	1855.93	3045.08	-1868.61	-16595.69	886.46	10098.96	-4360.59	68.66	0.0	-1815.19	-4291.93	-6107.12
4401	737.06	1927.54	3069.65	-1897.21	-16636.6	867.88	10129.33	-4335.39	67.94	0.0	-1802.34	-4267.46	-6069.8
4501	779.38	1862.61	3031.26	-1890.09	-16524.36	866.22	10080.81	-4358.36	68.84	0.0	-1794.17	-4289.53	-6083.7
4601	767.35	1824.21	3040.26	-1891.69	-16632.3	890.86	10128.47	-4336.09	68.1	0.0	-1872.85	-4267.99	-6140.84
4701	774.38	1877.61	3035.65	-1861.85	-16569.95	881.49	10064.71	-4284.07	68.47	0.0	-1797.95	-4215.6	-6013.55
4801	747.37	1836.42	3048.76	-1877.64	-16572.94	892.09	10049.5	-4276.23	67.36	0.0	-1876.45	-4208.87	-6085.31
4901	775.53	1818.08	3044.45	-1858.83	-16694.05	863.43	10041.82	-4241.47	68.65	0.0	-2009.55	-4172.83	-6182.38
5001	770.47	1780.42	3014.15	-1891.68	-16812.18	893.65	10111.73	-4128.35	68.26	0.0	-2133.44	-4060.09	-6193.53
5101	711.37	1839.71	3022.25	-1845.68	-16536.05	892.98	10075.66	-4404.19	68.79	0.0	-1839.76	-4335.4	-6175.17
5201	766.74	1873.95	3013.8	-1892.01	-16702.1	887.0	10013.61	-4225.87	68.03	0.0	-2039.02	-4157.84	-6196.86
5301	724.9	1870.76	3045.05	-1859.64	-16509.23	914.49	10049.18	-4379.14	68.59	0.0	-1764.47	-4310.55	-6075.03
5401	761.92	1897.76	3028.14	-1876.84	-16732.67	909.78	10067.74	-4212.65	67.14	0.0	-1944.15	-4145.51	-6089.66
5501	771.37	1886.66	3057.73	-1846.21	-16536.56	871.5	10058.33	-4374.67	68.92	0.0	-1737.19	-4305.75	-6042.93
5601	755.38	1778.9	3041.49	-1904.46	-16496.38	886.53	10057.88	-4370.54	67.83	0.0	-1880.65	-4302.71	-6183.36
5701	768.56	1785.42	3028.62	-1856.08	-16662.38	899.12	10075.5	-4245.05	68.79	0.0	-1961.24	-4176.26	-6137.5
5801	761.18	1878.1	3061.9	-1879.66	-16582.7	878.62	10158.72	-4444.46	70.39	0.0	-1723.85	-4374.07	-6097.92
5901	739.62	1797.82	3062.05	-1892.38	-16717.08	875.55	10171.07	-4299.24	67.65	0.0	-1963.36	-4231.59	-6194.95
6001	758.98	1842.7	3058.62	-1879.08	-16790.38	887.61	10139.34	-4259.11	68.57	0.0	-1982.21	-4190.54	-6172.75
6101	734.45	1855.98	3068.08	-1896.06	-16715.62	875.97	10106.5	-4270.88	69.09	0.0	-1970.69	-4201.78	-6172.48
6201	723.03	1834.95	3072.51	-1860.23	-16643.85	907.0	10197.42	-4459.63	70.25	0.0	-1769.18	-4389.38	-6158.56
6301	720.14	1820.27	3082.28	-1877.06	-16427.0	891.13	10138.43	-4512.41	67.99	0.0	-1651.8	-4444.42	-6096.22
6401	746.72	1870.69	3070.98	-1874.41	-16569.37	876.85	10114.18	-4430.17	68.9	0.0	-1764.37	-4361.26	-6125.63
6501	765.74	1780.21	3051.15	-1855.27	-16598.24	895.66	10141.22	-4394.33	69.31	0.0	-1819.53	-4325.02	-6144.55
6601	755.24	1892.4	3066.58	-1898.76	-16496.99	894.75	10052.56	-4389.29	68.06	0.0	-1734.22	-4321.23	-6055.45
6701	745.8	1858.38	3035.69	-1882.01	-16584.96	884.68	10127.68	-4356.62	69.09	0.0	-1814.74	-4287.53	-6102.27
6801	776.92	1785.65	3081.42	-1870.7	-16744.33	872.57	10165.94	-4265.51	67.69	0.0	-1932.52	-4197.82	-6130.34
6901	773.47	1808.4	3064.17	-1864.94	-16686.8	879.34	10074.22	-4242.69	68.61	0.0	-1952.15	-4174.08	-6126.23
7001	726.9	1802.02	3029.77	-1886.3	-16793.86	894.33	10061.5	-4120.92	67.25	0.0	-2165.65	-4053.67	-6219.32
7101	736.57	1776.91	3056.39	-1886.06	-16646.92	897.97	10106.78	-4287.12	68.4	0.0	-1958.36	-4218.72	-6177.08
7201	760.69	1781.8	3041.08	-1865.61	-16590.7	877.47	10110.49	-4380.4	68.31	0.0	-1884.79	-4312.1	-6196.89
7301	773.14	1809.71	3046.01	-1876.7	-16514.89	886.71	10082.71	-4365.97	68.59	0.0	-1793.31	-4297.39	-6090.69
7401	748.33	1797.18	3051.76	-1852.14	-16553.14	894.36	10106.76	-4378.81	68.89	0.0	-1806.89	-4309.92	-6116.81
7501	768.43	1882.83	3025.55	-1887.87	-16517.52	872.48	10059.26	-4342.56	68.37	0.0	-1796.85	-4274.19	-6071.04
7601	740.98	1810.8	3028.51	-1876.71	-16685.22	897.35	10115.79	-4280.93	68.24	0.0	-1968.5	-4212.69	-6181.2
7701	762.71	1835.34	3058.29	-1869.71	-16411.3	894.6	10020.88	-4454.75	69.15	0.0	-1709.19	-4385.6	-6094.78
7801	754.04	1817.9	3010.95	-1925.74	-16582.94	896.45	10149.71	-4345.83	67.92	0.0	-1879.64	-4277.91	-6157.55
7901	752.93	1815.47	3036.96	-1895.72	-16805.53	878.69	10101.42	-4128.85	65.83	0.0	-2115.76	-4063.02	-6178.78
8001	728.8	1869.48	3024.47	-1876.79	-16668.15	879.74	10073.75	-4242.27	67.5	0.0	-1968.7	-4174.77	-6143.47
8101	771.82	1833.61	3063.5	-1875.32	-16845.44	887.26	10134.6	-4192.41	68.8	0.0	-2029.97	-4123.61	-6153.58
8201	770.64	1843.0	3055.54	-1879.46	-16584.93	885.15	10104.63	-4388.66	67.95	0.0	-1805.43	-4320.71	-6126.14
8301	726.72	1869.89	3052.79	-1889.44	-16529.54	881.12	10111.1	-4393.53	67.82	0.0	-1777.36	-4325.71	-6103.07
8401	772.46	1828.32	3043.22	-1889.73	-16597.22	875.77	10049.09	-4259.34	66.73	0.0	-1918.09	-4192.61	-6110.7
8501	725.02	1829.69	3047.19	-1884.34	-16594.3	874.78	10064.6	-4310.47	68.72	0.0	-1937.35	-4241.76	-6179.11
8601	724.46	1841.24	3047.48	-1885.61	-16672.74	896.21	10149.84	-4287.28	66.75	0.0	-1899.11	-4220.52	-6119.64
8701	744.39	1800.35	3054.4	-1851.29	-16753.38	912.98	10153.41	-4271.44	67.87	0.0	-1939.13	-4203.57	-6142.7
8801	738.3	1857.02	3071.75	-1901.65	-16818.05	908.23	10169.58	-4233.67	67.02	0.0	-1974.81	-4166.66	-6141.47
8901	747.98	1776.64	3030.12	-1829.17	-16688.44	891.13	10136.63	-4331.64	68.79	0.0	-1935.12	-4262.85	-6197.96
9001	762.41	1807.76	3053.35	-1853.39	-16665.09	896.91	10087.19	-4288.2	66.54	0.0	-1910.87	-4221.66	-6132.53
9101	757.49	1853.84	3016.11	-1891.31	-16611.38	886.81	10032.22	-4252.72	66.54	0.0	-1956.22	-4186.18	-6142.39
9201	776.2	1838.32	3059.65	-1899.24	-16635.83	872.63	10114.39	-4311.47	67.47	0.0	-1873.87	-4244.0	-6117.87
9301	760.3	1824.93	3066.99	-1899.64	-16760.85	875.27	10119.41	-4221.99	66.62	0.0	-2013.58	-4155.37	-6168.95
9401	765.2	1825.28	3069.67	-1886.46	-16823.25	872.73	10067.21	-4131.53	66.81	0.0	-2109.62	-4064.71	-6174.33
9501	746.76	1915.51	3065.95	-1885.3	-16474.41	879.98	10047.48	-4442.54	67.82	0.0	-1704.04	-4374.72	-6078.77
9601	747.4	1891.99	3041.27	-1905.17	-16612.83	885.8	10032.39	-4271.93	67.34	0.0	-1919.15	-4204.58	-6123.73
9701	740.57	1834.03	3044.33	-1907.21	-16616.79	895.83	10164.23	-4296.15	66.32	0.0	-1845.01	-4229.83	-6074.84
9801	727.06	1889.28	3041.92	-1879.01	-16708.9	873.11	10104.71	-4263.85	67.41	0.0	-1951.83	-4196.44	-6148.27
9901	754.13	1885.13	3022.91	-1878.35	-16519.16	886.47	9996.91	-4301.46	67.32	0.0	-1851.94	-4234.14	-6086.09
Receptor Energy Terms
Frame #	BOND	ANGLE	DIHED	VDWAALS	EEL	1-4 VDW	1-4 EEL	EPB	ENPOLAR	EDISPER	GGAS	GSOLV	TOTAL
1	713.87	1791.02	3043.03	-1886.78	-16465.56	857.68	10072.5	-4424.69	66.62	0.0	-1874.25	-4358.07	-6232.32
101	694.79	1802.95	3011.04	-1862.76	-16208.79	860.38	10046.4	-4598.49	68.57	0.0	-1655.98	-4529.91	-6185.89
201	686.05	1818.71	3037.79	-1864.66	-16059.05	877.58	10061.37	-4747.81	69.65	0.0	-1442.21	-4678.16	-6120.37
301	727.12	1754.53	3003.79	-1839.32	-16259.66	876.64	10035.26	-4527.98	68.18	0.0	-1701.64	-4459.8	-6161.44
401	742.02	1786.78	2980.34	-1820.15	-16235.43	841.23	9995.46	-4600.21	70.0	0.0	-1709.73	-4530.21	-6239.94
501	724.72	1790.82	3007.99	-1835.47	-16252.09	885.1	10095.79	-4685.13	68.64	0.0	-1583.14	-4616.49	-6199.62
601	718.87	1808.87	3003.18	-1825.0	-16316.99	869.08	10027.18	-4571.91	69.2	0.0	-1714.81	-4502.71	-6217.52
701	740.88	1789.53	3010.31	-1850.45	-16505.54	870.2	10072.51	-4369.77	68.79	0.0	-1872.56	-4300.97	-6173.53
801	743.96	1802.78	3005.55	-1829.88	-16524.43	864.03	10109.4	-4414.75	68.0	0.0	-1828.6	-4346.75	-6175.35
901	734.83	1803.19	3000.28	-1831.31	-16358.35	859.11	10094.46	-4555.76	68.94	0.0	-1697.79	-4486.82	-6184.61
1001	737.92	1819.06	2985.93	-1825.39	-16351.86	872.47	10075.91	-4553.92	68.5	0.0	-1685.96	-4485.41	-6171.37
1101	702.46	1793.8	3008.69	-1821.11	-16307.99	856.31	10089.92	-4580.87	68.63	0.0	-1677.93	-4512.24	-6190.16
1201	730.74	1720.83	2988.77	-1834.36	-16161.33	883.76	9999.66	-4615.39	68.44	0.0	-1671.91	-4546.94	-6218.86
1301	729.66	1780.99	3013.52	-1844.21	-16324.19	880.5	10094.45	-4589.63	66.68	0.0	-1669.28	-4522.95	-6192.23
1401	747.66	1775.94	2981.26	-1866.99	-16340.81	843.12	10065.9	-4561.54	66.5	0.0	-1793.93	-4495.04	-6288.97
1501	774.52	1793.11	2988.09	-1835.17	-16418.51	872.54	10148.99	-4576.91	68.3	0.0	-1676.43	-4508.61	-6185.04
1601	737.77	1786.9	3007.35	-1858.34	-16223.5	871.86	10130.46	-4735.5	69.21	0.0	-1547.49	-4666.29	-6213.78
1701	739.54	1851.33	2973.74	-1860.45	-16119.44	862.32	10029.84	-4734.19	68.68	0.0	-1523.13	-4665.51	-6188.63
1801	747.83	1806.42	2973.35	-1843.97	-16081.53	848.97	10041.96	-4772.73	69.29	0.0	-1506.99	-4703.44	-6210.43
1901	775.33	1865.43	3038.74	-1839.44	-16203.43	835.24	10069.81	-4679.15	68.6	0.0	-1458.32	-4610.55	-6068.88
2001	739.56	1788.32	3016.67	-1830.13	-16410.14	870.04	10134.79	-4596.12	67.38	0.0	-1690.88	-4528.73	-6219.61
2101	752.4	1804.11	3046.42	-1894.95	-16454.98	836.19	10155.99	-4478.85	67.11	0.0	-1754.82	-4411.73	-6166.55
2201	763.67	1829.98	3004.95	-1856.76	-16228.39	838.72	10132.6	-4653.19	67.97	0.0	-1515.22	-4585.22	-6100.44
2301	687.8	1792.82	2981.19	-1840.35	-16201.03	872.08	10043.84	-4650.15	67.71	0.0	-1663.66	-4582.44	-6246.1
2401	721.1	1738.95	2992.91	-1842.25	-16480.25	884.02	10112.13	-4479.78	69.48	0.0	-1873.39	-4410.31	-6283.7
2501	685.47	1808.91	2984.16	-1838.03	-16377.37	871.83	10143.47	-4593.1	69.49	0.0	-1721.56	-4523.6	-6245.16
2601	683.03	1739.84	2948.51	-1813.83	-16581.67	895.3	10101.18	-4337.58	67.55	0.0	-2027.63	-4270.03	-6297.66
2701	722.08	1808.0	3004.1	-1869.26	-16334.88	858.86	10044.43	-4527.09	69.02	0.0	-1766.66	-4458.07	-6224.74
2801	724.7	1762.16	3006.91	-1844.99	-16420.42	871.31	10153.95	-4591.2	69.23	0.0	-1746.39	-4521.97	-6268.36
2901	770.78	1821.25	2992.37	-1850.55	-16563.47	875.18	10138.17	-4417.96	67.7	0.0	-1816.26	-4350.26	-6166.52
3001	782.66	1814.32	3021.03	-1867.73	-16536.27	881.6	10100.36	-4385.47	68.15	0.0	-1804.04	-4317.33	-6121.36
3101	728.3	1794.04	2986.97	-1818.61	-16510.32	859.03	10122.17	-4470.36	66.44	0.0	-1838.42	-4403.92	-6242.34
3201	689.18	1777.93	2979.71	-1863.45	-16656.24	889.67	10199.46	-4366.73	68.55	0.0	-1983.73	-4298.18	-6281.92
3301	702.87	1803.6	2999.49	-1834.68	-16467.43	862.66	10070.85	-4476.12	67.96	0.0	-1862.65	-4408.16	-6270.81
3401	740.36	1800.53	2981.89	-1840.97	-16646.71	862.14	10093.06	-4311.42	67.57	0.0	-2009.71	-4243.84	-6253.55
3501	728.72	1832.03	2976.94	-1838.04	-16414.4	836.4	10071.42	-4484.59	68.32	0.0	-1806.93	-4416.27	-6223.2
3601	687.42	1796.14	3013.47	-1883.59	-16455.56	860.6	10226.99	-4576.24	67.87	0.0	-1754.55	-4508.37	-6262.92
3701	742.27	1793.47	2992.29	-1888.88	-16289.68	868.07	10160.54	-4659.77	67.09	0.0	-1621.94	-4592.68	-6214.63
3801	702.64	1735.05	3003.3	-1866.26	-16414.32	855.4	10204.25	-4597.09	68.51	0.0	-1779.94	-4528.58	-6308.52
3901	753.95	1766.83	3017.88	-1869.27	-16548.48	839.49	10132.41	-4420.03	67.93	0.0	-1907.19	-4352.1	-6259.29
4001	712.07	1750.34	3019.98	-1847.38	-16539.21	853.88	10165.66	-4455.63	68.71	0.0	-1884.65	-4386.91	-6271.56
4101	703.24	1748.43	3028.19	-1832.8	-16611.44	841.05	10110.97	-4347.4	67.26	0.0	-2012.36	-4280.14	-6292.49
4201	734.81	1794.73	2987.51	-1842.89	-16642.03	848.47	10111.9	-4363.75	67.82	0.0	-2007.5	-4295.93	-6303.43
4301	739.85	1795.17	2996.72	-1851.46	-16618.07	861.62	10110.59	-4348.74	67.7	0.0	-1965.58	-4281.04	-6246.63
4401	713.73	1870.01	3021.27	-1880.81	-16652.93	843.16	10134.67	-4324.06	66.92	0.0	-1950.9	-4257.13	-6208.03
4501	756.66	1798.89	2982.57	-1862.72	-16543.96	841.68	10087.13	-4349.75	68.15	0.0	-1939.76	-4281.6	-6221.36
4601	737.67	1767.28	2989.96	-1875.82	-16622.11	867.7	10129.93	-4332.6	67.39	0.0	-2005.4	-4265.21	-6270.61
4701	751.43	1819.68	2989.1	-1847.9	-16578.48	857.72	10065.84	-4274.66	67.6	0.0	-1942.6	-4207.06	-6149.66
4801	730.36	1787.99	3001.7	-1862.68	-16579.83	863.72	10051.64	-4270.05	66.54	0.0	-2007.08	-4203.51	-6210.59
4901	748.63	1766.48	2996.09	-1837.19	-16704.26	839.61	10045.14	-4228.94	67.77	0.0	-2145.51	-4161.17	-6306.68
5001	749.71	1719.62	2963.98	-1874.03	-16823.84	867.54	10113.1	-4112.19	67.06	0.0	-2283.93	-4045.13	-6329.05
5101	696.15	1784.62	2972.43	-1825.11	-16543.22	867.86	10077.24	-4394.75	67.98	0.0	-1970.03	-4326.76	-6296.79
5201	742.42	1821.79	2963.97	-1884.6	-16715.45	861.24	10016.02	-4211.19	66.73	0.0	-2194.61	-4144.46	-6339.07
5301	707.41	1819.47	2996.59	-1848.81	-16538.04	887.91	10060.06	-4362.32	67.66	0.0	-1915.39	-4294.66	-6210.05
5401	734.38	1846.5	2977.88	-1858.38	-16722.18	886.34	10069.78	-4212.64	66.38	0.0	-2065.69	-4146.25	-6211.94
5501	750.69	1822.62	3008.55	-1825.42	-16536.54	845.63	10058.77	-4370.21	68.13	0.0	-1875.7	-4302.09	-6177.79
5601	735.6	1727.83	2995.6	-1876.4	-16514.39	861.34	10069.29	-4364.08	67.26	0.0	-2001.14	-4296.83	-6297.96
5701	742.4	1730.7	2978.56	-1833.92	-16666.34	873.71	10086.18	-4241.67	68.14	0.0	-2088.7	-4173.53	-6262.23
5801	739.97	1818.87	3011.55	-1862.97	-16589.35	850.45	10167.67	-4441.37	69.53	0.0	-1863.81	-4371.83	-6235.64
5901	721.82	1747.18	3014.52	-1872.44	-16732.39	850.14	10185.39	-4295.33	66.91	0.0	-2085.78	-4228.42	-6314.2
6001	732.45	1782.22	3008.73	-1856.34	-16798.68	865.79	10149.59	-4256.5	67.82	0.0	-2116.24	-4188.68	-6304.92
6101	714.55	1799.84	3018.26	-1871.5	-16713.91	848.99	10108.31	-4270.41	68.3	0.0	-2095.46	-4202.11	-6297.58
6201	709.44	1783.48	3023.72	-1844.06	-16646.85	879.03	10203.35	-4457.51	69.55	0.0	-1891.9	-4387.96	-6279.87
6301	696.23	1760.58	3032.73	-1854.64	-16431.87	865.51	10144.11	-4512.54	67.37	0.0	-1787.34	-4445.17	-6232.51
6401	728.5	1818.91	3023.48	-1853.53	-16568.9	851.5	10116.95	-4425.33	68.03	0.0	-1883.08	-4357.3	-6240.38
6501	740.31	1725.8	2999.92	-1838.7	-16589.29	870.31	10141.67	-4398.01	68.56	0.0	-1949.99	-4329.45	-6279.44
6601	730.7	1832.49	3018.39	-1877.87	-16508.29	870.92	10058.0	-4379.92	67.41	0.0	-1875.66	-4312.51	-6188.17
6701	723.96	1806.84	2987.27	-1866.14	-16605.14	858.7	10127.05	-4338.64	68.03	0.0	-1967.46	-4270.61	-6238.07
6801	753.85	1736.12	3033.84	-1848.94	-16757.85	850.35	10168.81	-4252.18	66.77	0.0	-2063.8	-4185.41	-6249.21
6901	756.59	1759.54	3014.33	-1848.79	-16707.92	853.01	10078.7	-4229.57	67.83	0.0	-2094.53	-4161.75	-6256.28
7001	703.79	1739.98	2978.0	-1869.58	-16776.96	870.39	10064.63	-4125.24	66.35	0.0	-2289.74	-4058.9	-6348.64
7101	719.05	1716.85	3010.29	-1866.53	-16653.52	872.78	10114.25	-4287.88	67.49	0.0	-2086.83	-4220.39	-6307.22
7201	735.28	1735.59	2994.47	-1844.74	-16613.01	854.21	10120.98	-4370.09	67.37	0.0	-2017.21	-4302.72	-6319.94
7301	754.58	1754.79	2998.17	-1856.14	-16525.73	862.28	10092.58	-4366.64	67.69	0.0	-1919.46	-4298.95	-6218.41
7401	727.54	1744.75	3003.98	-1829.91	-16569.53	868.95	10112.58	-4369.51	68.04	0.0	-1941.64	-4301.47	-6243.12
7501	739.73	1817.54	2974.89	-1860.48	-16513.47	847.38	10065.13	-4346.5	67.56	0.0	-1929.27	-4278.94	-6208.22
7601	721.65	1761.17	2978.87	-1855.72	-16691.71	871.29	10124.88	-4279.48	67.28	0.0	-2089.57	-4212.2	-6301.77
7701	742.6	1784.93	3011.66	-1855.22	-16403.25	868.4	10023.4	-4457.3	68.16	0.0	-1827.48	-4389.14	-6216.62
7801	730.55	1766.18	2964.03	-1909.61	-16573.37	872.74	10152.2	-4348.94	67.01	0.0	-1997.26	-4281.92	-6279.19
7901	729.0	1759.69	2987.57	-1875.74	-16794.67	853.11	10105.84	-4137.42	65.08	0.0	-2235.2	-4072.34	-6307.53
8001	708.97	1805.38	2978.16	-1862.74	-16669.68	856.82	10079.39	-4238.37	66.57	0.0	-2103.7	-4171.8	-6275.51
8101	745.86	1779.91	3015.74	-1848.77	-16868.35	864.02	10148.08	-4179.81	68.09	0.0	-2163.52	-4111.72	-6275.24
8201	750.18	1787.14	3008.12	-1860.56	-16580.69	859.31	10107.73	-4392.32	67.07	0.0	-1928.78	-4325.24	-6254.02
8301	695.79	1814.78	3005.92	-1869.64	-16544.12	859.71	10114.43	-4383.62	67.06	0.0	-1923.12	-4316.56	-6239.68
8401	753.24	1771.59	2992.69	-1868.25	-16616.26	848.1	10057.18	-4249.08	65.87	0.0	-2061.72	-4183.21	-6244.93
8501	707.55	1780.64	3001.3	-1871.82	-16612.47	850.41	10072.7	-4298.57	67.47	0.0	-2071.69	-4231.1	-6302.78
8601	705.13	1784.76	2997.93	-1866.47	-16675.32	868.91	10152.33	-4283.04	65.9	0.0	-2032.73	-4217.15	-6249.88
8701	719.65	1744.54	3005.93	-1834.72	-16761.49	889.57	10161.76	-4264.71	67.01	0.0	-2074.78	-4197.69	-6272.47
8801	711.22	1800.8	3022.82	-1876.49	-16844.81	885.06	10176.9	-4216.54	66.21	0.0	-2124.5	-4150.33	-6274.83
8901	722.62	1728.39	2982.88	-1823.68	-16705.61	866.83	10141.76	-4314.16	67.17	0.0	-2086.82	-4246.99	-6333.81
9001	738.59	1748.98	3005.77	-1832.7	-16683.59	869.21	10093.35	-4277.59	65.85	0.0	-2060.39	-4211.74	-6272.12
9101	732.49	1801.32	2968.09	-1869.63	-16627.29	863.38	10044.05	-4244.2	65.77	0.0	-2087.59	-4178.44	-6266.03
9201	753.38	1780.17	3011.45	-1876.47	-16643.03	847.93	10114.73	-4301.4	66.52	0.0	-2011.84	-4234.89	-6246.73
9301	732.76	1767.51	3021.79	-1871.8	-16770.38	854.88	10122.72	-4214.04	65.81	0.0	-2142.52	-4148.24	-6290.76
9401	746.49	1769.97	3021.09	-1868.76	-16844.43	847.46	10080.05	-4122.06	65.97	0.0	-2248.13	-4056.09	-6304.23
9501	717.87	1855.65	3019.98	-1866.1	-16493.75	858.45	10058.01	-4429.42	66.8	0.0	-1849.89	-4362.62	-6212.51
9601	722.16	1825.37	2995.45	-1882.61	-16636.42	859.72	10041.54	-4257.79	66.42	0.0	-2074.79	-4191.37	-6266.16
9701	716.06	1773.18	2997.27	-1887.07	-16625.71	871.18	10165.46	-4288.58	65.42	0.0	-1989.63	-4223.16	-6212.79
9801	706.07	1840.95	2991.71	-1859.23	-16723.45	846.2	10108.98	-4251.76	66.39	0.0	-2088.75	-4185.37	-6274.12
9901	723.92	1833.85	2974.1	-1863.47	-16532.83	862.31	9999.7	-4286.81	66.2	0.0	-2002.43	-4220.61	-6223.04
Ligand Energy Terms
Frame #	BOND	ANGLE	DIHED	VDWAALS	EEL	1-4 VDW	1-4 EEL	EPB	ENPOLAR	EDISPER	GGAS	GSOLV	TOTAL
1	25.22	58.01	49.02	4.12	18.83	25.62	-10.28	-23.65	3.41	0.0	170.53	-20.23	150.3
101	24.5	59.81	45.93	3.5	10.58	23.55	1.17	-23.14	3.45	0.0	169.03	-19.69	149.34
201	20.74	49.53	48.94	3.25	12.27	26.86	1.0	-24.73	3.42	0.0	162.59	-21.31	141.29
301	21.6	55.31	50.03	-2.95	32.57	24.85	-15.04	-27.62	3.43	0.0	166.37	-24.19	142.18
401	27.42	60.12	48.88	-1.91	18.35	21.61	-4.09	-24.62	3.47	0.0	170.37	-21.16	149.21
501	15.27	59.63	50.39	3.97	18.54	27.22	-9.06	-22.96	3.39	0.0	165.95	-19.57	146.38
601	19.37	55.43	47.27	10.48	17.22	26.27	-7.46	-23.0	3.39	0.0	168.58	-19.61	148.97
701	17.63	54.28	53.67	4.45	14.91	24.22	-7.2	-21.34	3.43	0.0	161.96	-17.91	144.05
801	20.87	57.1	48.74	3.83	20.69	25.09	-11.87	-22.84	3.4	0.0	164.45	-19.44	145.01
901	32.59	53.57	50.9	0.57	15.73	22.64	-6.12	-24.05	3.47	0.0	169.88	-20.58	149.3
1001	20.17	65.22	46.69	-2.38	16.35	24.38	-5.73	-25.41	3.45	0.0	164.7	-21.96	142.74
1101	23.05	56.04	49.0	2.78	15.16	25.86	-5.48	-25.08	3.42	0.0	166.42	-21.66	144.76
1201	25.34	53.58	47.77	3.08	12.63	25.6	-2.49	-24.3	3.39	0.0	165.5	-20.91	144.59
1301	22.98	61.93	48.33	-0.72	13.79	27.35	-2.67	-24.17	3.4	0.0	171.0	-20.77	150.23
1401	22.39	51.62	50.62	0.76	14.14	25.23	-4.09	-24.92	3.42	0.0	160.67	-21.5	139.17
1501	22.96	64.1	48.36	-2.12	13.85	22.72	-2.89	-24.89	3.43	0.0	166.99	-21.46	145.53
1601	26.72	57.23	47.56	0.47	13.43	23.13	-6.51	-25.04	3.39	0.0	162.02	-21.65	140.38
1701	22.11	56.25	46.54	4.31	13.29	26.57	-3.42	-25.01	3.43	0.0	165.65	-21.58	144.07
1801	14.8	54.24	48.77	7.8	13.09	27.24	-2.58	-24.08	3.41	0.0	163.36	-20.67	142.69
1901	19.99	53.66	49.61	7.66	11.6	26.91	-2.26	-24.57	3.41	0.0	167.17	-21.16	146.01
2001	17.04	54.53	48.31	2.02	14.78	25.56	-2.14	-24.61	3.42	0.0	160.11	-21.19	138.92
2101	28.89	61.16	48.47	4.71	14.06	25.19	-7.65	-24.81	3.39	0.0	174.84	-21.42	153.42
2201	28.42	53.45	52.4	3.42	22.47	22.84	-8.07	-24.56	3.46	0.0	174.94	-21.09	153.84
2301	23.51	54.67	48.35	-1.59	19.66	25.92	-4.12	-24.03	3.45	0.0	166.41	-20.58	145.83
2401	26.36	60.17	49.18	1.23	22.54	25.29	-9.42	-23.9	3.45	0.0	175.36	-20.45	154.91
2501	18.42	56.53	49.32	3.2	16.13	25.84	-1.23	-23.55	3.41	0.0	168.21	-20.14	148.07
2601	34.59	62.91	45.86	-3.3	17.41	22.86	-5.97	-24.74	3.46	0.0	174.36	-21.29	153.07
2701	19.3	61.38	47.09	2.7	21.32	24.27	-5.9	-25.14	3.46	0.0	170.15	-21.68	148.46
2801	26.51	52.58	46.1	1.45	22.42	20.6	-9.16	-25.23	3.46	0.0	160.5	-21.77	138.73
2901	32.0	51.71	45.13	5.59	20.15	22.02	-0.37	-27.79	3.38	0.0	176.24	-24.41	151.82
3001	23.23	66.84	48.91	2.48	20.13	27.39	-1.73	-26.97	3.39	0.0	187.26	-23.57	163.68
3101	17.28	57.78	47.07	1.32	20.94	25.69	1.86	-26.62	3.4	0.0	171.94	-23.23	148.72
3201	15.53	58.02	49.7	0.22	18.87	25.79	-3.73	-25.6	3.44	0.0	164.4	-22.16	142.24
3301	18.73	65.08	50.31	0.77	32.58	25.5	-19.85	-24.6	3.45	0.0	173.11	-21.15	151.96
3401	26.85	52.89	47.37	2.72	20.22	24.96	-1.51	-24.77	3.42	0.0	173.5	-21.35	152.15
3501	19.86	56.94	48.63	0.25	18.95	26.03	-4.01	-25.9	3.42	0.0	166.64	-22.48	144.16
3601	25.91	61.1	48.21	-4.35	21.77	23.9	-9.86	-23.46	3.44	0.0	166.67	-20.01	146.66
3701	22.75	52.43	44.8	0.26	21.23	23.26	-5.78	-24.46	3.46	0.0	158.95	-21.0	137.96
3801	23.89	60.86	48.25	1.01	18.58	25.97	-2.23	-23.43	3.43	0.0	176.34	-20.0	156.34
3901	18.51	51.52	47.8	1.82	17.59	27.62	-2.32	-25.49	3.43	0.0	162.53	-22.06	140.47
4001	23.27	56.52	49.33	-0.25	21.59	24.77	-6.54	-24.8	3.39	0.0	168.69	-21.41	147.28
4101	15.65	58.03	48.24	-0.37	18.39	27.73	-2.54	-24.4	3.41	0.0	165.14	-21.0	144.14
4201	28.68	66.33	49.56	3.05	24.82	23.62	-11.43	-24.52	3.44	0.0	184.63	-21.08	163.56
4301	22.83	60.75	48.36	3.52	25.39	24.84	-11.63	-25.46	3.43	0.0	174.06	-22.04	152.02
4401	23.33	57.52	48.38	2.38	19.86	24.73	-5.34	-25.3	3.43	0.0	170.87	-21.87	148.99
4501	22.72	63.73	48.69	-0.25	24.65	24.54	-6.32	-25.94	3.43	0.0	177.76	-22.51	155.25
4601	29.68	56.93	50.3	5.54	11.24	23.17	-1.46	-26.31	3.44	0.0	175.4	-22.87	152.54
4701	22.95	57.93	46.55	7.55	13.1	23.77	-1.13	-23.02	3.43	0.0	170.72	-19.58	151.13
4801	17.0	48.43	47.05	9.46	14.85	28.37	-2.14	-24.36	3.38	0.0	163.02	-20.98	142.04
4901	26.9	51.6	48.37	1.17	13.64	23.83	-3.31	-23.32	3.43	0.0	162.19	-19.89	142.3
5001	20.77	60.8	50.16	3.05	12.43	26.12	-1.37	-24.81	3.42	0.0	171.96	-21.39	150.57
5101	15.22	55.09	49.82	2.99	12.7	25.12	-1.57	-24.15	3.39	0.0	159.36	-20.76	138.6
5201	24.32	52.16	49.82	8.08	14.53	25.76	-2.41	-23.22	3.42	0.0	172.26	-19.8	152.47
5301	17.49	51.29	48.46	9.27	24.94	26.58	-10.88	-23.68	3.37	0.0	167.14	-20.31	146.84
5401	27.54	51.26	50.26	3.25	22.75	23.45	-2.04	-26.73	3.41	0.0	176.48	-23.33	153.16
5501	20.67	64.04	49.18	-1.74	17.56	25.87	-0.44	-26.51	3.42	0.0	175.14	-23.09	152.05
5601	19.77	51.08	45.9	-0.96	25.37	25.19	-11.4	-23.78	3.43	0.0	154.93	-20.35	134.59
5701	26.16	54.72	50.05	2.8	22.38	25.42	-10.68	-24.49	3.47	0.0	170.86	-21.03	149.83
5801	21.21	59.23	50.35	3.39	22.84	28.17	-8.95	-24.27	3.41	0.0	176.24	-20.86	155.38
5901	17.79	50.63	47.52	3.5	28.31	25.41	-14.32	-24.55	3.41	0.0	158.85	-21.14	137.71
6001	26.53	60.47	49.89	0.04	24.2	21.82	-10.25	-25.9	3.43	0.0	172.71	-22.47	150.23
6101	19.91	56.14	49.82	1.42	19.95	26.97	-1.81	-26.3	3.43	0.0	172.4	-22.87	149.53
6201	13.6	51.47	48.79	4.63	21.62	27.97	-5.93	-24.69	3.43	0.0	162.15	-21.26	140.89
6301	23.91	59.69	49.55	5.36	17.84	25.62	-5.68	-25.25	3.41	0.0	176.29	-21.84	154.44
6401	18.22	51.78	47.5	0.84	16.13	25.34	-2.78	-24.71	3.41	0.0	157.04	-21.3	135.74
6501	25.44	54.41	51.23	2.75	13.91	25.35	-0.45	-23.86	3.4	0.0	172.63	-20.46	152.17
6601	24.54	59.91	48.19	2.74	20.59	23.82	-5.43	-25.19	3.44	0.0	174.36	-21.75	152.61
6701	21.83	51.54	48.42	4.56	20.0	25.98	0.63	-26.28	3.41	0.0	172.97	-22.87	150.1
6801	23.07	49.53	47.58	2.32	17.33	22.22	-2.87	-24.9	3.45	0.0	159.17	-21.45	137.72
6901	16.88	48.86	49.84	6.23	20.62	26.33	-4.48	-23.62	3.41	0.0	164.27	-20.21	144.06
7001	23.11	62.05	51.77	-1.06	20.75	23.93	-3.14	-28.18	3.41	0.0	177.41	-24.77	152.64
7101	17.52	60.07	46.1	3.01	20.5	25.19	-7.47	-23.8	3.42	0.0	164.92	-20.38	144.54
7201	25.4	46.21	46.6	2.67	25.13	23.26	-10.5	-24.18	3.42	0.0	158.77	-20.75	138.02
7301	18.56	54.92	47.84	2.48	24.67	24.43	-9.86	-24.43	3.41	0.0	163.03	-21.02	142.01
7401	20.79	52.43	47.78	-1.69	21.57	25.41	-5.82	-24.33	3.43	0.0	160.48	-20.91	139.57
7501	28.7	65.29	50.66	-5.33	19.54	25.1	-5.87	-24.15	3.51	0.0	178.09	-20.65	157.44
7601	19.33	49.63	49.64	-0.88	21.91	26.06	-9.09	-22.88	3.43	0.0	156.61	-19.45	137.16
7701	20.11	50.42	46.64	3.17	18.71	26.2	-2.52	-25.38	3.4	0.0	162.72	-21.97	140.75
7801	23.48	51.72	46.91	0.63	17.12	23.71	-2.5	-25.93	3.43	0.0	161.07	-22.51	138.57
7901	23.93	55.79	49.38	2.4	22.59	25.59	-4.42	-25.7	3.37	0.0	175.26	-22.33	152.93
8001	19.83	64.1	46.31	0.3	20.28	22.92	-5.64	-23.84	3.44	0.0	168.11	-20.4	147.71
8101	25.96	53.7	47.77	0.7	25.23	23.24	-13.48	-24.28	3.43	0.0	163.12	-20.85	142.27
8201	20.46	55.86	47.42	3.12	19.94	25.84	-3.1	-25.94	3.41	0.0	169.54	-22.54	147.01
8301	30.93	55.11	46.87	1.82	17.04	21.41	-3.33	-24.89	3.45	0.0	169.85	-21.44	148.41
8401	19.22	56.73	50.53	2.75	21.37	27.67	-8.09	-23.38	3.39	0.0	170.19	-20.0	150.19
8501	17.47	49.05	45.88	5.87	22.8	24.37	-8.1	-23.98	3.43	0.0	157.35	-20.54	136.8
8601	19.34	56.48	49.55	1.99	19.78	27.29	-2.49	-26.1	3.4	0.0	171.94	-22.69	149.24
8701	24.75	55.81	48.47	2.58	23.04	23.41	-8.35	-23.79	3.46	0.0	169.71	-20.33	149.38
8801	27.08	56.22	48.93	-0.25	21.64	23.18	-7.32	-22.89	3.43	0.0	169.48	-19.46	150.02
8901	25.35	48.25	47.24	9.4	20.82	24.3	-5.13	-24.08	3.44	0.0	170.25	-20.63	149.62
9001	23.82	58.78	47.59	6.22	23.42	27.69	-6.16	-25.0	3.42	0.0	181.35	-21.59	159.76
9101	25.0	52.53	48.02	0.64	25.72	23.43	-11.83	-24.07	3.39	0.0	163.51	-20.68	142.83
9201	22.83	58.14	48.2	-0.31	16.64	24.7	-0.33	-25.66	3.43	0.0	169.88	-22.23	147.65
9301	27.53	57.43	45.2	-1.53	18.78	20.4	-3.31	-25.34	3.49	0.0	164.51	-21.85	142.66
9401	18.71	55.31	48.58	5.62	25.89	25.27	-12.84	-23.48	3.42	0.0	166.55	-20.06	146.49
9501	28.89	59.86	45.97	1.22	24.72	21.53	-10.54	-26.38	3.4	0.0	171.65	-22.98	148.67
9601	25.24	66.63	45.83	-0.31	25.39	26.07	-9.15	-25.15	3.43	0.0	179.69	-21.71	157.98
9701	24.51	60.85	47.07	1.57	17.1	24.64	-1.22	-24.92	3.41	0.0	174.52	-21.51	153.01
9801	20.98	48.33	50.21	1.51	19.1	26.91	-4.27	-24.56	3.38	0.0	162.76	-21.17	141.59
9901	30.21	51.28	48.81	5.19	16.13	24.17	-2.79	-24.67	3.42	0.0	173.0	-21.26	151.75
Delta Energy Terms
Frame #	BOND	ANGLE	DIHED	VDWAALS	EEL	1-4 VDW	1-4 EEL	EPB	ENPOLAR	EDISPER	GGAS	GSOLV	TOTAL
1	-0.0	-0.0	0.0	-30.78	-16.48	-0.0	0.0	32.13	-3.84	0.0	-47.27	28.29	-18.97
101	-0.0	-0.0	-0.0	-33.73	-12.0	0.0	-0.0	36.1	-4.06	0.0	-45.73	32.04	-13.69
201	0.0	-0.0	-0.0	-30.45	-9.26	-0.0	0.0	33.98	-4.04	0.0	-39.71	29.93	-9.78
301	0.0	0.0	0.0	-39.58	-29.65	-0.0	0.0	52.02	-4.28	0.0	-69.23	47.74	-21.48
401	0.0	-0.0	-0.0	-37.18	-13.15	-0.0	0.0	36.77	-4.23	0.0	-50.33	32.54	-17.8
501	-0.0	-0.0	0.0	-31.25	-6.91	0.0	0.0	23.87	-3.64	0.0	-38.16	20.23	-17.93
601	0.0	-0.0	-0.0	-26.91	-17.12	-0.0	0.0	30.98	-3.45	0.0	-44.03	27.53	-16.51
701	0.0	-0.0	-0.0	-27.2	-4.51	-0.0	0.0	20.27	-3.35	0.0	-31.71	16.92	-14.79
801	-0.0	0.0	0.0	-30.35	1.63	-0.0	0.0	17.75	-3.82	0.0	-28.72	13.93	-14.8
901	0.0	-0.0	0.0	-33.12	-9.34	-0.0	-0.0	30.98	-3.82	0.0	-42.46	27.16	-15.29
1001	-0.0	0.0	-0.0	-26.52	-2.22	-0.0	-0.0	21.36	-3.13	0.0	-28.74	18.22	-10.52
1101	-0.0	-0.0	0.0	-22.52	-6.16	-0.0	-0.0	18.8	-2.51	0.0	-28.68	16.29	-12.39
1201	-0.0	0.0	0.0	-25.83	3.12	0.0	-0.0	10.96	-2.79	0.0	-22.71	8.16	-14.55
1301	0.0	0.0	-0.0	-17.68	-7.66	-0.0	-0.0	20.09	-2.29	0.0	-25.34	17.8	-7.54
1401	-0.0	-0.0	-0.0	-17.71	7.76	-0.0	0.0	1.81	-2.27	0.0	-9.95	-0.46	-10.41
1501	-0.0	0.0	-0.0	-22.38	-4.24	-0.0	-0.0	15.25	-2.52	0.0	-26.62	12.74	-13.89
1601	-0.0	0.0	-0.0	-18.96	-6.84	0.0	-0.0	14.75	-1.94	0.0	-25.8	12.81	-12.99
1701	-0.0	-0.0	0.0	-21.92	-4.73	-0.0	-0.0	14.82	-2.17	0.0	-26.65	12.65	-14.0
1801	0.0	-0.0	-0.0	-15.65	-25.99	-0.0	0.0	28.36	-2.33	0.0	-41.63	26.04	-15.6
1901	-0.0	-0.0	0.0	-15.69	-16.64	0.0	-0.0	17.14	-1.83	0.0	-32.34	15.32	-17.02
2001	0.0	-0.0	0.0	-18.25	-24.12	0.0	0.0	28.95	-1.99	0.0	-42.37	26.96	-15.4
2101	-0.0	0.0	-0.0	-16.66	-30.0	0.0	0.0	32.58	-2.43	0.0	-46.66	30.14	-16.51
2201	-0.0	-0.0	0.0	-28.95	-4.44	-0.0	-0.0	15.72	-2.86	0.0	-33.38	12.86	-20.53
2301	-0.0	-0.0	-0.0	-24.0	-3.22	0.0	0.0	14.41	-2.88	0.0	-27.22	11.53	-15.69
2401	0.0	0.0	0.0	-24.05	0.56	0.0	-0.0	9.72	-2.65	0.0	-23.49	7.08	-16.41
2501	-0.0	0.0	0.0	-20.49	-5.14	-0.0	-0.0	14.45	-2.45	0.0	-25.63	11.99	-13.63
2601	-0.0	-0.0	-0.0	-23.23	-26.39	0.0	0.0	33.11	-2.89	0.0	-49.62	30.22	-19.4
2701	-0.0	0.0	-0.0	-30.19	-6.57	0.0	-0.0	19.78	-3.09	0.0	-36.76	16.69	-20.08
2801	-0.0	-0.0	-0.0	-21.76	-16.37	0.0	0.0	21.83	-2.85	0.0	-38.13	18.98	-19.15
2901	-0.0	-0.0	-0.0	-18.58	-38.24	-0.0	-0.0	31.62	-2.73	0.0	-56.82	28.89	-27.93
3001	-0.0	-0.0	-0.0	-18.29	-33.07	0.0	0.0	30.02	-2.6	0.0	-51.36	27.42	-23.94
3101	-0.0	-0.0	0.0	-23.55	-30.1	-0.0	-0.0	28.11	-2.82	0.0	-53.65	25.29	-28.36
3201	0.0	-0.0	0.0	-17.13	-36.25	-0.0	0.0	31.38	-2.66	0.0	-53.39	28.72	-24.67
3301	0.0	-0.0	-0.0	-29.08	-4.62	0.0	0.0	11.43	-2.82	0.0	-33.7	8.61	-25.09
3401	0.0	0.0	0.0	-24.97	-9.7	-0.0	0.0	22.07	-2.66	0.0	-34.66	19.41	-15.25
3501	0.0	0.0	-0.0	-22.66	-25.77	0.0	0.0	35.12	-2.6	0.0	-48.44	32.52	-15.92
3601	0.0	0.0	0.0	-22.8	-16.86	-0.0	0.0	21.01	-2.51	0.0	-39.66	18.5	-21.16
3701	-0.0	0.0	-0.0	-21.97	-18.48	0.0	0.0	20.19	-2.58	0.0	-40.45	17.6	-22.85
3801	0.0	-0.0	-0.0	-22.8	-9.09	-0.0	0.0	15.92	-2.5	0.0	-31.89	13.42	-18.47
3901	0.0	0.0	0.0	-21.71	-15.53	0.0	-0.0	18.91	-2.68	0.0	-37.25	16.24	-21.01
4001	-0.0	0.0	-0.0	-19.92	-14.21	-0.0	0.0	17.58	-2.57	0.0	-34.12	15.01	-19.11
4101	0.0	0.0	-0.0	-19.06	-7.43	-0.0	0.0	16.25	-2.42	0.0	-26.48	13.83	-12.65
4201	0.0	-0.0	-0.0	-23.27	1.0	-0.0	-0.0	9.63	-2.61	0.0	-22.27	7.02	-15.25
4301	0.0	0.0	-0.0	-20.66	-3.0	-0.0	-0.0	13.61	-2.47	0.0	-23.67	11.15	-12.52
4401	0.0	0.0	-0.0	-18.78	-3.53	0.0	-0.0	13.96	-2.41	0.0	-22.31	11.55	-10.76
4501	0.0	0.0	-0.0	-27.12	-5.05	0.0	0.0	17.33	-2.75	0.0	-32.17	14.58	-17.58
4601	0.0	0.0	0.0	-21.42	-21.43	0.0	-0.0	22.82	-2.73	0.0	-42.85	20.09	-22.76
4701	0.0	0.0	-0.0	-21.5	-4.57	0.0	0.0	13.6	-2.56	0.0	-26.07	11.04	-15.03
4801	-0.0	0.0	0.0	-24.42	-7.96	0.0	-0.0	18.18	-2.56	0.0	-32.38	15.62	-16.76
4901	0.0	0.0	0.0	-22.8	-3.43	0.0	0.0	10.79	-2.56	0.0	-26.23	8.24	-17.99
5001	0.0	0.0	0.0	-20.7	-0.77	-0.0	0.0	8.65	-2.22	0.0	-21.47	6.43	-15.05
5101	-0.0	0.0	0.0	-23.56	-5.53	-0.0	-0.0	14.7	-2.58	0.0	-29.09	12.12	-16.98
5201	-0.0	-0.0	0.0	-15.49	-1.18	-0.0	-0.0	8.54	-2.13	0.0	-16.67	6.41	-10.26
5301	-0.0	0.0	-0.0	-20.1	3.88	0.0	-0.0	6.86	-2.45	0.0	-16.22	4.41	-11.81
5401	0.0	-0.0	0.0	-21.71	-33.24	0.0	0.0	26.72	-2.65	0.0	-54.95	24.07	-30.88
5501	-0.0	0.0	-0.0	-19.05	-17.58	-0.0	-0.0	22.06	-2.63	0.0	-36.63	19.43	-17.2
5601	-0.0	-0.0	-0.0	-27.09	-7.36	0.0	0.0	17.31	-2.85	0.0	-34.45	14.46	-19.98
5701	0.0	0.0	0.0	-24.97	-18.43	-0.0	0.0	21.11	-2.81	0.0	-43.4	18.3	-25.1
5801	-0.0	-0.0	-0.0	-20.08	-16.2	-0.0	-0.0	21.17	-2.56	0.0	-36.28	18.62	-17.66
5901	0.0	-0.0	0.0	-23.44	-12.99	-0.0	-0.0	20.65	-2.67	0.0	-36.43	17.98	-18.46
6001	0.0	-0.0	0.0	-22.79	-15.89	-0.0	0.0	23.29	-2.67	0.0	-38.68	20.62	-18.06
6101	-0.0	0.0	-0.0	-25.98	-21.65	-0.0	-0.0	25.83	-2.63	0.0	-47.64	23.2	-24.44
6201	-0.0	0.0	-0.0	-20.8	-18.63	-0.0	-0.0	22.58	-2.72	0.0	-39.43	19.85	-19.58
6301	-0.0	0.0	-0.0	-27.78	-12.97	0.0	0.0	25.38	-2.79	0.0	-40.75	22.59	-18.16
6401	-0.0	0.0	0.0	-21.72	-16.61	-0.0	0.0	19.87	-2.54	0.0	-38.33	17.33	-20.99
6501	-0.0	-0.0	0.0	-19.31	-22.86	0.0	-0.0	27.54	-2.64	0.0	-42.17	24.9	-17.28
6601	-0.0	0.0	0.0	-23.63	-9.29	0.0	-0.0	15.82	-2.79	0.0	-32.92	13.03	-19.89
6701	-0.0	0.0	0.0	-20.44	0.18	-0.0	-0.0	8.3	-2.35	0.0	-20.26	5.95	-14.3
6801	0.0	0.0	0.0	-24.08	-3.8	-0.0	-0.0	11.57	-2.53	0.0	-27.88	9.03	-18.85
6901	-0.0	-0.0	-0.0	-22.39	0.51	-0.0	-0.0	10.5	-2.63	0.0	-21.88	7.87	-14.01
7001	-0.0	0.0	0.0	-15.66	-37.65	0.0	0.0	32.5	-2.5	0.0	-53.31	29.99	-23.32
7101	0.0	0.0	-0.0	-22.54	-13.91	-0.0	-0.0	24.55	-2.51	0.0	-36.44	22.05	-14.4
7201	0.0	-0.0	0.0	-23.54	-2.81	-0.0	-0.0	13.86	-2.48	0.0	-26.35	11.38	-14.97
7301	-0.0	0.0	0.0	-23.04	-13.83	0.0	-0.0	25.1	-2.52	0.0	-36.87	22.58	-14.29
7401	0.0	0.0	0.0	-20.54	-5.19	-0.0	0.0	15.04	-2.58	0.0	-25.73	12.46	-13.27
7501	0.0	0.0	0.0	-22.06	-23.6	0.0	-0.0	28.1	-2.7	0.0	-45.66	25.4	-20.26
7601	0.0	0.0	0.0	-20.12	-15.42	0.0	-0.0	21.43	-2.47	0.0	-35.54	18.96	-16.58
7701	-0.0	0.0	0.0	-17.66	-26.77	0.0	0.0	27.92	-2.41	0.0	-44.43	25.51	-18.92
7801	0.0	0.0	-0.0	-16.75	-26.7	-0.0	-0.0	29.04	-2.52	0.0	-43.45	26.52	-16.93
7901	0.0	0.0	0.0	-22.38	-33.45	-0.0	-0.0	34.27	-2.62	0.0	-55.83	31.65	-24.18
8001	-0.0	0.0	-0.0	-14.36	-18.75	-0.0	0.0	19.94	-2.51	0.0	-33.11	17.44	-15.67
8101	-0.0	0.0	-0.0	-27.25	-2.32	-0.0	-0.0	11.68	-2.72	0.0	-29.57	8.96	-20.61
8201	-0.0	0.0	0.0	-22.02	-24.18	0.0	0.0	29.6	-2.53	0.0	-46.2	27.07	-19.13
8301	0.0	0.0	0.0	-21.62	-2.46	0.0	-0.0	14.98	-2.69	0.0	-24.08	12.29	-11.79
8401	0.0	0.0	0.0	-24.23	-2.32	-0.0	-0.0	13.12	-2.53	0.0	-26.56	10.59	-15.97
8501	-0.0	0.0	0.0	-18.38	-4.63	0.0	-0.0	12.07	-2.19	0.0	-23.01	9.88	-13.13
8601	-0.0	0.0	-0.0	-21.12	-17.19	0.0	0.0	21.87	-2.55	0.0	-38.32	19.32	-19.0
8701	-0.0	-0.0	-0.0	-19.14	-14.92	-0.0	-0.0	17.06	-2.6	0.0	-34.07	14.46	-19.61
8801	0.0	0.0	0.0	-24.91	5.12	-0.0	-0.0	5.76	-2.62	0.0	-19.79	3.13	-16.66
8901	-0.0	-0.0	0.0	-14.89	-3.65	0.0	-0.0	6.59	-1.82	0.0	-18.54	4.77	-13.77
9001	0.0	0.0	-0.0	-26.91	-4.91	0.0	-0.0	14.39	-2.73	0.0	-31.83	11.66	-20.17
9101	-0.0	0.0	0.0	-22.32	-9.81	0.0	-0.0	15.55	-2.61	0.0	-32.13	12.94	-19.2
9201	0.0	0.0	0.0	-22.47	-9.44	0.0	0.0	15.59	-2.47	0.0	-31.91	13.12	-18.79
9301	0.0	0.0	0.0	-26.31	-9.25	-0.0	0.0	17.4	-2.68	0.0	-35.56	14.72	-20.84
9401	0.0	-0.0	0.0	-23.33	-4.71	-0.0	-0.0	14.02	-2.58	0.0	-28.04	11.44	-16.59
9501	0.0	0.0	0.0	-20.42	-5.38	0.0	-0.0	13.25	-2.38	0.0	-25.8	10.87	-14.93
9601	0.0	0.0	0.0	-22.25	-1.8	-0.0	0.0	11.01	-2.51	0.0	-24.05	8.5	-15.55
9701	0.0	-0.0	0.0	-21.72	-8.19	0.0	0.0	17.35	-2.5	0.0	-29.91	14.85	-15.06
9801	0.0	-0.0	0.0	-21.29	-4.55	-0.0	-0.0	12.47	-2.37	0.0	-25.84	10.1	-15.74
9901	-0.0	0.0	0.0	-20.06	-2.46	0.0	-0.0	10.02	-2.3	0.0	-22.52	7.72	-14.79
