# Supplementary material for: A Network Pharmacology Prediction and Molecular Docking-Based Strategy to Explore the Potential Pharmacological Mechanism of Astragalus membranaceus for Glioma
Source: Int J Mol Sci. 2023 Nov 14;24(22):16306. doi: 10.3390/ijms242216306 (PMC10671347; doi:10.3390/ijms242216306)
Supplement: Supplementary file 1 [file ijms-24-16306-s001.zip › Table S21 7baa MMGBSA.csv]

GENERALIZED BORN:
Complex Energy Terms
Frame #	BOND	ANGLE	DIHED	VDWAALS	EEL	1-4 VDW	1-4 EEL	EGB	ESURF	GGAS	GSOLV	TOTAL
1	739.09	1849.03	3092.04	-1913.44	-16463.22	883.29	10062.23	-4356.75	97.06	-1750.98	-4259.69	-6010.67
101	719.29	1862.76	3056.97	-1892.99	-16210.21	883.93	10047.57	-4555.47	101.88	-1532.68	-4453.59	-5986.27
201	706.79	1868.24	3086.73	-1891.85	-16056.04	904.44	10062.37	-4714.4	103.89	-1319.33	-4610.51	-5929.84
301	748.72	1809.84	3053.82	-1881.85	-16256.74	901.49	10020.22	-4469.95	101.36	-1604.5	-4368.59	-5973.09
401	769.44	1846.9	3029.22	-1859.25	-16230.23	862.84	9991.37	-4549.69	105.0	-1589.7	-4444.69	-6034.39
501	739.99	1850.45	3058.38	-1862.75	-16240.46	912.32	10086.72	-4621.54	104.04	-1455.35	-4517.5	-5972.85
601	738.24	1864.3	3050.46	-1841.43	-16316.89	895.35	10019.72	-4499.14	103.23	-1590.26	-4395.91	-5986.17
701	758.52	1843.82	3063.98	-1873.2	-16495.14	894.41	10065.31	-4317.81	102.61	-1742.3	-4215.21	-5957.51
801	764.83	1859.88	3054.29	-1856.4	-16502.11	889.12	10097.52	-4337.05	101.69	-1692.87	-4235.36	-5928.23
901	767.42	1856.76	3051.19	-1863.86	-16351.97	881.76	10088.35	-4499.09	102.9	-1570.36	-4396.19	-5966.55
1001	758.09	1884.28	3032.62	-1854.29	-16337.74	896.85	10070.18	-4506.27	103.12	-1550.0	-4403.15	-5953.15
1101	725.51	1849.84	3057.69	-1840.84	-16298.98	882.17	10084.44	-4512.82	104.72	-1540.18	-4408.09	-5948.27
1201	756.08	1774.41	3036.54	-1857.11	-16145.58	909.36	9997.17	-4584.5	103.29	-1529.13	-4481.21	-6010.34
1301	752.64	1842.92	3061.85	-1862.6	-16318.06	907.85	10091.78	-4549.12	101.38	-1523.62	-4447.74	-5971.36
1401	770.04	1827.55	3031.88	-1883.94	-16318.9	868.35	10061.8	-4554.07	102.56	-1643.21	-4451.51	-6094.72
1501	797.48	1857.21	3036.45	-1859.67	-16408.9	895.26	10146.11	-4543.79	104.71	-1536.07	-4439.08	-5975.15
1601	764.49	1844.14	3054.91	-1876.83	-16216.92	894.99	10123.95	-4698.58	105.37	-1411.27	-4593.21	-6004.48
1701	761.65	1907.59	3020.28	-1878.06	-16110.88	888.89	10026.41	-4687.42	103.5	-1384.12	-4583.92	-5968.05
1801	762.63	1860.65	3022.12	-1851.81	-16094.44	876.21	10039.38	-4724.8	104.14	-1385.26	-4620.65	-6005.91
1901	795.32	1919.09	3088.36	-1847.47	-16208.48	862.15	10067.55	-4646.67	102.88	-1323.49	-4543.78	-5867.27
2001	756.6	1842.86	3064.98	-1846.36	-16419.47	895.6	10132.65	-4538.01	101.65	-1573.13	-4436.36	-6009.49
2101	781.29	1865.27	3094.9	-1906.89	-16470.92	861.39	10148.34	-4427.56	101.41	-1626.63	-4326.16	-5952.79
2201	792.09	1883.44	3057.35	-1882.29	-16210.35	861.55	10124.53	-4628.81	102.26	-1373.67	-4526.55	-5900.23
2301	711.31	1847.49	3029.54	-1865.94	-16184.58	898.0	10039.72	-4628.72	102.57	-1524.47	-4526.15	-6050.62
2401	747.46	1799.12	3042.08	-1865.07	-16457.14	909.31	10102.72	-4437.58	104.24	-1721.52	-4333.34	-6054.86
2501	703.89	1865.44	3033.48	-1855.32	-16366.38	897.68	10142.23	-4554.05	104.59	-1578.97	-4449.47	-6028.44
2601	717.62	1802.75	2994.37	-1840.37	-16590.64	918.17	10095.2	-4275.72	102.18	-1902.89	-4173.54	-6076.43
2701	741.38	1869.38	3051.19	-1896.75	-16320.13	883.12	10038.53	-4505.12	102.53	-1633.28	-4402.58	-6035.86
2801	751.21	1814.75	3053.0	-1865.3	-16414.38	891.92	10144.79	-4534.36	104.31	-1624.02	-4430.05	-6054.07
2901	802.78	1872.96	3037.51	-1863.55	-16581.55	897.21	10137.8	-4365.87	100.83	-1696.85	-4265.04	-5961.9
3001	805.89	1881.15	3069.94	-1883.54	-16549.21	908.99	10098.63	-4332.53	101.6	-1668.14	-4230.93	-5899.07
3101	745.58	1851.82	3034.04	-1840.84	-16519.48	884.73	10124.02	-4451.65	100.03	-1720.12	-4351.63	-6071.75
3201	704.71	1835.95	3029.4	-1880.35	-16673.63	915.46	10195.74	-4310.73	103.14	-1872.72	-4207.59	-6080.31
3301	721.6	1868.68	3049.8	-1862.99	-16439.48	888.16	10051.0	-4428.92	103.39	-1723.24	-4325.54	-6048.77
3401	767.21	1853.42	3029.26	-1863.22	-16636.18	887.1	10091.54	-4268.29	100.59	-1870.87	-4167.7	-6038.56
3501	748.58	1888.97	3025.56	-1860.45	-16421.23	862.43	10067.41	-4458.03	101.25	-1688.73	-4356.78	-6045.51
3601	713.33	1857.23	3061.68	-1910.74	-16450.65	884.49	10217.13	-4540.21	98.76	-1627.53	-4441.45	-6068.98
3701	765.02	1845.89	3037.09	-1910.6	-16286.93	891.33	10154.76	-4614.72	99.46	-1503.44	-4515.26	-6018.7
3801	726.53	1795.91	3051.56	-1888.05	-16404.83	881.37	10202.02	-4553.94	103.06	-1635.49	-4450.87	-6086.36
3901	772.46	1818.34	3065.68	-1889.17	-16546.43	867.11	10130.09	-4377.91	102.09	-1781.91	-4275.82	-6057.73
4001	735.34	1806.86	3069.31	-1867.55	-16531.82	878.65	10159.12	-4424.02	102.91	-1750.08	-4321.11	-6071.19
4101	718.89	1806.46	3076.44	-1852.22	-16600.47	868.78	10108.43	-4307.05	102.16	-1873.7	-4204.89	-6078.59
4201	763.49	1861.06	3037.08	-1863.11	-16616.22	872.09	10100.47	-4332.95	101.93	-1845.14	-4231.01	-6076.15
4301	762.69	1855.93	3045.08	-1868.61	-16595.69	886.46	10098.96	-4313.02	101.67	-1815.19	-4211.35	-6026.54
4401	737.06	1927.54	3069.65	-1897.21	-16636.6	867.88	10129.33	-4287.13	101.4	-1802.34	-4185.73	-5988.07
4501	779.38	1862.61	3031.26	-1890.09	-16524.36	866.22	10080.81	-4326.1	102.62	-1794.17	-4223.48	-6017.65
4601	767.35	1824.21	3040.26	-1891.69	-16632.3	890.86	10128.47	-4280.04	102.29	-1872.85	-4177.75	-6050.6
4701	774.38	1877.61	3035.65	-1861.85	-16569.95	881.49	10064.71	-4238.0	103.21	-1797.95	-4134.8	-5932.75
4801	747.37	1836.42	3048.76	-1877.64	-16572.94	892.09	10049.5	-4238.47	101.16	-1876.45	-4137.31	-6013.75
4901	775.53	1818.08	3044.45	-1858.83	-16694.05	863.43	10041.82	-4179.56	102.67	-2009.55	-4076.89	-6086.44
5001	770.47	1780.42	3014.15	-1891.68	-16812.18	893.65	10111.73	-4098.61	101.46	-2133.44	-3997.15	-6130.59
5101	711.37	1839.71	3022.25	-1845.68	-16536.05	892.98	10075.66	-4350.44	103.29	-1839.76	-4247.15	-6086.91
5201	766.74	1873.95	3013.8	-1892.01	-16702.1	887.0	10013.61	-4172.34	101.37	-2039.02	-4070.96	-6109.98
5301	724.9	1870.76	3045.05	-1859.64	-16509.23	914.49	10049.18	-4325.17	103.61	-1764.47	-4221.55	-5986.03
5401	761.92	1897.76	3028.14	-1876.84	-16732.67	909.78	10067.74	-4166.13	99.33	-1944.15	-4066.8	-6010.95
5501	771.37	1886.66	3057.73	-1846.21	-16536.56	871.5	10058.33	-4322.6	102.36	-1737.19	-4220.24	-5957.43
5601	755.38	1778.9	3041.49	-1904.46	-16496.38	886.53	10057.88	-4333.97	98.48	-1880.65	-4235.49	-6116.14
5701	768.56	1785.42	3028.62	-1856.08	-16662.38	899.12	10075.5	-4198.01	103.62	-1961.24	-4094.38	-6055.62
5801	761.18	1878.1	3061.9	-1879.66	-16582.7	878.62	10158.72	-4395.92	104.87	-1723.85	-4291.06	-6014.9
5901	739.62	1797.82	3062.05	-1892.38	-16717.08	875.55	10171.07	-4252.46	99.16	-1963.36	-4153.31	-6116.67
6001	758.98	1842.7	3058.62	-1879.08	-16790.38	887.61	10139.34	-4193.41	99.97	-1982.21	-4093.44	-6075.65
6101	734.45	1855.98	3068.08	-1896.06	-16715.62	875.97	10106.5	-4214.39	100.4	-1970.69	-4113.99	-6084.68
6201	723.03	1834.95	3072.51	-1860.23	-16643.85	907.0	10197.42	-4396.71	103.66	-1769.18	-4293.05	-6062.23
6301	720.14	1820.27	3082.28	-1877.06	-16427.0	891.13	10138.43	-4471.66	100.77	-1651.8	-4370.89	-6022.69
6401	746.72	1870.69	3070.98	-1874.41	-16569.37	876.85	10114.18	-4366.9	101.79	-1764.37	-4265.1	-6029.47
6501	765.74	1780.21	3051.15	-1855.27	-16598.24	895.66	10141.22	-4367.04	103.28	-1819.53	-4263.76	-6083.29
6601	755.24	1892.4	3066.58	-1898.76	-16496.99	894.75	10052.56	-4345.8	101.32	-1734.22	-4244.48	-5978.71
6701	745.8	1858.38	3035.69	-1882.01	-16584.96	884.68	10127.68	-4300.04	103.35	-1814.74	-4196.68	-6011.42
6801	776.92	1785.65	3081.42	-1870.7	-16744.33	872.57	10165.94	-4200.95	99.55	-1932.52	-4101.4	-6033.92
6901	773.47	1808.4	3064.17	-1864.94	-16686.8	879.34	10074.22	-4194.23	99.94	-1952.15	-4094.29	-6046.43
7001	726.9	1802.02	3029.77	-1886.3	-16793.86	894.33	10061.5	-4060.13	98.2	-2165.65	-3961.93	-6127.58
7101	736.57	1776.91	3056.39	-1886.06	-16646.92	897.97	10106.78	-4229.78	101.74	-1958.36	-4128.04	-6086.4
7201	760.69	1781.8	3041.08	-1865.61	-16590.7	877.47	10110.49	-4333.74	101.01	-1884.79	-4232.73	-6117.53
7301	773.14	1809.71	3046.01	-1876.7	-16514.89	886.71	10082.71	-4336.51	101.59	-1793.31	-4234.92	-6028.22
7401	748.33	1797.18	3051.76	-1852.14	-16553.14	894.36	10106.76	-4342.06	103.37	-1806.89	-4238.69	-6045.59
7501	768.43	1882.83	3025.55	-1887.87	-16517.52	872.48	10059.26	-4306.54	101.17	-1796.85	-4205.37	-6002.22
7601	740.98	1810.8	3028.51	-1876.71	-16685.22	897.35	10115.79	-4228.92	101.21	-1968.5	-4127.71	-6096.21
7701	762.71	1835.34	3058.29	-1869.71	-16411.3	894.6	10020.88	-4410.91	101.95	-1709.19	-4308.96	-6018.15
7801	754.04	1817.9	3010.95	-1925.74	-16582.94	896.45	10149.71	-4311.05	101.02	-1879.64	-4210.03	-6089.67
7901	752.93	1815.47	3036.96	-1895.72	-16805.53	878.69	10101.42	-4084.84	96.55	-2115.76	-3988.3	-6104.06
8001	728.8	1869.48	3024.47	-1876.79	-16668.15	879.74	10073.75	-4186.54	100.84	-1968.7	-4085.7	-6054.4
8101	771.82	1833.61	3063.5	-1875.32	-16845.44	887.26	10134.6	-4115.83	99.84	-2029.97	-4016.0	-6045.97
8201	770.64	1843.0	3055.54	-1879.46	-16584.93	885.15	10104.63	-4348.25	99.44	-1805.43	-4248.81	-6054.24
8301	726.72	1869.89	3052.79	-1889.44	-16529.54	881.12	10111.1	-4338.68	101.73	-1777.36	-4236.96	-6014.31
8401	772.46	1828.32	3043.22	-1889.73	-16597.22	875.77	10049.09	-4229.67	99.24	-1918.09	-4130.43	-6048.52
8501	725.02	1829.69	3047.19	-1884.34	-16594.3	874.78	10064.6	-4248.1	100.72	-1937.35	-4147.38	-6084.73
8601	724.46	1841.24	3047.48	-1885.61	-16672.74	896.21	10149.84	-4245.34	99.67	-1899.11	-4145.67	-6044.78
8701	744.39	1800.35	3054.4	-1851.29	-16753.38	912.98	10153.41	-4198.09	100.12	-1939.13	-4097.97	-6037.1
8801	738.3	1857.02	3071.75	-1901.65	-16818.05	908.23	10169.58	-4181.46	97.84	-1974.81	-4083.62	-6058.43
8901	747.98	1776.64	3030.12	-1829.17	-16688.44	891.13	10136.63	-4282.39	102.69	-1935.12	-4179.7	-6114.82
9001	762.41	1807.76	3053.35	-1853.39	-16665.09	896.91	10087.19	-4237.56	98.73	-1910.87	-4138.83	-6049.7
9101	757.49	1853.84	3016.11	-1891.31	-16611.38	886.81	10032.22	-4199.43	99.07	-1956.22	-4100.36	-6056.57
9201	776.2	1838.32	3059.65	-1899.24	-16635.83	872.63	10114.39	-4281.38	99.46	-1873.87	-4181.92	-6055.79
9301	760.3	1824.93	3066.99	-1899.64	-16760.85	875.27	10119.41	-4190.97	98.24	-2013.58	-4092.72	-6106.3
9401	765.2	1825.28	3069.67	-1886.46	-16823.25	872.73	10067.21	-4076.54	97.83	-2109.62	-3978.71	-6088.34
9501	746.76	1915.51	3065.95	-1885.3	-16474.41	879.98	10047.48	-4397.27	100.57	-1704.04	-4296.7	-6000.75
9601	747.4	1891.99	3041.27	-1905.17	-16612.83	885.8	10032.39	-4220.79	99.81	-1919.15	-4120.98	-6040.12
9701	740.57	1834.03	3044.33	-1907.21	-16616.79	895.83	10164.23	-4263.07	98.53	-1845.01	-4164.53	-6009.55
9801	727.06	1889.28	3041.92	-1879.01	-16708.9	873.11	10104.71	-4215.46	99.7	-1951.83	-4115.77	-6067.59
9901	754.13	1885.13	3022.91	-1878.35	-16519.16	886.47	9996.91	-4279.25	101.72	-1851.94	-4177.53	-6029.47
Receptor Energy Terms
Frame #	BOND	ANGLE	DIHED	VDWAALS	EEL	1-4 VDW	1-4 EEL	EGB	ESURF	GGAS	GSOLV	TOTAL
1	713.87	1791.02	3043.03	-1886.78	-16465.56	857.68	10072.5	-4370.84	96.79	-1874.25	-4274.05	-6148.3
101	694.79	1802.95	3011.04	-1862.76	-16208.79	860.38	10046.4	-4568.37	101.7	-1655.98	-4466.67	-6122.64
201	686.05	1818.71	3037.79	-1864.66	-16059.05	877.58	10061.37	-4724.52	103.36	-1442.21	-4621.16	-6063.37
301	727.12	1754.53	3003.79	-1839.32	-16259.66	876.64	10035.26	-4492.44	101.89	-1701.64	-4390.55	-6092.19
401	742.02	1786.78	2980.34	-1820.15	-16235.43	841.23	9995.46	-4562.8	104.9	-1709.73	-4457.9	-6167.63
501	724.72	1790.82	3007.99	-1835.47	-16252.09	885.1	10095.79	-4628.8	102.93	-1583.14	-4525.87	-6109.01
601	718.87	1808.87	3003.18	-1825.0	-16316.99	869.08	10027.18	-4511.0	101.96	-1714.81	-4409.04	-6123.85
701	740.88	1789.53	3010.31	-1850.45	-16505.54	870.2	10072.51	-4319.78	100.77	-1872.56	-4219.0	-6091.57
801	743.96	1802.78	3005.55	-1829.88	-16524.43	864.03	10109.4	-4340.88	101.0	-1828.6	-4239.88	-6068.48
901	734.83	1803.19	3000.28	-1831.31	-16358.35	859.11	10094.46	-4511.89	102.35	-1697.79	-4409.54	-6107.33
1001	737.92	1819.06	2985.93	-1825.39	-16351.86	872.47	10075.91	-4505.4	101.35	-1685.96	-4404.05	-6090.02
1101	702.46	1793.8	3008.69	-1821.11	-16307.99	856.31	10089.92	-4511.07	102.44	-1677.93	-4408.63	-6086.55
1201	730.74	1720.83	2988.77	-1834.36	-16161.33	883.76	9999.66	-4575.2	101.61	-1671.91	-4473.6	-6145.51
1301	729.66	1780.99	3013.52	-1844.21	-16324.19	880.5	10094.45	-4549.44	98.93	-1669.28	-4450.51	-6119.79
1401	747.66	1775.94	2981.26	-1866.99	-16340.81	843.12	10065.9	-4533.1	99.89	-1793.93	-4433.21	-6227.14
1501	774.52	1793.11	2988.09	-1835.17	-16418.51	872.54	10148.99	-4537.29	102.56	-1676.43	-4434.72	-6111.16
1601	737.77	1786.9	3007.35	-1858.34	-16223.5	871.86	10130.46	-4692.41	102.45	-1547.49	-4589.96	-6137.45
1701	739.54	1851.33	2973.74	-1860.45	-16119.44	862.32	10029.84	-4681.61	101.06	-1523.13	-4580.54	-6103.67
1801	747.83	1806.42	2973.35	-1843.97	-16081.53	848.97	10041.96	-4734.41	101.7	-1506.99	-4632.72	-6139.7
1901	775.33	1865.43	3038.74	-1839.44	-16203.43	835.24	10069.81	-4645.7	100.16	-1458.32	-4545.54	-6003.87
2001	739.56	1788.32	3016.67	-1830.13	-16410.14	870.04	10134.79	-4545.53	98.96	-1690.88	-4446.57	-6137.45
2101	752.4	1804.11	3046.42	-1894.95	-16454.98	836.19	10155.99	-4438.85	98.76	-1754.82	-4340.09	-6094.91
2201	763.67	1829.98	3004.95	-1856.76	-16228.39	838.72	10132.6	-4625.26	100.69	-1515.22	-4524.58	-6039.8
2301	687.8	1792.82	2981.19	-1840.35	-16201.03	872.08	10043.84	-4625.58	100.75	-1663.66	-4524.82	-6188.48
2401	721.1	1738.95	2992.91	-1842.25	-16480.25	884.02	10112.13	-4427.9	102.21	-1873.39	-4325.69	-6199.09
2501	685.47	1808.91	2984.16	-1838.03	-16377.37	871.83	10143.47	-4552.38	102.5	-1721.56	-4449.88	-6171.43
2601	683.03	1739.84	2948.51	-1813.83	-16581.67	895.3	10101.18	-4286.66	100.82	-2027.63	-4185.84	-6213.47
2701	722.08	1808.0	3004.1	-1869.26	-16334.88	858.86	10044.43	-4501.5	101.71	-1766.66	-4399.79	-6166.45
2801	724.7	1762.16	3006.91	-1844.99	-16420.42	871.31	10153.95	-4535.75	102.69	-1746.39	-4433.06	-6179.45
2901	770.78	1821.25	2992.37	-1850.55	-16563.47	875.18	10138.17	-4375.12	99.25	-1816.26	-4275.86	-6092.13
3001	782.66	1814.32	3021.03	-1867.73	-16536.27	881.6	10100.36	-4340.01	99.82	-1804.04	-4240.18	-6044.22
3101	728.3	1794.04	2986.97	-1818.61	-16510.32	859.03	10122.17	-4459.92	98.57	-1838.42	-4361.35	-6199.77
3201	689.18	1777.93	2979.71	-1863.45	-16656.24	889.67	10199.46	-4320.61	101.28	-1983.73	-4219.33	-6203.06
3301	702.87	1803.6	2999.49	-1834.68	-16467.43	862.66	10070.85	-4421.35	101.94	-1862.65	-4319.41	-6182.06
3401	740.36	1800.53	2981.89	-1840.97	-16646.71	862.14	10093.06	-4268.55	98.71	-2009.71	-4169.84	-6179.55
3501	728.72	1832.03	2976.94	-1838.04	-16414.4	836.4	10071.42	-4468.85	99.48	-1806.93	-4369.37	-6176.3
3601	687.42	1796.14	3013.47	-1883.59	-16455.56	860.6	10226.99	-4542.41	96.85	-1754.55	-4445.57	-6200.11
3701	742.27	1793.47	2992.29	-1888.88	-16289.68	868.07	10160.54	-4615.1	97.64	-1621.94	-4517.46	-6139.4
3801	702.64	1735.05	3003.3	-1866.26	-16414.32	855.4	10204.25	-4550.73	100.97	-1779.94	-4449.76	-6229.7
3901	753.95	1766.83	3017.88	-1869.27	-16548.48	839.49	10132.41	-4376.76	100.03	-1907.19	-4276.73	-6183.92
4001	712.07	1750.34	3019.98	-1847.38	-16539.21	853.88	10165.66	-4425.22	100.98	-1884.65	-4324.24	-6208.89
4101	703.24	1748.43	3028.19	-1832.8	-16611.44	841.05	10110.97	-4303.69	99.79	-2012.36	-4203.89	-6216.25
4201	734.81	1794.73	2987.51	-1842.89	-16642.03	848.47	10111.9	-4322.8	100.17	-2007.5	-4222.62	-6230.12
4301	739.85	1795.17	2996.72	-1851.46	-16618.07	861.62	10110.59	-4305.01	99.35	-1965.58	-4205.66	-6171.24
4401	713.73	1870.01	3021.27	-1880.81	-16652.93	843.16	10134.67	-4281.21	99.2	-1950.9	-4182.01	-6132.91
4501	756.66	1798.89	2982.57	-1862.72	-16543.96	841.68	10087.13	-4320.2	100.93	-1939.76	-4219.27	-6159.03
4601	737.67	1767.28	2989.96	-1875.82	-16622.11	867.7	10129.93	-4284.19	100.48	-2005.4	-4183.72	-6189.12
4701	751.43	1819.68	2989.1	-1847.9	-16578.48	857.72	10065.84	-4234.32	100.99	-1942.6	-4133.33	-6075.93
4801	730.36	1787.99	3001.7	-1862.68	-16579.83	863.72	10051.64	-4237.27	99.22	-2007.08	-4138.05	-6145.13
4901	748.63	1766.48	2996.09	-1837.19	-16704.26	839.61	10045.14	-4174.11	100.21	-2145.51	-4073.89	-6219.41
5001	749.71	1719.62	2963.98	-1874.03	-16823.84	867.54	10113.1	-4088.51	98.82	-2283.93	-3989.69	-6273.61
5101	696.15	1784.62	2972.43	-1825.11	-16543.22	867.86	10077.24	-4348.68	101.09	-1970.03	-4247.59	-6217.62
5201	742.42	1821.79	2963.97	-1884.6	-16715.45	861.24	10016.02	-4162.9	98.03	-2194.61	-4064.87	-6259.48
5301	707.41	1819.47	2996.59	-1848.81	-16538.04	887.91	10060.06	-4310.92	101.17	-1915.39	-4209.75	-6125.14
5401	734.38	1846.5	2977.88	-1858.38	-16722.18	886.34	10069.78	-4173.92	97.9	-2065.69	-4076.01	-6141.7
5501	750.69	1822.62	3008.55	-1825.42	-16536.54	845.63	10058.77	-4328.64	100.67	-1875.7	-4227.97	-6103.67
5601	735.6	1727.83	2995.6	-1876.4	-16514.39	861.34	10069.29	-4329.41	97.13	-2001.14	-4232.28	-6233.41
5701	742.4	1730.7	2978.56	-1833.92	-16666.34	873.71	10086.18	-4201.64	102.05	-2088.7	-4099.6	-6188.3
5801	739.97	1818.87	3011.55	-1862.97	-16589.35	850.45	10167.67	-4394.54	102.97	-1863.81	-4291.58	-6155.38
5901	721.82	1747.18	3014.52	-1872.44	-16732.39	850.14	10185.39	-4252.49	97.27	-2085.78	-4155.23	-6241.0
6001	732.45	1782.22	3008.73	-1856.34	-16798.68	865.79	10149.59	-4193.28	98.27	-2116.24	-4095.01	-6211.25
6101	714.55	1799.84	3018.26	-1871.5	-16713.91	848.99	10108.31	-4218.72	98.84	-2095.46	-4119.87	-6215.33
6201	709.44	1783.48	3023.72	-1844.06	-16646.85	879.03	10203.35	-4399.41	102.1	-1891.9	-4297.3	-6189.21
6301	696.23	1760.58	3032.73	-1854.64	-16431.87	865.51	10144.11	-4476.25	99.19	-1787.34	-4377.06	-6164.41
6401	728.5	1818.91	3023.48	-1853.53	-16568.9	851.5	10116.95	-4368.1	99.88	-1883.08	-4268.23	-6151.31
6501	740.31	1725.8	2999.92	-1838.7	-16589.29	870.31	10141.67	-4373.91	101.17	-1949.99	-4272.75	-6222.73
6601	730.7	1832.49	3018.39	-1877.87	-16508.29	870.92	10058.0	-4341.7	99.68	-1875.66	-4242.01	-6117.67
6701	723.96	1806.84	2987.27	-1866.14	-16605.14	858.7	10127.05	-4289.91	100.73	-1967.46	-4189.18	-6156.64
6801	753.85	1736.12	3033.84	-1848.94	-16757.85	850.35	10168.81	-4195.04	97.54	-2063.8	-4097.5	-6161.3
6901	756.59	1759.54	3014.33	-1848.79	-16707.92	853.01	10078.7	-4186.32	97.85	-2094.53	-4088.46	-6182.99
7001	703.79	1739.98	2978.0	-1869.58	-16776.96	870.39	10064.63	-4069.51	96.26	-2289.74	-3973.25	-6262.99
7101	719.05	1716.85	3010.29	-1866.53	-16653.52	872.78	10114.25	-4232.92	99.78	-2086.83	-4133.15	-6219.98
7201	735.28	1735.59	2994.47	-1844.74	-16613.01	854.21	10120.98	-4326.24	98.92	-2017.21	-4227.32	-6244.53
7301	754.58	1754.79	2998.17	-1856.14	-16525.73	862.28	10092.58	-4338.44	99.84	-1919.46	-4238.6	-6158.07
7401	727.54	1744.75	3003.98	-1829.91	-16569.53	868.95	10112.58	-4336.6	100.93	-1941.64	-4235.67	-6177.31
7501	739.73	1817.54	2974.89	-1860.48	-16513.47	847.38	10065.13	-4312.1	99.45	-1929.27	-4212.65	-6141.93
7601	721.65	1761.17	2978.87	-1855.72	-16691.71	871.29	10124.88	-4231.92	99.24	-2089.57	-4132.68	-6222.25
7701	742.6	1784.93	3011.66	-1855.22	-16403.25	868.4	10023.4	-4416.7	99.97	-1827.48	-4316.73	-6144.21
7801	730.55	1766.18	2964.03	-1909.61	-16573.37	872.74	10152.2	-4317.25	98.98	-1997.26	-4218.27	-6215.53
7901	729.0	1759.69	2987.57	-1875.74	-16794.67	853.11	10105.84	-4097.09	94.99	-2235.2	-4002.1	-6237.29
8001	708.97	1805.38	2978.16	-1862.74	-16669.68	856.82	10079.39	-4186.65	98.71	-2103.7	-4087.94	-6191.64
8101	745.86	1779.91	3015.74	-1848.77	-16868.35	864.02	10148.08	-4111.04	98.13	-2163.52	-4012.91	-6176.43
8201	750.18	1787.14	3008.12	-1860.56	-16580.69	859.31	10107.73	-4357.55	97.69	-1928.78	-4259.86	-6188.64
8301	695.79	1814.78	3005.92	-1869.64	-16544.12	859.71	10114.43	-4331.59	99.53	-1923.12	-4232.06	-6155.18
8401	753.24	1771.59	2992.69	-1868.25	-16616.26	848.1	10057.18	-4225.28	97.22	-2061.72	-4128.06	-6189.78
8501	707.55	1780.64	3001.3	-1871.82	-16612.47	850.41	10072.7	-4240.8	98.02	-2071.69	-4142.78	-6214.46
8601	705.13	1784.76	2997.93	-1866.47	-16675.32	868.91	10152.33	-4248.12	97.82	-2032.73	-4150.3	-6183.04
8701	719.65	1744.54	3005.93	-1834.72	-16761.49	889.57	10161.76	-4196.08	97.93	-2074.78	-4098.15	-6172.93
8801	711.22	1800.8	3022.82	-1876.49	-16844.81	885.06	10176.9	-4167.41	95.98	-2124.5	-4071.43	-6195.93
8901	722.62	1728.39	2982.88	-1823.68	-16705.61	866.83	10141.76	-4271.72	99.38	-2086.82	-4172.34	-6259.16
9001	738.59	1748.98	3005.77	-1832.7	-16683.59	869.21	10093.35	-4234.48	97.13	-2060.39	-4137.36	-6197.74
9101	732.49	1801.32	2968.09	-1869.63	-16627.29	863.38	10044.05	-4195.52	97.34	-2087.59	-4098.18	-6185.77
9201	753.38	1780.17	3011.45	-1876.47	-16643.03	847.93	10114.73	-4277.07	97.37	-2011.84	-4179.71	-6191.55
9301	732.76	1767.51	3021.79	-1871.8	-16770.38	854.88	10122.72	-4189.02	96.47	-2142.52	-4092.55	-6235.07
9401	746.49	1769.97	3021.09	-1868.76	-16844.43	847.46	10080.05	-4071.91	95.93	-2248.13	-3975.98	-6224.12
9501	717.87	1855.65	3019.98	-1866.1	-16493.75	858.45	10058.01	-4390.98	97.97	-1849.89	-4293.01	-6142.9
9601	722.16	1825.37	2995.45	-1882.61	-16636.42	859.72	10041.54	-4211.21	97.46	-2074.79	-4113.75	-6188.54
9701	716.06	1773.18	2997.27	-1887.07	-16625.71	871.18	10165.46	-4261.61	96.12	-1989.63	-4165.49	-6155.12
9801	706.07	1840.95	2991.71	-1859.23	-16723.45	846.2	10108.98	-4210.28	97.18	-2088.75	-4113.11	-6201.86
9901	723.92	1833.85	2974.1	-1863.47	-16532.83	862.31	9999.7	-4271.15	98.94	-2002.43	-4172.21	-6174.64
Ligand Energy Terms
Frame #	BOND	ANGLE	DIHED	VDWAALS	EEL	1-4 VDW	1-4 EEL	EGB	ESURF	GGAS	GSOLV	TOTAL
1	25.22	58.01	49.02	4.12	18.83	25.62	-10.28	-22.62	4.85	170.53	-17.77	152.77
101	24.5	59.81	45.93	3.5	10.58	23.55	1.17	-22.27	4.83	169.03	-17.44	151.59
201	20.74	49.53	48.94	3.25	12.27	26.86	1.0	-23.64	4.83	162.59	-18.8	143.79
301	21.6	55.31	50.03	-2.95	32.57	24.85	-15.04	-27.54	4.86	166.37	-22.68	143.68
401	27.42	60.12	48.88	-1.91	18.35	21.61	-4.09	-24.29	4.83	170.37	-19.46	150.91
501	15.27	59.63	50.39	3.97	18.54	27.22	-9.06	-21.48	4.85	165.95	-16.64	149.31
601	19.37	55.43	47.27	10.48	17.22	26.27	-7.46	-21.63	4.83	168.58	-16.79	151.79
701	17.63	54.28	53.67	4.45	14.91	24.22	-7.2	-20.44	4.87	161.96	-15.58	146.39
801	20.87	57.1	48.74	3.83	20.69	25.09	-11.87	-21.97	4.88	164.45	-17.09	147.36
901	32.59	53.57	50.9	0.57	15.73	22.64	-6.12	-24.12	4.85	169.88	-19.27	150.61
1001	20.17	65.22	46.69	-2.38	16.35	24.38	-5.73	-25.48	4.89	164.7	-20.6	144.11
1101	23.05	56.04	49.0	2.78	15.16	25.86	-5.48	-24.22	4.83	166.42	-19.38	147.04
1201	25.34	53.58	47.77	3.08	12.63	25.6	-2.49	-23.76	4.83	165.5	-18.93	146.57
1301	22.98	61.93	48.33	-0.72	13.79	27.35	-2.67	-22.48	4.82	171.0	-17.66	153.34
1401	22.39	51.62	50.62	0.76	14.14	25.23	-4.09	-25.03	4.87	160.67	-20.16	140.51
1501	22.96	64.1	48.36	-2.12	13.85	22.72	-2.89	-23.79	4.85	166.99	-18.94	148.05
1601	26.72	57.23	47.56	0.47	13.43	23.13	-6.51	-24.74	4.86	162.02	-19.88	142.14
1701	22.11	56.25	46.54	4.31	13.29	26.57	-3.42	-23.93	4.81	165.65	-19.12	146.53
1801	14.8	54.24	48.77	7.8	13.09	27.24	-2.58	-22.38	4.85	163.36	-17.54	145.82
1901	19.99	53.66	49.61	7.66	11.6	26.91	-2.26	-23.96	4.82	167.17	-19.14	148.04
2001	17.04	54.53	48.31	2.02	14.78	25.56	-2.14	-24.39	4.84	160.11	-19.55	140.57
2101	28.89	61.16	48.47	4.71	14.06	25.19	-7.65	-23.44	4.89	174.84	-18.55	156.29
2201	28.42	53.45	52.4	3.42	22.47	22.84	-8.07	-24.68	4.83	174.94	-19.86	155.08
2301	23.51	54.67	48.35	-1.59	19.66	25.92	-4.12	-23.72	4.81	166.41	-18.91	147.5
2401	26.36	60.17	49.18	1.23	22.54	25.29	-9.42	-24.17	4.86	175.36	-19.32	156.04
2501	18.42	56.53	49.32	3.2	16.13	25.84	-1.23	-22.44	4.85	168.21	-17.59	150.62
2601	34.59	62.91	45.86	-3.3	17.41	22.86	-5.97	-23.83	4.83	174.36	-19.0	155.36
2701	19.3	61.38	47.09	2.7	21.32	24.27	-5.9	-24.53	4.84	170.15	-19.69	150.46
2801	26.51	52.58	46.1	1.45	22.42	20.6	-9.16	-24.54	4.81	160.5	-19.73	140.77
2901	32.0	51.71	45.13	5.59	20.15	22.02	-0.37	-26.56	4.83	176.24	-21.73	154.51
3001	23.23	66.84	48.91	2.48	20.13	27.39	-1.73	-24.25	4.85	187.26	-19.39	167.86
3101	17.28	57.78	47.07	1.32	20.94	25.69	1.86	-24.58	4.85	171.94	-19.73	152.22
3201	15.53	58.02	49.7	0.22	18.87	25.79	-3.73	-24.54	4.82	164.4	-19.72	144.68
3301	18.73	65.08	50.31	0.77	32.58	25.5	-19.85	-24.99	4.81	173.11	-20.17	152.94
3401	26.85	52.89	47.37	2.72	20.22	24.96	-1.51	-24.52	4.8	173.5	-19.72	153.78
3501	19.86	56.94	48.63	0.25	18.95	26.03	-4.01	-24.24	4.84	166.64	-19.41	147.23
3601	25.91	61.1	48.21	-4.35	21.77	23.9	-9.86	-22.24	4.82	166.67	-17.42	149.25
3701	22.75	52.43	44.8	0.26	21.23	23.26	-5.78	-25.09	4.84	158.95	-20.25	138.7
3801	23.89	60.86	48.25	1.01	18.58	25.97	-2.23	-23.18	4.83	176.34	-18.35	157.99
3901	18.51	51.52	47.8	1.82	17.59	27.62	-2.32	-24.78	4.85	162.53	-19.93	142.6
4001	23.27	56.52	49.33	-0.25	21.59	24.77	-6.54	-23.83	4.82	168.69	-19.01	149.68
4101	15.65	58.03	48.24	-0.37	18.39	27.73	-2.54	-24.1	4.84	165.14	-19.26	145.88
4201	28.68	66.33	49.56	3.05	24.82	23.62	-11.43	-24.33	4.82	184.63	-19.51	165.13
4301	22.83	60.75	48.36	3.52	25.39	24.84	-11.63	-24.43	4.84	174.06	-19.6	154.46
4401	23.33	57.52	48.38	2.38	19.86	24.73	-5.34	-23.96	4.83	170.87	-19.13	151.74
4501	22.72	63.73	48.69	-0.25	24.65	24.54	-6.32	-26.36	4.86	177.76	-21.5	156.26
4601	29.68	56.93	50.3	5.54	11.24	23.17	-1.46	-24.94	4.81	175.4	-20.13	155.27
4701	22.95	57.93	46.55	7.55	13.1	23.77	-1.13	-23.4	4.86	170.72	-18.54	152.18
4801	17.0	48.43	47.05	9.46	14.85	28.37	-2.14	-23.91	4.83	163.02	-19.07	143.94
4901	26.9	51.6	48.37	1.17	13.64	23.83	-3.31	-23.11	4.83	162.19	-18.28	143.91
5001	20.77	60.8	50.16	3.05	12.43	26.12	-1.37	-24.16	4.86	171.96	-19.3	152.66
5101	15.22	55.09	49.82	2.99	12.7	25.12	-1.57	-21.73	4.86	159.36	-16.87	142.49
5201	24.32	52.16	49.82	8.08	14.53	25.76	-2.41	-23.0	4.86	172.26	-18.14	154.12
5301	17.49	51.29	48.46	9.27	24.94	26.58	-10.88	-23.19	4.78	167.14	-18.41	148.73
5401	27.54	51.26	50.26	3.25	22.75	23.45	-2.04	-25.15	4.81	176.48	-20.34	156.15
5501	20.67	64.04	49.18	-1.74	17.56	25.87	-0.44	-25.35	4.83	175.14	-20.52	154.63
5601	19.77	51.08	45.9	-0.96	25.37	25.19	-11.4	-22.8	4.83	154.93	-17.97	136.96
5701	26.16	54.72	50.05	2.8	22.38	25.42	-10.68	-23.18	4.83	170.86	-18.35	152.51
5801	21.21	59.23	50.35	3.39	22.84	28.17	-8.95	-24.24	4.85	176.24	-19.39	156.85
5901	17.79	50.63	47.52	3.5	28.31	25.41	-14.32	-23.9	4.84	158.85	-19.06	139.79
6001	26.53	60.47	49.89	0.04	24.2	21.82	-10.25	-24.82	4.83	172.71	-19.98	152.72
6101	19.91	56.14	49.82	1.42	19.95	26.97	-1.81	-26.11	4.82	172.4	-21.29	151.11
6201	13.6	51.47	48.79	4.63	21.62	27.97	-5.93	-23.54	4.83	162.15	-18.72	143.43
6301	23.91	59.69	49.55	5.36	17.84	25.62	-5.68	-23.19	4.85	176.29	-18.34	157.95
6401	18.22	51.78	47.5	0.84	16.13	25.34	-2.78	-24.3	4.86	157.04	-19.44	137.6
6501	25.44	54.41	51.23	2.75	13.91	25.35	-0.45	-24.24	4.83	172.63	-19.41	153.22
6601	24.54	59.91	48.19	2.74	20.59	23.82	-5.43	-24.82	4.84	174.36	-19.98	154.38
6701	21.83	51.54	48.42	4.56	20.0	25.98	0.63	-25.57	4.86	172.97	-20.71	152.26
6801	23.07	49.53	47.58	2.32	17.33	22.22	-2.87	-23.85	4.79	159.17	-19.06	140.11
6901	16.88	48.86	49.84	6.23	20.62	26.33	-4.48	-22.91	4.85	164.27	-18.06	146.2
7001	23.11	62.05	51.77	-1.06	20.75	23.93	-3.14	-26.59	4.83	177.41	-21.76	155.64
7101	17.52	60.07	46.1	3.01	20.5	25.19	-7.47	-23.25	4.86	164.92	-18.39	146.52
7201	25.4	46.21	46.6	2.67	25.13	23.26	-10.5	-24.57	4.85	158.77	-19.72	139.06
7301	18.56	54.92	47.84	2.48	24.67	24.43	-9.86	-23.53	4.82	163.03	-18.71	144.32
7401	20.79	52.43	47.78	-1.69	21.57	25.41	-5.82	-23.74	4.83	160.48	-18.9	141.57
7501	28.7	65.29	50.66	-5.33	19.54	25.1	-5.87	-24.13	4.82	178.09	-19.31	158.78
7601	19.33	49.63	49.64	-0.88	21.91	26.06	-9.09	-22.26	4.81	156.61	-17.45	139.16
7701	20.11	50.42	46.64	3.17	18.71	26.2	-2.52	-24.66	4.85	162.72	-19.8	142.92
7801	23.48	51.72	46.91	0.63	17.12	23.71	-2.5	-24.28	4.81	161.07	-19.46	141.61
7901	23.93	55.79	49.38	2.4	22.59	25.59	-4.42	-24.37	4.82	175.26	-19.55	155.71
8001	19.83	64.1	46.31	0.3	20.28	22.92	-5.64	-22.81	4.79	168.11	-18.02	150.09
8101	25.96	53.7	47.77	0.7	25.23	23.24	-13.48	-23.65	4.84	163.12	-18.81	144.31
8201	20.46	55.86	47.42	3.12	19.94	25.84	-3.1	-24.49	4.82	169.54	-19.67	149.87
8301	30.93	55.11	46.87	1.82	17.04	21.41	-3.33	-23.63	4.78	169.85	-18.85	151.0
8401	19.22	56.73	50.53	2.75	21.37	27.67	-8.09	-22.49	4.83	170.19	-17.66	152.53
8501	17.47	49.05	45.88	5.87	22.8	24.37	-8.1	-23.54	4.82	157.35	-18.73	138.62
8601	19.34	56.48	49.55	1.99	19.78	27.29	-2.49	-25.25	4.86	171.94	-20.39	151.55
8701	24.75	55.81	48.47	2.58	23.04	23.41	-8.35	-24.06	4.84	169.71	-19.22	150.49
8801	27.08	56.22	48.93	-0.25	21.64	23.18	-7.32	-22.8	4.81	169.48	-17.99	151.49
8901	25.35	48.25	47.24	9.4	20.82	24.3	-5.13	-24.16	4.83	170.25	-19.33	150.92
9001	23.82	58.78	47.59	6.22	23.42	27.69	-6.16	-24.8	4.84	181.35	-19.96	161.39
9101	25.0	52.53	48.02	0.64	25.72	23.43	-11.83	-24.11	4.84	163.51	-19.27	144.23
9201	22.83	58.14	48.2	-0.31	16.64	24.7	-0.33	-25.15	4.82	169.88	-20.32	149.56
9301	27.53	57.43	45.2	-1.53	18.78	20.4	-3.31	-25.76	4.86	164.51	-20.9	143.6
9401	18.71	55.31	48.58	5.62	25.89	25.27	-12.84	-23.6	4.84	166.55	-18.76	147.79
9501	28.89	59.86	45.97	1.22	24.72	21.53	-10.54	-25.76	4.84	171.65	-20.92	150.72
9601	25.24	66.63	45.83	-0.31	25.39	26.07	-9.15	-25.62	4.81	179.69	-20.8	158.89
9701	24.51	60.85	47.07	1.57	17.1	24.64	-1.22	-23.74	4.81	174.52	-18.93	155.6
9801	20.98	48.33	50.21	1.51	19.1	26.91	-4.27	-23.6	4.81	162.76	-18.79	143.98
9901	30.21	51.28	48.81	5.19	16.13	24.17	-2.79	-23.6	4.82	173.0	-18.78	154.22
Delta Energy Terms
Frame #	BOND	ANGLE	DIHED	VDWAALS	EEL	1-4 VDW	1-4 EEL	EGB	ESURF	GGAS	GSOLV	TOTAL
1	-0.0	-0.0	0.0	-30.78	-16.48	-0.0	0.0	36.72	-4.58	-47.27	32.14	-15.13
101	-0.0	-0.0	-0.0	-33.73	-12.0	0.0	-0.0	35.17	-4.65	-45.73	30.52	-15.21
201	0.0	-0.0	-0.0	-30.45	-9.26	-0.0	0.0	33.76	-4.3	-39.71	29.46	-10.25
301	0.0	0.0	0.0	-39.58	-29.65	-0.0	0.0	50.04	-5.4	-69.23	44.64	-24.59
401	0.0	-0.0	-0.0	-37.18	-13.15	-0.0	0.0	37.4	-4.73	-50.33	32.67	-17.66
501	-0.0	-0.0	0.0	-31.25	-6.91	0.0	0.0	28.74	-3.74	-38.16	25.0	-13.15
601	0.0	-0.0	-0.0	-26.91	-17.12	-0.0	0.0	33.48	-3.56	-44.03	29.92	-14.11
701	0.0	-0.0	-0.0	-27.2	-4.51	-0.0	0.0	22.4	-3.03	-31.71	19.38	-12.33
801	-0.0	0.0	0.0	-30.35	1.63	-0.0	0.0	25.79	-4.19	-28.72	21.61	-7.12
901	0.0	-0.0	0.0	-33.12	-9.34	-0.0	-0.0	36.92	-4.29	-42.46	32.62	-9.83
1001	-0.0	0.0	-0.0	-26.52	-2.22	-0.0	-0.0	24.61	-3.11	-28.74	21.5	-7.24
1101	-0.0	-0.0	0.0	-22.52	-6.16	-0.0	-0.0	22.47	-2.55	-28.68	19.92	-8.76
1201	-0.0	0.0	0.0	-25.83	3.12	0.0	-0.0	14.47	-3.16	-22.71	11.31	-11.4
1301	0.0	0.0	-0.0	-17.68	-7.66	-0.0	-0.0	22.81	-2.37	-25.34	20.44	-4.9
1401	-0.0	-0.0	-0.0	-17.71	7.76	-0.0	0.0	4.06	-2.2	-9.95	1.86	-8.09
1501	-0.0	0.0	-0.0	-22.38	-4.24	-0.0	-0.0	17.28	-2.7	-26.62	14.58	-12.04
1601	-0.0	0.0	-0.0	-18.96	-6.84	0.0	-0.0	18.57	-1.94	-25.8	16.63	-9.17
1701	-0.0	-0.0	0.0	-21.92	-4.73	-0.0	-0.0	18.12	-2.38	-26.65	15.74	-10.91
1801	0.0	-0.0	-0.0	-15.65	-25.99	-0.0	0.0	32.0	-2.4	-41.63	29.6	-12.04
1901	-0.0	-0.0	0.0	-15.69	-16.64	0.0	-0.0	23.0	-2.1	-32.34	20.89	-11.44
2001	0.0	-0.0	0.0	-18.25	-24.12	0.0	0.0	31.92	-2.15	-42.37	29.76	-12.6
2101	-0.0	0.0	-0.0	-16.66	-30.0	0.0	0.0	34.73	-2.24	-46.66	32.49	-14.17
2201	-0.0	-0.0	0.0	-28.95	-4.44	-0.0	-0.0	21.14	-3.26	-33.38	17.88	-15.5
2301	-0.0	-0.0	-0.0	-24.0	-3.22	0.0	0.0	20.58	-2.99	-27.22	17.58	-9.64
2401	0.0	0.0	0.0	-24.05	0.56	0.0	-0.0	14.5	-2.82	-23.49	11.67	-11.81
2501	-0.0	0.0	0.0	-20.49	-5.14	-0.0	-0.0	20.76	-2.76	-25.63	18.0	-7.63
2601	-0.0	-0.0	-0.0	-23.23	-26.39	0.0	0.0	34.77	-3.47	-49.62	31.3	-18.33
2701	-0.0	0.0	-0.0	-30.19	-6.57	0.0	-0.0	20.91	-4.02	-36.76	16.89	-19.87
2801	-0.0	-0.0	-0.0	-21.76	-16.37	0.0	0.0	25.93	-3.19	-38.13	22.74	-15.39
2901	-0.0	-0.0	-0.0	-18.58	-38.24	-0.0	-0.0	35.8	-3.25	-56.82	32.55	-24.28
3001	-0.0	-0.0	-0.0	-18.29	-33.07	0.0	0.0	31.72	-3.07	-51.36	28.65	-22.72
3101	-0.0	-0.0	0.0	-23.55	-30.1	-0.0	-0.0	32.84	-3.39	-53.65	29.45	-24.2
3201	0.0	-0.0	0.0	-17.13	-36.25	-0.0	0.0	34.42	-2.96	-53.39	31.46	-21.93
3301	0.0	-0.0	-0.0	-29.08	-4.62	0.0	0.0	17.41	-3.36	-33.7	14.05	-19.66
3401	0.0	0.0	0.0	-24.97	-9.7	-0.0	0.0	24.79	-2.92	-34.66	21.87	-12.8
3501	0.0	0.0	-0.0	-22.66	-25.77	0.0	0.0	35.06	-3.07	-48.44	31.99	-16.45
3601	0.0	0.0	0.0	-22.8	-16.86	-0.0	0.0	24.44	-2.91	-39.66	21.54	-18.12
3701	-0.0	0.0	-0.0	-21.97	-18.48	0.0	0.0	25.47	-3.02	-40.45	22.45	-18.0
3801	0.0	-0.0	-0.0	-22.8	-9.09	-0.0	0.0	19.98	-2.73	-31.89	17.24	-14.64
3901	0.0	0.0	0.0	-21.71	-15.53	0.0	-0.0	23.62	-2.79	-37.25	20.83	-16.42
4001	-0.0	0.0	-0.0	-19.92	-14.21	-0.0	0.0	25.03	-2.89	-34.12	22.14	-11.98
4101	0.0	0.0	-0.0	-19.06	-7.43	-0.0	0.0	20.73	-2.47	-26.48	18.26	-8.22
4201	0.0	-0.0	-0.0	-23.27	1.0	-0.0	-0.0	14.17	-3.06	-22.27	11.12	-11.15
4301	0.0	0.0	-0.0	-20.66	-3.0	-0.0	-0.0	16.42	-2.53	-23.67	13.9	-9.77
4401	0.0	0.0	-0.0	-18.78	-3.53	0.0	-0.0	18.03	-2.63	-22.31	15.4	-6.91
4501	0.0	0.0	-0.0	-27.12	-5.05	0.0	0.0	20.45	-3.16	-32.17	17.29	-14.88
4601	0.0	0.0	0.0	-21.42	-21.43	0.0	-0.0	29.1	-3.0	-42.85	26.1	-16.75
4701	0.0	0.0	-0.0	-21.5	-4.57	0.0	0.0	19.72	-2.65	-26.07	17.07	-9.0
4801	-0.0	0.0	0.0	-24.42	-7.96	0.0	-0.0	22.71	-2.9	-32.38	19.82	-12.57
4901	0.0	0.0	0.0	-22.8	-3.43	0.0	0.0	17.66	-2.38	-26.23	15.28	-10.94
5001	0.0	0.0	0.0	-20.7	-0.77	-0.0	0.0	14.06	-2.23	-21.47	11.83	-9.64
5101	-0.0	0.0	0.0	-23.56	-5.53	-0.0	-0.0	19.97	-2.66	-29.09	17.31	-11.78
5201	-0.0	-0.0	0.0	-15.49	-1.18	-0.0	-0.0	13.56	-1.51	-16.67	12.05	-4.62
5301	-0.0	0.0	-0.0	-20.1	3.88	0.0	-0.0	8.94	-2.34	-16.22	6.6	-9.62
5401	0.0	-0.0	0.0	-21.71	-33.24	0.0	0.0	32.94	-3.39	-54.95	29.55	-25.4
5501	-0.0	0.0	-0.0	-19.05	-17.58	-0.0	-0.0	31.39	-3.15	-36.63	28.24	-8.38
5601	-0.0	-0.0	-0.0	-27.09	-7.36	0.0	0.0	18.24	-3.48	-34.45	14.76	-19.69
5701	0.0	0.0	0.0	-24.97	-18.43	-0.0	0.0	26.81	-3.25	-43.4	23.56	-19.84
5801	-0.0	-0.0	-0.0	-20.08	-16.2	-0.0	-0.0	22.86	-2.95	-36.28	19.91	-16.37
5901	0.0	-0.0	0.0	-23.44	-12.99	-0.0	-0.0	23.93	-2.95	-36.43	20.98	-15.46
6001	0.0	-0.0	0.0	-22.79	-15.89	-0.0	0.0	24.68	-3.13	-38.68	21.56	-17.12
6101	-0.0	0.0	-0.0	-25.98	-21.65	-0.0	-0.0	30.44	-3.26	-47.64	27.18	-20.46
6201	-0.0	0.0	-0.0	-20.8	-18.63	-0.0	-0.0	26.24	-3.27	-39.43	22.97	-16.46
6301	-0.0	0.0	-0.0	-27.78	-12.97	0.0	0.0	27.77	-3.26	-40.75	24.51	-16.23
6401	-0.0	0.0	0.0	-21.72	-16.61	-0.0	0.0	25.51	-2.95	-38.33	22.57	-15.76
6501	-0.0	-0.0	0.0	-19.31	-22.86	0.0	-0.0	31.11	-2.72	-42.17	28.39	-13.78
6601	-0.0	0.0	0.0	-23.63	-9.29	0.0	-0.0	20.71	-3.21	-32.92	17.51	-15.42
6701	-0.0	0.0	0.0	-20.44	0.18	-0.0	-0.0	15.45	-2.23	-20.26	13.21	-7.04
6801	0.0	0.0	0.0	-24.08	-3.8	-0.0	-0.0	17.94	-2.78	-27.88	15.16	-12.72
6901	-0.0	-0.0	-0.0	-22.39	0.51	-0.0	-0.0	15.0	-2.76	-21.88	12.24	-9.64
7001	-0.0	0.0	0.0	-15.66	-37.65	0.0	0.0	35.96	-2.88	-53.31	33.08	-20.23
7101	0.0	0.0	-0.0	-22.54	-13.91	-0.0	-0.0	26.39	-2.9	-36.44	23.49	-12.95
7201	0.0	-0.0	0.0	-23.54	-2.81	-0.0	-0.0	17.07	-2.77	-26.35	14.3	-12.05
7301	-0.0	0.0	0.0	-23.04	-13.83	0.0	-0.0	25.45	-3.06	-36.87	22.39	-14.48
7401	0.0	0.0	0.0	-20.54	-5.19	-0.0	0.0	18.27	-2.39	-25.73	15.88	-9.85
7501	0.0	0.0	0.0	-22.06	-23.6	0.0	-0.0	29.69	-3.1	-45.66	26.59	-19.07
7601	0.0	0.0	0.0	-20.12	-15.42	0.0	-0.0	25.26	-2.84	-35.54	22.42	-13.12
7701	-0.0	0.0	0.0	-17.66	-26.77	0.0	0.0	30.45	-2.88	-44.43	27.58	-16.86
7801	0.0	0.0	-0.0	-16.75	-26.7	-0.0	-0.0	30.48	-2.78	-43.45	27.7	-15.75
7901	0.0	0.0	0.0	-22.38	-33.45	-0.0	-0.0	36.62	-3.27	-55.83	33.35	-22.47
8001	-0.0	0.0	-0.0	-14.36	-18.75	-0.0	0.0	22.92	-2.66	-33.11	20.26	-12.85
8101	-0.0	0.0	-0.0	-27.25	-2.32	-0.0	-0.0	18.85	-3.13	-29.57	15.72	-13.85
8201	-0.0	0.0	0.0	-22.02	-24.18	0.0	0.0	33.78	-3.07	-46.2	30.72	-15.48
8301	0.0	0.0	0.0	-21.62	-2.46	0.0	-0.0	16.54	-2.58	-24.08	13.95	-10.13
8401	0.0	0.0	0.0	-24.23	-2.32	-0.0	-0.0	18.1	-2.81	-26.56	15.29	-11.27
8501	-0.0	0.0	0.0	-18.38	-4.63	0.0	-0.0	16.24	-2.12	-23.01	14.12	-8.89
8601	-0.0	0.0	-0.0	-21.12	-17.19	0.0	0.0	28.03	-3.0	-38.32	25.03	-13.29
8701	-0.0	-0.0	-0.0	-19.14	-14.92	-0.0	-0.0	22.05	-2.65	-34.07	19.4	-14.67
8801	0.0	0.0	0.0	-24.91	5.12	-0.0	-0.0	8.74	-2.95	-19.79	5.79	-14.0
8901	-0.0	-0.0	0.0	-14.89	-3.65	0.0	-0.0	13.49	-1.52	-18.54	11.97	-6.58
9001	0.0	0.0	-0.0	-26.91	-4.91	0.0	-0.0	21.73	-3.24	-31.83	18.49	-13.34
9101	-0.0	0.0	0.0	-22.32	-9.81	0.0	-0.0	20.2	-3.11	-32.13	17.09	-15.04
9201	0.0	0.0	0.0	-22.47	-9.44	0.0	0.0	20.84	-2.73	-31.91	18.11	-13.8
9301	0.0	0.0	0.0	-26.31	-9.25	-0.0	0.0	23.82	-3.09	-35.56	20.73	-14.83
9401	0.0	-0.0	0.0	-23.33	-4.71	-0.0	-0.0	18.97	-2.94	-28.04	16.03	-12.01
9501	0.0	0.0	0.0	-20.42	-5.38	0.0	-0.0	19.47	-2.24	-25.8	17.23	-8.57
9601	0.0	0.0	0.0	-22.25	-1.8	-0.0	0.0	16.04	-2.46	-24.05	13.58	-10.47
9701	0.0	-0.0	0.0	-21.72	-8.19	0.0	0.0	22.29	-2.4	-29.91	19.88	-10.03
9801	0.0	-0.0	0.0	-21.29	-4.55	-0.0	-0.0	18.42	-2.29	-25.84	16.13	-9.71
9901	-0.0	0.0	0.0	-20.06	-2.46	0.0	-0.0	15.5	-2.04	-22.52	13.47	-9.05
