# Supplementary material for: A Network Pharmacology Prediction and Molecular Docking-Based Strategy to Explore the Potential Pharmacological Mechanism of Astragalus membranaceus for Glioma
Source: Int J Mol Sci. 2023 Nov 14;24(22):16306. doi: 10.3390/ijms242216306 (PMC10671347; doi:10.3390/ijms242216306)
Supplement: Supplementary file 1 [file ijms-24-16306-s001.zip › Table S22 1qkm MMPBSA.csv]

POISSON BOLTZMANN:
Complex Energy Terms
Frame #	BOND	ANGLE	DIHED	VDWAALS	EEL	1-4 VDW	1-4 EEL	EPB	ENPOLAR	EDISPER	GGAS	GSOLV	TOTAL
1	764.9	2176.71	3347.12	-1980.41	-18045.32	920.73	10942.44	-2896.62	73.77	0.0	-1873.83	-2822.86	-4696.69
101	823.63	2147.0	3265.15	-1982.76	-17967.25	926.93	10996.87	-3022.43	72.83	0.0	-1790.43	-2949.6	-4740.02
201	761.9	2182.25	3239.77	-2019.64	-18250.24	947.97	11068.98	-2831.77	70.74	0.0	-2069.02	-2761.04	-4830.05
301	768.77	2115.19	3264.35	-2016.03	-18089.08	938.91	10958.6	-2852.99	69.41	0.0	-2059.29	-2783.58	-4842.87
401	805.96	2116.14	3279.93	-1993.11	-18109.99	941.3	10947.41	-2863.63	70.9	0.0	-2012.36	-2792.74	-4805.09
501	807.65	2120.81	3269.27	-2049.83	-18002.36	943.57	10926.49	-2864.28	69.17	0.0	-1984.4	-2795.12	-4779.51
601	769.74	2087.66	3280.4	-2033.93	-18119.88	960.79	10992.36	-2847.19	69.4	0.0	-2062.86	-2777.79	-4840.65
701	791.2	2123.97	3311.51	-2041.97	-18163.15	922.68	10984.54	-2821.6	69.67	0.0	-2071.22	-2751.93	-4823.15
801	770.41	2082.37	3221.31	-2049.96	-18109.04	962.6	11061.55	-2887.66	68.88	0.0	-2060.76	-2818.78	-4879.54
901	829.06	2115.29	3248.9	-2073.4	-18146.57	941.51	10990.6	-2771.51	67.89	0.0	-2094.62	-2703.62	-4798.24
1001	795.69	2130.34	3249.1	-2055.12	-18031.09	925.42	10946.73	-2889.64	67.62	0.0	-2038.93	-2822.02	-4860.94
1101	741.85	2148.93	3247.41	-2060.64	-18083.75	957.34	10950.54	-2799.13	69.13	0.0	-2098.32	-2730.0	-4828.33
1201	784.78	2155.68	3271.21	-2055.6	-18255.75	941.17	10958.83	-2715.74	68.26	0.0	-2199.67	-2647.48	-4847.15
1301	794.98	2174.06	3285.88	-2037.81	-18163.42	937.31	10917.65	-2760.0	66.76	0.0	-2091.37	-2693.24	-4784.61
1401	786.6	2164.43	3251.12	-2051.52	-18307.66	947.09	11002.99	-2714.19	67.46	0.0	-2206.95	-2646.72	-4853.67
1501	788.89	2123.09	3297.78	-2025.1	-18234.46	946.02	10890.01	-2693.71	67.78	0.0	-2213.76	-2625.93	-4839.69
1601	802.08	2124.86	3266.91	-2040.48	-18316.37	948.62	11006.44	-2711.61	67.05	0.0	-2207.95	-2644.55	-4852.5
1701	775.62	2138.52	3265.87	-2034.86	-18157.57	962.11	10946.72	-2789.51	68.17	0.0	-2103.58	-2721.34	-4824.92
1801	771.54	2169.09	3285.97	-2051.29	-18272.15	929.03	10931.0	-2663.16	67.13	0.0	-2236.82	-2596.03	-4832.85
1901	768.01	2137.48	3261.71	-2030.91	-18327.43	951.89	11038.34	-2703.1	67.59	0.0	-2200.91	-2635.5	-4836.41
2001	795.83	2167.85	3269.83	-2029.32	-18247.72	948.13	11009.81	-2764.89	68.12	0.0	-2085.59	-2696.78	-4782.36
2101	815.83	2129.44	3234.94	-2043.14	-18326.63	939.5	10999.21	-2687.18	68.12	0.0	-2250.85	-2619.06	-4869.91
2201	782.13	2202.88	3254.79	-2035.41	-18542.11	947.72	10963.47	-2477.68	67.1	0.0	-2426.53	-2410.58	-4837.12
2301	792.48	2142.23	3282.06	-2096.46	-18242.48	929.17	10961.47	-2693.83	66.74	0.0	-2231.54	-2627.09	-4858.62
2401	817.9	2130.16	3264.29	-2019.41	-18272.1	947.09	10965.02	-2743.37	68.03	0.0	-2167.05	-2675.33	-4842.38
2501	784.97	2129.1	3261.38	-2044.22	-18395.04	937.75	10912.09	-2535.56	67.17	0.0	-2413.98	-2468.38	-4882.36
2601	781.81	2035.56	3251.76	-2050.91	-18437.16	953.38	10994.24	-2560.0	66.51	0.0	-2471.33	-2493.49	-4964.81
2701	791.61	2156.53	3234.34	-2027.44	-18348.76	938.22	10970.02	-2638.54	66.99	0.0	-2285.46	-2571.55	-4857.01
2801	820.86	2185.83	3239.65	-2016.43	-18377.47	934.17	10997.2	-2656.22	69.4	0.0	-2216.18	-2586.83	-4803.01
2901	796.98	2194.23	3218.12	-2036.87	-18316.23	946.18	10932.29	-2662.1	68.48	0.0	-2265.29	-2593.62	-4858.91
3001	783.91	2184.43	3276.18	-2030.72	-18274.29	963.52	11016.22	-2771.0	69.36	0.0	-2080.75	-2701.64	-4782.39
3101	796.67	2122.23	3239.28	-1988.11	-18161.21	931.67	10980.26	-2857.4	71.6	0.0	-2079.21	-2785.81	-4865.02
3201	784.12	2089.61	3203.35	-2029.28	-18048.56	936.53	10945.49	-2851.34	71.88	0.0	-2118.75	-2779.46	-4898.21
3301	795.36	2118.75	3257.15	-2051.13	-18067.27	951.1	10944.86	-2885.02	70.83	0.0	-2051.18	-2814.19	-4865.37
3401	782.63	2117.26	3265.95	-2040.52	-18111.98	944.19	10992.47	-2902.73	69.66	0.0	-2049.99	-2833.07	-4883.06
3501	796.19	2099.2	3280.45	-2046.61	-18195.74	946.23	10984.42	-2764.89	70.5	0.0	-2135.86	-2694.39	-4830.25
3601	799.86	2166.95	3266.25	-2048.42	-18218.11	936.74	10973.68	-2727.33	68.56	0.0	-2123.05	-2658.77	-4781.82
3701	796.69	2147.68	3254.71	-2087.24	-18265.81	939.35	11018.39	-2683.84	66.06	0.0	-2196.24	-2617.79	-4814.03
3801	744.64	2171.38	3244.0	-2059.17	-18106.8	951.56	10933.6	-2782.86	67.59	0.0	-2120.78	-2715.27	-4836.05
3901	780.8	2128.39	3262.52	-2060.52	-18169.05	943.78	10983.42	-2787.72	68.3	0.0	-2130.66	-2719.42	-4850.08
4001	811.31	2170.5	3264.32	-2029.69	-18159.32	947.84	11045.1	-2805.51	68.67	0.0	-1949.93	-2736.84	-4686.77
4101	794.04	2052.94	3270.12	-2058.9	-18070.85	949.55	10892.59	-2796.7	66.95	0.0	-2170.5	-2729.75	-4900.26
4201	840.83	2130.07	3254.13	-2055.25	-18263.95	947.1	10894.13	-2632.82	66.75	0.0	-2252.93	-2566.06	-4818.99
4301	805.55	2159.85	3267.53	-2023.98	-18216.08	962.97	10943.29	-2695.48	67.83	0.0	-2100.87	-2627.64	-4728.51
4401	749.82	2145.49	3264.02	-2083.02	-18088.64	950.4	10983.29	-2809.08	67.04	0.0	-2078.65	-2742.04	-4820.69
4501	829.16	2130.13	3256.96	-2089.95	-18032.18	941.23	11006.05	-2865.3	66.67	0.0	-1958.6	-2798.63	-4757.23
4601	804.45	2151.05	3305.63	-2015.8	-18155.64	955.07	11021.94	-2881.32	67.92	0.0	-1933.31	-2813.4	-4746.71
4701	791.42	2136.39	3232.29	-2079.47	-18228.11	923.04	10991.19	-2738.9	67.2	0.0	-2233.25	-2671.7	-4904.95
4801	782.69	2133.15	3255.98	-2057.78	-18108.19	950.95	10910.57	-2807.95	68.86	0.0	-2132.65	-2739.09	-4871.74
4901	772.37	2133.69	3264.25	-2033.31	-18298.76	942.67	11032.39	-2735.85	68.93	0.0	-2186.7	-2666.93	-4853.63
5001	787.88	2098.16	3233.83	-2032.67	-18225.94	964.86	10985.14	-2728.62	67.04	0.0	-2188.75	-2661.58	-4850.33
5101	788.96	2118.74	3256.71	-2044.75	-18156.67	950.69	11021.85	-2831.41	68.8	0.0	-2064.48	-2762.61	-4827.09
5201	789.79	2181.28	3257.98	-2087.19	-18159.84	912.32	11002.25	-2793.58	68.12	0.0	-2103.41	-2725.46	-4828.86
5301	779.43	2141.31	3243.74	-2027.51	-18219.41	960.92	10977.1	-2761.83	68.12	0.0	-2144.42	-2693.71	-4838.13
5401	741.26	2138.0	3279.73	-2034.3	-18103.64	941.44	11008.65	-2878.28	68.77	0.0	-2028.85	-2809.52	-4838.37
5501	781.79	2218.72	3249.66	-2029.3	-18253.42	952.64	10960.63	-2746.59	68.71	0.0	-2119.3	-2677.88	-4797.17
5601	778.39	2116.6	3260.7	-2020.24	-18055.99	940.58	10991.25	-2902.12	71.05	0.0	-1988.71	-2831.08	-4819.79
5701	763.1	2131.64	3310.62	-2059.69	-18043.15	931.0	10958.19	-2902.45	68.74	0.0	-2008.31	-2833.71	-4842.02
5801	815.97	2169.57	3277.13	-2027.77	-18194.5	928.37	10990.85	-2828.97	70.46	0.0	-2040.39	-2758.51	-4798.89
5901	726.85	2149.18	3277.08	-2085.51	-18113.96	954.37	11003.6	-2825.46	68.3	0.0	-2088.41	-2757.17	-4845.58
6001	811.8	2142.16	3248.72	-2013.43	-18309.12	947.42	11043.74	-2726.19	69.82	0.0	-2128.72	-2656.37	-4785.09
6101	793.34	2116.21	3218.96	-2040.01	-18094.05	942.4	10900.93	-2837.51	68.25	0.0	-2162.21	-2769.26	-4931.47
6201	786.01	2164.72	3227.31	-2026.09	-18148.86	973.28	10922.95	-2746.86	67.13	0.0	-2100.68	-2679.74	-4780.42
6301	802.15	2198.36	3255.12	-2067.67	-18092.4	924.62	10961.57	-2825.88	67.88	0.0	-2018.24	-2758.0	-4776.24
6401	783.51	2134.71	3240.64	-2063.98	-18455.73	950.94	11028.29	-2620.71	66.87	0.0	-2381.62	-2553.84	-4935.45
6501	793.26	2146.23	3250.04	-2060.62	-18288.89	950.25	11025.62	-2753.87	68.01	0.0	-2184.1	-2685.86	-4869.97
6601	789.31	2164.52	3253.3	-2053.71	-18233.98	952.88	11063.29	-2825.69	67.92	0.0	-2064.39	-2757.77	-4822.16
6701	831.93	2137.94	3242.21	-2020.9	-18317.9	951.82	10990.54	-2714.74	68.25	0.0	-2184.36	-2646.48	-4830.85
6801	814.1	2111.85	3241.65	-2042.52	-18219.26	950.06	10950.39	-2760.67	67.9	0.0	-2193.72	-2692.78	-4886.5
6901	770.41	2111.26	3260.01	-2058.29	-18346.73	950.38	11002.09	-2639.03	65.39	0.0	-2310.86	-2573.64	-4884.5
7001	763.07	2113.11	3254.63	-2071.33	-18234.07	951.8	10980.58	-2750.57	66.65	0.0	-2242.2	-2683.92	-4926.12
7101	783.64	2116.11	3223.91	-2064.84	-18121.46	944.44	10974.47	-2790.74	67.64	0.0	-2143.73	-2723.11	-4866.83
7201	824.76	2187.24	3252.03	-2056.55	-18178.8	946.49	10940.16	-2785.59	66.62	0.0	-2084.68	-2718.97	-4803.65
7301	760.6	2178.19	3251.37	-2091.49	-18350.38	944.01	11007.15	-2663.88	65.55	0.0	-2300.55	-2598.33	-4898.88
7401	787.73	2178.05	3259.35	-2098.08	-18314.63	943.16	11015.06	-2680.58	65.3	0.0	-2229.35	-2615.28	-4844.63
7501	775.29	2108.23	3275.35	-2053.99	-18272.47	940.94	10940.53	-2709.33	65.67	0.0	-2286.13	-2643.66	-4929.79
7601	784.29	2134.65	3255.78	-2084.39	-18230.93	944.52	10931.06	-2677.3	65.01	0.0	-2265.02	-2612.29	-4877.3
7701	852.66	2210.52	3215.57	-2060.91	-18101.32	919.36	10904.19	-2756.63	65.36	0.0	-2059.92	-2691.27	-4751.2
7801	752.5	2136.23	3272.14	-2051.59	-18302.11	961.25	11013.33	-2740.2	66.3	0.0	-2218.25	-2673.9	-4892.15
7901	792.28	2097.87	3240.64	-2055.98	-18232.0	946.85	10958.87	-2690.89	66.7	0.0	-2251.47	-2624.19	-4875.66
8001	810.42	2229.2	3267.68	-2090.36	-18330.41	932.68	10980.29	-2661.59	66.59	0.0	-2200.5	-2594.99	-4795.5
8101	807.75	2172.75	3302.76	-2081.7	-18312.16	950.24	10988.94	-2662.95	65.24	0.0	-2171.42	-2597.71	-4769.13
8201	777.42	2078.54	3247.96	-2065.33	-18436.1	975.08	10961.25	-2553.12	64.71	0.0	-2461.19	-2488.42	-4949.61
8301	824.89	2097.08	3267.31	-2066.65	-18301.22	973.94	11043.33	-2703.29	65.71	0.0	-2161.32	-2637.58	-4798.89
8401	793.89	2097.28	3265.91	-2045.97	-18375.09	945.81	11033.21	-2623.27	64.79	0.0	-2284.97	-2558.48	-4843.44
8501	774.28	2185.43	3242.16	-2069.92	-18243.67	952.88	11019.13	-2701.65	64.73	0.0	-2139.72	-2636.92	-4776.64
8601	818.93	2097.25	3266.71	-2057.21	-18327.59	923.6	10918.43	-2598.68	64.09	0.0	-2359.89	-2534.59	-4894.47
8701	749.03	2089.61	3237.54	-2051.8	-18418.65	955.86	11031.07	-2547.48	64.72	0.0	-2407.34	-2482.76	-4890.1
8801	754.95	2135.93	3227.77	-2057.1	-18195.98	954.5	10994.49	-2716.34	65.39	0.0	-2185.44	-2650.95	-4836.39
8901	784.83	2157.56	3297.75	-2071.95	-18304.34	954.26	11020.7	-2672.87	65.35	0.0	-2161.19	-2607.53	-4768.72
9001	818.82	2099.47	3253.92	-2115.07	-18112.05	939.66	10934.49	-2729.58	64.77	0.0	-2180.75	-2664.81	-4845.56
9101	749.0	2166.95	3220.5	-2061.61	-18297.6	958.9	11014.11	-2679.09	65.33	0.0	-2249.75	-2613.76	-4863.51
9201	783.76	2195.8	3270.77	-2074.36	-18031.88	921.25	10925.98	-2834.6	64.91	0.0	-2008.68	-2769.69	-4778.37
9301	760.62	2083.9	3264.13	-2048.98	-18119.65	949.24	11001.05	-2840.59	67.04	0.0	-2109.69	-2773.55	-4883.23
9401	820.46	2140.09	3253.86	-2067.43	-18352.76	937.97	11049.42	-2668.09	65.78	0.0	-2218.38	-2602.31	-4820.69
9501	783.7	2134.94	3265.32	-2065.39	-18212.83	946.52	10985.86	-2759.99	64.37	0.0	-2161.87	-2695.62	-4857.49
9601	821.73	2144.21	3223.66	-2071.34	-18237.83	937.95	11032.89	-2688.66	64.56	0.0	-2148.72	-2624.1	-4772.82
9701	782.61	2112.2	3247.88	-2073.36	-18357.15	925.2	11016.37	-2643.58	65.32	0.0	-2346.26	-2578.25	-4924.51
9801	776.03	2178.45	3247.89	-2078.86	-18263.38	943.56	11034.54	-2775.32	65.88	0.0	-2161.75	-2709.44	-4871.19
9901	733.42	2173.06	3261.97	-2066.7	-18278.73	946.32	11012.91	-2710.68	65.04	0.0	-2217.76	-2645.64	-4863.4
Receptor Energy Terms
Frame #	BOND	ANGLE	DIHED	VDWAALS	EEL	1-4 VDW	1-4 EEL	EPB	ENPOLAR	EDISPER	GGAS	GSOLV	TOTAL
1	757.08	2166.0	3336.91	-1946.77	-18065.9	908.9	10995.46	-2908.32	74.59	0.0	-1848.33	-2833.72	-4682.05
101	818.39	2139.35	3257.76	-1947.52	-17990.12	917.19	11051.43	-3035.2	73.85	0.0	-1753.52	-2961.35	-4714.87
201	754.33	2174.2	3232.67	-1981.86	-18268.91	936.48	11122.45	-2846.68	71.6	0.0	-2030.65	-2775.09	-4805.74
301	761.7	2108.98	3255.59	-1979.69	-18107.83	928.97	11011.6	-2868.06	70.19	0.0	-2020.69	-2797.87	-4818.56
401	799.42	2109.04	3266.24	-1954.21	-18128.55	930.85	11001.13	-2878.63	71.75	0.0	-1976.09	-2806.89	-4782.97
501	802.19	2112.48	3260.18	-2010.53	-18022.0	932.26	10981.15	-2879.77	70.01	0.0	-1944.26	-2809.76	-4754.02
601	764.62	2078.73	3270.59	-1995.52	-18138.02	949.73	11047.32	-2859.52	70.23	0.0	-2022.55	-2789.29	-4811.84
701	787.75	2112.74	3304.42	-2003.57	-18184.31	911.46	11038.73	-2836.23	70.45	0.0	-2032.78	-2765.78	-4798.55
801	766.64	2075.31	3214.22	-2013.17	-18130.63	952.21	11115.35	-2900.71	69.69	0.0	-2020.06	-2831.03	-4851.09
901	820.73	2103.26	3238.18	-2033.28	-18166.62	929.99	11044.79	-2787.83	68.73	0.0	-2062.93	-2719.1	-4782.03
1001	785.49	2123.76	3240.57	-2015.64	-18054.47	915.61	10999.74	-2901.78	68.58	0.0	-2004.93	-2833.21	-4838.14
1101	735.47	2138.16	3238.58	-2021.85	-18107.47	946.91	11005.88	-2817.01	70.07	0.0	-2064.32	-2746.94	-4811.27
1201	778.56	2147.36	3264.1	-2017.09	-18277.89	929.73	11013.71	-2735.42	69.2	0.0	-2161.51	-2666.22	-4827.73
1301	789.47	2163.7	3275.37	-1997.87	-18185.65	924.94	10972.69	-2775.48	67.54	0.0	-2057.34	-2707.94	-4765.28
1401	780.75	2155.71	3243.65	-2010.31	-18327.69	934.73	11058.64	-2725.52	68.22	0.0	-2164.52	-2657.3	-4821.82
1501	782.87	2112.32	3289.97	-1986.18	-18256.62	935.06	10943.68	-2700.73	68.62	0.0	-2178.9	-2632.11	-4811.01
1601	792.73	2115.06	3257.96	-2001.44	-18334.45	937.47	11059.78	-2724.0	67.83	0.0	-2172.89	-2656.17	-4829.06
1701	770.08	2127.11	3259.03	-1997.08	-18178.16	951.7	11001.19	-2800.7	68.93	0.0	-2066.12	-2731.77	-4797.89
1801	766.83	2160.1	3278.26	-2010.51	-18292.59	917.41	10985.96	-2675.19	67.92	0.0	-2194.54	-2607.26	-4801.81
1901	762.81	2130.26	3254.15	-1995.86	-18353.4	939.12	11092.92	-2709.32	68.62	0.0	-2170.0	-2640.69	-4810.69
2001	790.88	2161.07	3261.17	-1994.22	-18270.56	935.77	11063.95	-2775.63	69.14	0.0	-2051.94	-2706.49	-4758.43
2101	805.73	2120.87	3225.37	-2009.93	-18349.7	927.38	11054.08	-2700.82	69.13	0.0	-2226.21	-2631.69	-4857.9
2201	777.97	2194.4	3248.85	-2001.02	-18563.55	935.57	11017.68	-2489.7	67.98	0.0	-2390.09	-2421.72	-4811.82
2301	789.35	2132.42	3273.26	-2057.64	-18262.58	917.38	11015.24	-2710.2	67.54	0.0	-2192.56	-2642.66	-4835.21
2401	808.75	2123.57	3253.28	-1979.42	-18296.81	937.04	11019.68	-2751.37	68.92	0.0	-2133.91	-2682.45	-4816.36
2501	779.69	2117.89	3252.96	-2007.88	-18419.46	927.56	10965.11	-2542.14	68.2	0.0	-2384.13	-2473.94	-4858.07
2601	773.56	2026.83	3242.34	-2011.2	-18461.9	941.99	11048.49	-2568.1	67.49	0.0	-2439.89	-2500.61	-4940.5
2701	785.27	2147.82	3226.76	-1989.39	-18371.39	926.6	11024.45	-2645.81	67.88	0.0	-2249.89	-2577.93	-4827.82
2801	812.47	2174.61	3230.65	-1981.9	-18399.93	922.21	11050.89	-2661.13	70.41	0.0	-2191.01	-2590.73	-4781.74
2901	788.59	2183.16	3212.37	-1999.76	-18339.94	936.16	10986.25	-2668.34	69.43	0.0	-2233.16	-2598.91	-4832.07
3001	778.83	2174.71	3268.56	-1993.17	-18299.44	952.5	11070.23	-2774.04	70.29	0.0	-2047.77	-2703.75	-4751.52
3101	791.46	2114.15	3234.02	-1952.03	-18185.44	920.73	11034.85	-2863.44	72.6	0.0	-2042.27	-2790.83	-4833.1
3201	780.12	2080.13	3193.45	-1994.75	-18072.56	926.02	10999.6	-2856.67	72.9	0.0	-2087.99	-2783.77	-4871.76
3301	783.91	2108.19	3250.69	-2012.36	-18093.14	940.84	11000.0	-2887.9	71.76	0.0	-2021.87	-2816.14	-4838.02
3401	775.18	2111.33	3255.43	-2002.65	-18137.65	933.94	11046.62	-2909.01	70.69	0.0	-2017.8	-2838.32	-4856.12
3501	790.93	2089.69	3272.15	-2009.18	-18221.47	933.39	11039.85	-2769.05	71.48	0.0	-2104.64	-2697.57	-4802.21
3601	795.25	2155.75	3260.38	-2012.31	-18241.47	925.53	11027.32	-2736.34	69.54	0.0	-2089.55	-2666.81	-4756.36
3701	789.55	2134.77	3246.29	-2049.84	-18291.5	928.72	11072.91	-2688.8	66.94	0.0	-2169.11	-2621.85	-4790.96
3801	736.03	2163.59	3236.21	-2020.26	-18130.85	941.5	10988.6	-2791.81	68.44	0.0	-2085.18	-2723.37	-4808.55
3901	772.08	2121.41	3253.42	-2023.1	-18190.17	933.04	11036.85	-2797.37	69.12	0.0	-2096.46	-2728.25	-4824.71
4001	801.71	2161.23	3253.93	-1991.19	-18181.42	938.28	11099.31	-2814.09	69.52	0.0	-1918.15	-2744.57	-4662.72
4101	786.16	2046.12	3262.0	-2021.23	-18094.92	938.87	10946.43	-2803.78	67.8	0.0	-2136.57	-2735.99	-4872.56
4201	828.81	2118.77	3245.85	-2016.41	-18286.68	937.73	10947.89	-2643.81	67.76	0.0	-2224.03	-2576.05	-4800.08
4301	800.09	2155.2	3258.06	-1988.44	-18240.57	951.55	10998.1	-2705.11	68.82	0.0	-2066.02	-2636.29	-4702.3
4401	744.5	2133.22	3254.54	-2044.96	-18110.26	941.04	11038.41	-2823.11	67.95	0.0	-2043.51	-2755.16	-4798.68
4501	821.91	2110.26	3250.03	-2051.64	-18053.3	928.08	11061.46	-2877.1	67.58	0.0	-1933.21	-2809.51	-4742.72
4601	793.96	2140.23	3301.0	-1977.05	-18175.07	943.98	11075.63	-2896.27	68.83	0.0	-1897.33	-2827.44	-4724.77
4701	784.7	2122.34	3223.47	-2040.84	-18249.28	912.77	11046.05	-2750.51	68.15	0.0	-2200.79	-2682.36	-4883.14
4801	776.21	2119.66	3245.35	-2020.04	-18130.39	939.24	10965.96	-2823.04	69.8	0.0	-2104.02	-2753.24	-4857.26
4901	763.82	2125.16	3256.59	-1996.76	-18315.46	932.49	11085.92	-2749.53	69.83	0.0	-2148.25	-2679.7	-4827.94
5001	784.29	2086.65	3228.11	-1996.87	-18245.97	952.55	11039.74	-2745.15	67.83	0.0	-2151.5	-2677.32	-4828.82
5101	781.93	2112.65	3243.85	-2005.1	-18178.84	939.72	11076.08	-2842.66	69.58	0.0	-2029.71	-2773.08	-4802.79
5201	783.27	2169.78	3253.06	-2045.91	-18181.49	901.28	11056.18	-2802.66	68.95	0.0	-2063.83	-2733.71	-4797.54
5301	769.65	2133.66	3234.55	-1988.62	-18241.62	949.15	11031.43	-2770.2	68.98	0.0	-2111.8	-2701.22	-4813.02
5401	736.87	2129.45	3271.57	-1994.07	-18125.3	930.75	11063.21	-2889.33	69.58	0.0	-1987.52	-2819.75	-4807.27
5501	774.91	2208.02	3239.9	-1992.19	-18274.08	941.34	11014.3	-2764.42	69.66	0.0	-2087.79	-2694.75	-4782.54
5601	769.3	2109.11	3254.29	-1980.81	-18075.29	930.63	11045.76	-2915.88	71.94	0.0	-1947.02	-2843.94	-4790.97
5701	753.61	2124.01	3302.04	-2020.6	-18062.1	920.78	11011.91	-2916.71	69.59	0.0	-1970.35	-2847.12	-4817.47
5801	811.6	2160.17	3270.54	-1988.64	-18214.12	917.79	11044.75	-2843.37	71.32	0.0	-1997.89	-2772.05	-4769.94
5901	722.53	2140.22	3270.23	-2047.92	-18135.17	942.69	11058.95	-2836.48	69.11	0.0	-2048.47	-2767.37	-4815.84
6001	807.42	2129.72	3239.4	-1979.39	-18327.77	936.78	11098.1	-2741.2	70.67	0.0	-2095.75	-2670.53	-4766.27
6101	782.18	2107.16	3211.4	-2001.58	-18114.29	931.85	10955.49	-2845.64	69.26	0.0	-2127.79	-2776.38	-4904.17
6201	779.17	2157.47	3220.2	-1991.17	-18169.03	963.43	10977.48	-2755.8	68.12	0.0	-2062.45	-2687.68	-4750.14
6301	792.98	2189.72	3248.08	-2025.04	-18110.42	913.4	11015.36	-2838.21	68.68	0.0	-1975.93	-2769.53	-4745.47
6401	778.5	2125.96	3231.13	-2024.22	-18478.83	940.29	11082.9	-2632.61	67.78	0.0	-2344.27	-2564.84	-4909.11
6501	789.39	2138.97	3243.75	-2022.92	-18309.37	938.98	11079.67	-2767.85	68.93	0.0	-2141.53	-2698.92	-4840.45
6601	783.81	2157.78	3246.03	-2015.69	-18255.68	941.76	11118.24	-2833.82	68.76	0.0	-2023.75	-2765.06	-4788.81
6701	823.88	2127.17	3232.6	-1984.13	-18336.89	941.44	11044.66	-2727.9	69.05	0.0	-2151.26	-2658.85	-4810.11
6801	809.23	2098.86	3232.05	-2003.16	-18242.15	938.96	11003.43	-2764.69	68.76	0.0	-2162.78	-2695.93	-4858.72
6901	766.82	2104.01	3252.4	-2018.3	-18366.96	940.05	11057.01	-2651.71	66.27	0.0	-2264.97	-2585.43	-4850.4
7001	759.87	2107.16	3248.39	-2031.89	-18255.3	940.75	11035.21	-2760.92	67.56	0.0	-2195.8	-2693.36	-4889.17
7101	779.12	2104.7	3210.3	-2025.85	-18141.51	932.59	11028.01	-2808.01	68.47	0.0	-2112.65	-2739.54	-4852.19
7201	818.49	2176.59	3243.29	-2019.04	-18204.23	935.92	10995.0	-2795.04	67.55	0.0	-2053.97	-2727.49	-4781.47
7301	754.63	2166.41	3245.48	-2051.76	-18373.35	933.42	11062.84	-2677.51	66.43	0.0	-2262.33	-2611.09	-4873.41
7401	780.05	2163.75	3249.73	-2058.64	-18338.2	932.24	11070.38	-2692.79	66.19	0.0	-2200.68	-2626.6	-4827.28
7501	771.62	2097.6	3262.88	-2015.47	-18294.58	929.35	10994.85	-2720.89	66.55	0.0	-2253.75	-2654.34	-4908.08
7601	776.69	2119.57	3249.7	-2049.24	-18252.31	933.8	10984.98	-2689.45	65.97	0.0	-2236.81	-2623.48	-4860.3
7701	842.54	2199.62	3209.46	-2027.79	-18122.59	908.14	10957.59	-2767.73	66.35	0.0	-2033.03	-2701.38	-4734.41
7801	748.1	2126.71	3264.12	-2016.11	-18322.52	948.94	11067.4	-2755.89	67.25	0.0	-2183.36	-2688.64	-4872.0
7901	786.11	2088.69	3233.92	-2019.42	-18252.62	936.55	11012.87	-2699.61	67.63	0.0	-2213.9	-2631.98	-4845.88
8001	805.61	2223.33	3261.79	-2055.31	-18352.05	922.15	11034.67	-2673.74	67.58	0.0	-2159.79	-2606.16	-4765.95
8101	799.63	2163.5	3292.81	-2042.54	-18336.51	939.08	11043.98	-2681.44	66.17	0.0	-2140.05	-2615.27	-4755.31
8201	770.81	2071.47	3239.17	-2027.36	-18459.68	963.71	11016.66	-2568.06	65.56	0.0	-2425.2	-2502.5	-4927.7
8301	817.2	2086.34	3260.82	-2029.25	-18324.28	963.24	11098.12	-2715.37	66.75	0.0	-2127.81	-2648.62	-4776.44
8401	787.8	2084.16	3255.56	-2009.48	-18399.22	933.99	11088.42	-2634.78	65.7	0.0	-2258.77	-2569.08	-4827.85
8501	765.3	2175.99	3234.63	-2032.62	-18264.87	943.3	11072.56	-2712.29	65.66	0.0	-2105.72	-2646.63	-4752.35
8601	811.25	2087.94	3259.09	-2020.71	-18349.15	913.09	10972.17	-2611.8	65.07	0.0	-2326.32	-2546.73	-4873.04
8701	744.01	2079.4	3231.13	-2017.57	-18444.0	943.88	11086.8	-2552.36	65.7	0.0	-2376.35	-2486.66	-4863.0
8801	745.29	2121.93	3222.06	-2021.86	-18217.37	943.16	11049.68	-2731.44	66.29	0.0	-2157.11	-2665.15	-4822.26
8901	779.86	2147.26	3289.92	-2036.56	-18323.1	942.62	11074.58	-2688.01	66.33	0.0	-2125.42	-2621.68	-4747.11
9001	812.16	2092.01	3243.77	-2080.75	-18131.42	929.05	10987.72	-2744.12	65.63	0.0	-2147.45	-2678.49	-4825.94
9101	745.4	2158.17	3212.35	-2026.52	-18319.25	947.25	11068.77	-2695.63	66.29	0.0	-2213.83	-2629.34	-4843.17
9201	781.19	2189.84	3262.46	-2039.3	-18054.15	911.07	10980.55	-2847.41	65.92	0.0	-1968.35	-2781.49	-4749.84
9301	753.93	2076.05	3254.73	-2012.34	-18141.71	939.61	11054.99	-2851.16	68.04	0.0	-2074.74	-2783.12	-4857.86
9401	813.08	2130.52	3246.25	-2033.85	-18375.38	925.15	11104.56	-2681.92	66.71	0.0	-2189.68	-2615.2	-4804.89
9501	780.22	2128.27	3259.53	-2028.26	-18236.54	935.98	11039.62	-2766.77	65.31	0.0	-2121.18	-2701.46	-4822.64
9601	813.33	2136.12	3216.12	-2032.36	-18258.68	928.29	11087.85	-2700.01	65.44	0.0	-2109.34	-2634.57	-4743.9
9701	775.0	2101.03	3242.73	-2036.14	-18380.45	914.26	11072.08	-2653.69	66.24	0.0	-2311.49	-2587.45	-4898.94
9801	770.35	2169.65	3237.16	-2039.49	-18287.35	932.12	11090.38	-2780.99	66.78	0.0	-2127.19	-2714.21	-4841.41
9901	725.28	2159.24	3254.4	-2031.12	-18304.12	934.72	11069.01	-2720.16	66.02	0.0	-2192.58	-2654.15	-4846.73
Ligand Energy Terms
Frame #	BOND	ANGLE	DIHED	VDWAALS	EEL	1-4 VDW	1-4 EEL	EPB	ENPOLAR	EDISPER	GGAS	GSOLV	TOTAL
1	7.82	10.71	10.21	-0.29	24.82	11.83	-53.03	-11.81	2.15	0.0	12.08	-9.65	2.43
101	5.24	7.64	7.39	-1.53	26.54	9.74	-54.56	-12.41	2.2	0.0	0.48	-10.21	-9.73
201	7.57	8.05	7.09	-1.62	25.08	11.5	-53.47	-12.52	2.18	0.0	4.2	-10.34	-6.13
301	7.07	6.22	8.77	-1.34	25.04	9.93	-53.0	-12.16	2.17	0.0	2.69	-9.99	-7.31
401	6.54	7.1	13.69	-1.31	24.98	10.45	-53.71	-12.17	2.18	0.0	7.74	-9.99	-2.26
501	5.45	8.33	9.09	-1.32	25.41	11.32	-54.66	-11.98	2.16	0.0	3.62	-9.82	-6.19
601	5.13	8.93	9.81	-0.12	26.32	11.06	-54.97	-11.88	2.18	0.0	6.16	-9.7	-3.55
701	3.45	11.22	7.09	-2.36	27.35	11.22	-54.19	-13.47	2.19	0.0	3.78	-11.28	-7.5
801	3.76	7.06	7.09	-1.91	25.3	10.4	-53.8	-12.21	2.19	0.0	-2.1	-10.02	-12.12
901	8.33	12.03	10.71	-2.17	25.99	11.51	-54.19	-12.19	2.16	0.0	12.22	-10.03	2.18
1001	10.2	6.58	8.53	-2.4	26.2	9.8	-53.01	-13.08	2.2	0.0	5.9	-10.89	-4.99
1101	6.38	10.77	8.83	-1.63	25.75	10.44	-55.34	-11.9	2.15	0.0	5.2	-9.75	-4.55
1201	6.23	8.32	7.11	-2.25	26.81	11.44	-54.88	-12.72	2.17	0.0	2.77	-10.55	-7.78
1301	5.5	10.36	10.51	-2.5	26.83	12.37	-55.04	-13.02	2.18	0.0	8.02	-10.83	-2.81
1401	5.85	8.72	7.47	-2.36	26.95	12.36	-55.65	-12.76	2.2	0.0	3.34	-10.56	-7.23
1501	6.02	10.77	7.81	-2.56	25.54	10.96	-53.67	-12.74	2.19	0.0	4.88	-10.55	-5.68
1601	9.35	9.8	8.94	-2.14	25.81	11.15	-53.34	-12.3	2.18	0.0	9.57	-10.11	-0.54
1701	5.54	11.4	6.84	-2.24	26.89	10.41	-54.46	-12.6	2.18	0.0	4.38	-10.43	-6.05
1801	4.71	8.98	7.71	-2.45	26.08	11.62	-54.95	-12.4	2.16	0.0	1.69	-10.25	-8.56
1901	5.2	7.22	7.56	-2.45	26.85	12.78	-54.58	-12.89	2.19	0.0	2.57	-10.7	-8.13
2001	4.95	6.78	8.66	-1.34	25.51	12.36	-54.14	-12.03	2.19	0.0	2.78	-9.84	-7.06
2101	10.1	8.58	9.57	-1.49	26.18	12.13	-54.87	-12.44	2.17	0.0	10.19	-10.26	-0.07
2201	4.16	8.48	5.94	-1.79	26.42	12.15	-54.21	-12.64	2.17	0.0	1.15	-10.46	-9.32
2301	3.13	9.81	8.79	-1.85	25.26	11.79	-53.77	-12.19	2.17	0.0	3.16	-10.02	-6.86
2401	9.15	6.59	11.01	-2.32	26.02	10.05	-54.66	-11.89	2.19	0.0	5.84	-9.69	-3.85
2501	5.27	11.21	8.43	-1.8	26.02	10.19	-53.02	-12.47	2.18	0.0	6.29	-10.29	-4.0
2601	8.25	8.73	9.42	-2.48	26.03	11.38	-54.25	-12.99	2.19	0.0	7.08	-10.8	-3.71
2701	6.34	8.72	7.58	-1.62	25.6	11.63	-54.43	-12.23	2.15	0.0	3.82	-10.08	-6.25
2801	8.4	11.22	9.01	-2.02	24.98	11.96	-53.69	-12.68	2.2	0.0	9.86	-10.47	-0.61
2901	8.38	11.06	5.75	-1.99	25.51	10.02	-53.96	-12.21	2.17	0.0	4.78	-10.04	-5.26
3001	5.07	9.72	7.62	-1.47	26.89	11.02	-54.01	-12.8	2.15	0.0	4.84	-10.65	-5.81
3101	5.21	8.07	5.26	-2.57	27.46	10.94	-54.58	-13.17	2.19	0.0	-0.21	-10.99	-11.2
3201	4.0	9.48	9.89	-1.46	26.34	10.51	-54.11	-12.5	2.17	0.0	4.65	-10.33	-5.68
3301	11.46	10.56	6.46	-2.88	27.18	10.26	-55.14	-12.85	2.22	0.0	7.91	-10.63	-2.72
3401	7.45	5.92	10.52	-2.29	26.42	10.25	-54.15	-12.42	2.21	0.0	4.12	-10.21	-6.09
3501	5.26	9.52	8.3	-2.75	27.72	12.84	-55.43	-13.06	2.14	0.0	5.46	-10.93	-5.46
3601	4.6	11.21	5.87	-0.34	25.34	11.21	-53.64	-12.06	2.17	0.0	4.26	-9.89	-5.63
3701	7.14	12.91	8.42	-2.79	27.44	10.63	-54.52	-13.61	2.19	0.0	9.23	-11.42	-2.19
3801	8.61	7.8	7.79	-1.78	26.78	10.06	-55.0	-12.45	2.19	0.0	4.26	-10.26	-6.01
3901	8.72	6.98	9.09	-1.96	25.77	10.74	-53.43	-12.38	2.17	0.0	5.91	-10.21	-4.3
4001	9.6	9.27	10.38	-2.34	25.54	9.56	-54.21	-12.26	2.18	0.0	7.81	-10.07	-2.27
4101	7.88	6.82	8.12	-2.81	26.81	10.68	-53.85	-12.98	2.2	0.0	3.66	-10.77	-7.11
4201	12.02	11.3	8.28	-2.48	26.16	9.36	-53.76	-12.61	2.18	0.0	10.88	-10.43	0.45
4301	5.46	4.65	9.46	-2.73	26.51	11.42	-54.81	-12.75	2.19	0.0	-0.04	-10.57	-10.61
4401	5.32	12.27	9.48	-2.7	26.73	9.36	-55.12	-12.46	2.18	0.0	5.34	-10.28	-4.94
4501	7.25	19.86	6.94	-2.46	26.32	13.16	-55.4	-12.46	2.17	0.0	15.66	-10.29	5.37
4601	10.48	10.82	4.63	-1.95	25.48	11.09	-53.68	-12.02	2.18	0.0	6.86	-9.84	-2.98
4701	6.72	14.05	8.83	-1.97	25.72	10.27	-54.86	-12.0	2.17	0.0	8.75	-9.82	-1.08
4801	6.48	13.49	10.63	-2.04	26.95	11.71	-55.39	-12.27	2.17	0.0	11.83	-10.1	1.73
4901	8.56	8.53	7.66	-0.96	24.47	10.18	-53.53	-11.82	2.19	0.0	4.89	-9.63	-4.73
5001	3.59	11.51	5.71	-1.57	24.99	12.31	-54.61	-11.66	2.16	0.0	1.94	-9.5	-7.56
5101	7.03	6.09	12.86	-2.56	26.19	10.97	-54.23	-12.41	2.19	0.0	6.34	-10.22	-3.88
5201	6.52	11.5	4.92	-1.37	25.39	11.04	-53.93	-12.04	2.19	0.0	4.08	-9.85	-5.77
5301	9.78	7.65	9.19	-1.79	26.1	11.77	-54.33	-12.2	2.17	0.0	8.37	-10.03	-1.66
5401	4.39	8.55	8.16	-1.72	26.83	10.68	-54.56	-12.84	2.2	0.0	2.33	-10.64	-8.3
5501	6.87	10.7	9.76	-2.55	25.93	11.29	-53.68	-12.5	2.18	0.0	8.32	-10.32	-2.0
5601	9.09	7.49	6.41	-1.56	25.96	9.96	-54.51	-12.4	2.21	0.0	2.84	-10.19	-7.35
5701	9.49	7.63	8.58	-2.2	26.21	10.22	-53.73	-12.74	2.19	0.0	6.2	-10.55	-4.35
5801	4.37	9.39	6.59	-2.27	26.64	10.58	-53.89	-12.72	2.17	0.0	1.4	-10.55	-9.15
5901	4.32	8.95	6.85	-2.6	26.69	11.68	-55.35	-12.46	2.19	0.0	0.54	-10.27	-9.73
6001	4.38	12.44	9.33	-2.36	25.97	10.63	-54.36	-12.44	2.2	0.0	6.02	-10.25	-4.22
6101	11.16	9.05	7.56	-2.34	26.14	10.54	-54.56	-12.32	2.21	0.0	7.56	-10.11	-2.56
6201	6.84	7.25	7.11	-2.55	26.85	9.85	-54.53	-12.76	2.21	0.0	0.82	-10.54	-9.72
6301	9.17	8.65	7.04	-1.84	25.36	11.22	-53.79	-12.31	2.18	0.0	5.82	-10.14	-4.31
6401	5.02	8.75	9.51	-2.51	26.8	10.65	-54.61	-13.04	2.19	0.0	3.62	-10.85	-7.23
6501	3.88	7.26	6.29	-1.49	24.88	11.27	-54.05	-11.69	2.16	0.0	-1.96	-9.53	-11.49
6601	5.5	6.74	7.28	-2.31	26.7	11.12	-54.96	-12.58	2.18	0.0	0.07	-10.4	-10.33
6701	8.06	10.77	9.61	-2.29	26.55	10.38	-54.13	-13.05	2.16	0.0	8.95	-10.88	-1.94
6801	4.87	12.99	9.6	-2.46	25.44	11.1	-53.04	-12.42	2.18	0.0	8.5	-10.24	-1.73
6901	3.59	7.25	7.61	-2.45	26.75	10.32	-54.91	-12.89	2.18	0.0	-1.83	-10.7	-12.54
7001	3.2	5.95	6.23	-1.96	25.94	11.05	-54.63	-12.05	2.15	0.0	-4.22	-9.9	-14.12
7101	4.52	11.4	13.61	-1.3	26.09	11.85	-53.53	-12.92	2.15	0.0	12.65	-10.77	1.88
7201	6.26	10.65	8.73	-2.46	27.32	10.57	-54.84	-12.77	2.16	0.0	6.23	-10.61	-4.38
7301	5.97	11.78	5.89	-2.38	27.26	10.58	-55.69	-12.93	2.21	0.0	3.42	-10.72	-7.3
7401	7.68	14.3	9.62	-2.55	27.0	10.92	-55.32	-12.71	2.18	0.0	11.65	-10.53	1.12
7501	3.67	10.63	12.48	-2.56	26.76	11.59	-54.33	-13.25	2.19	0.0	8.24	-11.06	-2.82
7601	7.6	15.08	6.08	-2.37	25.7	10.72	-53.91	-12.76	2.18	0.0	8.9	-10.58	-1.68
7701	10.12	10.9	6.11	-0.19	24.56	11.22	-53.4	-11.6	2.16	0.0	9.31	-9.43	-0.12
7801	4.4	9.51	8.03	-1.85	24.89	12.31	-54.07	-11.8	2.16	0.0	3.21	-9.64	-6.43
7901	6.17	9.18	6.72	0.15	25.43	10.29	-54.0	-11.97	2.19	0.0	3.93	-9.78	-5.84
8001	4.81	5.87	5.88	-1.41	26.2	10.53	-54.38	-12.18	2.18	0.0	-2.5	-9.99	-12.49
8101	8.12	9.25	9.95	-2.65	27.81	11.17	-55.04	-12.82	2.15	0.0	8.61	-10.67	-2.06
8201	6.6	7.06	8.79	-1.57	26.48	11.36	-55.41	-12.43	2.17	0.0	3.31	-10.26	-6.95
8301	7.69	10.73	6.49	-2.17	26.28	10.7	-54.79	-12.66	2.17	0.0	4.94	-10.49	-5.55
8401	6.1	13.12	10.35	-2.41	26.72	11.82	-55.22	-12.45	2.2	0.0	10.48	-10.25	0.23
8501	8.97	9.44	7.53	-1.65	25.8	9.58	-53.42	-12.46	2.18	0.0	6.25	-10.28	-4.04
8601	7.67	9.31	7.62	-0.17	24.89	10.51	-53.73	-11.54	2.18	0.0	6.09	-9.37	-3.28
8701	5.02	10.21	6.41	-2.97	27.71	11.98	-55.73	-13.07	2.19	0.0	2.63	-10.88	-8.25
8801	9.66	13.99	5.71	-1.87	26.87	11.33	-55.19	-12.39	2.15	0.0	10.52	-10.24	0.28
8901	4.97	10.3	7.82	-0.74	24.84	11.64	-53.88	-12.01	2.16	0.0	4.96	-9.85	-4.9
9001	6.66	7.46	10.15	-1.55	25.06	10.61	-53.23	-11.89	2.17	0.0	5.15	-9.72	-4.57
9101	3.6	8.77	8.15	-0.77	26.15	11.66	-54.66	-12.31	2.18	0.0	2.9	-10.13	-7.23
9201	2.57	5.96	8.31	-2.5	26.97	10.18	-54.57	-12.73	2.18	0.0	-3.07	-10.56	-13.62
9301	6.69	7.85	9.4	-1.92	26.67	9.62	-53.94	-12.59	2.16	0.0	4.39	-10.43	-6.04
9401	7.39	9.57	7.61	-1.14	27.13	12.82	-55.13	-12.8	2.18	0.0	8.25	-10.62	-2.37
9501	3.48	6.67	5.79	-2.34	26.54	10.54	-53.77	-12.81	2.19	0.0	-3.09	-10.61	-13.7
9601	8.4	8.08	7.54	-2.05	26.06	9.67	-54.95	-11.85	2.18	0.0	2.74	-9.67	-6.92
9701	7.62	11.17	5.15	-2.5	26.71	10.94	-55.72	-12.75	2.21	0.0	3.37	-10.54	-7.17
9801	5.69	8.8	10.74	-2.75	27.28	11.45	-55.84	-12.69	2.18	0.0	5.36	-10.51	-5.14
9901	8.13	13.82	7.58	-2.21	27.69	11.59	-56.11	-12.71	2.18	0.0	10.5	-10.52	-0.02
Delta Energy Terms
Frame #	BOND	ANGLE	DIHED	VDWAALS	EEL	1-4 VDW	1-4 EEL	EPB	ENPOLAR	EDISPER	GGAS	GSOLV	TOTAL
1	-0.0	-0.0	-0.0	-33.35	-4.24	0.0	-0.0	23.5	-2.98	0.0	-37.58	20.52	-17.07
101	-0.0	-0.0	0.0	-33.72	-3.67	-0.0	-0.0	25.18	-3.22	0.0	-37.39	21.97	-15.42
201	0.0	-0.0	-0.0	-36.16	-6.41	0.0	-0.0	27.42	-3.04	0.0	-42.57	24.39	-18.18
301	0.0	0.0	-0.0	-35.0	-6.29	0.0	0.0	27.24	-2.95	0.0	-41.29	24.29	-17.0
401	-0.0	-0.0	0.0	-37.59	-6.42	0.0	0.0	27.17	-3.03	0.0	-44.01	24.14	-19.86
501	-0.0	-0.0	0.0	-37.99	-5.77	0.0	-0.0	27.47	-3.01	0.0	-43.76	24.46	-19.3
601	0.0	-0.0	-0.0	-38.29	-8.18	0.0	-0.0	24.21	-3.01	0.0	-46.47	21.21	-25.26
701	-0.0	-0.0	-0.0	-36.04	-6.19	-0.0	0.0	28.1	-2.97	0.0	-42.23	25.13	-17.1
801	-0.0	0.0	0.0	-34.88	-3.72	-0.0	0.0	25.27	-3.0	0.0	-38.6	22.27	-16.33
901	-0.0	0.0	-0.0	-37.96	-5.95	-0.0	-0.0	28.52	-3.0	0.0	-43.91	25.51	-18.39
1001	-0.0	0.0	0.0	-37.07	-2.82	-0.0	-0.0	25.23	-3.15	0.0	-39.9	22.08	-17.82
1101	-0.0	0.0	0.0	-37.17	-2.03	0.0	0.0	29.78	-3.09	0.0	-39.2	26.69	-12.51
1201	-0.0	-0.0	-0.0	-36.27	-4.67	0.0	0.0	32.4	-3.1	0.0	-40.94	29.3	-11.64
1301	0.0	-0.0	-0.0	-37.44	-4.61	-0.0	-0.0	28.5	-2.97	0.0	-42.05	25.53	-16.52
1401	0.0	0.0	-0.0	-38.85	-6.92	0.0	0.0	24.09	-2.95	0.0	-45.77	21.14	-24.63
1501	0.0	0.0	0.0	-36.37	-3.38	0.0	0.0	19.76	-3.02	0.0	-39.74	16.73	-23.01
1601	0.0	-0.0	-0.0	-36.89	-7.73	0.0	0.0	24.69	-2.96	0.0	-44.62	21.73	-22.89
1701	0.0	-0.0	0.0	-35.54	-6.3	0.0	-0.0	23.79	-2.94	0.0	-41.84	20.85	-20.99
1801	-0.0	0.0	0.0	-38.32	-5.64	-0.0	-0.0	24.43	-2.95	0.0	-43.97	21.47	-22.49
1901	-0.0	-0.0	-0.0	-32.6	-0.88	0.0	0.0	19.11	-3.22	0.0	-33.48	15.89	-17.59
2001	-0.0	0.0	-0.0	-33.76	-2.67	-0.0	-0.0	22.77	-3.21	0.0	-36.43	19.55	-16.87
2101	0.0	0.0	0.0	-31.72	-3.11	0.0	-0.0	26.08	-3.18	0.0	-34.83	22.89	-11.94
2201	0.0	-0.0	0.0	-32.61	-4.98	0.0	-0.0	24.66	-3.05	0.0	-37.59	21.6	-15.98
2301	0.0	-0.0	-0.0	-36.97	-5.17	0.0	0.0	28.56	-2.97	0.0	-42.13	25.58	-16.55
2401	0.0	-0.0	0.0	-37.67	-1.31	-0.0	-0.0	19.89	-3.08	0.0	-38.98	16.81	-22.17
2501	-0.0	0.0	-0.0	-34.54	-1.59	0.0	-0.0	19.05	-3.21	0.0	-36.14	15.85	-20.29
2601	0.0	-0.0	0.0	-37.23	-1.29	-0.0	0.0	21.09	-3.18	0.0	-38.51	17.91	-20.6
2701	-0.0	0.0	-0.0	-36.43	-2.97	0.0	-0.0	19.51	-3.05	0.0	-39.4	16.46	-22.94
2801	0.0	-0.0	0.0	-32.51	-2.52	-0.0	0.0	17.59	-3.21	0.0	-35.03	14.37	-20.66
2901	-0.0	0.0	0.0	-35.12	-1.8	-0.0	-0.0	18.45	-3.12	0.0	-36.91	15.33	-21.58
3001	0.0	-0.0	0.0	-36.08	-1.74	0.0	-0.0	15.84	-3.08	0.0	-37.83	12.76	-25.06
3101	0.0	0.0	0.0	-33.51	-3.23	-0.0	0.0	19.21	-3.19	0.0	-36.73	16.01	-20.72
3201	0.0	0.0	0.0	-33.07	-2.34	0.0	0.0	17.83	-3.19	0.0	-35.41	14.64	-20.77
3301	-0.0	0.0	-0.0	-35.89	-1.32	0.0	-0.0	15.72	-3.14	0.0	-37.21	12.58	-24.63
3401	-0.0	0.0	0.0	-35.58	-0.74	0.0	-0.0	18.7	-3.24	0.0	-36.32	15.47	-20.85
3501	0.0	-0.0	0.0	-34.69	-2.0	-0.0	0.0	17.22	-3.11	0.0	-36.69	14.11	-22.57
3601	0.0	0.0	0.0	-35.77	-1.99	0.0	0.0	21.08	-3.15	0.0	-37.76	17.93	-19.83
3701	-0.0	0.0	0.0	-34.61	-1.75	0.0	0.0	18.57	-3.08	0.0	-36.36	15.49	-20.87
3801	0.0	-0.0	-0.0	-37.14	-2.73	-0.0	-0.0	21.4	-3.04	0.0	-39.86	18.36	-21.5
3901	0.0	-0.0	-0.0	-35.45	-4.65	0.0	-0.0	22.04	-3.0	0.0	-40.1	19.04	-21.06
4001	0.0	-0.0	-0.0	-36.15	-3.44	0.0	-0.0	20.84	-3.04	0.0	-39.59	17.8	-21.79
4101	-0.0	0.0	-0.0	-34.85	-2.74	-0.0	0.0	20.06	-3.05	0.0	-37.6	17.01	-20.59
4201	-0.0	-0.0	0.0	-36.36	-3.43	-0.0	-0.0	23.61	-3.19	0.0	-39.79	20.42	-19.37
4301	0.0	0.0	0.0	-32.8	-2.01	-0.0	0.0	22.38	-3.18	0.0	-34.81	19.21	-15.6
4401	0.0	-0.0	0.0	-35.36	-5.11	0.0	0.0	26.48	-3.09	0.0	-40.47	23.4	-17.07
4501	0.0	0.0	0.0	-35.85	-5.2	0.0	0.0	24.26	-3.08	0.0	-41.05	21.18	-19.87
4601	0.0	0.0	0.0	-36.79	-6.05	0.0	-0.0	26.97	-3.09	0.0	-42.84	23.88	-18.97
4701	-0.0	0.0	-0.0	-36.66	-4.54	0.0	0.0	23.61	-3.13	0.0	-41.21	20.48	-20.73
4801	0.0	-0.0	-0.0	-35.71	-4.75	-0.0	-0.0	27.36	-3.12	0.0	-40.46	24.25	-16.22
4901	0.0	0.0	0.0	-35.59	-7.76	-0.0	-0.0	25.5	-3.1	0.0	-43.35	22.4	-20.95
5001	0.0	0.0	-0.0	-34.23	-4.96	0.0	-0.0	28.19	-2.95	0.0	-39.19	25.24	-13.96
5101	-0.0	0.0	0.0	-37.09	-4.02	0.0	-0.0	23.66	-2.97	0.0	-41.11	20.69	-20.42
5201	-0.0	0.0	0.0	-39.92	-3.74	0.0	0.0	21.12	-3.02	0.0	-43.66	18.1	-25.56
5301	0.0	-0.0	-0.0	-37.1	-3.89	-0.0	-0.0	20.57	-3.03	0.0	-40.99	17.54	-23.45
5401	0.0	-0.0	-0.0	-38.51	-5.16	0.0	-0.0	23.88	-3.01	0.0	-43.67	20.87	-22.8
5501	0.0	-0.0	0.0	-34.55	-5.27	0.0	-0.0	30.33	-3.13	0.0	-39.83	27.2	-12.63
5601	-0.0	0.0	0.0	-37.87	-6.66	0.0	-0.0	26.16	-3.11	0.0	-44.53	23.05	-21.47
5701	0.0	-0.0	-0.0	-36.89	-7.26	-0.0	-0.0	27.0	-3.05	0.0	-44.15	23.96	-20.2
5801	-0.0	0.0	-0.0	-36.87	-7.02	-0.0	-0.0	27.12	-3.03	0.0	-43.89	24.09	-19.8
5901	-0.0	0.0	0.0	-34.99	-5.49	0.0	0.0	23.47	-3.01	0.0	-40.48	20.47	-20.01
6001	-0.0	-0.0	0.0	-31.68	-7.32	-0.0	0.0	27.45	-3.05	0.0	-39.0	24.4	-14.6
6101	-0.0	0.0	0.0	-36.08	-5.9	-0.0	0.0	20.45	-3.22	0.0	-41.98	17.24	-24.74
6201	-0.0	-0.0	0.0	-32.37	-6.68	-0.0	-0.0	21.69	-3.2	0.0	-39.05	18.49	-20.56
6301	-0.0	-0.0	0.0	-40.79	-7.34	0.0	0.0	24.64	-2.97	0.0	-48.13	21.67	-26.46
6401	0.0	0.0	0.0	-37.25	-3.71	-0.0	-0.0	24.94	-3.09	0.0	-40.96	21.85	-19.11
6501	-0.0	-0.0	-0.0	-36.22	-4.39	0.0	0.0	25.67	-3.08	0.0	-40.61	22.59	-18.02
6601	0.0	0.0	-0.0	-35.71	-5.0	0.0	0.0	20.71	-3.03	0.0	-40.71	17.69	-23.03
6701	-0.0	-0.0	-0.0	-34.49	-7.56	0.0	-0.0	26.21	-2.96	0.0	-42.04	23.25	-18.79
6801	0.0	-0.0	0.0	-36.89	-2.55	-0.0	0.0	16.43	-3.04	0.0	-39.44	13.39	-26.05
6901	-0.0	-0.0	0.0	-37.54	-6.53	-0.0	-0.0	25.57	-3.07	0.0	-44.07	22.5	-21.57
7001	0.0	-0.0	0.0	-37.47	-4.7	-0.0	-0.0	22.4	-3.06	0.0	-42.18	19.34	-22.84
7101	0.0	0.0	-0.0	-37.69	-6.04	0.0	0.0	30.2	-2.99	0.0	-43.73	27.21	-16.52
7201	0.0	0.0	-0.0	-35.05	-1.89	0.0	0.0	22.22	-3.08	0.0	-36.94	19.13	-17.81
7301	0.0	0.0	-0.0	-37.35	-4.29	-0.0	0.0	26.57	-3.09	0.0	-41.64	23.47	-18.17
7401	0.0	-0.0	0.0	-36.89	-3.43	0.0	-0.0	24.92	-3.08	0.0	-40.32	21.84	-18.47
7501	-0.0	-0.0	-0.0	-35.97	-4.65	0.0	-0.0	24.81	-3.07	0.0	-40.62	21.74	-18.88
7601	-0.0	0.0	0.0	-32.78	-4.32	0.0	0.0	24.91	-3.14	0.0	-37.1	21.77	-15.33
7701	0.0	-0.0	-0.0	-32.92	-3.28	-0.0	-0.0	22.7	-3.15	0.0	-36.21	19.54	-16.67
7801	-0.0	0.0	0.0	-33.62	-4.48	0.0	0.0	27.5	-3.11	0.0	-38.11	24.38	-13.73
7901	0.0	-0.0	0.0	-36.7	-4.8	-0.0	-0.0	20.69	-3.12	0.0	-41.5	17.57	-23.93
8001	0.0	-0.0	-0.0	-33.65	-4.56	-0.0	0.0	24.33	-3.17	0.0	-38.21	21.16	-17.05
8101	-0.0	0.0	0.0	-36.51	-3.47	-0.0	-0.0	31.31	-3.08	0.0	-39.98	28.23	-11.75
8201	-0.0	0.0	-0.0	-36.4	-2.89	0.0	-0.0	27.36	-3.02	0.0	-39.3	24.34	-14.96
8301	-0.0	0.0	-0.0	-35.23	-3.21	-0.0	0.0	24.75	-3.21	0.0	-38.44	21.54	-16.9
8401	0.0	-0.0	-0.0	-34.08	-2.59	0.0	-0.0	23.96	-3.11	0.0	-36.67	20.86	-15.82
8501	-0.0	0.0	0.0	-35.64	-4.61	-0.0	-0.0	23.1	-3.11	0.0	-40.25	19.99	-20.26
8601	-0.0	-0.0	-0.0	-36.33	-3.33	-0.0	-0.0	24.66	-3.15	0.0	-39.66	21.51	-18.15
8701	-0.0	-0.0	-0.0	-31.27	-2.36	-0.0	-0.0	17.95	-3.17	0.0	-33.63	14.78	-18.85
8801	-0.0	-0.0	-0.0	-33.37	-5.48	0.0	-0.0	27.5	-3.06	0.0	-38.85	24.44	-14.41
8901	0.0	-0.0	0.0	-34.64	-6.08	0.0	0.0	27.15	-3.14	0.0	-40.72	24.01	-16.71
9001	0.0	0.0	-0.0	-32.77	-5.68	0.0	0.0	26.44	-3.03	0.0	-38.45	23.41	-15.05
9101	0.0	0.0	-0.0	-34.32	-4.5	-0.0	-0.0	28.84	-3.13	0.0	-38.82	25.71	-13.11
9201	0.0	0.0	-0.0	-32.57	-4.7	0.0	-0.0	25.54	-3.19	0.0	-37.27	22.36	-14.91
9301	0.0	-0.0	0.0	-34.72	-4.61	0.0	0.0	23.17	-3.16	0.0	-39.33	20.0	-19.33
9401	-0.0	0.0	0.0	-32.43	-4.5	0.0	-0.0	26.63	-3.12	0.0	-36.94	23.51	-13.43
9501	0.0	-0.0	0.0	-34.78	-2.82	-0.0	0.0	19.58	-3.13	0.0	-37.61	16.45	-21.15
9601	-0.0	-0.0	0.0	-36.92	-5.21	-0.0	0.0	23.19	-3.06	0.0	-42.13	20.13	-22.0
9701	0.0	-0.0	0.0	-34.72	-3.41	-0.0	-0.0	22.86	-3.13	0.0	-38.14	19.74	-18.4
9801	-0.0	-0.0	0.0	-36.61	-3.31	-0.0	0.0	18.36	-3.08	0.0	-39.92	15.28	-24.64
9901	-0.0	0.0	0.0	-33.36	-2.31	-0.0	0.0	22.19	-3.16	0.0	-35.67	19.03	-16.65
