# Supplementary material for: A Network Pharmacology Prediction and Molecular Docking-Based Strategy to Explore the Potential Pharmacological Mechanism of Astragalus membranaceus for Glioma
Source: Int J Mol Sci. 2023 Nov 14;24(22):16306. doi: 10.3390/ijms242216306 (PMC10671347; doi:10.3390/ijms242216306)
Supplement: Supplementary file 1 [file ijms-24-16306-s001.zip › Table S23 1qkm MMGBSA.csv]

GENERALIZED BORN:
Complex Energy Terms
Frame #	BOND	ANGLE	DIHED	VDWAALS	EEL	1-4 VDW	1-4 EEL	EGB	ESURF	GGAS	GSOLV	TOTAL
1	764.9	2176.71	3347.12	-1980.41	-18045.32	920.73	10942.44	-2848.37	109.99	-1873.83	-2738.38	-4612.21
101	823.63	2147.0	3265.15	-1982.76	-17967.25	926.93	10996.87	-2968.33	113.26	-1790.43	-2855.07	-4645.5
201	761.9	2182.25	3239.77	-2019.64	-18250.24	947.97	11068.98	-2782.01	108.57	-2069.02	-2673.45	-4742.47
301	768.77	2115.19	3264.35	-2016.03	-18089.08	938.91	10958.6	-2805.55	106.29	-2059.29	-2699.26	-4758.55
401	805.96	2116.14	3279.93	-1993.11	-18109.99	941.3	10947.41	-2815.33	108.42	-2012.36	-2706.91	-4719.26
501	807.65	2120.81	3269.27	-2049.83	-18002.36	943.57	10926.49	-2819.56	107.04	-1984.4	-2712.52	-4696.92
601	769.74	2087.66	3280.4	-2033.93	-18119.88	960.79	10992.36	-2796.92	104.74	-2062.86	-2692.18	-4755.04
701	791.2	2123.97	3311.51	-2041.97	-18163.15	922.68	10984.54	-2764.24	105.56	-2071.22	-2658.68	-4729.9
801	770.41	2082.37	3221.31	-2049.96	-18109.04	962.6	11061.55	-2836.5	105.96	-2060.76	-2730.54	-4791.3
901	829.06	2115.29	3248.9	-2073.4	-18146.57	941.51	10990.6	-2736.01	102.34	-2094.62	-2633.67	-4728.29
1001	795.69	2130.34	3249.1	-2055.12	-18031.09	925.42	10946.73	-2850.93	104.29	-2038.93	-2746.63	-4785.56
1101	741.85	2148.93	3247.41	-2060.64	-18083.75	957.34	10950.54	-2764.39	105.41	-2098.32	-2658.98	-4757.3
1201	784.78	2155.68	3271.21	-2055.6	-18255.75	941.17	10958.83	-2670.03	103.51	-2199.67	-2566.53	-4766.2
1301	794.98	2174.06	3285.88	-2037.81	-18163.42	937.31	10917.65	-2706.67	100.96	-2091.37	-2605.71	-4697.08
1401	786.6	2164.43	3251.12	-2051.52	-18307.66	947.09	11002.99	-2670.75	103.33	-2206.95	-2567.42	-4774.36
1501	788.89	2123.09	3297.78	-2025.1	-18234.46	946.02	10890.01	-2631.61	102.55	-2213.76	-2529.06	-4742.82
1601	802.08	2124.86	3266.91	-2040.48	-18316.37	948.62	11006.44	-2664.01	101.94	-2207.95	-2562.07	-4770.02
1701	775.62	2138.52	3265.87	-2034.86	-18157.57	962.11	10946.72	-2728.29	105.04	-2103.58	-2623.26	-4726.84
1801	771.54	2169.09	3285.97	-2051.29	-18272.15	929.03	10931.0	-2615.04	103.04	-2236.82	-2512.0	-4748.82
1901	768.01	2137.48	3261.71	-2030.91	-18327.43	951.89	11038.34	-2630.51	104.43	-2200.91	-2526.08	-4726.99
2001	795.83	2167.85	3269.83	-2029.32	-18247.72	948.13	11009.81	-2704.44	103.97	-2085.59	-2600.47	-4686.06
2101	815.83	2129.44	3234.94	-2043.14	-18326.63	939.5	10999.21	-2611.1	104.98	-2250.85	-2506.12	-4756.97
2201	782.13	2202.88	3254.79	-2035.41	-18542.11	947.72	10963.47	-2422.9	102.01	-2426.53	-2320.89	-4747.42
2301	792.48	2142.23	3282.06	-2096.46	-18242.48	929.17	10961.47	-2642.55	100.54	-2231.54	-2542.01	-4773.55
2401	817.9	2130.16	3264.29	-2019.41	-18272.1	947.09	10965.02	-2672.8	102.98	-2167.05	-2569.82	-4736.86
2501	784.97	2129.1	3261.38	-2044.22	-18395.04	937.75	10912.09	-2466.62	104.05	-2413.98	-2362.56	-4776.54
2601	781.81	2035.56	3251.76	-2050.91	-18437.16	953.38	10994.24	-2490.8	102.97	-2471.33	-2387.83	-4859.15
2701	791.61	2156.53	3234.34	-2027.44	-18348.76	938.22	10970.02	-2584.41	101.93	-2285.46	-2482.48	-4767.94
2801	820.86	2185.83	3239.65	-2016.43	-18377.47	934.17	10997.2	-2591.57	104.97	-2216.18	-2486.6	-4702.78
2901	796.98	2194.23	3218.12	-2036.87	-18316.23	946.18	10932.29	-2612.71	102.98	-2265.29	-2509.73	-4775.02
3001	783.91	2184.43	3276.18	-2030.72	-18274.29	963.52	11016.22	-2714.24	104.45	-2080.75	-2609.79	-4690.54
3101	796.67	2122.23	3239.28	-1988.11	-18161.21	931.67	10980.26	-2794.39	109.61	-2079.21	-2684.78	-4763.99
3201	784.12	2089.61	3203.35	-2029.28	-18048.56	936.53	10945.49	-2780.99	109.7	-2118.75	-2671.29	-4790.04
3301	795.36	2118.75	3257.15	-2051.13	-18067.27	951.1	10944.86	-2825.85	107.41	-2051.18	-2718.44	-4769.62
3401	782.63	2117.26	3265.95	-2040.52	-18111.98	944.19	10992.47	-2860.45	103.9	-2049.99	-2756.55	-4806.55
3501	796.19	2099.2	3280.45	-2046.61	-18195.74	946.23	10984.42	-2723.49	106.01	-2135.86	-2617.48	-4753.34
3601	799.86	2166.95	3266.25	-2048.42	-18218.11	936.74	10973.68	-2671.83	104.13	-2123.05	-2567.7	-4690.75
3701	796.69	2147.68	3254.71	-2087.24	-18265.81	939.35	11018.39	-2652.08	99.82	-2196.24	-2552.26	-4748.5
3801	744.64	2171.38	3244.0	-2059.17	-18106.8	951.56	10933.6	-2714.65	101.1	-2120.78	-2613.55	-4734.33
3901	780.8	2128.39	3262.52	-2060.52	-18169.05	943.78	10983.42	-2745.66	103.88	-2130.66	-2641.77	-4772.43
4001	811.31	2170.5	3264.32	-2029.69	-18159.32	947.84	11045.1	-2758.78	105.85	-1949.93	-2652.93	-4602.86
4101	794.04	2052.94	3270.12	-2058.9	-18070.85	949.55	10892.59	-2738.2	102.27	-2170.5	-2635.93	-4806.43
4201	840.83	2130.07	3254.13	-2055.25	-18263.95	947.1	10894.13	-2577.72	101.9	-2252.93	-2475.82	-4728.75
4301	805.55	2159.85	3267.53	-2023.98	-18216.08	962.97	10943.29	-2651.73	105.57	-2100.87	-2546.16	-4647.02
4401	749.82	2145.49	3264.02	-2083.02	-18088.64	950.4	10983.29	-2754.51	103.29	-2078.65	-2651.22	-4729.87
4501	829.16	2130.13	3256.96	-2089.95	-18032.18	941.23	11006.05	-2827.33	104.44	-1958.6	-2722.89	-4681.49
4601	804.45	2151.05	3305.63	-2015.8	-18155.64	955.07	11021.94	-2823.33	105.85	-1933.31	-2717.48	-4650.8
4701	791.42	2136.39	3232.29	-2079.47	-18228.11	923.04	10991.19	-2662.6	102.03	-2233.25	-2560.57	-4793.81
4801	782.69	2133.15	3255.98	-2057.78	-18108.19	950.95	10910.57	-2733.67	105.84	-2132.65	-2627.83	-4760.48
4901	772.37	2133.69	3264.25	-2033.31	-18298.76	942.67	11032.39	-2668.42	105.0	-2186.7	-2563.43	-4750.13
5001	787.88	2098.16	3233.83	-2032.67	-18225.94	964.86	10985.14	-2667.65	103.87	-2188.75	-2563.78	-4752.53
5101	788.96	2118.74	3256.71	-2044.75	-18156.67	950.69	11021.85	-2771.23	103.52	-2064.48	-2667.7	-4732.19
5201	789.79	2181.28	3257.98	-2087.19	-18159.84	912.32	11002.25	-2712.09	104.25	-2103.41	-2607.84	-4711.24
5301	779.43	2141.31	3243.74	-2027.51	-18219.41	960.92	10977.1	-2683.7	104.1	-2144.42	-2579.6	-4724.02
5401	741.26	2138.0	3279.73	-2034.3	-18103.64	941.44	11008.65	-2832.18	106.84	-2028.85	-2725.33	-4754.19
5501	781.79	2218.72	3249.66	-2029.3	-18253.42	952.64	10960.63	-2683.83	104.06	-2119.3	-2579.77	-4699.07
5601	778.39	2116.6	3260.7	-2020.24	-18055.99	940.58	10991.25	-2849.57	107.91	-1988.71	-2741.66	-4730.37
5701	763.1	2131.64	3310.62	-2059.69	-18043.15	931.0	10958.19	-2833.71	105.03	-2008.31	-2728.68	-4736.98
5801	815.97	2169.57	3277.13	-2027.77	-18194.5	928.37	10990.85	-2753.72	107.04	-2040.39	-2646.68	-4687.06
5901	726.85	2149.18	3277.08	-2085.51	-18113.96	954.37	11003.6	-2769.25	105.6	-2088.41	-2663.65	-4752.07
6001	811.8	2142.16	3248.72	-2013.43	-18309.12	947.42	11043.74	-2679.08	104.73	-2128.72	-2574.35	-4703.07
6101	793.34	2116.21	3218.96	-2040.01	-18094.05	942.4	10900.93	-2770.86	103.52	-2162.21	-2667.33	-4829.54
6201	786.01	2164.72	3227.31	-2026.09	-18148.86	973.28	10922.95	-2688.46	101.91	-2100.68	-2586.55	-4687.23
6301	802.15	2198.36	3255.12	-2067.67	-18092.4	924.62	10961.57	-2778.62	102.67	-2018.24	-2675.96	-4694.2
6401	783.51	2134.71	3240.64	-2063.98	-18455.73	950.94	11028.29	-2542.48	100.49	-2381.62	-2441.99	-4823.6
6501	793.26	2146.23	3250.04	-2060.62	-18288.89	950.25	11025.62	-2693.93	104.55	-2184.1	-2589.38	-4773.49
6601	789.31	2164.52	3253.3	-2053.71	-18233.98	952.88	11063.29	-2746.4	102.37	-2064.39	-2644.03	-4708.42
6701	831.93	2137.94	3242.21	-2020.9	-18317.9	951.82	10990.54	-2654.88	104.67	-2184.36	-2550.21	-4734.57
6801	814.1	2111.85	3241.65	-2042.52	-18219.26	950.06	10950.39	-2674.9	105.78	-2193.72	-2569.12	-4762.84
6901	770.41	2111.26	3260.01	-2058.29	-18346.73	950.38	11002.09	-2574.14	102.47	-2310.86	-2471.67	-4782.53
7001	763.07	2113.11	3254.63	-2071.33	-18234.07	951.8	10980.58	-2684.0	100.57	-2242.2	-2583.43	-4825.63
7101	783.64	2116.11	3223.91	-2064.84	-18121.46	944.44	10974.47	-2729.27	102.44	-2143.73	-2626.83	-4770.56
7201	824.76	2187.24	3252.03	-2056.55	-18178.8	946.49	10940.16	-2710.47	101.98	-2084.68	-2608.49	-4693.18
7301	760.6	2178.19	3251.37	-2091.49	-18350.38	944.01	11007.15	-2611.66	99.43	-2300.55	-2512.23	-4812.78
7401	787.73	2178.05	3259.35	-2098.08	-18314.63	943.16	11015.06	-2627.22	98.06	-2229.35	-2529.16	-4758.51
7501	775.29	2108.23	3275.35	-2053.99	-18272.47	940.94	10940.53	-2636.77	101.6	-2286.13	-2535.16	-4821.29
7601	784.29	2134.65	3255.78	-2084.39	-18230.93	944.52	10931.06	-2608.9	98.75	-2265.02	-2510.16	-4775.18
7701	852.66	2210.52	3215.57	-2060.91	-18101.32	919.36	10904.19	-2687.9	100.61	-2059.92	-2587.29	-4647.22
7801	752.5	2136.23	3272.14	-2051.59	-18302.11	961.25	11013.33	-2673.86	102.14	-2218.25	-2571.72	-4789.97
7901	792.28	2097.87	3240.64	-2055.98	-18232.0	946.85	10958.87	-2646.06	101.98	-2251.47	-2544.08	-4795.55
8001	810.42	2229.2	3267.68	-2090.36	-18330.41	932.68	10980.29	-2593.89	99.33	-2200.5	-2494.56	-4695.07
8101	807.75	2172.75	3302.76	-2081.7	-18312.16	950.24	10988.94	-2601.78	99.39	-2171.42	-2502.4	-4673.82
8201	777.42	2078.54	3247.96	-2065.33	-18436.1	975.08	10961.25	-2471.18	100.22	-2461.19	-2370.96	-4832.15
8301	824.89	2097.08	3267.31	-2066.65	-18301.22	973.94	11043.33	-2656.0	101.63	-2161.32	-2554.37	-4715.68
8401	793.89	2097.28	3265.91	-2045.97	-18375.09	945.81	11033.21	-2568.96	101.04	-2284.97	-2467.92	-4752.89
8501	774.28	2185.43	3242.16	-2069.92	-18243.67	952.88	11019.13	-2647.98	100.34	-2139.72	-2547.64	-4687.36
8601	818.93	2097.25	3266.71	-2057.21	-18327.59	923.6	10918.43	-2539.94	98.94	-2359.89	-2441.0	-4800.89
8701	749.03	2089.61	3237.54	-2051.8	-18418.65	955.86	11031.07	-2509.5	99.02	-2407.34	-2410.47	-4817.82
8801	754.95	2135.93	3227.77	-2057.1	-18195.98	954.5	10994.49	-2680.21	100.07	-2185.44	-2580.14	-4765.59
8901	784.83	2157.56	3297.75	-2071.95	-18304.34	954.26	11020.7	-2629.07	101.13	-2161.19	-2527.94	-4689.14
9001	818.82	2099.47	3253.92	-2115.07	-18112.05	939.66	10934.49	-2680.97	97.79	-2180.75	-2583.18	-4763.93
9101	749.0	2166.95	3220.5	-2061.61	-18297.6	958.9	11014.11	-2632.85	100.15	-2249.75	-2532.7	-4782.45
9201	783.76	2195.8	3270.77	-2074.36	-18031.88	921.25	10925.98	-2791.29	100.53	-2008.68	-2690.76	-4699.44
9301	760.62	2083.9	3264.13	-2048.98	-18119.65	949.24	11001.05	-2758.11	105.59	-2109.69	-2652.52	-4762.21
9401	820.46	2140.09	3253.86	-2067.43	-18352.76	937.97	11049.42	-2623.47	100.76	-2218.38	-2522.72	-4741.09
9501	783.7	2134.94	3265.32	-2065.39	-18212.83	946.52	10985.86	-2719.62	98.84	-2161.87	-2620.78	-4782.65
9601	821.73	2144.21	3223.66	-2071.34	-18237.83	937.95	11032.89	-2653.23	99.47	-2148.72	-2553.76	-4702.48
9701	782.61	2112.2	3247.88	-2073.36	-18357.15	925.2	11016.37	-2596.9	101.86	-2346.26	-2495.04	-4841.29
9801	776.03	2178.45	3247.89	-2078.86	-18263.38	943.56	11034.54	-2725.71	99.75	-2161.75	-2625.96	-4787.71
9901	733.42	2173.06	3261.97	-2066.7	-18278.73	946.32	11012.91	-2647.31	100.22	-2217.76	-2547.1	-4764.85
Receptor Energy Terms
Frame #	BOND	ANGLE	DIHED	VDWAALS	EEL	1-4 VDW	1-4 EEL	EGB	ESURF	GGAS	GSOLV	TOTAL
1	757.08	2166.0	3336.91	-1946.77	-18065.9	908.9	10995.46	-2849.79	112.58	-1848.33	-2737.21	-4585.54
101	818.39	2139.35	3257.76	-1947.52	-17990.12	917.19	11051.43	-2968.03	115.59	-1753.52	-2852.44	-4605.96
201	754.33	2174.2	3232.67	-1981.86	-18268.91	936.48	11122.45	-2783.85	111.01	-2030.65	-2672.85	-4703.5
301	761.7	2108.98	3255.59	-1979.69	-18107.83	928.97	11011.6	-2808.07	108.78	-2020.69	-2699.29	-4719.98
401	799.42	2109.04	3266.24	-1954.21	-18128.55	930.85	11001.13	-2816.98	110.78	-1976.09	-2706.2	-4682.29
501	802.19	2112.48	3260.18	-2010.53	-18022.0	932.26	10981.15	-2821.73	109.53	-1944.26	-2712.2	-4656.46
601	764.62	2078.73	3270.59	-1995.52	-18138.02	949.73	11047.32	-2800.29	107.19	-2022.55	-2693.1	-4715.65
701	787.75	2112.74	3304.42	-2003.57	-18184.31	911.46	11038.73	-2765.7	108.06	-2032.78	-2657.64	-4690.42
801	766.64	2075.31	3214.22	-2013.17	-18130.63	952.21	11115.35	-2838.47	108.45	-2020.06	-2730.02	-4750.09
901	820.73	2103.26	3238.18	-2033.28	-18166.62	929.99	11044.79	-2738.11	104.71	-2062.93	-2633.4	-4696.33
1001	785.49	2123.76	3240.57	-2015.64	-18054.47	915.61	10999.74	-2848.7	106.66	-2004.93	-2742.05	-4746.98
1101	735.47	2138.16	3238.58	-2021.85	-18107.47	946.91	11005.88	-2763.86	107.8	-2064.32	-2656.07	-4720.39
1201	778.56	2147.36	3264.1	-2017.09	-18277.89	929.73	11013.71	-2671.1	105.75	-2161.51	-2565.36	-4726.86
1301	789.47	2163.7	3275.37	-1997.87	-18185.65	924.94	10972.69	-2707.77	103.46	-2057.34	-2604.31	-4661.65
1401	780.75	2155.71	3243.65	-2010.31	-18327.69	934.73	11058.64	-2672.23	105.91	-2164.52	-2566.31	-4730.83
1501	782.87	2112.32	3289.97	-1986.18	-18256.62	935.06	10943.68	-2630.32	104.95	-2178.9	-2525.37	-4704.27
1601	792.73	2115.06	3257.96	-2001.44	-18334.45	937.47	11059.78	-2667.54	104.45	-2172.89	-2563.1	-4735.99
1701	770.08	2127.11	3259.03	-1997.08	-18178.16	951.7	11001.19	-2729.93	107.54	-2066.12	-2622.39	-4688.51
1801	766.83	2160.1	3278.26	-2010.51	-18292.59	917.41	10985.96	-2616.64	105.49	-2194.54	-2511.15	-4705.69
1901	762.81	2130.26	3254.15	-1995.86	-18353.4	939.12	11092.92	-2627.36	106.33	-2170.0	-2521.04	-4691.04
2001	790.88	2161.07	3261.17	-1994.22	-18270.56	935.77	11063.95	-2704.69	106.05	-2051.94	-2598.63	-4650.57
2101	805.73	2120.87	3225.37	-2009.93	-18349.7	927.38	11054.08	-2610.79	107.06	-2226.21	-2503.74	-4729.95
2201	777.97	2194.4	3248.85	-2001.02	-18563.55	935.57	11017.68	-2423.68	104.34	-2390.09	-2319.34	-4709.44
2301	789.35	2132.42	3273.26	-2057.64	-18262.58	917.38	11015.24	-2643.86	103.05	-2192.56	-2540.8	-4733.36
2401	808.75	2123.57	3253.28	-1979.42	-18296.81	937.04	11019.68	-2671.74	105.24	-2133.91	-2566.5	-4700.41
2501	779.69	2117.89	3252.96	-2007.88	-18419.46	927.56	10965.11	-2464.66	106.21	-2384.13	-2358.46	-4742.59
2601	773.56	2026.83	3242.34	-2011.2	-18461.9	941.99	11048.49	-2487.77	105.23	-2439.89	-2382.54	-4822.43
2701	785.27	2147.82	3226.76	-1989.39	-18371.39	926.6	11024.45	-2584.23	104.23	-2249.89	-2479.99	-4729.88
2801	812.47	2174.61	3230.65	-1981.9	-18399.93	922.21	11050.89	-2590.62	107.02	-2191.01	-2483.6	-4674.61
2901	788.59	2183.16	3212.37	-1999.76	-18339.94	936.16	10986.25	-2611.81	105.03	-2233.16	-2506.78	-4739.94
3001	778.83	2174.71	3268.56	-1993.17	-18299.44	952.5	11070.23	-2712.73	106.42	-2047.77	-2606.31	-4654.08
3101	791.46	2114.15	3234.02	-1952.03	-18185.44	920.73	11034.85	-2793.8	111.56	-2042.27	-2682.23	-4724.5
3201	780.12	2080.13	3193.45	-1994.75	-18072.56	926.02	10999.6	-2780.08	111.76	-2087.99	-2668.32	-4756.32
3301	783.91	2108.19	3250.69	-2012.36	-18093.14	940.84	11000.0	-2823.65	109.43	-2021.87	-2714.22	-4736.1
3401	775.18	2111.33	3255.43	-2002.65	-18137.65	933.94	11046.62	-2858.33	106.07	-2017.8	-2752.26	-4770.05
3501	790.93	2089.69	3272.15	-2009.18	-18221.47	933.39	11039.85	-2722.3	108.02	-2104.64	-2614.28	-4718.92
3601	795.25	2155.75	3260.38	-2012.31	-18241.47	925.53	11027.32	-2669.92	106.34	-2089.55	-2563.58	-4653.13
3701	789.55	2134.77	3246.29	-2049.84	-18291.5	928.72	11072.91	-2649.21	102.07	-2169.11	-2547.15	-4716.26
3801	736.03	2163.59	3236.21	-2020.26	-18130.85	941.5	10988.6	-2714.5	103.52	-2085.18	-2610.98	-4696.16
3901	772.08	2121.41	3253.42	-2023.1	-18190.17	933.04	11036.85	-2746.46	106.33	-2096.46	-2640.13	-4736.59
4001	801.71	2161.23	3253.93	-1991.19	-18181.42	938.28	11099.31	-2758.82	108.45	-1918.15	-2650.37	-4568.52
4101	786.16	2046.12	3262.0	-2021.23	-18094.92	938.87	10946.43	-2737.55	104.53	-2136.57	-2633.01	-4769.58
4201	828.81	2118.77	3245.85	-2016.41	-18286.68	937.73	10947.89	-2576.82	104.15	-2224.03	-2472.66	-4696.69
4301	800.09	2155.2	3258.06	-1988.44	-18240.57	951.55	10998.1	-2649.3	107.68	-2066.02	-2541.62	-4607.63
4401	744.5	2133.22	3254.54	-2044.96	-18110.26	941.04	11038.41	-2755.74	105.6	-2043.51	-2650.13	-4693.65
4501	821.91	2110.26	3250.03	-2051.64	-18053.3	928.08	11061.46	-2827.93	106.73	-1933.21	-2721.2	-4654.4
4601	793.96	2140.23	3301.0	-1977.05	-18175.07	943.98	11075.63	-2825.67	108.3	-1897.33	-2717.37	-4614.7
4701	784.7	2122.34	3223.47	-2040.84	-18249.28	912.77	11046.05	-2663.35	104.41	-2200.79	-2558.95	-4759.73
4801	776.21	2119.66	3245.35	-2020.04	-18130.39	939.24	10965.96	-2734.71	108.05	-2104.02	-2626.66	-4730.68
4901	763.82	2125.16	3256.59	-1996.76	-18315.46	932.49	11085.92	-2672.89	107.43	-2148.25	-2565.45	-4713.7
5001	784.29	2086.65	3228.11	-1996.87	-18245.97	952.55	11039.74	-2672.49	106.48	-2151.5	-2566.01	-4717.51
5101	781.93	2112.65	3243.85	-2005.1	-18178.84	939.72	11076.08	-2773.34	105.97	-2029.71	-2667.37	-4697.08
5201	783.27	2169.78	3253.06	-2045.91	-18181.49	901.28	11056.18	-2713.25	106.68	-2063.83	-2606.56	-4670.4
5301	769.65	2133.66	3234.55	-1988.62	-18241.62	949.15	11031.43	-2684.68	106.45	-2111.8	-2578.22	-4690.03
5401	736.87	2129.45	3271.57	-1994.07	-18125.3	930.75	11063.21	-2833.87	109.44	-1987.52	-2724.43	-4711.94
5501	774.91	2208.02	3239.9	-1992.19	-18274.08	941.34	11014.3	-2684.96	106.4	-2087.79	-2578.56	-4666.35
5601	769.3	2109.11	3254.29	-1980.81	-18075.29	930.63	11045.76	-2853.31	110.38	-1947.02	-2742.94	-4689.96
5701	753.61	2124.01	3302.04	-2020.6	-18062.1	920.78	11011.91	-2835.87	107.45	-1970.35	-2728.42	-4698.77
5801	811.6	2160.17	3270.54	-1988.64	-18214.12	917.79	11044.75	-2756.34	109.3	-1997.89	-2647.04	-4644.93
5901	722.53	2140.22	3270.23	-2047.92	-18135.17	942.69	11058.95	-2770.86	108.06	-2048.47	-2662.8	-4711.28
6001	807.42	2129.72	3239.4	-1979.39	-18327.77	936.78	11098.1	-2682.9	107.11	-2095.75	-2575.79	-4671.53
6101	782.18	2107.16	3211.4	-2001.58	-18114.29	931.85	10955.49	-2771.89	105.66	-2127.79	-2666.23	-4794.02
6201	779.17	2157.47	3220.2	-1991.17	-18169.03	963.43	10977.48	-2690.47	104.18	-2062.45	-2586.3	-4648.75
6301	792.98	2189.72	3248.08	-2025.04	-18110.42	913.4	11015.36	-2782.57	105.33	-1975.93	-2677.23	-4653.17
6401	778.5	2125.96	3231.13	-2024.22	-18478.83	940.29	11082.9	-2542.19	102.94	-2344.27	-2439.24	-4783.52
6501	789.39	2138.97	3243.75	-2022.92	-18309.37	938.98	11079.67	-2696.71	106.88	-2141.53	-2589.83	-4731.36
6601	783.81	2157.78	3246.03	-2015.69	-18255.68	941.76	11118.24	-2747.09	104.71	-2023.75	-2642.38	-4666.13
6701	823.88	2127.17	3232.6	-1984.13	-18336.89	941.44	11044.66	-2658.74	107.16	-2151.26	-2551.58	-4702.84
6801	809.23	2098.86	3232.05	-2003.16	-18242.15	938.96	11003.43	-2673.65	108.09	-2162.78	-2565.56	-4728.34
6901	766.82	2104.01	3252.4	-2018.3	-18366.96	940.05	11057.01	-2576.39	104.85	-2264.97	-2471.54	-4736.5
7001	759.87	2107.16	3248.39	-2031.89	-18255.3	940.75	11035.21	-2684.72	102.96	-2195.8	-2581.76	-4777.56
7101	779.12	2104.7	3210.3	-2025.85	-18141.51	932.59	11028.01	-2732.5	104.86	-2112.65	-2627.64	-4740.29
7201	818.49	2176.59	3243.29	-2019.04	-18204.23	935.92	10995.0	-2708.65	104.08	-2053.97	-2604.57	-4658.54
7301	754.63	2166.41	3245.48	-2051.76	-18373.35	933.42	11062.84	-2612.44	101.94	-2262.33	-2510.5	-4772.83
7401	780.05	2163.75	3249.73	-2058.64	-18338.2	932.24	11070.38	-2626.74	100.42	-2200.68	-2526.32	-4727.0
7501	771.62	2097.6	3262.88	-2015.47	-18294.58	929.35	10994.85	-2637.7	103.99	-2253.75	-2533.7	-4787.45
7601	776.69	2119.57	3249.7	-2049.24	-18252.31	933.8	10984.98	-2609.3	101.17	-2236.81	-2508.13	-4744.94
7701	842.54	2199.62	3209.46	-2027.79	-18122.59	908.14	10957.59	-2688.61	102.94	-2033.03	-2585.68	-4618.7
7801	748.1	2126.71	3264.12	-2016.11	-18322.52	948.94	11067.4	-2674.68	104.33	-2183.36	-2570.35	-4753.71
7901	786.11	2088.69	3233.92	-2019.42	-18252.62	936.55	11012.87	-2647.6	104.3	-2213.9	-2543.3	-4757.2
8001	805.61	2223.33	3261.79	-2055.31	-18352.05	922.15	11034.67	-2595.21	101.6	-2159.79	-2493.61	-4653.4
8101	799.63	2163.5	3292.81	-2042.54	-18336.51	939.08	11043.98	-2601.57	101.78	-2140.05	-2499.79	-4639.84
8201	770.81	2071.47	3239.17	-2027.36	-18459.68	963.71	11016.66	-2470.88	102.69	-2425.2	-2368.19	-4793.4
8301	817.2	2086.34	3260.82	-2029.25	-18324.28	963.24	11098.12	-2656.1	103.76	-2127.81	-2552.34	-4680.15
8401	787.8	2084.16	3255.56	-2009.48	-18399.22	933.99	11088.42	-2567.61	103.4	-2258.77	-2464.21	-4722.98
8501	765.3	2175.99	3234.63	-2032.62	-18264.87	943.3	11072.56	-2648.68	102.54	-2105.72	-2546.14	-4651.86
8601	811.25	2087.94	3259.09	-2020.71	-18349.15	913.09	10972.17	-2540.73	101.05	-2326.32	-2439.68	-4766.0
8701	744.01	2079.4	3231.13	-2017.57	-18444.0	943.88	11086.8	-2507.9	100.97	-2376.35	-2406.93	-4783.27
8801	745.29	2121.93	3222.06	-2021.86	-18217.37	943.16	11049.68	-2681.51	102.32	-2157.11	-2579.19	-4736.3
8901	779.86	2147.26	3289.92	-2036.56	-18323.1	942.62	11074.58	-2631.07	103.4	-2125.42	-2527.68	-4653.1
9001	812.16	2092.01	3243.77	-2080.75	-18131.42	929.05	10987.72	-2681.81	100.14	-2147.45	-2581.67	-4729.12
9101	745.4	2158.17	3212.35	-2026.52	-18319.25	947.25	11068.77	-2634.51	102.33	-2213.83	-2532.18	-4746.01
9201	781.19	2189.84	3262.46	-2039.3	-18054.15	911.07	10980.55	-2791.72	102.8	-1968.35	-2688.92	-4657.26
9301	753.93	2076.05	3254.73	-2012.34	-18141.71	939.61	11054.99	-2757.27	107.83	-2074.74	-2649.45	-4724.19
9401	813.08	2130.52	3246.25	-2033.85	-18375.38	925.15	11104.56	-2624.56	102.87	-2189.68	-2521.68	-4711.37
9501	780.22	2128.27	3259.53	-2028.26	-18236.54	935.98	11039.62	-2718.41	100.99	-2121.18	-2617.42	-4738.6
9601	813.33	2136.12	3216.12	-2032.36	-18258.68	928.29	11087.85	-2654.42	101.79	-2109.34	-2552.63	-4661.97
9701	775.0	2101.03	3242.73	-2036.14	-18380.45	914.26	11072.08	-2596.21	104.13	-2311.49	-2492.07	-4803.57
9801	770.35	2169.65	3237.16	-2039.49	-18287.35	932.12	11090.38	-2725.16	101.92	-2127.19	-2623.24	-4750.44
9901	725.28	2159.24	3254.4	-2031.12	-18304.12	934.72	11069.01	-2645.74	102.29	-2192.58	-2543.44	-4736.02
Ligand Energy Terms
Frame #	BOND	ANGLE	DIHED	VDWAALS	EEL	1-4 VDW	1-4 EEL	EGB	ESURF	GGAS	GSOLV	TOTAL
1	7.82	10.71	10.21	-0.29	24.82	11.83	-53.03	-11.53	2.36	12.08	-9.17	2.91
101	5.24	7.64	7.39	-1.53	26.54	9.74	-54.56	-12.26	2.39	0.48	-9.87	-9.39
201	7.57	8.05	7.09	-1.62	25.08	11.5	-53.47	-12.34	2.38	4.2	-9.96	-5.76
301	7.07	6.22	8.77	-1.34	25.04	9.93	-53.0	-12.11	2.39	2.69	-9.72	-7.04
401	6.54	7.1	13.69	-1.31	24.98	10.45	-53.71	-11.98	2.39	7.74	-9.59	-1.85
501	5.45	8.33	9.09	-1.32	25.41	11.32	-54.66	-11.67	2.36	3.62	-9.31	-5.68
601	5.13	8.93	9.81	-0.12	26.32	11.06	-54.97	-11.53	2.37	6.16	-9.16	-3.0
701	3.45	11.22	7.09	-2.36	27.35	11.22	-54.19	-13.24	2.37	3.78	-10.87	-7.09
801	3.76	7.06	7.09	-1.91	25.3	10.4	-53.8	-12.08	2.38	-2.1	-9.71	-11.8
901	8.33	12.03	10.71	-2.17	25.99	11.51	-54.19	-11.91	2.37	12.22	-9.54	2.67
1001	10.2	6.58	8.53	-2.4	26.2	9.8	-53.01	-13.12	2.4	5.9	-10.72	-4.82
1101	6.38	10.77	8.83	-1.63	25.75	10.44	-55.34	-11.72	2.38	5.2	-9.34	-4.14
1201	6.23	8.32	7.11	-2.25	26.81	11.44	-54.88	-12.54	2.37	2.77	-10.17	-7.4
1301	5.5	10.36	10.51	-2.5	26.83	12.37	-55.04	-12.94	2.39	8.02	-10.55	-2.53
1401	5.85	8.72	7.47	-2.36	26.95	12.36	-55.65	-12.52	2.38	3.34	-10.14	-6.81
1501	6.02	10.77	7.81	-2.56	25.54	10.96	-53.67	-12.65	2.38	4.88	-10.27	-5.4
1601	9.35	9.8	8.94	-2.14	25.81	11.15	-53.34	-12.02	2.39	9.57	-9.63	-0.06
1701	5.54	11.4	6.84	-2.24	26.89	10.41	-54.46	-12.41	2.37	4.38	-10.03	-5.65
1801	4.71	8.98	7.71	-2.45	26.08	11.62	-54.95	-12.24	2.37	1.69	-9.87	-8.18
1901	5.2	7.22	7.56	-2.45	26.85	12.78	-54.58	-12.63	2.37	2.57	-10.26	-7.69
2001	4.95	6.78	8.66	-1.34	25.51	12.36	-54.14	-11.74	2.37	2.78	-9.37	-6.59
2101	10.1	8.58	9.57	-1.49	26.18	12.13	-54.87	-12.27	2.37	10.19	-9.9	0.29
2201	4.16	8.48	5.94	-1.79	26.42	12.15	-54.21	-12.3	2.37	1.15	-9.93	-8.78
2301	3.13	9.81	8.79	-1.85	25.26	11.79	-53.77	-11.94	2.37	3.16	-9.58	-6.42
2401	9.15	6.59	11.01	-2.32	26.02	10.05	-54.66	-11.75	2.38	5.84	-9.37	-3.53
2501	5.27	11.21	8.43	-1.8	26.02	10.19	-53.02	-12.45	2.4	6.29	-10.06	-3.76
2601	8.25	8.73	9.42	-2.48	26.03	11.38	-54.25	-12.95	2.39	7.08	-10.57	-3.48
2701	6.34	8.72	7.58	-1.62	25.6	11.63	-54.43	-11.88	2.36	3.82	-9.52	-5.7
2801	8.4	11.22	9.01	-2.02	24.98	11.96	-53.69	-12.49	2.39	9.86	-10.1	-0.25
2901	8.38	11.06	5.75	-1.99	25.51	10.02	-53.96	-12.11	2.39	4.78	-9.72	-4.95
3001	5.07	9.72	7.62	-1.47	26.89	11.02	-54.01	-12.63	2.38	4.84	-10.25	-5.41
3101	5.21	8.07	5.26	-2.57	27.46	10.94	-54.58	-13.11	2.39	-0.21	-10.72	-10.93
3201	4.0	9.48	9.89	-1.46	26.34	10.51	-54.11	-12.28	2.37	4.65	-9.91	-5.26
3301	11.46	10.56	6.46	-2.88	27.18	10.26	-55.14	-12.86	2.4	7.91	-10.46	-2.55
3401	7.45	5.92	10.52	-2.29	26.42	10.25	-54.15	-12.33	2.38	4.12	-9.96	-5.83
3501	5.26	9.52	8.3	-2.75	27.72	12.84	-55.43	-12.82	2.37	5.46	-10.45	-4.98
3601	4.6	11.21	5.87	-0.34	25.34	11.21	-53.64	-11.72	2.37	4.26	-9.35	-5.09
3701	7.14	12.91	8.42	-2.79	27.44	10.63	-54.52	-13.53	2.37	9.23	-11.16	-1.93
3801	8.61	7.8	7.79	-1.78	26.78	10.06	-55.0	-12.32	2.38	4.26	-9.93	-5.68
3901	8.72	6.98	9.09	-1.96	25.77	10.74	-53.43	-12.16	2.37	5.91	-9.79	-3.88
4001	9.6	9.27	10.38	-2.34	25.54	9.56	-54.21	-12.2	2.39	7.81	-9.8	-2.0
4101	7.88	6.82	8.12	-2.81	26.81	10.68	-53.85	-12.91	2.39	3.66	-10.52	-6.86
4201	12.02	11.3	8.28	-2.48	26.16	9.36	-53.76	-12.62	2.4	10.88	-10.22	0.67
4301	5.46	4.65	9.46	-2.73	26.51	11.42	-54.81	-12.61	2.37	-0.04	-10.24	-10.28
4401	5.32	12.27	9.48	-2.7	26.73	9.36	-55.12	-12.49	2.4	5.34	-10.09	-4.75
4501	7.25	19.86	6.94	-2.46	26.32	13.16	-55.4	-12.23	2.38	15.66	-9.86	5.8
4601	10.48	10.82	4.63	-1.95	25.48	11.09	-53.68	-11.88	2.37	6.86	-9.51	-2.65
4701	6.72	14.05	8.83	-1.97	25.72	10.27	-54.86	-11.88	2.39	8.75	-9.49	-0.75
4801	6.48	13.49	10.63	-2.04	26.95	11.71	-55.39	-11.99	2.36	11.83	-9.64	2.19
4901	8.56	8.53	7.66	-0.96	24.47	10.18	-53.53	-11.68	2.39	4.89	-9.29	-4.4
5001	3.59	11.51	5.71	-1.57	24.99	12.31	-54.61	-11.37	2.36	1.94	-9.01	-7.07
5101	7.03	6.09	12.86	-2.56	26.19	10.97	-54.23	-12.27	2.38	6.34	-9.89	-3.55
5201	6.52	11.5	4.92	-1.37	25.39	11.04	-53.93	-11.75	2.36	4.08	-9.38	-5.3
5301	9.78	7.65	9.19	-1.79	26.1	11.77	-54.33	-11.95	2.36	8.37	-9.59	-1.22
5401	4.39	8.55	8.16	-1.72	26.83	10.68	-54.56	-12.63	2.39	2.33	-10.24	-7.91
5501	6.87	10.7	9.76	-2.55	25.93	11.29	-53.68	-12.32	2.36	8.32	-9.96	-1.64
5601	9.09	7.49	6.41	-1.56	25.96	9.96	-54.51	-12.24	2.38	2.84	-9.85	-7.02
5701	9.49	7.63	8.58	-2.2	26.21	10.22	-53.73	-12.66	2.4	6.2	-10.26	-4.06
5801	4.37	9.39	6.59	-2.27	26.64	10.58	-53.89	-12.55	2.37	1.4	-10.17	-8.77
5901	4.32	8.95	6.85	-2.6	26.69	11.68	-55.35	-12.24	2.39	0.54	-9.85	-9.31
6001	4.38	12.44	9.33	-2.36	25.97	10.63	-54.36	-12.41	2.38	6.02	-10.03	-4.01
6101	11.16	9.05	7.56	-2.34	26.14	10.54	-54.56	-12.32	2.39	7.56	-9.93	-2.37
6201	6.84	7.25	7.11	-2.55	26.85	9.85	-54.53	-12.72	2.38	0.82	-10.34	-9.52
6301	9.17	8.65	7.04	-1.84	25.36	11.22	-53.79	-12.16	2.37	5.82	-9.79	-3.97
6401	5.02	8.75	9.51	-2.51	26.8	10.65	-54.61	-12.79	2.37	3.62	-10.42	-6.8
6501	3.88	7.26	6.29	-1.49	24.88	11.27	-54.05	-11.53	2.36	-1.96	-9.16	-11.13
6601	5.5	6.74	7.28	-2.31	26.7	11.12	-54.96	-12.47	2.38	0.07	-10.09	-10.02
6701	8.06	10.77	9.61	-2.29	26.55	10.38	-54.13	-12.87	2.37	8.95	-10.5	-1.55
6801	4.87	12.99	9.6	-2.46	25.44	11.1	-53.04	-12.22	2.38	8.5	-9.84	-1.34
6901	3.59	7.25	7.61	-2.45	26.75	10.32	-54.91	-12.76	2.39	-1.83	-10.37	-12.2
7001	3.2	5.95	6.23	-1.96	25.94	11.05	-54.63	-11.82	2.37	-4.22	-9.45	-13.67
7101	4.52	11.4	13.61	-1.3	26.09	11.85	-53.53	-12.51	2.36	12.65	-10.15	2.5
7201	6.26	10.65	8.73	-2.46	27.32	10.57	-54.84	-12.56	2.4	6.23	-10.16	-3.93
7301	5.97	11.78	5.89	-2.38	27.26	10.58	-55.69	-12.84	2.38	3.42	-10.46	-7.04
7401	7.68	14.3	9.62	-2.55	27.0	10.92	-55.32	-12.66	2.39	11.65	-10.27	1.38
7501	3.67	10.63	12.48	-2.56	26.76	11.59	-54.33	-12.95	2.38	8.24	-10.58	-2.34
7601	7.6	15.08	6.08	-2.37	25.7	10.72	-53.91	-12.65	2.38	8.9	-10.27	-1.38
7701	10.12	10.9	6.11	-0.19	24.56	11.22	-53.4	-11.48	2.37	9.31	-9.11	0.2
7801	4.4	9.51	8.03	-1.85	24.89	12.31	-54.07	-11.53	2.37	3.21	-9.16	-5.95
7901	6.17	9.18	6.72	0.15	25.43	10.29	-54.0	-11.71	2.38	3.93	-9.33	-5.4
8001	4.81	5.87	5.88	-1.41	26.2	10.53	-54.38	-11.96	2.38	-2.5	-9.59	-12.09
8101	8.12	9.25	9.95	-2.65	27.81	11.17	-55.04	-12.62	2.38	8.61	-10.24	-1.63
8201	6.6	7.06	8.79	-1.57	26.48	11.36	-55.41	-12.19	2.37	3.31	-9.82	-6.51
8301	7.69	10.73	6.49	-2.17	26.28	10.7	-54.79	-12.38	2.37	4.94	-10.01	-5.07
8401	6.1	13.12	10.35	-2.41	26.72	11.82	-55.22	-12.35	2.38	10.48	-9.97	0.5
8501	8.97	9.44	7.53	-1.65	25.8	9.58	-53.42	-12.25	2.39	6.25	-9.86	-3.61
8601	7.67	9.31	7.62	-0.17	24.89	10.51	-53.73	-11.21	2.36	6.09	-8.85	-2.77
8701	5.02	10.21	6.41	-2.97	27.71	11.98	-55.73	-12.84	2.37	2.63	-10.47	-7.84
8801	9.66	13.99	5.71	-1.87	26.87	11.33	-55.19	-12.02	2.36	10.52	-9.66	0.86
8901	4.97	10.3	7.82	-0.74	24.84	11.64	-53.88	-11.75	2.37	4.96	-9.38	-4.42
9001	6.66	7.46	10.15	-1.55	25.06	10.61	-53.23	-11.68	2.37	5.15	-9.31	-4.16
9101	3.6	8.77	8.15	-0.77	26.15	11.66	-54.66	-11.97	2.35	2.9	-9.62	-6.72
9201	2.57	5.96	8.31	-2.5	26.97	10.18	-54.57	-12.6	2.37	-3.07	-10.22	-13.29
9301	6.69	7.85	9.4	-1.92	26.67	9.62	-53.94	-12.47	2.38	4.39	-10.09	-5.7
9401	7.39	9.57	7.61	-1.14	27.13	12.82	-55.13	-12.51	2.36	8.25	-10.15	-1.9
9501	3.48	6.67	5.79	-2.34	26.54	10.54	-53.77	-12.7	2.38	-3.09	-10.32	-13.41
9601	8.4	8.08	7.54	-2.05	26.06	9.67	-54.95	-11.77	2.38	2.74	-9.38	-6.64
9701	7.62	11.17	5.15	-2.5	26.71	10.94	-55.72	-12.56	2.38	3.37	-10.18	-6.81
9801	5.69	8.8	10.74	-2.75	27.28	11.45	-55.84	-12.52	2.37	5.36	-10.15	-4.78
9901	8.13	13.82	7.58	-2.21	27.69	11.59	-56.11	-12.51	2.37	10.5	-10.14	0.36
Delta Energy Terms
Frame #	BOND	ANGLE	DIHED	VDWAALS	EEL	1-4 VDW	1-4 EEL	EGB	ESURF	GGAS	GSOLV	TOTAL
1	-0.0	-0.0	-0.0	-33.35	-4.24	0.0	-0.0	12.95	-4.94	-37.58	8.01	-29.58
101	-0.0	-0.0	0.0	-33.72	-3.67	-0.0	-0.0	11.96	-4.72	-37.39	7.25	-30.14
201	0.0	-0.0	-0.0	-36.16	-6.41	0.0	-0.0	14.18	-4.82	-42.57	9.36	-33.21
301	0.0	0.0	-0.0	-35.0	-6.29	0.0	0.0	14.62	-4.87	-41.29	9.75	-31.54
401	-0.0	-0.0	0.0	-37.59	-6.42	0.0	0.0	13.63	-4.74	-44.01	8.88	-35.12
501	-0.0	-0.0	0.0	-37.99	-5.77	0.0	-0.0	13.84	-4.86	-43.76	8.98	-34.78
601	0.0	-0.0	-0.0	-38.29	-8.18	0.0	-0.0	14.9	-4.81	-46.47	10.09	-36.38
701	-0.0	-0.0	-0.0	-36.04	-6.19	-0.0	0.0	14.7	-4.87	-42.23	9.83	-32.4
801	-0.0	0.0	0.0	-34.88	-3.72	-0.0	0.0	14.05	-4.86	-38.6	9.19	-29.42
901	-0.0	0.0	-0.0	-37.96	-5.95	-0.0	-0.0	14.01	-4.74	-43.91	9.27	-34.63
1001	-0.0	0.0	0.0	-37.07	-2.82	-0.0	-0.0	10.89	-4.76	-39.9	6.13	-33.76
1101	-0.0	0.0	0.0	-37.17	-2.03	0.0	0.0	11.19	-4.77	-39.2	6.43	-32.77
1201	-0.0	-0.0	-0.0	-36.27	-4.67	0.0	0.0	13.61	-4.61	-40.94	9.0	-31.94
1301	0.0	-0.0	-0.0	-37.44	-4.61	-0.0	-0.0	14.04	-4.89	-42.05	9.15	-32.9
1401	0.0	0.0	-0.0	-38.85	-6.92	0.0	0.0	14.0	-4.95	-45.77	9.04	-36.72
1501	0.0	0.0	0.0	-36.37	-3.38	0.0	0.0	11.37	-4.78	-39.74	6.59	-33.15
1601	0.0	-0.0	-0.0	-36.89	-7.73	0.0	0.0	15.55	-4.9	-44.62	10.65	-33.98
1701	0.0	-0.0	0.0	-35.54	-6.3	0.0	-0.0	14.05	-4.88	-41.84	9.16	-32.67
1801	-0.0	0.0	0.0	-38.32	-5.64	-0.0	-0.0	13.84	-4.82	-43.97	9.02	-34.95
1901	-0.0	-0.0	-0.0	-32.6	-0.88	0.0	0.0	9.49	-4.27	-33.48	5.22	-28.26
2001	-0.0	0.0	-0.0	-33.76	-2.67	-0.0	-0.0	11.99	-4.46	-36.43	7.53	-28.9
2101	0.0	0.0	0.0	-31.72	-3.11	0.0	-0.0	11.96	-4.44	-34.83	7.52	-27.32
2201	0.0	-0.0	0.0	-32.61	-4.98	0.0	-0.0	13.08	-4.7	-37.59	8.38	-29.21
2301	0.0	-0.0	-0.0	-36.97	-5.17	0.0	0.0	13.25	-4.88	-42.13	8.37	-33.76
2401	0.0	-0.0	0.0	-37.67	-1.31	-0.0	-0.0	10.69	-4.63	-38.98	6.06	-32.92
2501	-0.0	0.0	-0.0	-34.54	-1.59	0.0	-0.0	10.5	-4.55	-36.14	5.95	-30.19
2601	0.0	-0.0	0.0	-37.23	-1.29	-0.0	0.0	9.93	-4.65	-38.51	5.28	-33.24
2701	-0.0	0.0	-0.0	-36.43	-2.97	0.0	-0.0	11.71	-4.67	-39.4	7.04	-32.36
2801	0.0	-0.0	0.0	-32.51	-2.52	-0.0	0.0	11.54	-4.44	-35.03	7.1	-27.93
2901	-0.0	0.0	0.0	-35.12	-1.8	-0.0	-0.0	11.22	-4.44	-36.91	6.78	-30.14
3001	0.0	-0.0	0.0	-36.08	-1.74	0.0	-0.0	11.12	-4.34	-37.83	6.78	-31.05
3101	0.0	0.0	0.0	-33.51	-3.23	-0.0	0.0	12.52	-4.35	-36.73	8.17	-28.56
3201	0.0	0.0	0.0	-33.07	-2.34	0.0	0.0	11.37	-4.42	-35.41	6.94	-28.46
3301	-0.0	0.0	-0.0	-35.89	-1.32	0.0	-0.0	10.66	-4.42	-37.21	6.24	-30.97
3401	-0.0	0.0	0.0	-35.58	-0.74	0.0	-0.0	10.21	-4.55	-36.32	5.66	-30.66
3501	0.0	-0.0	0.0	-34.69	-2.0	-0.0	0.0	11.63	-4.38	-36.69	7.25	-29.43
3601	0.0	0.0	0.0	-35.77	-1.99	0.0	0.0	9.81	-4.58	-37.76	5.24	-32.53
3701	-0.0	0.0	0.0	-34.61	-1.75	0.0	0.0	10.66	-4.62	-36.36	6.04	-30.32
3801	0.0	-0.0	-0.0	-37.14	-2.73	-0.0	-0.0	12.17	-4.8	-39.86	7.37	-32.5
3901	0.0	-0.0	-0.0	-35.45	-4.65	0.0	-0.0	12.97	-4.82	-40.1	8.15	-31.96
4001	0.0	-0.0	-0.0	-36.15	-3.44	0.0	-0.0	12.24	-5.0	-39.59	7.24	-32.35
4101	-0.0	0.0	-0.0	-34.85	-2.74	-0.0	0.0	12.25	-4.65	-37.6	7.6	-29.99
4201	-0.0	-0.0	0.0	-36.36	-3.43	-0.0	-0.0	11.72	-4.66	-39.79	7.06	-32.73
4301	0.0	0.0	0.0	-32.8	-2.01	-0.0	0.0	10.18	-4.49	-34.81	5.69	-29.11
4401	0.0	-0.0	0.0	-35.36	-5.11	0.0	0.0	13.72	-4.71	-40.47	9.0	-31.47
4501	0.0	0.0	0.0	-35.85	-5.2	0.0	0.0	12.83	-4.67	-41.05	8.16	-32.89
4601	0.0	0.0	0.0	-36.79	-6.05	0.0	-0.0	14.21	-4.82	-42.84	9.39	-33.45
4701	-0.0	0.0	-0.0	-36.66	-4.54	0.0	0.0	12.64	-4.77	-41.21	7.87	-33.34
4801	0.0	-0.0	-0.0	-35.71	-4.75	-0.0	-0.0	13.03	-4.56	-40.46	8.46	-32.0
4901	0.0	0.0	0.0	-35.59	-7.76	-0.0	-0.0	16.15	-4.83	-43.35	11.32	-32.03
5001	0.0	0.0	-0.0	-34.23	-4.96	0.0	-0.0	16.22	-4.98	-39.19	11.24	-27.95
5101	-0.0	0.0	0.0	-37.09	-4.02	0.0	-0.0	14.39	-4.83	-41.11	9.56	-31.56
5201	-0.0	0.0	0.0	-39.92	-3.74	0.0	0.0	12.91	-4.79	-43.66	8.11	-35.55
5301	0.0	-0.0	-0.0	-37.1	-3.89	-0.0	-0.0	12.93	-4.72	-40.99	8.22	-32.77
5401	0.0	-0.0	-0.0	-38.51	-5.16	0.0	-0.0	14.32	-4.98	-43.67	9.34	-34.33
5501	0.0	-0.0	0.0	-34.55	-5.27	0.0	-0.0	13.45	-4.71	-39.83	8.75	-31.08
5601	-0.0	0.0	0.0	-37.87	-6.66	0.0	-0.0	15.98	-4.85	-44.53	11.13	-33.39
5701	0.0	-0.0	-0.0	-36.89	-7.26	-0.0	-0.0	14.82	-4.82	-44.15	10.0	-34.15
5801	-0.0	0.0	-0.0	-36.87	-7.02	-0.0	-0.0	15.17	-4.64	-43.89	10.53	-33.36
5901	-0.0	0.0	0.0	-34.99	-5.49	0.0	0.0	13.84	-4.84	-40.48	9.0	-31.48
6001	-0.0	-0.0	0.0	-31.68	-7.32	-0.0	0.0	16.23	-4.76	-39.0	11.47	-27.53
6101	-0.0	0.0	0.0	-36.08	-5.9	-0.0	0.0	13.36	-4.53	-41.98	8.83	-33.15
6201	-0.0	-0.0	0.0	-32.37	-6.68	-0.0	-0.0	14.74	-4.64	-39.05	10.09	-28.95
6301	-0.0	-0.0	0.0	-40.79	-7.34	0.0	0.0	16.11	-5.04	-48.13	11.07	-37.06
6401	0.0	0.0	0.0	-37.25	-3.71	-0.0	-0.0	12.5	-4.82	-40.96	7.68	-33.28
6501	-0.0	-0.0	-0.0	-36.22	-4.39	0.0	0.0	14.31	-4.7	-40.61	9.61	-31.0
6601	0.0	0.0	-0.0	-35.71	-5.0	0.0	0.0	13.16	-4.72	-40.71	8.45	-32.26
6701	-0.0	-0.0	-0.0	-34.49	-7.56	0.0	-0.0	16.73	-4.86	-42.04	11.87	-30.17
6801	0.0	-0.0	0.0	-36.89	-2.55	-0.0	0.0	10.97	-4.69	-39.44	6.28	-33.16
6901	-0.0	-0.0	0.0	-37.54	-6.53	-0.0	-0.0	15.0	-4.76	-44.07	10.24	-33.83
7001	0.0	-0.0	0.0	-37.47	-4.7	-0.0	-0.0	12.54	-4.76	-42.18	7.78	-34.39
7101	0.0	0.0	-0.0	-37.69	-6.04	0.0	0.0	15.74	-4.78	-43.73	10.96	-32.77
7201	0.0	0.0	-0.0	-35.05	-1.89	0.0	0.0	10.74	-4.51	-36.94	6.23	-30.71
7301	0.0	0.0	-0.0	-37.35	-4.29	-0.0	0.0	13.62	-4.89	-41.64	8.73	-32.91
7401	0.0	-0.0	0.0	-36.89	-3.43	0.0	-0.0	12.18	-4.75	-40.32	7.43	-32.88
7501	-0.0	-0.0	-0.0	-35.97	-4.65	0.0	-0.0	13.89	-4.77	-40.62	9.12	-31.5
7601	-0.0	0.0	0.0	-32.78	-4.32	0.0	0.0	13.04	-4.8	-37.1	8.24	-28.86
7701	0.0	-0.0	-0.0	-32.92	-3.28	-0.0	-0.0	12.19	-4.69	-36.21	7.49	-28.71
7801	-0.0	0.0	0.0	-33.62	-4.48	0.0	0.0	12.35	-4.56	-38.11	7.79	-30.32
7901	0.0	-0.0	0.0	-36.7	-4.8	-0.0	-0.0	13.25	-4.7	-41.5	8.55	-32.95
8001	0.0	-0.0	-0.0	-33.65	-4.56	-0.0	0.0	13.28	-4.64	-38.21	8.63	-29.58
8101	-0.0	0.0	0.0	-36.51	-3.47	-0.0	-0.0	12.41	-4.77	-39.98	7.64	-32.35
8201	-0.0	0.0	-0.0	-36.4	-2.89	0.0	-0.0	11.9	-4.84	-39.3	7.05	-32.25
8301	-0.0	0.0	-0.0	-35.23	-3.21	-0.0	0.0	12.49	-4.5	-38.44	7.98	-30.46
8401	0.0	-0.0	-0.0	-34.08	-2.59	0.0	-0.0	11.01	-4.74	-36.67	6.27	-30.4
8501	-0.0	0.0	0.0	-35.64	-4.61	-0.0	-0.0	12.95	-4.59	-40.25	8.36	-31.89
8601	-0.0	-0.0	-0.0	-36.33	-3.33	-0.0	-0.0	12.01	-4.47	-39.66	7.54	-32.12
8701	-0.0	-0.0	-0.0	-31.27	-2.36	-0.0	-0.0	11.24	-4.32	-33.63	6.92	-26.7
8801	-0.0	-0.0	-0.0	-33.37	-5.48	0.0	-0.0	13.32	-4.61	-38.85	8.71	-30.14
8901	0.0	-0.0	0.0	-34.64	-6.08	0.0	0.0	13.75	-4.64	-40.72	9.11	-31.61
9001	0.0	0.0	-0.0	-32.77	-5.68	0.0	0.0	12.51	-4.71	-38.45	7.8	-30.65
9101	0.0	0.0	-0.0	-34.32	-4.5	-0.0	-0.0	13.64	-4.53	-38.82	9.1	-29.72
9201	0.0	0.0	-0.0	-32.57	-4.7	0.0	-0.0	13.02	-4.64	-37.27	8.38	-28.89
9301	0.0	-0.0	0.0	-34.72	-4.61	0.0	0.0	11.63	-4.61	-39.33	7.02	-32.31
9401	-0.0	0.0	0.0	-32.43	-4.5	0.0	-0.0	13.6	-4.48	-36.94	9.12	-27.82
9501	0.0	-0.0	0.0	-34.78	-2.82	-0.0	0.0	11.5	-4.53	-37.61	6.96	-30.64
9601	-0.0	-0.0	0.0	-36.92	-5.21	-0.0	0.0	12.95	-4.7	-42.13	8.25	-33.88
9701	0.0	-0.0	0.0	-34.72	-3.41	-0.0	-0.0	11.87	-4.65	-38.14	7.22	-30.92
9801	-0.0	-0.0	0.0	-36.61	-3.31	-0.0	0.0	11.98	-4.55	-39.92	7.43	-32.49
9901	-0.0	0.0	0.0	-33.36	-2.31	-0.0	0.0	10.93	-4.45	-35.67	6.48	-29.19
