# Supplementary material for: A Network Pharmacology Prediction and Molecular Docking-Based Strategy to Explore the Potential Pharmacological Mechanism of Astragalus membranaceus for Glioma
Source: Int J Mol Sci. 2023 Nov 14;24(22):16306. doi: 10.3390/ijms242216306 (PMC10671347; doi:10.3390/ijms242216306)
Supplement: Supplementary file 1 [file ijms-24-16306-s001.zip › Table S24 4euu MMPBSA.csv]

POISSON BOLTZMANN:
Complex Energy Terms
Frame #	BOND	ANGLE	DIHED	VDWAALS	EEL	1-4 VDW	1-4 EEL	EPB	ENPOLAR	EDISPER	GGAS	GSOLV	TOTAL
1	1216.24	3054.48	5027.58	-3316.32	-26357.41	1506.31	16809.63	-7738.85	101.89	0.0	-2059.49	-7636.95	-9696.44
101	1286.32	3077.95	5002.01	-3287.16	-26238.17	1515.52	16753.16	-7882.28	102.91	0.0	-1890.37	-7779.36	-9669.73
201	1324.92	3077.82	5014.09	-3240.98	-26313.41	1509.36	16701.84	-7795.28	103.61	0.0	-1926.35	-7691.67	-9618.02
301	1282.25	3111.45	4938.73	-3191.52	-26182.51	1510.26	16681.81	-7849.7	102.71	0.0	-1849.54	-7746.99	-9596.53
401	1253.03	3098.19	5007.27	-3209.12	-26553.77	1505.56	16665.91	-7539.67	101.76	0.0	-2232.94	-7437.92	-9670.86
501	1269.94	3133.67	4964.85	-3216.48	-26529.94	1494.72	16676.81	-7581.03	102.64	0.0	-2206.42	-7478.39	-9684.81
601	1257.42	3157.41	5002.7	-3263.47	-26754.78	1507.22	16706.59	-7360.67	100.78	0.0	-2386.91	-7259.89	-9646.8
701	1312.94	3168.63	5051.52	-3274.89	-26650.04	1482.08	16681.2	-7480.31	102.13	0.0	-2228.57	-7378.18	-9606.75
801	1249.66	3158.58	4981.7	-3327.0	-26492.09	1484.18	16604.19	-7495.15	99.9	0.0	-2340.78	-7395.25	-9736.03
901	1253.72	3090.62	4968.62	-3254.08	-26673.82	1505.46	16687.07	-7393.9	102.09	0.0	-2422.43	-7291.81	-9714.24
1001	1248.74	3099.04	5005.02	-3259.16	-26361.22	1519.06	16673.56	-7693.92	101.28	0.0	-2074.97	-7592.65	-9667.61
1101	1277.19	3082.52	4994.94	-3245.36	-26650.17	1497.36	16634.3	-7419.49	99.12	0.0	-2409.22	-7320.37	-9729.59
1201	1245.47	3181.61	5030.95	-3254.88	-26584.4	1538.46	16714.02	-7554.21	102.08	0.0	-2128.78	-7452.13	-9580.9
1301	1296.0	3102.79	4965.16	-3230.44	-26478.26	1492.52	16606.76	-7471.16	102.25	0.0	-2245.47	-7368.91	-9614.38
1401	1268.21	3115.77	5015.09	-3225.06	-26629.85	1496.13	16610.09	-7401.87	102.82	0.0	-2349.62	-7299.05	-9648.68
1501	1321.57	3184.2	5011.33	-3244.89	-26634.87	1481.1	16533.96	-7346.99	102.63	0.0	-2347.59	-7244.37	-9591.96
1601	1309.31	3051.45	4988.97	-3309.38	-26417.53	1478.69	16639.21	-7603.67	100.05	0.0	-2259.28	-7503.61	-9762.9
1701	1277.32	3117.4	4962.69	-3204.74	-26600.64	1507.46	16692.74	-7562.35	102.8	0.0	-2247.77	-7459.55	-9707.32
1801	1278.85	3171.84	5029.26	-3221.46	-26688.13	1490.57	16726.51	-7484.53	103.46	0.0	-2212.56	-7381.07	-9593.62
1901	1207.93	3078.98	4961.08	-3198.9	-26889.4	1525.07	16817.79	-7376.8	104.62	0.0	-2497.45	-7272.18	-9769.62
2001	1267.18	3125.37	5039.39	-3235.2	-26603.93	1488.96	16769.55	-7592.47	104.35	0.0	-2148.67	-7488.12	-9636.79
2101	1293.32	3162.18	4965.15	-3178.03	-26583.2	1499.72	16673.01	-7538.24	105.53	0.0	-2167.85	-7432.72	-9600.57
2201	1308.47	3158.95	4988.06	-3203.21	-26714.07	1502.38	16624.26	-7413.63	106.82	0.0	-2335.15	-7306.81	-9641.97
2301	1278.69	3112.3	4994.57	-3241.19	-26553.58	1502.59	16784.46	-7667.11	105.24	0.0	-2122.16	-7561.87	-9684.03
2401	1250.29	3198.07	4958.55	-3179.65	-26580.89	1535.55	16671.03	-7577.14	105.88	0.0	-2147.05	-7471.25	-9618.3
2501	1238.82	3122.95	5018.89	-3231.9	-26582.58	1516.51	16678.2	-7598.89	106.09	0.0	-2239.1	-7492.8	-9731.9
2601	1294.66	3074.91	5019.36	-3211.11	-26633.52	1504.0	16731.98	-7541.76	106.11	0.0	-2219.72	-7435.65	-9655.36
2701	1289.6	3173.12	4978.49	-3272.56	-26638.79	1481.27	16642.9	-7439.67	104.28	0.0	-2345.97	-7335.39	-9681.36
2801	1273.64	3188.49	4969.99	-3216.73	-26595.49	1525.79	16775.55	-7632.13	104.88	0.0	-2078.76	-7527.25	-9606.01
2901	1295.18	3090.55	4979.08	-3197.34	-26712.45	1501.52	16672.87	-7436.27	105.32	0.0	-2370.58	-7330.96	-9701.54
3001	1249.45	3084.4	4947.26	-3168.28	-26883.94	1489.52	16704.21	-7319.7	103.35	0.0	-2577.38	-7216.36	-9793.74
3101	1300.95	3121.82	4984.93	-3192.43	-26855.42	1523.76	16739.68	-7374.07	102.5	0.0	-2376.71	-7271.57	-9648.28
3201	1291.53	3195.86	4978.45	-3181.34	-26726.11	1489.23	16692.91	-7444.32	102.64	0.0	-2259.48	-7341.68	-9601.16
3301	1297.76	3079.51	4971.35	-3226.93	-26683.86	1493.21	16698.41	-7436.81	104.7	0.0	-2370.55	-7332.11	-9702.66
3401	1292.08	3098.02	4978.88	-3227.78	-26637.23	1497.09	16751.49	-7553.06	103.72	0.0	-2247.45	-7449.34	-9696.79
3501	1260.82	3119.44	4998.69	-3234.19	-26768.67	1521.87	16711.42	-7405.83	103.25	0.0	-2390.62	-7302.59	-9693.21
3601	1258.9	3090.76	4964.28	-3243.52	-26800.6	1506.81	16750.56	-7380.36	104.23	0.0	-2472.82	-7276.13	-9748.95
3701	1325.18	3091.08	5000.55	-3216.29	-26681.01	1482.5	16707.8	-7437.59	103.51	0.0	-2290.18	-7334.08	-9624.26
3801	1258.2	3077.23	4973.84	-3222.36	-26532.42	1519.06	16702.01	-7624.96	103.23	0.0	-2224.44	-7521.73	-9746.17
3901	1318.49	3176.77	4975.18	-3248.71	-26637.18	1507.89	16701.91	-7487.12	104.98	0.0	-2205.64	-7382.14	-9587.78
4001	1257.24	3062.68	4997.08	-3193.18	-26510.21	1504.84	16708.48	-7629.11	104.35	0.0	-2173.08	-7524.77	-9697.84
4101	1253.99	3140.07	4977.46	-3244.08	-26939.34	1524.61	16772.7	-7247.52	103.01	0.0	-2514.59	-7144.51	-9659.1
4201	1305.9	3136.04	5005.59	-3205.7	-26652.09	1525.0	16718.38	-7552.01	102.98	0.0	-2166.88	-7449.03	-9615.91
4301	1212.84	3132.7	4944.15	-3244.55	-26422.96	1504.73	16613.07	-7556.08	103.26	0.0	-2260.02	-7452.82	-9712.84
4401	1264.52	3057.13	4966.39	-3227.87	-26463.88	1526.88	16672.37	-7672.02	102.11	0.0	-2204.47	-7569.91	-9774.38
4501	1252.57	3140.07	4933.58	-3306.96	-26392.3	1493.25	16705.45	-7614.26	101.73	0.0	-2174.32	-7512.52	-9686.84
4601	1316.11	3112.12	5003.35	-3283.61	-26509.01	1509.72	16709.83	-7610.02	102.03	0.0	-2141.49	-7507.99	-9649.48
4701	1290.44	3092.43	4945.88	-3261.28	-26471.07	1549.97	16806.48	-7680.81	100.99	0.0	-2047.15	-7579.83	-9626.98
4801	1285.57	3080.44	4991.81	-3265.96	-26457.24	1472.18	16616.69	-7594.03	102.95	0.0	-2276.51	-7491.08	-9767.59
4901	1233.49	3120.07	4965.95	-3253.56	-26344.56	1524.36	16678.51	-7704.95	101.76	0.0	-2075.74	-7603.19	-9678.94
5001	1238.61	3170.26	4996.77	-3224.22	-26595.74	1519.41	16773.77	-7545.74	104.46	0.0	-2121.15	-7441.28	-9562.43
5101	1214.36	3150.98	4984.9	-3224.72	-26397.27	1522.6	16699.02	-7720.32	105.1	0.0	-2050.12	-7615.22	-9665.34
5201	1331.46	3106.05	4993.06	-3244.6	-26470.1	1477.5	16647.13	-7578.28	102.59	0.0	-2159.51	-7475.68	-9635.19
5301	1306.26	3135.62	4967.86	-3242.84	-26293.21	1482.6	16670.76	-7755.35	101.78	0.0	-1972.95	-7653.57	-9626.52
5401	1305.76	3095.48	4971.75	-3254.9	-26105.92	1508.27	16620.76	-7907.99	103.71	0.0	-1858.8	-7804.27	-9663.08
5501	1236.43	3145.57	5006.7	-3230.36	-26359.41	1518.27	16701.25	-7728.89	103.67	0.0	-1981.56	-7625.22	-9606.78
5601	1311.8	3145.06	4951.39	-3296.0	-26443.7	1495.78	16744.98	-7620.79	102.2	0.0	-2090.69	-7518.59	-9609.28
5701	1296.4	3049.58	4942.81	-3253.9	-26560.11	1524.43	16766.6	-7624.0	101.12	0.0	-2234.18	-7522.88	-9757.06
5801	1242.68	3067.48	4998.68	-3268.42	-26518.0	1540.83	16776.94	-7649.76	103.22	0.0	-2159.81	-7546.54	-9706.35
5901	1272.63	3122.97	4958.01	-3222.18	-26592.84	1474.18	16734.74	-7624.04	103.72	0.0	-2252.5	-7520.32	-9772.82
6001	1244.85	3196.22	4986.89	-3244.47	-26448.55	1513.65	16704.94	-7715.06	102.01	0.0	-2046.48	-7613.05	-9659.53
6101	1235.65	3138.27	5040.73	-3206.81	-26652.63	1513.55	16745.9	-7516.59	101.69	0.0	-2185.34	-7414.9	-9600.23
6201	1232.55	3145.7	4946.43	-3199.32	-26445.82	1528.44	16639.69	-7585.29	104.69	0.0	-2152.34	-7480.59	-9632.94
6301	1271.42	3204.55	4987.53	-3208.09	-26562.71	1517.22	16729.16	-7650.76	104.44	0.0	-2060.92	-7546.32	-9607.25
6401	1334.88	3095.82	4919.87	-3273.88	-26353.61	1483.26	16719.35	-7717.94	103.95	0.0	-2074.31	-7613.98	-9688.3
6501	1289.67	3115.57	4941.04	-3187.81	-26459.73	1507.52	16691.26	-7673.17	104.42	0.0	-2102.47	-7568.75	-9671.22
6601	1269.06	3198.61	5008.68	-3223.3	-26137.54	1503.33	16768.57	-7999.97	105.55	0.0	-1612.6	-7894.42	-9507.02
6701	1277.73	3108.02	5000.45	-3218.01	-26493.04	1495.33	16734.15	-7690.14	105.45	0.0	-2095.37	-7584.69	-9680.06
6801	1286.34	3138.55	4999.68	-3205.86	-26254.93	1500.53	16733.24	-7886.02	106.59	0.0	-1802.45	-7779.43	-9581.88
6901	1259.35	3204.15	4988.5	-3228.17	-26425.4	1522.84	16788.06	-7683.75	103.77	0.0	-1890.67	-7579.99	-9470.65
7001	1288.75	3077.54	4994.18	-3173.71	-26394.48	1489.91	16747.13	-7820.86	104.61	0.0	-1970.67	-7716.25	-9686.92
7101	1279.18	3064.31	4971.75	-3220.16	-26258.11	1533.92	16740.53	-7819.14	102.36	0.0	-1888.59	-7716.79	-9605.38
7201	1270.34	3157.35	4946.63	-3178.75	-26490.58	1484.56	16790.6	-7717.6	104.18	0.0	-2019.85	-7613.42	-9633.27
7301	1275.05	3059.72	4967.27	-3233.93	-26344.5	1486.52	16737.32	-7791.45	103.93	0.0	-2052.54	-7687.52	-9740.06
7401	1242.25	3157.92	4984.33	-3227.14	-26559.13	1490.75	16728.44	-7575.3	105.05	0.0	-2182.59	-7470.25	-9652.84
7501	1251.82	3140.48	4994.57	-3239.4	-26561.62	1501.69	16681.07	-7536.22	102.7	0.0	-2231.39	-7433.52	-9664.91
7601	1333.74	3167.98	4977.54	-3259.09	-26199.6	1499.39	16713.92	-7874.18	104.99	0.0	-1766.11	-7769.19	-9535.29
7701	1288.98	3110.01	5010.4	-3240.44	-26287.07	1509.52	16710.82	-7826.68	104.11	0.0	-1897.77	-7722.57	-9620.34
7801	1274.94	3110.14	4940.21	-3239.44	-26487.06	1500.9	16790.48	-7675.81	105.09	0.0	-2109.84	-7570.72	-9680.56
7901	1305.17	3091.86	4985.74	-3218.25	-26682.13	1513.78	16797.21	-7532.21	104.05	0.0	-2206.62	-7428.16	-9634.78
8001	1278.29	3076.93	4947.48	-3162.97	-26646.98	1535.59	16821.96	-7645.88	105.7	0.0	-2149.7	-7540.18	-9689.88
8101	1249.51	3031.1	4962.97	-3224.26	-26413.62	1526.61	16793.5	-7776.99	105.37	0.0	-2074.18	-7671.62	-9745.8
8201	1291.28	3071.66	4973.1	-3237.22	-26401.8	1514.95	16852.47	-7797.98	105.02	0.0	-1935.55	-7692.95	-9628.51
8301	1287.52	3052.22	5001.82	-3234.88	-26373.39	1519.49	16756.0	-7700.51	103.88	0.0	-1991.23	-7596.62	-9587.85
8401	1260.27	3059.51	5008.38	-3213.31	-26548.21	1516.35	16794.65	-7643.53	102.76	0.0	-2122.36	-7540.77	-9663.13
8501	1287.36	3095.21	4915.11	-3195.9	-26460.0	1494.73	16773.76	-7789.12	104.3	0.0	-2089.72	-7684.82	-9774.54
8601	1309.06	3010.75	4958.81	-3173.31	-26303.99	1531.71	16693.28	-7803.17	105.17	0.0	-1973.68	-7698.01	-9671.69
8701	1287.19	3090.65	4931.4	-3204.57	-26471.21	1522.68	16784.03	-7670.74	103.91	0.0	-2059.83	-7566.83	-9626.67
8801	1320.2	3155.25	4998.23	-3218.04	-26543.43	1510.57	16676.44	-7604.39	104.88	0.0	-2100.77	-7499.51	-9600.28
8901	1240.9	3194.54	4964.91	-3228.89	-26617.33	1509.43	16677.28	-7504.42	104.12	0.0	-2259.16	-7400.29	-9659.45
9001	1206.3	3136.66	4932.59	-3235.54	-26537.92	1536.26	16766.91	-7554.04	102.88	0.0	-2194.73	-7451.16	-9645.89
9101	1251.41	3095.92	4983.23	-3242.87	-26552.25	1497.7	16769.82	-7630.42	103.78	0.0	-2197.03	-7526.64	-9723.67
9201	1312.77	3142.1	4962.52	-3183.36	-26511.9	1523.77	16724.86	-7636.42	104.2	0.0	-2029.22	-7532.22	-9561.45
9301	1254.36	3101.08	4953.18	-3241.89	-26584.79	1557.68	16786.86	-7591.0	103.25	0.0	-2173.52	-7487.75	-9661.27
9401	1211.31	3151.3	4956.55	-3213.01	-26490.45	1515.71	16633.13	-7577.53	103.95	0.0	-2235.45	-7473.59	-9709.04
9501	1297.68	3044.55	4896.92	-3191.07	-26501.62	1541.96	16762.09	-7687.35	102.18	0.0	-2149.49	-7585.17	-9734.66
9601	1288.07	3087.49	4981.53	-3238.21	-26443.23	1494.97	16705.6	-7637.04	103.25	0.0	-2123.8	-7533.79	-9657.58
9701	1253.72	3100.86	5011.94	-3218.16	-26482.76	1510.87	16756.12	-7707.25	101.96	0.0	-2067.41	-7605.29	-9672.7
9801	1315.93	3183.33	4974.37	-3257.73	-26147.6	1508.33	16643.71	-7872.15	102.18	0.0	-1779.66	-7769.97	-9549.63
9901	1307.67	3074.89	4952.64	-3259.44	-26237.97	1502.97	16680.28	-7743.87	103.4	0.0	-1978.96	-7640.47	-9619.43
Receptor Energy Terms
Frame #	BOND	ANGLE	DIHED	VDWAALS	EEL	1-4 VDW	1-4 EEL	EPB	ENPOLAR	EDISPER	GGAS	GSOLV	TOTAL
1	1207.85	3042.45	5013.0	-3271.35	-26374.12	1495.36	16927.74	-7755.18	102.97	0.0	-1959.07	-7652.21	-9611.28
101	1278.66	3065.22	4987.08	-3249.19	-26252.3	1502.05	16870.34	-7894.13	103.67	0.0	-1798.13	-7790.45	-9588.59
201	1316.66	3062.16	5003.23	-3202.68	-26326.97	1495.12	16822.46	-7811.42	104.21	0.0	-1830.03	-7707.21	-9537.24
301	1272.8	3096.32	4926.32	-3156.12	-26192.25	1496.21	16801.81	-7864.12	103.53	0.0	-1754.91	-7760.59	-9515.5
401	1242.67	3086.38	4992.09	-3166.68	-26567.57	1491.04	16786.28	-7561.39	102.56	0.0	-2135.8	-7458.83	-9594.63
501	1257.43	3120.35	4953.95	-3178.79	-26544.98	1481.75	16798.32	-7595.17	103.37	0.0	-2111.96	-7491.79	-9603.75
601	1250.28	3144.66	4992.05	-3228.09	-26767.48	1494.0	16823.53	-7372.03	101.15	0.0	-2291.05	-7270.88	-9561.93
701	1304.16	3154.27	5036.82	-3232.06	-26657.7	1468.18	16797.75	-7504.98	102.99	0.0	-2128.59	-7401.99	-9530.58
801	1243.48	3140.3	4967.34	-3281.58	-26504.31	1471.32	16726.68	-7515.71	100.84	0.0	-2236.75	-7414.87	-9651.62
901	1245.82	3081.58	4952.35	-3210.53	-26689.86	1489.62	16807.01	-7411.76	102.89	0.0	-2324.01	-7308.87	-9632.88
1001	1235.58	3087.8	4993.21	-3224.48	-26381.06	1506.41	16792.8	-7706.39	101.98	0.0	-1989.73	-7604.41	-9594.14
1101	1268.16	3067.6	4982.02	-3203.18	-26663.16	1485.6	16755.09	-7434.44	99.85	0.0	-2307.87	-7334.59	-9642.47
1201	1234.76	3166.15	5016.52	-3215.44	-26591.06	1525.83	16833.18	-7574.33	102.88	0.0	-2030.06	-7471.45	-9501.51
1301	1288.66	3091.86	4951.57	-3190.11	-26483.57	1481.11	16724.1	-7489.5	103.02	0.0	-2136.38	-7386.48	-9522.86
1401	1260.55	3097.3	4999.29	-3187.02	-26635.76	1483.06	16728.65	-7421.87	103.57	0.0	-2253.93	-7318.3	-9572.23
1501	1307.54	3165.64	4999.38	-3205.13	-26649.89	1467.97	16658.71	-7364.72	103.42	0.0	-2255.78	-7261.31	-9517.09
1601	1301.96	3035.24	4975.25	-3268.0	-26423.02	1466.05	16758.54	-7630.64	100.91	0.0	-2153.97	-7529.73	-9683.7
1701	1269.08	3097.97	4951.06	-3166.15	-26612.67	1494.26	16812.56	-7579.9	103.61	0.0	-2153.89	-7476.29	-9630.18
1801	1271.48	3158.51	5012.39	-3183.72	-26693.4	1478.74	16846.13	-7505.86	104.25	0.0	-2109.87	-7401.61	-9511.48
1901	1200.07	3066.96	4947.28	-3157.2	-26901.45	1512.96	16934.85	-7393.48	105.24	0.0	-2396.53	-7288.24	-9684.77
2001	1260.75	3115.89	5022.41	-3195.61	-26623.34	1475.63	16889.73	-7607.92	105.21	0.0	-2054.53	-7502.71	-9557.24
2101	1286.57	3146.39	4947.89	-3138.98	-26592.05	1487.29	16792.12	-7563.78	106.43	0.0	-2070.77	-7457.35	-9528.13
2201	1301.34	3143.41	4971.36	-3164.17	-26718.51	1488.61	16742.17	-7435.75	107.6	0.0	-2235.78	-7328.16	-9563.94
2301	1264.98	3099.36	4975.57	-3205.1	-26560.72	1490.06	16903.84	-7684.93	105.92	0.0	-2032.0	-7579.01	-9611.02
2401	1241.43	3180.18	4944.2	-3134.58	-26597.84	1521.93	16795.66	-7595.53	106.76	0.0	-2049.02	-7488.77	-9537.78
2501	1233.85	3109.02	5004.69	-3195.27	-26579.8	1504.57	16792.51	-7625.1	106.89	0.0	-2130.43	-7518.21	-9648.64
2601	1284.3	3058.76	5006.31	-3171.34	-26636.69	1491.84	16850.94	-7567.82	106.94	0.0	-2115.87	-7460.88	-9576.75
2701	1284.02	3153.0	4962.11	-3230.56	-26647.19	1468.77	16763.11	-7462.18	105.0	0.0	-2246.75	-7357.19	-9603.93
2801	1269.88	3176.91	4956.21	-3178.37	-26601.35	1512.14	16895.75	-7654.4	105.73	0.0	-1968.84	-7548.67	-9517.51
2901	1289.64	3077.73	4966.8	-3165.48	-26727.75	1488.43	16794.3	-7448.01	106.15	0.0	-2276.33	-7341.85	-9618.19
3001	1240.02	3074.43	4932.6	-3131.57	-26886.43	1477.05	16822.01	-7339.09	104.02	0.0	-2471.89	-7235.07	-9706.96
3101	1289.56	3106.76	4974.18	-3156.35	-26867.19	1510.43	16858.21	-7393.91	103.2	0.0	-2284.41	-7290.71	-9575.12
3201	1281.07	3179.02	4963.61	-3138.82	-26733.32	1479.49	16808.8	-7465.12	103.45	0.0	-2160.15	-7361.67	-9521.82
3301	1291.77	3062.16	4956.25	-3185.8	-26694.33	1480.87	16816.37	-7452.17	105.54	0.0	-2272.72	-7346.63	-9619.35
3401	1282.89	3083.58	4964.56	-3188.66	-26641.17	1484.39	16870.85	-7571.27	104.69	0.0	-2143.57	-7466.57	-9610.14
3501	1252.39	3104.95	4984.25	-3199.46	-26779.82	1507.04	16833.9	-7423.07	103.9	0.0	-2296.75	-7319.16	-9615.91
3601	1249.78	3072.51	4950.8	-3203.6	-26802.3	1494.83	16866.6	-7399.02	104.95	0.0	-2371.38	-7294.06	-9665.44
3701	1319.7	3073.46	4983.32	-3177.35	-26695.62	1469.47	16826.84	-7449.92	104.42	0.0	-2200.17	-7345.5	-9545.67
3801	1248.38	3063.41	4957.3	-3182.43	-26545.99	1506.66	16821.7	-7642.63	104.14	0.0	-2130.98	-7538.49	-9669.47
3901	1310.42	3162.78	4963.36	-3208.56	-26644.32	1494.86	16818.81	-7507.3	105.79	0.0	-2102.65	-7401.51	-9504.16
4001	1249.68	3044.07	4982.25	-3157.78	-26520.86	1493.66	16827.95	-7646.02	105.16	0.0	-2081.02	-7540.85	-9621.88
4101	1242.21	3125.89	4961.78	-3205.03	-26945.82	1512.3	16893.77	-7265.36	103.74	0.0	-2414.9	-7161.62	-9576.51
4201	1291.99	3122.71	4991.6	-3165.21	-26653.42	1511.98	16835.92	-7574.02	103.62	0.0	-2064.42	-7470.4	-9534.82
4301	1207.47	3122.16	4934.57	-3212.99	-26427.24	1489.52	16728.29	-7571.44	104.0	0.0	-2158.22	-7467.44	-9625.66
4401	1254.72	3043.09	4951.61	-3191.75	-26481.15	1513.42	16797.65	-7686.17	102.97	0.0	-2112.41	-7583.2	-9695.61
4501	1245.57	3124.56	4924.58	-3270.72	-26405.59	1480.53	16824.89	-7624.2	102.53	0.0	-2076.18	-7521.67	-9597.86
4601	1308.31	3097.47	4984.85	-3250.78	-26504.07	1496.74	16824.75	-7631.99	102.72	0.0	-2042.71	-7529.27	-9571.99
4701	1282.02	3079.93	4932.88	-3224.25	-26478.65	1536.04	16926.86	-7701.05	101.69	0.0	-1945.18	-7599.36	-9544.54
4801	1279.01	3067.36	4978.69	-3228.29	-26465.23	1459.58	16739.62	-7614.36	103.76	0.0	-2169.26	-7510.6	-9679.86
4901	1222.73	3110.39	4953.54	-3212.53	-26355.37	1511.26	16798.55	-7722.34	102.49	0.0	-1971.43	-7619.84	-9591.27
5001	1232.78	3152.61	4980.79	-3184.7	-26608.02	1506.54	16890.73	-7565.66	105.24	0.0	-2029.27	-7460.42	-9489.69
5101	1204.45	3138.08	4969.21	-3185.53	-26402.49	1509.4	16820.9	-7742.05	105.92	0.0	-1945.98	-7636.13	-9582.11
5201	1323.56	3093.04	4979.3	-3206.71	-26481.56	1463.56	16769.07	-7600.17	103.42	0.0	-2059.74	-7496.75	-9556.49
5301	1298.1	3120.34	4954.98	-3205.62	-26303.1	1470.09	16791.99	-7773.38	102.56	0.0	-1873.23	-7670.82	-9544.06
5401	1298.9	3079.97	4960.79	-3214.64	-26118.22	1494.36	16741.44	-7927.23	104.43	0.0	-1757.41	-7822.8	-9580.21
5501	1229.74	3134.25	4995.02	-3195.75	-26370.33	1504.68	16824.49	-7747.19	104.4	0.0	-1877.9	-7642.79	-9520.68
5601	1303.62	3132.29	4935.13	-3256.22	-26457.62	1483.15	16866.7	-7639.26	103.02	0.0	-1992.96	-7536.24	-9529.2
5701	1283.05	3035.86	4928.25	-3214.42	-26578.38	1511.58	16890.68	-7641.53	101.85	0.0	-2143.37	-7539.68	-9683.05
5801	1239.42	3054.88	4982.73	-3228.13	-26530.21	1528.26	16894.12	-7669.13	104.07	0.0	-2058.93	-7565.07	-9624.0
5901	1261.72	3108.92	4948.45	-3183.87	-26606.05	1462.11	16852.92	-7636.73	104.45	0.0	-2155.79	-7532.28	-9688.07
6001	1238.32	3181.62	4975.28	-3206.31	-26466.38	1500.49	16822.58	-7725.63	102.83	0.0	-1954.4	-7622.8	-9577.2
6101	1231.49	3122.49	5025.91	-3166.91	-26663.18	1500.76	16864.42	-7540.55	102.39	0.0	-2085.03	-7438.16	-9523.19
6201	1226.73	3130.53	4930.42	-3163.78	-26452.8	1515.08	16759.32	-7604.07	105.35	0.0	-2054.5	-7498.72	-9553.22
6301	1263.03	3184.86	4982.61	-3168.1	-26580.33	1502.47	16849.66	-7661.87	105.16	0.0	-1965.8	-7556.71	-9522.51
6401	1325.9	3078.75	4909.59	-3235.87	-26369.11	1469.39	16834.7	-7731.66	104.75	0.0	-1986.64	-7626.9	-9613.54
6501	1283.65	3103.97	4927.59	-3147.24	-26477.24	1494.96	16813.75	-7688.76	105.1	0.0	-2000.57	-7583.66	-9584.23
6601	1259.11	3181.18	4993.71	-3181.69	-26152.78	1489.47	16888.23	-8012.27	106.34	0.0	-1522.76	-7905.93	-9428.69
6701	1268.21	3097.44	4988.58	-3179.68	-26500.14	1482.97	16853.6	-7707.65	106.22	0.0	-1989.02	-7601.44	-9590.46
6801	1276.43	3127.25	4986.73	-3171.56	-26258.02	1486.81	16852.75	-7904.18	107.18	0.0	-1699.6	-7797.0	-9496.61
6901	1250.39	3189.26	4975.9	-3189.84	-26436.77	1510.25	16907.64	-7702.7	104.48	0.0	-1793.17	-7598.22	-9391.39
7001	1278.75	3064.24	4978.34	-3133.86	-26398.11	1476.8	16868.27	-7844.58	105.43	0.0	-1865.57	-7739.16	-9604.73
7101	1270.82	3047.27	4957.56	-3180.39	-26268.49	1521.23	16859.56	-7832.58	103.07	0.0	-1792.44	-7729.51	-9521.95
7201	1260.24	3145.52	4937.24	-3138.48	-26500.97	1471.25	16906.29	-7729.57	104.9	0.0	-1918.92	-7624.68	-9543.6
7301	1267.78	3047.56	4951.7	-3194.22	-26351.75	1474.3	16857.29	-7809.83	104.67	0.0	-1947.33	-7705.17	-9652.5
7401	1235.19	3140.31	4973.81	-3189.1	-26571.6	1477.83	16847.5	-7589.23	105.8	0.0	-2086.06	-7483.44	-9569.5
7501	1236.74	3122.8	4979.88	-3196.26	-26569.03	1489.06	16800.57	-7556.91	103.55	0.0	-2136.24	-7453.36	-9589.6
7601	1321.5	3154.14	4963.94	-3225.62	-26205.19	1488.45	16833.19	-7887.98	105.77	0.0	-1669.59	-7782.2	-9451.79
7701	1277.43	3097.79	4993.82	-3198.83	-26298.65	1497.5	16827.11	-7846.85	104.94	0.0	-1803.83	-7741.92	-9545.75
7801	1271.16	3095.38	4930.64	-3199.42	-26507.7	1486.0	16911.17	-7688.59	105.86	0.0	-2012.77	-7582.73	-9595.5
7901	1294.09	3078.97	4977.02	-3177.97	-26698.92	1501.51	16919.52	-7546.33	104.8	0.0	-2105.77	-7441.53	-9547.3
8001	1269.15	3063.24	4932.1	-3130.54	-26659.22	1523.92	16943.75	-7660.13	106.49	0.0	-2057.6	-7553.64	-9611.24
8101	1241.28	3011.34	4950.29	-3182.99	-26423.39	1512.18	16911.86	-7793.9	106.2	0.0	-1979.42	-7687.69	-9667.12
8201	1279.33	3051.5	4958.4	-3202.72	-26411.44	1501.89	16971.42	-7816.83	105.73	0.0	-1851.64	-7711.1	-9562.74
8301	1283.94	3029.44	4990.01	-3200.86	-26386.04	1505.22	16878.35	-7715.03	104.6	0.0	-1899.93	-7610.42	-9510.35
8401	1248.72	3048.97	4998.88	-3175.66	-26565.34	1503.5	16912.48	-7657.36	103.59	0.0	-2028.45	-7553.77	-9582.22
8501	1277.92	3079.65	4904.08	-3157.58	-26464.1	1482.28	16889.7	-7811.45	105.1	0.0	-1988.04	-7706.34	-9694.38
8601	1301.61	2999.66	4945.23	-3132.91	-26313.87	1518.98	16816.29	-7821.64	106.04	0.0	-1865.01	-7715.61	-9580.62
8701	1275.91	3075.24	4921.17	-3168.88	-26486.65	1510.04	16905.45	-7684.3	104.66	0.0	-1967.72	-7579.65	-9547.37
8801	1310.03	3143.1	4977.02	-3183.58	-26550.76	1498.1	16793.37	-7621.92	105.55	0.0	-2012.73	-7516.37	-9529.1
8901	1228.82	3181.49	4950.59	-3190.66	-26634.46	1497.91	16796.52	-7514.74	104.81	0.0	-2169.8	-7409.93	-9579.73
9001	1194.94	3123.54	4921.89	-3198.28	-26544.11	1522.68	16881.3	-7571.76	103.6	0.0	-2098.05	-7468.17	-9566.21
9101	1244.94	3086.53	4970.57	-3204.68	-26563.46	1484.43	16887.1	-7643.74	104.58	0.0	-2094.56	-7539.16	-9633.72
9201	1304.57	3125.56	4948.69	-3145.58	-26525.02	1513.44	16842.83	-7651.02	104.92	0.0	-1935.51	-7546.11	-9481.62
9301	1246.0	3086.79	4937.65	-3204.21	-26599.85	1547.19	16904.98	-7605.82	104.02	0.0	-2081.44	-7501.8	-9583.24
9401	1200.25	3130.34	4944.67	-3175.09	-26513.57	1501.54	16759.99	-7592.3	104.71	0.0	-2151.88	-7487.59	-9639.48
9501	1292.22	3034.53	4883.11	-3152.12	-26514.46	1529.85	16880.44	-7707.58	102.95	0.0	-2046.43	-7604.64	-9651.07
9601	1276.18	3074.85	4966.56	-3203.27	-26451.8	1478.5	16822.41	-7653.33	104.01	0.0	-2036.56	-7549.33	-9585.89
9701	1246.95	3087.15	5000.19	-3177.04	-26498.14	1498.97	16876.73	-7722.14	102.73	0.0	-1965.19	-7619.41	-9584.6
9801	1307.35	3167.87	4963.76	-3219.32	-26157.0	1496.18	16763.03	-7887.08	102.81	0.0	-1678.13	-7784.27	-9462.4
9901	1303.18	3055.11	4939.41	-3223.47	-26247.8	1489.65	16800.89	-7766.41	104.21	0.0	-1883.03	-7662.2	-9545.23
Ligand Energy Terms
Frame #	BOND	ANGLE	DIHED	VDWAALS	EEL	1-4 VDW	1-4 EEL	EPB	ENPOLAR	EDISPER	GGAS	GSOLV	TOTAL
1	8.39	12.03	14.59	-3.78	33.89	10.95	-118.12	-21.14	2.76	0.0	-42.05	-18.38	-60.43
101	7.66	12.73	14.93	-1.98	31.87	13.47	-117.18	-20.8	2.72	0.0	-38.5	-18.08	-56.58
201	8.27	15.66	10.86	-0.39	32.9	14.24	-120.62	-20.95	2.73	0.0	-39.09	-18.22	-57.31
301	9.45	15.13	12.41	0.03	30.3	14.05	-120.0	-18.95	2.73	0.0	-38.63	-16.22	-54.85
401	10.36	11.8	15.18	-2.94	33.12	14.52	-120.36	-19.99	2.71	0.0	-38.32	-17.28	-55.61
501	12.51	13.32	10.9	-0.67	32.13	12.97	-121.51	-19.59	2.68	0.0	-40.35	-16.92	-57.26
601	7.14	12.75	10.65	-2.12	29.96	13.22	-116.95	-19.37	2.73	0.0	-45.35	-16.64	-61.99
701	8.77	14.36	14.7	-0.97	29.84	13.9	-116.55	-18.96	2.69	0.0	-35.94	-16.28	-52.21
801	6.18	18.27	14.35	-1.01	31.58	12.86	-122.49	-19.1	2.69	0.0	-40.27	-16.41	-56.68
901	7.89	9.03	16.27	-3.32	32.86	15.84	-119.94	-19.58	2.72	0.0	-41.37	-16.86	-58.24
1001	13.16	11.24	11.81	-0.1	31.85	12.65	-119.24	-20.3	2.72	0.0	-38.63	-17.58	-56.21
1101	9.03	14.92	12.92	-1.88	33.01	11.76	-120.78	-19.88	2.73	0.0	-41.02	-17.15	-58.17
1201	10.71	15.45	14.43	-4.13	29.96	12.63	-119.16	-19.51	2.72	0.0	-40.1	-16.79	-56.89
1301	7.33	10.93	13.59	-2.89	30.41	11.41	-117.34	-19.74	2.73	0.0	-46.56	-17.01	-63.57
1401	7.67	18.47	15.79	-2.67	29.27	13.07	-118.56	-18.84	2.7	0.0	-36.96	-16.14	-53.1
1501	14.03	18.56	11.95	-3.96	32.91	13.13	-124.74	-18.98	2.73	0.0	-38.12	-16.25	-54.37
1601	7.35	16.21	13.71	-3.91	31.04	12.64	-119.33	-18.81	2.72	0.0	-42.28	-16.09	-58.37
1701	8.24	19.43	11.64	-4.07	31.43	13.2	-119.83	-19.47	2.72	0.0	-39.96	-16.75	-56.71
1801	7.37	13.33	16.87	-2.92	30.95	11.83	-119.62	-19.66	2.72	0.0	-42.2	-16.94	-59.14
1901	7.85	12.02	13.79	-3.55	31.66	12.11	-117.05	-20.36	2.7	0.0	-43.16	-17.66	-60.82
2001	6.43	9.48	16.98	-2.92	33.71	13.33	-120.18	-20.85	2.69	0.0	-43.17	-18.17	-61.34
2101	6.74	15.79	17.27	-1.64	31.99	12.43	-119.11	-19.92	2.7	0.0	-36.53	-17.22	-53.75
2201	7.14	15.54	16.7	-2.48	30.08	13.77	-117.91	-19.22	2.7	0.0	-37.17	-16.52	-53.68
2301	13.71	12.94	18.99	-3.21	32.22	12.53	-119.38	-20.03	2.72	0.0	-32.2	-17.3	-49.5
2401	8.86	17.89	14.35	-2.58	34.08	13.63	-124.63	-19.61	2.68	0.0	-38.41	-16.92	-55.33
2501	4.97	13.94	14.2	-4.15	29.96	11.94	-114.31	-19.76	2.72	0.0	-43.44	-17.03	-60.48
2601	10.37	16.15	13.04	-1.6	30.68	12.15	-118.96	-19.51	2.69	0.0	-38.16	-16.82	-54.99
2701	5.58	20.12	16.38	-3.54	30.29	12.51	-120.21	-19.24	2.71	0.0	-38.87	-16.53	-55.4
2801	3.76	11.58	13.78	-3.15	31.39	13.66	-120.2	-19.48	2.68	0.0	-49.18	-16.8	-65.98
2901	5.55	12.82	12.28	-0.75	32.04	13.09	-121.43	-20.41	2.7	0.0	-46.4	-17.71	-64.1
3001	9.43	9.96	14.66	-2.21	32.18	12.46	-117.79	-20.61	2.76	0.0	-41.3	-17.85	-59.15
3101	11.39	15.06	10.76	-2.55	30.02	13.33	-118.54	-18.77	2.7	0.0	-40.52	-16.07	-56.59
3201	10.46	16.83	14.84	-3.64	29.41	9.74	-115.89	-20.21	2.73	0.0	-38.25	-17.48	-55.73
3301	5.99	17.35	15.1	-3.28	29.76	12.34	-117.96	-19.83	2.71	0.0	-40.71	-17.11	-57.82
3401	9.19	14.44	14.32	-2.46	31.21	12.7	-119.36	-19.14	2.72	0.0	-39.96	-16.42	-56.38
3501	8.43	14.49	14.45	0.93	33.58	14.82	-122.47	-19.88	2.7	0.0	-35.78	-17.18	-52.96
3601	9.11	18.25	13.48	-3.2	29.54	11.98	-116.04	-19.65	2.67	0.0	-36.88	-16.98	-53.86
3701	5.48	17.62	17.23	-3.11	32.21	13.04	-119.04	-21.29	2.71	0.0	-36.57	-18.58	-55.16
3801	9.82	13.82	16.54	-2.32	33.21	12.41	-119.69	-21.2	2.69	0.0	-36.21	-18.51	-54.72
3901	8.08	13.99	11.82	-2.54	29.82	13.03	-116.9	-20.21	2.71	0.0	-42.7	-17.51	-60.21
4001	7.56	18.61	14.83	-4.17	32.36	11.18	-119.47	-20.27	2.74	0.0	-39.11	-17.53	-56.64
4101	11.78	14.18	15.68	-3.33	32.22	12.31	-121.07	-19.7	2.72	0.0	-38.24	-16.98	-55.22
4201	13.92	13.32	13.99	-3.26	29.99	13.01	-117.54	-19.7	2.68	0.0	-36.58	-17.01	-53.59
4301	5.36	10.54	9.58	0.11	29.04	15.21	-115.22	-20.0	2.72	0.0	-45.38	-17.28	-62.66
4401	9.8	14.04	14.78	-3.11	35.22	13.46	-125.28	-21.2	2.65	0.0	-41.1	-18.55	-59.65
4501	7.0	15.51	9.01	-2.6	31.91	12.72	-119.44	-20.15	2.69	0.0	-45.89	-17.46	-63.35
4601	7.79	14.65	18.5	-4.09	29.26	12.98	-114.93	-19.83	2.72	0.0	-35.84	-17.11	-52.95
4701	8.42	12.5	13.0	-1.21	29.95	13.92	-120.38	-18.56	2.7	0.0	-43.78	-15.86	-59.64
4801	6.56	13.07	13.13	-4.51	33.18	12.6	-122.93	-19.08	2.72	0.0	-48.9	-16.35	-65.25
4901	10.76	9.67	12.41	-3.7	32.34	13.1	-120.04	-20.45	2.71	0.0	-45.46	-17.74	-63.2
5001	5.83	17.65	15.98	-3.74	31.54	12.87	-116.96	-19.86	2.74	0.0	-36.84	-17.12	-53.96
5101	9.91	12.91	15.69	-3.48	32.77	13.2	-121.88	-19.8	2.69	0.0	-40.88	-17.11	-57.99
5201	7.89	13.02	13.76	-0.45	31.09	13.94	-121.94	-18.95	2.68	0.0	-42.69	-16.27	-58.96
5301	8.15	15.28	12.89	-3.57	31.83	12.52	-121.23	-19.35	2.71	0.0	-44.14	-16.64	-60.78
5401	6.86	15.51	10.96	-3.52	31.02	13.91	-120.68	-18.8	2.7	0.0	-45.95	-16.1	-62.06
5501	6.7	11.32	11.68	-2.62	35.28	13.59	-123.25	-20.36	2.72	0.0	-47.3	-17.64	-64.94
5601	8.18	12.78	16.25	-2.35	33.35	12.63	-121.72	-21.27	2.66	0.0	-40.89	-18.61	-59.5
5701	13.35	13.72	14.57	-3.07	35.69	12.85	-124.08	-20.82	2.74	0.0	-36.97	-18.09	-55.06
5801	3.26	12.6	15.95	-3.52	31.05	12.57	-117.18	-19.02	2.73	0.0	-45.27	-16.28	-61.56
5901	10.92	14.04	9.56	-1.49	31.66	12.07	-118.18	-19.98	2.72	0.0	-41.42	-17.26	-58.68
6001	6.53	14.6	11.61	-1.96	30.46	13.16	-117.64	-20.41	2.68	0.0	-43.24	-17.73	-60.97
6101	4.17	15.78	14.82	-2.91	31.59	12.79	-118.52	-19.55	2.71	0.0	-42.29	-16.84	-59.13
6201	5.82	15.17	16.0	-2.5	31.99	13.36	-119.63	-19.24	2.71	0.0	-39.78	-16.53	-56.31
6301	8.39	19.69	4.92	-1.11	30.98	14.75	-120.5	-18.41	2.72	0.0	-42.89	-15.69	-58.58
6401	8.98	17.07	10.28	-3.81	29.14	13.87	-115.35	-19.6	2.7	0.0	-39.83	-16.89	-56.72
6501	6.02	11.61	13.46	-2.66	35.77	12.57	-122.49	-20.73	2.74	0.0	-45.73	-17.99	-63.72
6601	9.94	17.42	14.96	-3.7	31.63	13.86	-119.66	-20.47	2.71	0.0	-35.54	-17.76	-53.31
6701	9.52	10.58	11.87	-2.24	32.1	12.36	-119.45	-19.2	2.7	0.0	-45.25	-16.5	-61.76
6801	9.92	11.3	12.95	-1.96	32.86	13.71	-119.51	-20.46	2.73	0.0	-40.73	-17.73	-58.46
6901	8.96	14.89	12.6	-3.15	32.54	12.59	-119.57	-19.95	2.75	0.0	-41.14	-17.2	-58.34
7001	10.0	13.31	15.84	-2.14	32.02	13.1	-121.13	-19.21	2.7	0.0	-39.0	-16.51	-55.51
7101	8.36	17.04	14.19	-2.47	32.03	12.69	-119.03	-21.0	2.74	0.0	-37.2	-18.26	-55.46
7201	10.1	11.84	9.39	-1.94	28.01	13.31	-115.69	-19.57	2.74	0.0	-44.98	-16.83	-61.81
7301	7.27	12.16	15.57	-3.04	32.3	12.22	-119.97	-20.1	2.71	0.0	-43.48	-17.39	-60.87
7401	7.06	17.61	10.52	-0.37	32.55	12.92	-119.06	-19.79	2.7	0.0	-38.78	-17.09	-55.87
7501	15.08	17.68	14.7	-4.29	30.69	12.63	-119.5	-19.47	2.71	0.0	-33.02	-16.76	-49.78
7601	12.24	13.84	13.61	-2.73	31.22	10.94	-119.27	-20.19	2.77	0.0	-40.14	-17.42	-57.56
7701	11.56	12.22	16.58	-2.98	31.52	12.02	-116.29	-20.67	2.71	0.0	-35.37	-17.97	-53.33
7801	3.78	14.76	9.56	-2.18	32.75	14.9	-120.69	-19.48	2.7	0.0	-47.11	-16.78	-63.89
7901	11.08	12.88	8.72	-1.5	33.63	12.27	-122.32	-20.17	2.75	0.0	-45.22	-17.42	-62.64
8001	9.14	13.68	15.39	-2.04	33.18	11.67	-121.8	-20.72	2.68	0.0	-40.77	-18.04	-58.81
8101	8.23	19.76	12.67	-2.72	33.59	14.44	-118.35	-21.5	2.66	0.0	-32.39	-18.83	-51.22
8201	11.95	20.16	14.71	-2.07	32.75	13.07	-118.95	-20.39	2.72	0.0	-28.38	-17.67	-46.05
8301	3.58	22.77	11.81	-3.05	32.5	14.26	-122.35	-19.2	2.74	0.0	-40.47	-16.46	-56.93
8401	11.55	10.54	9.5	-2.57	29.9	12.85	-117.84	-19.74	2.7	0.0	-46.06	-17.04	-63.1
8501	9.43	15.56	11.03	-3.86	29.03	12.45	-115.94	-19.4	2.73	0.0	-42.29	-16.67	-58.96
8601	7.45	11.09	13.58	-2.25	34.0	12.73	-123.01	-19.53	2.7	0.0	-46.4	-16.83	-63.23
8701	11.27	15.41	10.23	-2.52	34.09	12.64	-121.42	-20.06	2.72	0.0	-40.29	-17.33	-57.63
8801	10.17	12.15	21.21	-1.44	29.64	12.47	-116.93	-19.16	2.71	0.0	-32.72	-16.45	-49.17
8901	12.08	13.05	14.32	-2.49	32.9	11.52	-119.24	-20.94	2.74	0.0	-37.85	-18.2	-56.06
9001	11.37	13.12	10.7	-1.84	28.48	13.58	-114.39	-19.36	2.7	0.0	-38.98	-16.65	-55.64
9101	6.47	9.39	12.66	-3.11	30.71	13.27	-117.29	-19.97	2.72	0.0	-47.89	-17.25	-65.14
9201	8.21	16.53	13.83	-3.18	32.83	10.33	-117.96	-21.2	2.71	0.0	-39.41	-18.49	-57.89
9301	8.36	14.29	15.53	-3.63	30.65	10.49	-118.12	-19.0	2.72	0.0	-42.44	-16.28	-58.72
9401	11.06	20.97	11.88	-2.75	36.66	14.17	-126.85	-20.11	2.7	0.0	-34.88	-17.41	-52.29
9501	5.47	10.02	13.81	-3.93	31.56	12.11	-118.36	-19.78	2.7	0.0	-49.32	-17.08	-66.4
9601	11.89	12.64	14.97	-1.57	30.37	16.46	-116.81	-19.88	2.66	0.0	-32.05	-17.21	-49.27
9701	6.77	13.71	11.76	-3.54	31.4	11.9	-120.61	-19.54	2.7	0.0	-48.61	-16.85	-65.46
9801	8.58	15.47	10.62	-3.3	29.77	12.14	-119.32	-19.17	2.75	0.0	-46.05	-16.43	-62.47
9901	4.48	19.78	13.24	-1.76	30.94	13.32	-120.62	-18.68	2.69	0.0	-40.62	-16.0	-56.62
Delta Energy Terms
Frame #	BOND	ANGLE	DIHED	VDWAALS	EEL	1-4 VDW	1-4 EEL	EPB	ENPOLAR	EDISPER	GGAS	GSOLV	TOTAL
1	0.0	0.0	-0.0	-41.19	-17.18	-0.0	-0.0	37.47	-3.83	0.0	-58.37	33.64	-24.73
101	-0.0	-0.0	-0.0	-36.0	-17.74	0.0	0.0	32.65	-3.48	0.0	-53.74	29.17	-24.57
201	0.0	-0.0	0.0	-37.9	-19.34	-0.0	-0.0	37.09	-3.33	0.0	-57.24	33.76	-23.48
301	-0.0	0.0	0.0	-35.43	-20.57	-0.0	-0.0	33.37	-3.55	0.0	-56.0	29.82	-26.18
401	-0.0	-0.0	-0.0	-39.5	-19.31	0.0	-0.0	41.71	-3.51	0.0	-58.82	38.2	-20.62
501	0.0	0.0	-0.0	-37.02	-17.1	-0.0	-0.0	33.73	-3.41	0.0	-54.12	30.32	-23.8
601	-0.0	0.0	0.0	-33.25	-17.26	0.0	0.0	30.74	-3.1	0.0	-50.51	27.64	-22.88
701	0.0	0.0	0.0	-41.86	-22.18	0.0	-0.0	43.63	-3.55	0.0	-64.04	40.08	-23.96
801	0.0	0.0	0.0	-44.41	-19.35	0.0	0.0	39.66	-3.62	0.0	-63.76	36.03	-27.73
901	0.0	-0.0	-0.0	-40.22	-16.82	-0.0	0.0	37.45	-3.52	0.0	-57.05	33.93	-23.12
1001	0.0	-0.0	0.0	-34.58	-12.02	-0.0	-0.0	32.77	-3.43	0.0	-46.6	29.34	-17.26
1101	0.0	-0.0	0.0	-40.31	-20.02	0.0	0.0	34.84	-3.46	0.0	-60.32	31.38	-28.95
1201	0.0	0.0	0.0	-35.31	-23.31	-0.0	-0.0	39.63	-3.52	0.0	-58.62	36.12	-22.5
1301	-0.0	0.0	-0.0	-37.44	-25.1	0.0	0.0	38.08	-3.49	0.0	-62.53	34.59	-27.95
1401	0.0	-0.0	-0.0	-35.37	-23.36	0.0	-0.0	38.84	-3.46	0.0	-58.73	35.38	-23.34
1501	-0.0	0.0	-0.0	-35.8	-17.89	0.0	0.0	36.71	-3.52	0.0	-53.69	33.19	-20.5
1601	-0.0	-0.0	0.0	-37.47	-25.56	-0.0	-0.0	45.79	-3.58	0.0	-63.03	42.21	-20.82
1701	0.0	-0.0	0.0	-34.52	-19.4	0.0	0.0	37.02	-3.53	0.0	-53.92	33.49	-20.44
1801	-0.0	0.0	-0.0	-34.82	-25.68	0.0	0.0	40.99	-3.5	0.0	-60.49	37.48	-23.01
1901	0.0	0.0	0.0	-38.15	-19.6	0.0	0.0	37.04	-3.32	0.0	-57.75	33.72	-24.03
2001	0.0	0.0	-0.0	-36.66	-14.31	0.0	-0.0	36.31	-3.55	0.0	-50.97	32.75	-18.22
2101	-0.0	-0.0	0.0	-37.4	-23.14	0.0	-0.0	45.46	-3.6	0.0	-60.55	41.85	-18.69
2201	-0.0	0.0	-0.0	-36.56	-25.64	0.0	-0.0	41.34	-3.47	0.0	-62.21	37.87	-24.34
2301	0.0	0.0	-0.0	-32.88	-25.08	0.0	0.0	37.85	-3.4	0.0	-57.96	34.45	-23.51
2401	-0.0	0.0	-0.0	-42.48	-17.14	0.0	0.0	38.0	-3.56	0.0	-59.62	34.44	-25.18
2501	-0.0	0.0	0.0	-32.49	-32.74	0.0	0.0	45.97	-3.53	0.0	-65.23	42.44	-22.79
2601	-0.0	0.0	-0.0	-38.17	-27.51	-0.0	-0.0	45.57	-3.52	0.0	-65.68	42.05	-23.63
2701	0.0	-0.0	-0.0	-38.46	-21.89	0.0	-0.0	41.75	-3.43	0.0	-60.35	38.33	-22.03
2801	-0.0	0.0	0.0	-35.22	-25.53	-0.0	-0.0	41.75	-3.52	0.0	-60.75	38.22	-22.53
2901	0.0	0.0	-0.0	-31.11	-16.74	-0.0	0.0	32.14	-3.54	0.0	-47.85	28.6	-19.25
3001	-0.0	-0.0	-0.0	-34.51	-29.69	0.0	0.0	40.0	-3.43	0.0	-64.2	36.57	-27.63
3101	0.0	0.0	-0.0	-33.53	-18.25	0.0	-0.0	38.61	-3.41	0.0	-51.78	35.21	-16.57
3201	-0.0	-0.0	-0.0	-38.87	-22.2	0.0	-0.0	41.02	-3.55	0.0	-61.08	37.47	-23.61
3301	-0.0	-0.0	-0.0	-37.84	-19.29	-0.0	-0.0	35.19	-3.55	0.0	-57.13	31.64	-25.49
3401	0.0	-0.0	0.0	-36.66	-27.26	0.0	-0.0	37.34	-3.69	0.0	-63.92	33.65	-30.27
3501	-0.0	-0.0	0.0	-35.66	-22.42	0.0	0.0	37.12	-3.36	0.0	-58.09	33.76	-24.33
3601	-0.0	0.0	0.0	-36.72	-27.85	0.0	-0.0	38.31	-3.4	0.0	-64.56	34.91	-29.65
3701	0.0	-0.0	0.0	-35.83	-17.6	0.0	-0.0	33.61	-3.61	0.0	-53.43	30.0	-23.43
3801	-0.0	0.0	0.0	-37.6	-19.64	-0.0	-0.0	38.87	-3.61	0.0	-57.25	35.26	-21.98
3901	0.0	0.0	-0.0	-37.6	-22.68	-0.0	0.0	40.39	-3.51	0.0	-60.28	36.87	-23.41
4001	0.0	0.0	0.0	-31.23	-21.71	0.0	-0.0	37.17	-3.56	0.0	-52.94	33.62	-19.33
4101	0.0	0.0	0.0	-35.72	-25.74	0.0	0.0	37.54	-3.45	0.0	-61.45	34.08	-27.37
4201	-0.0	0.0	0.0	-37.23	-28.66	0.0	-0.0	41.71	-3.32	0.0	-65.89	38.39	-27.5
4301	0.0	0.0	0.0	-31.67	-24.75	-0.0	0.0	35.36	-3.46	0.0	-56.42	31.9	-24.52
4401	0.0	0.0	-0.0	-33.02	-17.95	0.0	0.0	35.34	-3.5	0.0	-50.96	31.84	-19.12
4501	0.0	0.0	0.0	-33.64	-18.61	0.0	0.0	30.09	-3.48	0.0	-52.25	26.61	-25.64
4601	-0.0	0.0	-0.0	-28.74	-34.2	0.0	0.0	41.79	-3.4	0.0	-62.94	38.39	-24.55
4701	-0.0	-0.0	-0.0	-35.82	-22.38	0.0	0.0	38.79	-3.4	0.0	-58.2	35.39	-22.8
4801	-0.0	-0.0	0.0	-33.17	-25.18	0.0	-0.0	39.4	-3.53	0.0	-58.35	35.87	-22.48
4901	-0.0	-0.0	0.0	-37.33	-21.53	0.0	0.0	37.83	-3.44	0.0	-58.86	34.39	-24.47
5001	0.0	0.0	-0.0	-35.78	-19.26	-0.0	0.0	39.78	-3.52	0.0	-55.04	36.26	-18.79
5101	-0.0	0.0	0.0	-35.7	-27.55	0.0	-0.0	41.53	-3.51	0.0	-63.26	38.02	-25.24
5201	0.0	-0.0	-0.0	-37.45	-19.63	0.0	0.0	40.84	-3.51	0.0	-57.07	37.33	-19.74
5301	-0.0	0.0	-0.0	-33.64	-21.93	0.0	0.0	37.38	-3.49	0.0	-55.58	33.89	-21.68
5401	0.0	0.0	0.0	-36.73	-18.72	-0.0	0.0	38.05	-3.42	0.0	-55.45	34.63	-20.81
5501	-0.0	-0.0	-0.0	-32.0	-24.36	0.0	-0.0	38.65	-3.45	0.0	-56.36	35.2	-21.16
5601	-0.0	0.0	0.0	-37.42	-19.42	0.0	-0.0	39.74	-3.49	0.0	-56.84	36.26	-20.59
5701	0.0	0.0	-0.0	-36.41	-17.42	0.0	-0.0	38.35	-3.46	0.0	-53.83	34.89	-18.94
5801	0.0	0.0	-0.0	-36.77	-18.84	-0.0	-0.0	38.39	-3.59	0.0	-55.6	34.81	-20.79
5901	-0.0	0.0	-0.0	-36.83	-18.46	0.0	0.0	32.67	-3.45	0.0	-55.28	29.22	-26.07
6001	0.0	-0.0	-0.0	-36.2	-12.63	0.0	-0.0	30.98	-3.5	0.0	-48.83	27.48	-21.36
6101	-0.0	0.0	-0.0	-36.98	-21.04	0.0	-0.0	43.52	-3.41	0.0	-58.02	40.11	-17.91
6201	-0.0	0.0	-0.0	-33.04	-25.02	-0.0	0.0	38.02	-3.37	0.0	-58.06	34.66	-23.4
6301	0.0	0.0	0.0	-38.87	-13.36	0.0	0.0	29.52	-3.44	0.0	-52.24	26.07	-26.16
6401	-0.0	0.0	0.0	-34.2	-13.64	-0.0	-0.0	33.32	-3.5	0.0	-47.84	29.81	-18.03
6501	-0.0	0.0	-0.0	-37.92	-18.25	-0.0	-0.0	36.32	-3.42	0.0	-56.17	32.9	-23.27
6601	0.0	0.0	-0.0	-37.92	-16.39	-0.0	-0.0	32.78	-3.5	0.0	-54.31	29.28	-25.03
6701	-0.0	-0.0	-0.0	-36.1	-25.0	-0.0	-0.0	36.72	-3.47	0.0	-61.09	33.25	-27.84
6801	-0.0	0.0	0.0	-32.34	-29.78	0.0	-0.0	38.61	-3.31	0.0	-62.12	35.3	-26.82
6901	-0.0	-0.0	0.0	-35.18	-21.17	-0.0	0.0	38.9	-3.46	0.0	-56.36	35.44	-20.92
7001	0.0	0.0	0.0	-37.71	-28.39	-0.0	0.0	42.94	-3.52	0.0	-66.1	39.42	-26.68
7101	-0.0	0.0	-0.0	-37.3	-21.65	0.0	0.0	34.43	-3.45	0.0	-58.96	30.98	-27.98
7201	-0.0	-0.0	-0.0	-38.32	-17.62	0.0	0.0	31.54	-3.46	0.0	-55.95	28.09	-27.86
7301	-0.0	-0.0	0.0	-36.67	-25.06	0.0	-0.0	38.48	-3.45	0.0	-61.73	35.04	-26.69
7401	-0.0	-0.0	-0.0	-37.67	-20.08	-0.0	-0.0	33.72	-3.45	0.0	-57.75	30.28	-27.47
7501	0.0	-0.0	-0.0	-38.85	-23.28	0.0	0.0	40.16	-3.56	0.0	-62.13	36.6	-25.53
7601	0.0	0.0	0.0	-30.75	-25.63	-0.0	0.0	33.98	-3.55	0.0	-56.38	30.43	-25.95
7701	0.0	-0.0	0.0	-38.63	-19.94	-0.0	0.0	40.85	-3.53	0.0	-58.57	37.31	-21.25
7801	0.0	0.0	0.0	-37.84	-12.12	-0.0	-0.0	32.25	-3.47	0.0	-49.96	28.78	-21.17
7901	-0.0	-0.0	-0.0	-38.78	-16.85	0.0	-0.0	34.29	-3.5	0.0	-55.63	30.79	-24.84
8001	-0.0	-0.0	0.0	-30.39	-20.93	0.0	-0.0	34.97	-3.47	0.0	-51.32	31.5	-19.82
8101	0.0	-0.0	0.0	-38.55	-23.82	0.0	0.0	38.4	-3.5	0.0	-62.37	34.91	-27.47
8201	0.0	-0.0	0.0	-32.42	-23.11	0.0	-0.0	39.24	-3.42	0.0	-55.53	35.82	-19.71
8301	0.0	-0.0	-0.0	-30.98	-19.85	0.0	-0.0	33.72	-3.46	0.0	-50.83	30.26	-20.57
8401	-0.0	0.0	-0.0	-35.08	-12.77	0.0	-0.0	33.57	-3.54	0.0	-47.85	30.03	-17.82
8501	0.0	-0.0	-0.0	-34.46	-24.94	-0.0	-0.0	41.73	-3.54	0.0	-59.4	38.19	-21.2
8601	-0.0	-0.0	-0.0	-38.15	-24.11	0.0	-0.0	38.0	-3.57	0.0	-62.27	34.43	-27.84
8701	-0.0	0.0	0.0	-33.17	-18.65	-0.0	0.0	33.62	-3.47	0.0	-51.82	30.15	-21.67
8801	-0.0	0.0	0.0	-33.01	-22.31	0.0	-0.0	36.69	-3.39	0.0	-55.32	33.31	-22.01
8901	-0.0	-0.0	-0.0	-35.74	-15.77	0.0	0.0	31.27	-3.42	0.0	-51.51	27.85	-23.67
9001	0.0	0.0	0.0	-35.42	-22.28	0.0	-0.0	37.07	-3.42	0.0	-57.7	33.66	-24.04
9101	-0.0	0.0	-0.0	-35.08	-19.49	0.0	0.0	33.28	-3.52	0.0	-54.58	29.77	-24.81
9201	0.0	-0.0	0.0	-34.59	-19.71	0.0	0.0	35.8	-3.43	0.0	-54.3	32.37	-21.93
9301	0.0	0.0	0.0	-34.05	-15.59	0.0	0.0	33.82	-3.49	0.0	-49.64	30.33	-19.31
9401	0.0	-0.0	0.0	-35.16	-13.53	0.0	-0.0	34.88	-3.46	0.0	-48.69	31.41	-17.27
9501	-0.0	0.0	-0.0	-35.02	-18.72	-0.0	0.0	40.01	-3.47	0.0	-53.74	36.54	-17.2
9601	-0.0	-0.0	-0.0	-33.38	-21.8	-0.0	0.0	36.17	-3.42	0.0	-55.18	32.75	-22.43
9701	-0.0	0.0	0.0	-37.59	-16.02	-0.0	-0.0	34.43	-3.46	0.0	-53.61	30.97	-22.64
9801	-0.0	-0.0	0.0	-35.11	-20.37	-0.0	0.0	34.1	-3.37	0.0	-55.48	30.72	-24.76
9901	0.0	-0.0	0.0	-34.21	-21.11	-0.0	-0.0	41.23	-3.5	0.0	-55.32	37.73	-17.59
