# Supplementary material for: A Network Pharmacology Prediction and Molecular Docking-Based Strategy to Explore the Potential Pharmacological Mechanism of Astragalus membranaceus for Glioma
Source: Int J Mol Sci. 2023 Nov 14;24(22):16306. doi: 10.3390/ijms242216306 (PMC10671347; doi:10.3390/ijms242216306)
Supplement: Supplementary file 1 [file ijms-24-16306-s001.zip › Table S25 4euu MMGBSA.csv]

GENERALIZED BORN:
Complex Energy Terms
Frame #	BOND	ANGLE	DIHED	VDWAALS	EEL	1-4 VDW	1-4 EEL	EGB	ESURF	GGAS	GSOLV	TOTAL
1	1216.24	3054.48	5027.58	-3316.32	-26357.41	1506.31	16809.63	-7786.39	135.02	-2059.49	-7651.36	-9710.85
101	1286.32	3077.95	5002.01	-3287.16	-26238.17	1515.52	16753.16	-7886.48	139.24	-1890.37	-7747.24	-9637.61
201	1324.92	3077.82	5014.09	-3240.98	-26313.41	1509.36	16701.84	-7795.57	139.54	-1926.35	-7656.03	-9582.38
301	1282.25	3111.45	4938.73	-3191.52	-26182.51	1510.26	16681.81	-7870.72	138.7	-1849.54	-7732.02	-9581.55
401	1253.03	3098.19	5007.27	-3209.12	-26553.77	1505.56	16665.91	-7538.28	137.4	-2232.94	-7400.88	-9633.82
501	1269.94	3133.67	4964.85	-3216.48	-26529.94	1494.72	16676.81	-7609.28	140.24	-2206.42	-7469.03	-9675.46
601	1257.42	3157.41	5002.7	-3263.47	-26754.78	1507.22	16706.59	-7352.83	134.34	-2386.91	-7218.49	-9605.4
701	1312.94	3168.63	5051.52	-3274.89	-26650.04	1482.08	16681.2	-7470.63	135.22	-2228.57	-7335.41	-9563.98
801	1249.66	3158.58	4981.7	-3327.0	-26492.09	1484.18	16604.19	-7492.58	132.06	-2340.78	-7360.52	-9701.3
901	1253.72	3090.62	4968.62	-3254.08	-26673.82	1505.46	16687.07	-7431.32	136.03	-2422.43	-7295.29	-9717.72
1001	1248.74	3099.04	5005.02	-3259.16	-26361.22	1519.06	16673.56	-7712.02	136.53	-2074.97	-7575.49	-9650.46
1101	1277.19	3082.52	4994.94	-3245.36	-26650.17	1497.36	16634.3	-7404.91	131.5	-2409.22	-7273.41	-9682.63
1201	1245.47	3181.61	5030.95	-3254.88	-26584.4	1538.46	16714.02	-7546.34	136.21	-2128.78	-7410.13	-9538.9
1301	1296.0	3102.79	4965.16	-3230.44	-26478.26	1492.52	16606.76	-7511.34	138.11	-2245.47	-7373.23	-9618.7
1401	1268.21	3115.77	5015.09	-3225.06	-26629.85	1496.13	16610.09	-7433.35	138.09	-2349.62	-7295.26	-9644.89
1501	1321.57	3184.2	5011.33	-3244.89	-26634.87	1481.1	16533.96	-7384.64	138.82	-2347.59	-7245.82	-9593.42
1601	1309.31	3051.45	4988.97	-3309.38	-26417.53	1478.69	16639.21	-7622.6	132.12	-2259.28	-7490.47	-9749.76
1701	1277.32	3117.4	4962.69	-3204.74	-26600.64	1507.46	16692.74	-7568.8	138.89	-2247.77	-7429.91	-9677.68
1801	1278.85	3171.84	5029.26	-3221.46	-26688.13	1490.57	16726.51	-7504.27	138.81	-2212.56	-7365.46	-9578.02
1901	1207.93	3078.98	4961.08	-3198.9	-26889.4	1525.07	16817.79	-7378.93	141.8	-2497.45	-7237.13	-9734.57
2001	1267.18	3125.37	5039.39	-3235.2	-26603.93	1488.96	16769.55	-7596.97	143.38	-2148.67	-7453.59	-9602.26
2101	1293.32	3162.18	4965.15	-3178.03	-26583.2	1499.72	16673.01	-7546.26	144.23	-2167.85	-7402.03	-9569.88
2201	1308.47	3158.95	4988.06	-3203.21	-26714.07	1502.38	16624.26	-7412.61	144.26	-2335.15	-7268.35	-9603.51
2301	1278.69	3112.3	4994.57	-3241.19	-26553.58	1502.59	16784.46	-7681.73	143.59	-2122.16	-7538.15	-9660.31
2401	1250.29	3198.07	4958.55	-3179.65	-26580.89	1535.55	16671.03	-7567.01	143.05	-2147.05	-7423.96	-9571.01
2501	1238.82	3122.95	5018.89	-3231.9	-26582.58	1516.51	16678.2	-7574.17	143.09	-2239.1	-7431.08	-9670.18
2601	1294.66	3074.91	5019.36	-3211.11	-26633.52	1504.0	16731.98	-7542.48	141.31	-2219.72	-7401.17	-9620.89
2701	1289.6	3173.12	4978.49	-3272.56	-26638.79	1481.27	16642.9	-7441.84	139.45	-2345.97	-7302.39	-9648.36
2801	1273.64	3188.49	4969.99	-3216.73	-26595.49	1525.79	16775.55	-7618.4	142.03	-2078.76	-7476.37	-9555.13
2901	1295.18	3090.55	4979.08	-3197.34	-26712.45	1501.52	16672.87	-7431.15	141.49	-2370.58	-7289.66	-9660.24
3001	1249.45	3084.4	4947.26	-3168.28	-26883.94	1489.52	16704.21	-7296.66	139.39	-2577.38	-7157.27	-9734.66
3101	1300.95	3121.82	4984.93	-3192.43	-26855.42	1523.76	16739.68	-7353.88	139.37	-2376.71	-7214.51	-9591.21
3201	1291.53	3195.86	4978.45	-3181.34	-26726.11	1489.23	16692.91	-7453.64	139.42	-2259.48	-7314.23	-9573.7
3301	1297.76	3079.51	4971.35	-3226.93	-26683.86	1493.21	16698.41	-7457.0	141.91	-2370.55	-7315.09	-9685.64
3401	1292.08	3098.02	4978.88	-3227.78	-26637.23	1497.09	16751.49	-7568.34	139.18	-2247.45	-7429.16	-9676.61
3501	1260.82	3119.44	4998.69	-3234.19	-26768.67	1521.87	16711.42	-7395.56	136.44	-2390.62	-7259.11	-9649.73
3601	1258.9	3090.76	4964.28	-3243.52	-26800.6	1506.81	16750.56	-7375.51	140.53	-2472.82	-7234.98	-9707.8
3701	1325.18	3091.08	5000.55	-3216.29	-26681.01	1482.5	16707.8	-7460.41	141.03	-2290.18	-7319.38	-9609.56
3801	1258.2	3077.23	4973.84	-3222.36	-26532.42	1519.06	16702.01	-7639.14	137.37	-2224.44	-7501.76	-9726.2
3901	1318.49	3176.77	4975.18	-3248.71	-26637.18	1507.89	16701.91	-7509.49	141.01	-2205.64	-7368.48	-9574.12
4001	1257.24	3062.68	4997.08	-3193.18	-26510.21	1504.84	16708.48	-7619.96	141.85	-2173.08	-7478.12	-9651.19
4101	1253.99	3140.07	4977.46	-3244.08	-26939.34	1524.61	16772.7	-7250.48	136.59	-2514.59	-7113.89	-9628.47
4201	1305.9	3136.04	5005.59	-3205.7	-26652.09	1525.0	16718.38	-7574.44	140.92	-2166.88	-7433.52	-9600.4
4301	1212.84	3132.7	4944.15	-3244.55	-26422.96	1504.73	16613.07	-7552.9	138.12	-2260.02	-7414.79	-9674.8
4401	1264.52	3057.13	4966.39	-3227.87	-26463.88	1526.88	16672.37	-7637.39	136.93	-2204.47	-7500.46	-9704.92
4501	1252.57	3140.07	4933.58	-3306.96	-26392.3	1493.25	16705.45	-7610.78	135.6	-2174.32	-7475.18	-9649.5
4601	1316.11	3112.12	5003.35	-3283.61	-26509.01	1509.72	16709.83	-7635.36	135.53	-2141.49	-7499.83	-9641.33
4701	1290.44	3092.43	4945.88	-3261.28	-26471.07	1549.97	16806.48	-7708.24	134.23	-2047.15	-7574.01	-9621.16
4801	1285.57	3080.44	4991.81	-3265.96	-26457.24	1472.18	16616.69	-7624.82	138.45	-2276.51	-7486.37	-9762.88
4901	1233.49	3120.07	4965.95	-3253.56	-26344.56	1524.36	16678.51	-7718.99	137.59	-2075.74	-7581.4	-9657.15
5001	1238.61	3170.26	4996.77	-3224.22	-26595.74	1519.41	16773.77	-7533.37	142.07	-2121.15	-7391.3	-9512.45
5101	1214.36	3150.98	4984.9	-3224.72	-26397.27	1522.6	16699.02	-7738.07	144.39	-2050.12	-7593.69	-9643.81
5201	1331.46	3106.05	4993.06	-3244.6	-26470.1	1477.5	16647.13	-7615.05	139.66	-2159.51	-7475.39	-9634.9
5301	1306.26	3135.62	4967.86	-3242.84	-26293.21	1482.6	16670.76	-7756.28	137.52	-1972.95	-7618.76	-9591.71
5401	1305.76	3095.48	4971.75	-3254.9	-26105.92	1508.27	16620.76	-7925.24	141.04	-1858.8	-7784.2	-9643.01
5501	1236.43	3145.57	5006.7	-3230.36	-26359.41	1518.27	16701.25	-7741.61	141.24	-1981.56	-7600.37	-9581.92
5601	1311.8	3145.06	4951.39	-3296.0	-26443.7	1495.78	16744.98	-7677.03	137.62	-2090.69	-7539.42	-9630.11
5701	1296.4	3049.58	4942.81	-3253.9	-26560.11	1524.43	16766.6	-7654.26	135.52	-2234.18	-7518.74	-9752.92
5801	1242.68	3067.48	4998.68	-3268.42	-26518.0	1540.83	16776.94	-7645.94	138.96	-2159.81	-7506.99	-9666.79
5901	1272.63	3122.97	4958.01	-3222.18	-26592.84	1474.18	16734.74	-7619.41	139.59	-2252.5	-7479.82	-9732.32
6001	1244.85	3196.22	4986.89	-3244.47	-26448.55	1513.65	16704.94	-7733.33	139.02	-2046.48	-7594.31	-9640.79
6101	1235.65	3138.27	5040.73	-3206.81	-26652.63	1513.55	16745.9	-7515.3	139.46	-2185.34	-7375.84	-9561.17
6201	1232.55	3145.7	4946.43	-3199.32	-26445.82	1528.44	16639.69	-7593.85	143.09	-2152.34	-7450.76	-9603.1
6301	1271.42	3204.55	4987.53	-3208.09	-26562.71	1517.22	16729.16	-7646.47	140.94	-2060.92	-7505.53	-9566.46
6401	1334.88	3095.82	4919.87	-3273.88	-26353.61	1483.26	16719.35	-7750.84	139.95	-2074.31	-7610.9	-9685.21
6501	1289.67	3115.57	4941.04	-3187.81	-26459.73	1507.52	16691.26	-7648.53	142.89	-2102.47	-7505.63	-9608.1
6601	1269.06	3198.61	5008.68	-3223.3	-26137.54	1503.33	16768.57	-7993.9	146.98	-1612.6	-7846.92	-9459.52
6701	1277.73	3108.02	5000.45	-3218.01	-26493.04	1495.33	16734.15	-7705.44	143.15	-2095.37	-7562.29	-9657.66
6801	1286.34	3138.55	4999.68	-3205.86	-26254.93	1500.53	16733.24	-7887.66	146.13	-1802.45	-7741.53	-9543.98
6901	1259.35	3204.15	4988.5	-3228.17	-26425.4	1522.84	16788.06	-7730.5	144.78	-1890.67	-7585.72	-9476.39
7001	1288.75	3077.54	4994.18	-3173.71	-26394.48	1489.91	16747.13	-7810.72	143.35	-1970.67	-7667.37	-9638.05
7101	1279.18	3064.31	4971.75	-3220.16	-26258.11	1533.92	16740.53	-7862.65	140.38	-1888.59	-7722.27	-9610.86
7201	1270.34	3157.35	4946.63	-3178.75	-26490.58	1484.56	16790.6	-7710.46	143.23	-2019.85	-7567.23	-9587.08
7301	1275.05	3059.72	4967.27	-3233.93	-26344.5	1486.52	16737.32	-7782.28	145.13	-2052.54	-7637.15	-9689.69
7401	1242.25	3157.92	4984.33	-3227.14	-26559.13	1490.75	16728.44	-7585.11	145.35	-2182.59	-7439.76	-9622.35
7501	1251.82	3140.48	4994.57	-3239.4	-26561.62	1501.69	16681.07	-7563.59	137.76	-2231.39	-7425.83	-9657.22
7601	1333.74	3167.98	4977.54	-3259.09	-26199.6	1499.39	16713.92	-7881.84	142.3	-1766.11	-7739.54	-9505.65
7701	1288.98	3110.01	5010.4	-3240.44	-26287.07	1509.52	16710.82	-7843.68	142.56	-1897.77	-7701.12	-9598.9
7801	1274.94	3110.14	4940.21	-3239.44	-26487.06	1500.9	16790.48	-7672.53	143.31	-2109.84	-7529.22	-9639.06
7901	1305.17	3091.86	4985.74	-3218.25	-26682.13	1513.78	16797.21	-7531.33	139.19	-2206.62	-7392.14	-9598.76
8001	1278.29	3076.93	4947.48	-3162.97	-26646.98	1535.59	16821.96	-7616.66	145.07	-2149.7	-7471.59	-9621.29
8101	1249.51	3031.1	4962.97	-3224.26	-26413.62	1526.61	16793.5	-7755.38	142.59	-2074.18	-7612.79	-9686.97
8201	1291.28	3071.66	4973.1	-3237.22	-26401.8	1514.95	16852.47	-7807.21	144.55	-1935.55	-7662.66	-9598.22
8301	1287.52	3052.22	5001.82	-3234.88	-26373.39	1519.49	16756.0	-7719.85	140.21	-1991.23	-7579.64	-9570.87
8401	1260.27	3059.51	5008.38	-3213.31	-26548.21	1516.35	16794.65	-7638.77	145.63	-2122.36	-7493.14	-9615.5
8501	1287.36	3095.21	4915.11	-3195.9	-26460.0	1494.73	16773.76	-7745.93	144.7	-2089.72	-7601.24	-9690.96
8601	1309.06	3010.75	4958.81	-3173.31	-26303.99	1531.71	16693.28	-7791.47	145.95	-1973.68	-7645.52	-9619.2
8701	1287.19	3090.65	4931.4	-3204.57	-26471.21	1522.68	16784.03	-7682.27	143.57	-2059.83	-7538.7	-9598.54
8801	1320.2	3155.25	4998.23	-3218.04	-26543.43	1510.57	16676.44	-7554.5	144.09	-2100.77	-7410.41	-9511.18
8901	1240.9	3194.54	4964.91	-3228.89	-26617.33	1509.43	16677.28	-7478.55	143.76	-2259.16	-7334.79	-9593.95
9001	1206.3	3136.66	4932.59	-3235.54	-26537.92	1536.26	16766.91	-7563.44	143.0	-2194.73	-7420.45	-9615.18
9101	1251.41	3095.92	4983.23	-3242.87	-26552.25	1497.7	16769.82	-7623.05	143.09	-2197.03	-7479.96	-9676.99
9201	1312.77	3142.1	4962.52	-3183.36	-26511.9	1523.77	16724.86	-7639.83	144.83	-2029.22	-7495.0	-9524.22
9301	1254.36	3101.08	4953.18	-3241.89	-26584.79	1557.68	16786.86	-7584.33	140.66	-2173.52	-7443.67	-9617.19
9401	1211.31	3151.3	4956.55	-3213.01	-26490.45	1515.71	16633.13	-7547.97	141.07	-2235.45	-7406.91	-9642.36
9501	1297.68	3044.55	4896.92	-3191.07	-26501.62	1541.96	16762.09	-7652.0	139.59	-2149.49	-7512.41	-9661.9
9601	1288.07	3087.49	4981.53	-3238.21	-26443.23	1494.97	16705.6	-7649.24	143.27	-2123.8	-7505.96	-9629.76
9701	1253.72	3100.86	5011.94	-3218.16	-26482.76	1510.87	16756.12	-7685.57	139.52	-2067.41	-7546.05	-9613.46
9801	1315.93	3183.33	4974.37	-3257.73	-26147.6	1508.33	16643.71	-7890.61	139.43	-1779.66	-7751.19	-9530.85
9901	1307.67	3074.89	4952.64	-3259.44	-26237.97	1502.97	16680.28	-7785.13	142.21	-1978.96	-7642.92	-9621.88
Receptor Energy Terms
Frame #	BOND	ANGLE	DIHED	VDWAALS	EEL	1-4 VDW	1-4 EEL	EGB	ESURF	GGAS	GSOLV	TOTAL
1	1207.85	3042.45	5013.0	-3271.35	-26374.12	1495.36	16927.74	-7794.95	137.19	-1959.07	-7657.76	-9616.83
101	1278.66	3065.22	4987.08	-3249.19	-26252.3	1502.05	16870.34	-7892.72	141.3	-1798.13	-7751.42	-9549.55
201	1316.66	3062.16	5003.23	-3202.68	-26326.97	1495.12	16822.46	-7804.32	141.56	-1830.03	-7662.76	-9492.79
301	1272.8	3096.32	4926.32	-3156.12	-26192.25	1496.21	16801.81	-7881.66	140.84	-1754.91	-7740.82	-9495.73
401	1242.67	3086.38	4992.09	-3166.68	-26567.57	1491.04	16786.28	-7549.54	139.49	-2135.8	-7410.06	-9545.86
501	1257.43	3120.35	4953.95	-3178.79	-26544.98	1481.75	16798.32	-7617.81	142.06	-2111.96	-7475.76	-9587.71
601	1250.28	3144.66	4992.05	-3228.09	-26767.48	1494.0	16823.53	-7360.91	135.78	-2291.05	-7225.13	-9516.18
701	1304.16	3154.27	5036.82	-3232.06	-26657.7	1468.18	16797.75	-7485.59	137.53	-2128.59	-7348.06	-9476.65
801	1243.48	3140.3	4967.34	-3281.58	-26504.31	1471.32	16726.68	-7505.1	134.47	-2236.75	-7370.63	-9607.38
901	1245.82	3081.58	4952.35	-3210.53	-26689.86	1489.62	16807.01	-7441.56	137.99	-2324.01	-7303.57	-9627.58
1001	1235.58	3087.8	4993.21	-3224.48	-26381.06	1506.41	16792.8	-7718.01	138.3	-1989.73	-7579.71	-9569.44
1101	1268.16	3067.6	4982.02	-3203.18	-26663.16	1485.6	16755.09	-7414.64	133.64	-2307.87	-7281.01	-9588.88
1201	1234.76	3166.15	5016.52	-3215.44	-26591.06	1525.83	16833.18	-7558.89	138.22	-2030.06	-7420.67	-9450.73
1301	1288.66	3091.86	4951.57	-3190.11	-26483.57	1481.11	16724.1	-7523.85	140.26	-2136.38	-7383.59	-9519.97
1401	1260.55	3097.3	4999.29	-3187.02	-26635.76	1483.06	16728.65	-7443.82	140.12	-2253.93	-7303.7	-9557.64
1501	1307.54	3165.64	4999.38	-3205.13	-26649.89	1467.97	16658.71	-7395.12	140.89	-2255.78	-7254.23	-9510.01
1601	1301.96	3035.24	4975.25	-3268.0	-26423.02	1466.05	16758.54	-7638.3	134.58	-2153.97	-7503.72	-9657.7
1701	1269.08	3097.97	4951.06	-3166.15	-26612.67	1494.26	16812.56	-7580.66	141.03	-2153.89	-7439.63	-9593.52
1801	1271.48	3158.51	5012.39	-3183.72	-26693.4	1478.74	16846.13	-7518.03	140.96	-2109.87	-7377.07	-9486.94
1901	1200.07	3066.96	4947.28	-3157.2	-26901.45	1512.96	16934.85	-7391.71	143.97	-2396.53	-7247.74	-9644.27
2001	1260.75	3115.89	5022.41	-3195.61	-26623.34	1475.63	16889.73	-7606.58	145.5	-2054.53	-7461.07	-9515.6
2101	1286.57	3146.39	4947.89	-3138.98	-26592.05	1487.29	16792.12	-7561.13	146.52	-2070.77	-7414.61	-9485.38
2201	1301.34	3143.41	4971.36	-3164.17	-26718.51	1488.61	16742.17	-7426.89	146.33	-2235.78	-7280.56	-9516.34
2301	1264.98	3099.36	4975.57	-3205.1	-26560.72	1490.06	16903.84	-7693.29	145.41	-2032.0	-7547.88	-9579.88
2401	1241.43	3180.18	4944.2	-3134.58	-26597.84	1521.93	16795.66	-7578.44	145.35	-2049.02	-7433.09	-9482.11
2501	1233.85	3109.02	5004.69	-3195.27	-26579.8	1504.57	16792.51	-7594.46	145.25	-2130.43	-7449.21	-9579.64
2601	1284.3	3058.76	5006.31	-3171.34	-26636.69	1491.84	16850.94	-7559.95	143.36	-2115.87	-7416.59	-9532.46
2701	1284.02	3153.0	4962.11	-3230.56	-26647.19	1468.77	16763.11	-7455.64	141.69	-2246.75	-7313.95	-9560.7
2801	1269.88	3176.91	4956.21	-3178.37	-26601.35	1512.14	16895.75	-7634.38	144.03	-1968.84	-7490.35	-9459.19
2901	1289.64	3077.73	4966.8	-3165.48	-26727.75	1488.43	16794.3	-7434.93	143.4	-2276.33	-7291.53	-9567.86
3001	1240.02	3074.43	4932.6	-3131.57	-26886.43	1477.05	16822.01	-7311.97	141.27	-2471.89	-7170.7	-9642.59
3101	1289.56	3106.76	4974.18	-3156.35	-26867.19	1510.43	16858.21	-7365.75	141.16	-2284.41	-7224.59	-9509.0
3201	1281.07	3179.02	4963.61	-3138.82	-26733.32	1479.49	16808.8	-7468.27	141.49	-2160.15	-7326.78	-9486.93
3301	1291.77	3062.16	4956.25	-3185.8	-26694.33	1480.87	16816.37	-7467.24	144.05	-2272.72	-7323.19	-9595.91
3401	1282.89	3083.58	4964.56	-3188.66	-26641.17	1484.39	16870.85	-7583.85	141.53	-2143.57	-7442.33	-9585.9
3501	1252.39	3104.95	4984.25	-3199.46	-26779.82	1507.04	16833.9	-7410.83	138.42	-2296.75	-7272.4	-9569.16
3601	1249.78	3072.51	4950.8	-3203.6	-26802.3	1494.83	16866.6	-7391.77	142.63	-2371.38	-7249.14	-9620.52
3701	1319.7	3073.46	4983.32	-3177.35	-26695.62	1469.47	16826.84	-7466.38	143.22	-2200.17	-7323.16	-9523.33
3801	1248.38	3063.41	4957.3	-3182.43	-26545.99	1506.66	16821.7	-7650.65	139.68	-2130.98	-7510.97	-9641.95
3901	1310.42	3162.78	4963.36	-3208.56	-26644.32	1494.86	16818.81	-7522.01	143.26	-2102.65	-7378.75	-9481.4
4001	1249.68	3044.07	4982.25	-3157.78	-26520.86	1493.66	16827.95	-7631.18	143.96	-2081.02	-7487.22	-9568.24
4101	1242.21	3125.89	4961.78	-3205.03	-26945.82	1512.3	16893.77	-7265.44	138.69	-2414.9	-7126.75	-9541.64
4201	1291.99	3122.71	4991.6	-3165.21	-26653.42	1511.98	16835.92	-7591.6	142.85	-2064.42	-7448.75	-9513.17
4301	1207.47	3122.16	4934.57	-3212.99	-26427.24	1489.52	16728.29	-7562.17	140.0	-2158.22	-7422.17	-9580.38
4401	1254.72	3043.09	4951.61	-3191.75	-26481.15	1513.42	16797.65	-7645.68	139.3	-2112.41	-7506.39	-9618.79
4501	1245.57	3124.56	4924.58	-3270.72	-26405.59	1480.53	16824.89	-7619.68	137.58	-2076.18	-7482.1	-9558.28
4601	1308.31	3097.47	4984.85	-3250.78	-26504.07	1496.74	16824.75	-7655.14	137.61	-2042.71	-7517.54	-9560.25
4701	1282.02	3079.93	4932.88	-3224.25	-26478.65	1536.04	16926.86	-7722.66	136.02	-1945.18	-7586.64	-9531.82
4801	1279.01	3067.36	4978.69	-3228.29	-26465.23	1459.58	16739.62	-7637.86	140.48	-2169.26	-7497.39	-9666.65
4901	1222.73	3110.39	4953.54	-3212.53	-26355.37	1511.26	16798.55	-7731.48	139.6	-1971.43	-7591.88	-9563.3
5001	1232.78	3152.61	4980.79	-3184.7	-26608.02	1506.54	16890.73	-7545.62	144.01	-2029.27	-7401.61	-9430.88
5101	1204.45	3138.08	4969.21	-3185.53	-26402.49	1509.4	16820.9	-7752.02	146.57	-1945.98	-7605.45	-9551.43
5201	1323.56	3093.04	4979.3	-3206.71	-26481.56	1463.56	16769.07	-7627.65	141.97	-2059.74	-7485.67	-9545.42
5301	1298.1	3120.34	4954.98	-3205.62	-26303.1	1470.09	16791.99	-7769.38	139.41	-1873.23	-7629.97	-9503.2
5401	1298.9	3079.97	4960.79	-3214.64	-26118.22	1494.36	16741.44	-7938.75	143.12	-1757.41	-7795.64	-9553.04
5501	1229.74	3134.25	4995.02	-3195.75	-26370.33	1504.68	16824.49	-7753.06	143.2	-1877.9	-7609.86	-9487.76
5601	1303.62	3132.29	4935.13	-3256.22	-26457.62	1483.15	16866.7	-7689.39	139.56	-1992.96	-7549.84	-9542.79
5701	1283.05	3035.86	4928.25	-3214.42	-26578.38	1511.58	16890.68	-7662.88	137.54	-2143.37	-7525.35	-9668.72
5801	1239.42	3054.88	4982.73	-3228.13	-26530.21	1528.26	16894.12	-7657.42	140.98	-2058.93	-7516.44	-9575.37
5901	1261.72	3108.92	4948.45	-3183.87	-26606.05	1462.11	16852.92	-7628.67	141.58	-2155.79	-7487.09	-9642.89
6001	1238.32	3181.62	4975.28	-3206.31	-26466.38	1500.49	16822.58	-7741.77	140.83	-1954.4	-7600.94	-9555.34
6101	1231.49	3122.49	5025.91	-3166.91	-26663.18	1500.76	16864.42	-7528.96	141.43	-2085.03	-7387.54	-9472.57
6201	1226.73	3130.53	4930.42	-3163.78	-26452.8	1515.08	16759.32	-7606.97	144.99	-2054.5	-7461.98	-9516.47
6301	1263.03	3184.86	4982.61	-3168.1	-26580.33	1502.47	16849.66	-7651.87	142.91	-1965.8	-7508.96	-9474.76
6401	1325.9	3078.75	4909.59	-3235.87	-26369.11	1469.39	16834.7	-7756.14	141.96	-1986.64	-7614.18	-9600.82
6501	1283.65	3103.97	4927.59	-3147.24	-26477.24	1494.96	16813.75	-7657.7	144.81	-2000.57	-7512.89	-9513.47
6601	1259.11	3181.18	4993.71	-3181.69	-26152.78	1489.47	16888.23	-8002.9	149.21	-1522.76	-7853.7	-9376.45
6701	1268.21	3097.44	4988.58	-3179.68	-26500.14	1482.97	16853.6	-7720.1	145.22	-1989.02	-7574.89	-9563.91
6801	1276.43	3127.25	4986.73	-3171.56	-26258.02	1486.81	16852.75	-7901.15	148.18	-1699.6	-7752.97	-9452.57
6901	1250.39	3189.26	4975.9	-3189.84	-26436.77	1510.25	16907.64	-7743.27	146.82	-1793.17	-7596.44	-9389.61
7001	1278.75	3064.24	4978.34	-3133.86	-26398.11	1476.8	16868.27	-7824.94	145.6	-1865.57	-7679.34	-9544.92
7101	1270.82	3047.27	4957.56	-3180.39	-26268.49	1521.23	16859.56	-7872.95	142.36	-1792.44	-7730.58	-9523.02
7201	1260.24	3145.52	4937.24	-3138.48	-26500.97	1471.25	16906.29	-7719.24	145.36	-1918.92	-7573.88	-9492.8
7301	1267.78	3047.56	4951.7	-3194.22	-26351.75	1474.3	16857.29	-7795.14	147.18	-1947.33	-7647.95	-9595.29
7401	1235.19	3140.31	4973.81	-3189.1	-26571.6	1477.83	16847.5	-7595.62	147.32	-2086.06	-7448.3	-9534.36
7501	1236.74	3122.8	4979.88	-3196.26	-26569.03	1489.06	16800.57	-7578.93	139.95	-2136.24	-7438.97	-9575.21
7601	1321.5	3154.14	4963.94	-3225.62	-26205.19	1488.45	16833.19	-7893.67	144.36	-1669.59	-7749.31	-9418.9
7701	1277.43	3097.79	4993.82	-3198.83	-26298.65	1497.5	16827.11	-7854.48	144.74	-1803.83	-7709.75	-9513.58
7801	1271.16	3095.38	4930.64	-3199.42	-26507.7	1486.0	16911.17	-7678.3	145.35	-2012.77	-7532.95	-9545.72
7901	1294.09	3078.97	4977.02	-3177.97	-26698.92	1501.51	16919.52	-7539.25	141.4	-2105.77	-7397.86	-9503.63
8001	1269.15	3063.24	4932.1	-3130.54	-26659.22	1523.92	16943.75	-7627.04	147.12	-2057.6	-7479.91	-9537.52
8101	1241.28	3011.34	4950.29	-3182.99	-26423.39	1512.18	16911.86	-7766.67	144.74	-1979.42	-7621.93	-9601.36
8201	1279.33	3051.5	4958.4	-3202.72	-26411.44	1501.89	16971.42	-7821.96	146.35	-1851.64	-7675.61	-9527.25
8301	1283.94	3029.44	4990.01	-3200.86	-26386.04	1505.22	16878.35	-7729.57	142.1	-1899.93	-7587.48	-9487.4
8401	1248.72	3048.97	4998.88	-3175.66	-26565.34	1503.5	16912.48	-7647.04	147.44	-2028.45	-7499.6	-9528.05
8501	1277.92	3079.65	4904.08	-3157.58	-26464.1	1482.28	16889.7	-7762.11	146.63	-1988.04	-7615.48	-9603.51
8601	1301.61	2999.66	4945.23	-3132.91	-26313.87	1518.98	16816.29	-7806.53	147.99	-1865.01	-7658.54	-9523.56
8701	1275.91	3075.24	4921.17	-3168.88	-26486.65	1510.04	16905.45	-7691.53	145.34	-1967.72	-7546.19	-9513.91
8801	1310.03	3143.1	4977.02	-3183.58	-26550.76	1498.1	16793.37	-7567.95	145.87	-2012.73	-7422.08	-9434.81
8901	1228.82	3181.49	4950.59	-3190.66	-26634.46	1497.91	16796.52	-7483.17	145.6	-2169.8	-7337.57	-9507.37
9001	1194.94	3123.54	4921.89	-3198.28	-26544.11	1522.68	16881.3	-7578.51	144.95	-2098.05	-7433.56	-9531.61
9101	1244.94	3086.53	4970.57	-3204.68	-26563.46	1484.43	16887.1	-7635.6	145.08	-2094.56	-7490.51	-9585.07
9201	1304.57	3125.56	4948.69	-3145.58	-26525.02	1513.44	16842.83	-7649.67	146.62	-1935.51	-7503.05	-9438.56
9301	1246.0	3086.79	4937.65	-3204.21	-26599.85	1547.19	16904.98	-7592.08	142.36	-2081.44	-7449.72	-9531.16
9401	1200.25	3130.34	4944.67	-3175.09	-26513.57	1501.54	16759.99	-7555.48	143.03	-2151.88	-7412.44	-9564.33
9501	1292.22	3034.53	4883.11	-3152.12	-26514.46	1529.85	16880.44	-7665.09	141.43	-2046.43	-7523.66	-9570.09
9601	1276.18	3074.85	4966.56	-3203.27	-26451.8	1478.5	16822.41	-7661.28	145.28	-2036.56	-7516.0	-9552.56
9701	1246.95	3087.15	5000.19	-3177.04	-26498.14	1498.97	16876.73	-7695.17	141.64	-1965.19	-7553.53	-9518.71
9801	1307.35	3167.87	4963.76	-3219.32	-26157.0	1496.18	16763.03	-7902.11	141.32	-1678.13	-7760.79	-9438.92
9901	1303.18	3055.11	4939.41	-3223.47	-26247.8	1489.65	16800.89	-7798.32	144.47	-1883.03	-7653.86	-9536.89
Ligand Energy Terms
Frame #	BOND	ANGLE	DIHED	VDWAALS	EEL	1-4 VDW	1-4 EEL	EGB	ESURF	GGAS	GSOLV	TOTAL
1	8.39	12.03	14.59	-3.78	33.89	10.95	-118.12	-20.17	3.05	-42.05	-17.12	-59.17
101	7.66	12.73	14.93	-1.98	31.87	13.47	-117.18	-20.38	3.02	-38.5	-17.37	-55.86
201	8.27	15.66	10.86	-0.39	32.9	14.24	-120.62	-20.06	3.0	-39.09	-17.06	-56.14
301	9.45	15.13	12.41	0.03	30.3	14.05	-120.0	-17.92	3.02	-38.63	-14.9	-53.53
401	10.36	11.8	15.18	-2.94	33.12	14.52	-120.36	-19.84	2.98	-38.32	-16.86	-55.19
501	12.51	13.32	10.9	-0.67	32.13	12.97	-121.51	-19.0	3.02	-40.35	-15.98	-56.33
601	7.14	12.75	10.65	-2.12	29.96	13.22	-116.95	-18.76	3.01	-45.35	-15.75	-61.1
701	8.77	14.36	14.7	-0.97	29.84	13.9	-116.55	-18.63	2.97	-35.94	-15.67	-51.6
801	6.18	18.27	14.35	-1.01	31.58	12.86	-122.49	-18.4	2.99	-40.27	-15.41	-55.68
901	7.89	9.03	16.27	-3.32	32.86	15.84	-119.94	-18.6	2.99	-41.37	-15.61	-56.98
1001	13.16	11.24	11.81	-0.1	31.85	12.65	-119.24	-19.48	2.99	-38.63	-16.49	-55.12
1101	9.03	14.92	12.92	-1.88	33.01	11.76	-120.78	-19.02	3.02	-41.02	-16.0	-57.02
1201	10.71	15.45	14.43	-4.13	29.96	12.63	-119.16	-19.12	2.99	-40.1	-16.13	-56.24
1301	7.33	10.93	13.59	-2.89	30.41	11.41	-117.34	-19.61	2.99	-46.56	-16.62	-63.18
1401	7.67	18.47	15.79	-2.67	29.27	13.07	-118.56	-18.42	2.98	-36.96	-15.43	-52.4
1501	14.03	18.56	11.95	-3.96	32.91	13.13	-124.74	-18.55	3.01	-38.12	-15.55	-53.67
1601	7.35	16.21	13.71	-3.91	31.04	12.64	-119.33	-18.36	2.99	-42.28	-15.37	-57.65
1701	8.24	19.43	11.64	-4.07	31.43	13.2	-119.83	-19.01	2.99	-39.96	-16.02	-55.98
1801	7.37	13.33	16.87	-2.92	30.95	11.83	-119.62	-19.21	2.99	-42.2	-16.22	-58.42
1901	7.85	12.02	13.79	-3.55	31.66	12.11	-117.05	-19.71	3.01	-43.16	-16.7	-59.86
2001	6.43	9.48	16.98	-2.92	33.71	13.33	-120.18	-19.54	3.0	-43.17	-16.54	-59.7
2101	6.74	15.79	17.27	-1.64	31.99	12.43	-119.11	-19.7	2.99	-36.53	-16.71	-53.24
2201	7.14	15.54	16.7	-2.48	30.08	13.77	-117.91	-18.58	2.98	-37.17	-15.6	-52.76
2301	13.71	12.94	18.99	-3.21	32.22	12.53	-119.38	-19.64	3.01	-32.2	-16.63	-48.83
2401	8.86	17.89	14.35	-2.58	34.08	13.63	-124.63	-18.69	2.99	-38.41	-15.7	-54.1
2501	4.97	13.94	14.2	-4.15	29.96	11.94	-114.31	-19.64	3.0	-43.44	-16.64	-60.08
2601	10.37	16.15	13.04	-1.6	30.68	12.15	-118.96	-18.78	2.98	-38.16	-15.8	-53.96
2701	5.58	20.12	16.38	-3.54	30.29	12.51	-120.21	-18.62	3.0	-38.87	-15.62	-54.49
2801	3.76	11.58	13.78	-3.15	31.39	13.66	-120.2	-18.69	2.98	-49.18	-15.71	-64.89
2901	5.55	12.82	12.28	-0.75	32.04	13.09	-121.43	-19.75	3.0	-46.4	-16.75	-63.15
3001	9.43	9.96	14.66	-2.21	32.18	12.46	-117.79	-19.93	3.04	-41.3	-16.89	-58.19
3101	11.39	15.06	10.76	-2.55	30.02	13.33	-118.54	-18.4	2.99	-40.52	-15.41	-55.93
3201	10.46	16.83	14.84	-3.64	29.41	9.74	-115.89	-19.96	3.02	-38.25	-16.94	-55.18
3301	5.99	17.35	15.1	-3.28	29.76	12.34	-117.96	-19.26	3.0	-40.71	-16.26	-56.97
3401	9.19	14.44	14.32	-2.46	31.21	12.7	-119.36	-18.97	3.01	-39.96	-15.96	-55.92
3501	8.43	14.49	14.45	0.93	33.58	14.82	-122.47	-18.42	3.02	-35.78	-15.41	-51.19
3601	9.11	18.25	13.48	-3.2	29.54	11.98	-116.04	-19.17	2.98	-36.88	-16.19	-53.07
3701	5.48	17.62	17.23	-3.11	32.21	13.04	-119.04	-20.27	3.02	-36.57	-17.25	-53.82
3801	9.82	13.82	16.54	-2.32	33.21	12.41	-119.69	-20.0	2.99	-36.21	-17.01	-53.23
3901	8.08	13.99	11.82	-2.54	29.82	13.03	-116.9	-19.35	3.01	-42.7	-16.34	-59.04
4001	7.56	18.61	14.83	-4.17	32.36	11.18	-119.47	-19.76	3.02	-39.11	-16.74	-55.85
4101	11.78	14.18	15.68	-3.33	32.22	12.31	-121.07	-19.53	3.01	-38.24	-16.52	-54.76
4201	13.92	13.32	13.99	-3.26	29.99	13.01	-117.54	-19.15	2.99	-36.58	-16.16	-52.74
4301	5.36	10.54	9.58	0.11	29.04	15.21	-115.22	-18.84	3.01	-45.38	-15.83	-61.21
4401	9.8	14.04	14.78	-3.11	35.22	13.46	-125.28	-19.75	2.98	-41.1	-16.77	-57.87
4501	7.0	15.51	9.01	-2.6	31.91	12.72	-119.44	-19.31	3.01	-45.89	-16.3	-62.18
4601	7.79	14.65	18.5	-4.09	29.26	12.98	-114.93	-19.23	2.98	-35.84	-16.25	-52.08
4701	8.42	12.5	13.0	-1.21	29.95	13.92	-120.38	-17.96	2.97	-43.78	-14.99	-58.77
4801	6.56	13.07	13.13	-4.51	33.18	12.6	-122.93	-18.62	2.99	-48.9	-15.63	-64.53
4901	10.76	9.67	12.41	-3.7	32.34	13.1	-120.04	-19.64	3.02	-45.46	-16.62	-62.08
5001	5.83	17.65	15.98	-3.74	31.54	12.87	-116.96	-19.37	3.03	-36.84	-16.34	-53.18
5101	9.91	12.91	15.69	-3.48	32.77	13.2	-121.88	-19.1	2.99	-40.88	-16.1	-56.99
5201	7.89	13.02	13.76	-0.45	31.09	13.94	-121.94	-18.09	2.97	-42.69	-15.12	-57.81
5301	8.15	15.28	12.89	-3.57	31.83	12.52	-121.23	-18.56	3.02	-44.14	-15.54	-59.68
5401	6.86	15.51	10.96	-3.52	31.02	13.91	-120.68	-18.03	3.0	-45.95	-15.04	-60.99
5501	6.7	11.32	11.68	-2.62	35.28	13.59	-123.25	-19.4	3.01	-47.3	-16.39	-63.69
5601	8.18	12.78	16.25	-2.35	33.35	12.63	-121.72	-19.65	2.98	-40.89	-16.67	-57.56
5701	13.35	13.72	14.57	-3.07	35.69	12.85	-124.08	-20.1	3.02	-36.97	-17.07	-54.05
5801	3.26	12.6	15.95	-3.52	31.05	12.57	-117.18	-18.66	2.97	-45.27	-15.69	-60.96
5901	10.92	14.04	9.56	-1.49	31.66	12.07	-118.18	-19.45	3.01	-41.42	-16.44	-57.86
6001	6.53	14.6	11.61	-1.96	30.46	13.16	-117.64	-19.61	2.99	-43.24	-16.62	-59.86
6101	4.17	15.78	14.82	-2.91	31.59	12.79	-118.52	-18.91	2.99	-42.29	-15.92	-58.21
6201	5.82	15.17	16.0	-2.5	31.99	13.36	-119.63	-18.65	3.04	-39.78	-15.6	-55.39
6301	8.39	19.69	4.92	-1.11	30.98	14.75	-120.5	-17.96	2.99	-42.89	-14.97	-57.87
6401	8.98	17.07	10.28	-3.81	29.14	13.87	-115.35	-18.82	3.03	-39.83	-15.79	-55.62
6501	6.02	11.61	13.46	-2.66	35.77	12.57	-122.49	-19.76	3.03	-45.73	-16.73	-62.46
6601	9.94	17.42	14.96	-3.7	31.63	13.86	-119.66	-19.1	3.01	-35.54	-16.09	-51.63
6701	9.52	10.58	11.87	-2.24	32.1	12.36	-119.45	-18.76	2.99	-45.25	-15.77	-61.02
6801	9.92	11.3	12.95	-1.96	32.86	13.71	-119.51	-19.6	3.02	-40.73	-16.58	-57.31
6901	8.96	14.89	12.6	-3.15	32.54	12.59	-119.57	-19.62	3.02	-41.14	-16.6	-57.74
7001	10.0	13.31	15.84	-2.14	32.02	13.1	-121.13	-18.6	2.96	-39.0	-15.64	-54.64
7101	8.36	17.04	14.19	-2.47	32.03	12.69	-119.03	-20.04	3.04	-37.2	-17.0	-54.2
7201	10.1	11.84	9.39	-1.94	28.01	13.31	-115.69	-19.13	3.05	-44.98	-16.08	-61.06
7301	7.27	12.16	15.57	-3.04	32.3	12.22	-119.97	-19.25	3.01	-43.48	-16.24	-59.72
7401	7.06	17.61	10.52	-0.37	32.55	12.92	-119.06	-19.28	2.99	-38.78	-16.29	-55.07
7501	15.08	17.68	14.7	-4.29	30.69	12.63	-119.5	-18.8	2.99	-33.02	-15.81	-48.83
7601	12.24	13.84	13.61	-2.73	31.22	10.94	-119.27	-19.56	3.05	-40.14	-16.51	-56.66
7701	11.56	12.22	16.58	-2.98	31.52	12.02	-116.29	-19.91	2.99	-35.37	-16.92	-52.29
7801	3.78	14.76	9.56	-2.18	32.75	14.9	-120.69	-18.79	2.99	-47.11	-15.8	-62.91
7901	11.08	12.88	8.72	-1.5	33.63	12.27	-122.32	-18.98	3.02	-45.22	-15.96	-61.18
8001	9.14	13.68	15.39	-2.04	33.18	11.67	-121.8	-19.57	3.0	-40.77	-16.58	-57.35
8101	8.23	19.76	12.67	-2.72	33.59	14.44	-118.35	-20.3	2.99	-32.39	-17.3	-49.69
8201	11.95	20.16	14.71	-2.07	32.75	13.07	-118.95	-19.64	2.99	-28.38	-16.65	-45.04
8301	3.58	22.77	11.81	-3.05	32.5	14.26	-122.35	-18.62	3.02	-40.47	-15.6	-56.07
8401	11.55	10.54	9.5	-2.57	29.9	12.85	-117.84	-18.83	3.02	-46.06	-15.81	-61.87
8501	9.43	15.56	11.03	-3.86	29.03	12.45	-115.94	-19.26	3.0	-42.29	-16.26	-58.55
8601	7.45	11.09	13.58	-2.25	34.0	12.73	-123.01	-18.59	2.97	-46.4	-15.62	-62.02
8701	11.27	15.41	10.23	-2.52	34.09	12.64	-121.42	-19.72	3.03	-40.29	-16.7	-56.99
8801	10.17	12.15	21.21	-1.44	29.64	12.47	-116.93	-18.76	2.99	-32.72	-15.77	-48.49
8901	12.08	13.05	14.32	-2.49	32.9	11.52	-119.24	-20.38	3.02	-37.85	-17.36	-55.21
9001	11.37	13.12	10.7	-1.84	28.48	13.58	-114.39	-18.72	2.99	-38.98	-15.73	-54.72
9101	6.47	9.39	12.66	-3.11	30.71	13.27	-117.29	-18.61	3.0	-47.89	-15.61	-63.5
9201	8.21	16.53	13.83	-3.18	32.83	10.33	-117.96	-20.46	3.03	-39.41	-17.42	-56.83
9301	8.36	14.29	15.53	-3.63	30.65	10.49	-118.12	-18.74	3.03	-42.44	-15.71	-58.15
9401	11.06	20.97	11.88	-2.75	36.66	14.17	-126.85	-19.39	2.99	-34.88	-16.4	-51.28
9501	5.47	10.02	13.81	-3.93	31.56	12.11	-118.36	-19.37	3.01	-49.32	-16.36	-65.68
9601	11.89	12.64	14.97	-1.57	30.37	16.46	-116.81	-18.72	2.98	-32.05	-15.74	-47.79
9701	6.77	13.71	11.76	-3.54	31.4	11.9	-120.61	-19.13	3.03	-48.61	-16.1	-64.72
9801	8.58	15.47	10.62	-3.3	29.77	12.14	-119.32	-19.01	3.03	-46.05	-15.99	-62.03
9901	4.48	19.78	13.24	-1.76	30.94	13.32	-120.62	-17.97	2.98	-40.62	-14.99	-55.61
Delta Energy Terms
Frame #	BOND	ANGLE	DIHED	VDWAALS	EEL	1-4 VDW	1-4 EEL	EGB	ESURF	GGAS	GSOLV	TOTAL
1	0.0	0.0	-0.0	-41.19	-17.18	-0.0	-0.0	28.74	-5.22	-58.37	23.52	-34.85
101	-0.0	-0.0	-0.0	-36.0	-17.74	0.0	0.0	26.62	-5.08	-53.74	21.54	-32.2
201	0.0	-0.0	0.0	-37.9	-19.34	-0.0	-0.0	28.81	-5.02	-57.24	23.79	-33.45
301	-0.0	0.0	0.0	-35.43	-20.57	-0.0	-0.0	28.87	-5.16	-56.0	23.71	-32.29
401	-0.0	-0.0	-0.0	-39.5	-19.31	0.0	-0.0	31.11	-5.06	-58.82	26.04	-32.78
501	0.0	0.0	-0.0	-37.02	-17.1	-0.0	-0.0	27.54	-4.84	-54.12	22.7	-31.42
601	-0.0	0.0	0.0	-33.25	-17.26	0.0	0.0	26.84	-4.45	-50.51	22.39	-28.13
701	0.0	0.0	0.0	-41.86	-22.18	0.0	-0.0	33.59	-5.28	-64.04	28.31	-35.73
801	0.0	0.0	0.0	-44.41	-19.35	0.0	0.0	30.92	-5.4	-63.76	25.52	-38.24
901	0.0	-0.0	-0.0	-40.22	-16.82	-0.0	0.0	28.84	-4.95	-57.05	23.89	-33.16
1001	0.0	-0.0	0.0	-34.58	-12.02	-0.0	-0.0	25.47	-4.77	-46.6	20.7	-25.9
1101	0.0	-0.0	0.0	-40.31	-20.02	0.0	0.0	28.75	-5.15	-60.32	23.59	-36.73
1201	0.0	0.0	0.0	-35.31	-23.31	-0.0	-0.0	31.68	-5.0	-58.62	26.68	-31.94
1301	-0.0	0.0	-0.0	-37.44	-25.1	0.0	0.0	32.12	-5.13	-62.53	26.98	-35.55
1401	0.0	-0.0	-0.0	-35.37	-23.36	0.0	-0.0	28.88	-5.01	-58.73	23.87	-34.86
1501	-0.0	0.0	-0.0	-35.8	-17.89	0.0	0.0	29.03	-5.08	-53.69	23.95	-29.73
1601	-0.0	-0.0	0.0	-37.47	-25.56	-0.0	-0.0	34.07	-5.45	-63.03	28.62	-34.42
1701	0.0	-0.0	0.0	-34.52	-19.4	0.0	0.0	30.88	-5.13	-53.92	25.75	-28.18
1801	-0.0	0.0	-0.0	-34.82	-25.68	0.0	0.0	32.97	-5.14	-60.49	27.82	-32.67
1901	0.0	0.0	0.0	-38.15	-19.6	0.0	0.0	32.49	-5.17	-57.75	27.32	-30.44
2001	0.0	0.0	-0.0	-36.66	-14.31	0.0	-0.0	29.14	-5.13	-50.97	24.02	-26.96
2101	-0.0	-0.0	0.0	-37.4	-23.14	0.0	-0.0	34.57	-5.28	-60.55	29.29	-31.25
2201	-0.0	0.0	-0.0	-36.56	-25.64	0.0	-0.0	32.86	-5.05	-62.21	27.81	-34.4
2301	0.0	0.0	-0.0	-32.88	-25.08	0.0	0.0	31.2	-4.84	-57.96	26.36	-31.6
2401	-0.0	0.0	-0.0	-42.48	-17.14	0.0	0.0	30.12	-5.29	-59.62	24.83	-34.79
2501	-0.0	0.0	0.0	-32.49	-32.74	0.0	0.0	39.93	-5.16	-65.23	34.76	-30.46
2601	-0.0	0.0	-0.0	-38.17	-27.51	-0.0	-0.0	36.25	-5.03	-65.68	31.22	-34.46
2701	0.0	-0.0	-0.0	-38.46	-21.89	0.0	-0.0	32.42	-5.24	-60.35	27.18	-33.17
2801	-0.0	0.0	0.0	-35.22	-25.53	-0.0	-0.0	34.67	-4.98	-60.75	29.69	-31.06
2901	0.0	0.0	-0.0	-31.11	-16.74	-0.0	0.0	23.53	-4.92	-47.85	18.61	-29.24
3001	-0.0	-0.0	-0.0	-34.51	-29.69	0.0	0.0	35.23	-4.92	-64.2	30.32	-33.88
3101	0.0	0.0	-0.0	-33.53	-18.25	0.0	-0.0	30.27	-4.78	-51.78	25.5	-26.28
3201	-0.0	-0.0	-0.0	-38.87	-22.2	0.0	-0.0	34.59	-5.1	-61.08	29.49	-31.59
3301	-0.0	-0.0	-0.0	-37.84	-19.29	-0.0	-0.0	29.49	-5.13	-57.13	24.36	-32.77
3401	0.0	-0.0	0.0	-36.66	-27.26	0.0	-0.0	34.49	-5.36	-63.92	29.12	-34.8
3501	-0.0	-0.0	0.0	-35.66	-22.42	0.0	0.0	33.69	-5.0	-58.09	28.69	-29.39
3601	-0.0	0.0	0.0	-36.72	-27.85	0.0	-0.0	35.42	-5.08	-64.56	30.35	-34.21
3701	0.0	-0.0	0.0	-35.83	-17.6	0.0	-0.0	26.24	-5.21	-53.43	21.03	-32.4
3801	-0.0	0.0	0.0	-37.6	-19.64	-0.0	-0.0	31.52	-5.3	-57.25	26.22	-31.03
3901	0.0	0.0	-0.0	-37.6	-22.68	-0.0	0.0	31.88	-5.27	-60.28	26.61	-33.68
4001	0.0	0.0	0.0	-31.23	-21.71	0.0	-0.0	30.98	-5.14	-52.94	25.84	-27.1
4101	0.0	0.0	0.0	-35.72	-25.74	0.0	0.0	34.5	-5.11	-61.45	29.38	-32.07
4201	-0.0	0.0	0.0	-37.23	-28.66	0.0	-0.0	36.32	-4.92	-65.89	31.39	-34.49
4301	0.0	0.0	0.0	-31.67	-24.75	-0.0	0.0	28.11	-4.89	-56.42	23.21	-33.21
4401	0.0	0.0	-0.0	-33.02	-17.95	0.0	0.0	28.04	-5.34	-50.96	22.7	-28.26
4501	0.0	0.0	0.0	-33.64	-18.61	0.0	0.0	28.21	-4.99	-52.25	23.21	-29.03
4601	-0.0	0.0	-0.0	-28.74	-34.2	0.0	0.0	39.01	-5.06	-62.94	33.95	-28.99
4701	-0.0	-0.0	-0.0	-35.82	-22.38	0.0	0.0	32.37	-4.75	-58.2	27.62	-30.58
4801	-0.0	-0.0	0.0	-33.17	-25.18	0.0	-0.0	31.66	-5.01	-58.35	26.65	-31.7
4901	-0.0	-0.0	0.0	-37.33	-21.53	0.0	0.0	32.13	-5.03	-58.86	27.1	-31.76
5001	0.0	0.0	-0.0	-35.78	-19.26	-0.0	0.0	31.62	-4.97	-55.04	26.66	-28.39
5101	-0.0	0.0	0.0	-35.7	-27.55	0.0	-0.0	33.05	-5.18	-63.26	27.87	-35.39
5201	0.0	-0.0	-0.0	-37.45	-19.63	0.0	0.0	30.68	-5.29	-57.07	25.4	-31.67
5301	-0.0	0.0	-0.0	-33.64	-21.93	0.0	0.0	31.66	-4.91	-55.58	26.75	-28.83
5401	0.0	0.0	0.0	-36.73	-18.72	-0.0	0.0	31.54	-5.07	-55.45	26.47	-28.98
5501	-0.0	-0.0	-0.0	-32.0	-24.36	0.0	-0.0	30.85	-4.96	-56.36	25.88	-30.48
5601	-0.0	0.0	0.0	-37.42	-19.42	0.0	-0.0	32.01	-4.92	-56.84	27.09	-29.75
5701	0.0	0.0	-0.0	-36.41	-17.42	0.0	-0.0	28.71	-5.04	-53.83	23.68	-30.16
5801	0.0	0.0	-0.0	-36.77	-18.84	-0.0	-0.0	30.14	-5.0	-55.6	25.14	-30.46
5901	-0.0	0.0	-0.0	-36.83	-18.46	0.0	0.0	28.72	-5.0	-55.28	23.71	-31.57
6001	0.0	-0.0	-0.0	-36.2	-12.63	0.0	-0.0	28.05	-4.8	-48.83	23.25	-25.58
6101	-0.0	0.0	-0.0	-36.98	-21.04	0.0	-0.0	32.58	-4.95	-58.02	27.62	-30.4
6201	-0.0	0.0	-0.0	-33.04	-25.02	-0.0	0.0	31.76	-4.95	-58.06	26.82	-31.24
6301	0.0	0.0	0.0	-38.87	-13.36	0.0	0.0	23.37	-4.97	-52.24	18.4	-33.83
6401	-0.0	0.0	0.0	-34.2	-13.64	-0.0	-0.0	24.12	-5.04	-47.84	19.08	-28.77
6501	-0.0	0.0	-0.0	-37.92	-18.25	-0.0	-0.0	28.93	-4.94	-56.17	23.99	-32.17
6601	0.0	0.0	-0.0	-37.92	-16.39	-0.0	-0.0	28.11	-5.24	-54.31	22.87	-31.44
6701	-0.0	-0.0	-0.0	-36.1	-25.0	-0.0	-0.0	33.42	-5.06	-61.09	28.36	-32.73
6801	-0.0	0.0	0.0	-32.34	-29.78	0.0	-0.0	33.1	-5.07	-62.12	28.03	-34.09
6901	-0.0	-0.0	0.0	-35.18	-21.17	-0.0	0.0	32.39	-5.07	-56.36	27.32	-29.04
7001	0.0	0.0	0.0	-37.71	-28.39	-0.0	0.0	32.82	-5.21	-66.1	27.61	-38.49
7101	-0.0	0.0	-0.0	-37.3	-21.65	0.0	0.0	30.34	-5.03	-58.96	25.32	-33.64
7201	-0.0	-0.0	-0.0	-38.32	-17.62	0.0	0.0	27.91	-5.18	-55.95	22.73	-33.21
7301	-0.0	-0.0	0.0	-36.67	-25.06	0.0	-0.0	32.11	-5.07	-61.73	27.04	-34.69
7401	-0.0	-0.0	-0.0	-37.67	-20.08	-0.0	-0.0	29.79	-4.96	-57.75	24.83	-32.92
7501	0.0	-0.0	-0.0	-38.85	-23.28	0.0	0.0	34.14	-5.18	-62.13	28.96	-33.17
7601	0.0	0.0	0.0	-30.75	-25.63	-0.0	0.0	31.39	-5.11	-56.38	26.28	-30.09
7701	0.0	-0.0	0.0	-38.63	-19.94	-0.0	0.0	30.71	-5.17	-58.57	25.55	-33.02
7801	0.0	0.0	0.0	-37.84	-12.12	-0.0	-0.0	24.57	-5.04	-49.96	19.53	-30.43
7901	-0.0	-0.0	-0.0	-38.78	-16.85	0.0	-0.0	26.9	-5.22	-55.63	21.68	-33.95
8001	-0.0	-0.0	0.0	-30.39	-20.93	0.0	-0.0	29.95	-5.05	-51.32	24.9	-26.43
8101	0.0	-0.0	0.0	-38.55	-23.82	0.0	0.0	31.59	-5.15	-62.37	26.44	-35.93
8201	0.0	-0.0	0.0	-32.42	-23.11	0.0	-0.0	34.39	-4.79	-55.53	29.6	-25.93
8301	0.0	-0.0	-0.0	-30.98	-19.85	0.0	-0.0	28.34	-4.9	-50.83	23.44	-27.39
8401	-0.0	0.0	-0.0	-35.08	-12.77	0.0	-0.0	27.1	-4.82	-47.85	22.27	-25.58
8501	0.0	-0.0	-0.0	-34.46	-24.94	-0.0	-0.0	35.43	-4.94	-59.4	30.5	-28.9
8601	-0.0	-0.0	-0.0	-38.15	-24.11	0.0	-0.0	33.65	-5.01	-62.27	28.64	-33.63
8701	-0.0	0.0	0.0	-33.17	-18.65	-0.0	0.0	28.97	-4.79	-51.82	24.18	-27.63
8801	-0.0	0.0	0.0	-33.01	-22.31	0.0	-0.0	32.22	-4.77	-55.32	27.44	-27.88
8901	-0.0	-0.0	-0.0	-35.74	-15.77	0.0	0.0	25.0	-4.86	-51.51	20.14	-31.38
9001	0.0	0.0	0.0	-35.42	-22.28	0.0	-0.0	33.79	-4.94	-57.7	28.85	-28.85
9101	-0.0	0.0	-0.0	-35.08	-19.49	0.0	0.0	31.16	-5.0	-54.58	26.16	-28.42
9201	0.0	-0.0	0.0	-34.59	-19.71	0.0	0.0	30.3	-4.82	-54.3	25.48	-28.83
9301	0.0	0.0	0.0	-34.05	-15.59	0.0	0.0	26.49	-4.73	-49.64	21.76	-27.88
9401	0.0	-0.0	0.0	-35.16	-13.53	0.0	-0.0	26.89	-4.95	-48.69	21.94	-26.75
9501	-0.0	0.0	-0.0	-35.02	-18.72	-0.0	0.0	32.46	-4.85	-53.74	27.61	-26.13
9601	-0.0	-0.0	-0.0	-33.38	-21.8	-0.0	0.0	30.77	-4.99	-55.18	25.77	-29.41
9701	-0.0	0.0	0.0	-37.59	-16.02	-0.0	-0.0	28.73	-5.15	-53.61	23.58	-30.03
9801	-0.0	-0.0	0.0	-35.11	-20.37	-0.0	0.0	30.5	-4.92	-55.48	25.59	-29.9
9901	0.0	-0.0	0.0	-34.21	-21.11	-0.0	-0.0	31.17	-5.24	-55.32	25.93	-29.38
