# Supplementary material for: A Network Pharmacology Prediction and Molecular Docking-Based Strategy to Explore the Potential Pharmacological Mechanism of Astragalus membranaceus for Glioma
Source: Int J Mol Sci. 2023 Nov 14;24(22):16306. doi: 10.3390/ijms242216306 (PMC10671347; doi:10.3390/ijms242216306)
Supplement: Supplementary file 1 [file ijms-24-16306-s001.zip › Table S3. biological processes (BP) items.csv]

GO	Description	LogP	Enrichment	Z-score	%InGO	STDV %InGO	Hits	Log(q-value)
GO:0006468	protein phosphorylation	-98.98893519	12.1945319	36.52901866	27.90178571	2.119040449	ABL1|ADAM10|GRK2|AKT1|ALK|APP|AXL|CCND1|BCL2|BLK|BMX|BTK|CAMK2B|CCNE1|CDK1|CDC25B|CDK2|CDK4|CDK6|CDK8|CDK9|CHEK1|CLK1|CLK2|CLK3|MAPK14|CSF1R|CSK|CSNK2A1|CTSG|DAPK1|DRD1|EDNRA|EGFR|EPHA2|EPHA1|EPHA3|EPHA4|EPHA5|EPHB2|EPHB3|ERN1|FGFR1|FGR|FLT1|FLT3|FLT4|MTOR|FYN|GRK6|GSK3B|HCK|HTR2A|IGF1R|IL2|IL4|INSR|JAK1|JAK2|JAK3|KDR|KIT|LCK|LYN|MET|MYLK|NEK1|NEK2|NTRK1|P2RX7|PDGFRA|PDGFRB|PDK1|PIM1|PIK3CD|PIK3C…	-94.8029683
GO:0071417	cellular response to organonitrogen compound	-64.01632587	10.30757131	28.14065877	20.3125	1.900805952	ABL1|ACHE|ACTB|PARP1|ADRB2|GRK2|AHR|AKT1|APEX1|APP|CA2|CASP3|CASP7|CCNA2|CDK4|CHEK1|CHRM1|CHRM2|CHRM3|CHRM5|CHRNA7|CSK|CYP1B1|CYP11B1|CYP11B2|DRD1|DRD4|EDNRA|EGFR|EPHA4|EPHB2|FPR2|MTOR|FYN|GCGR|GLRA1|GSK3B|HDAC2|NR4A1|HTR2A|HTR2B|HTR2C|HTR3A|ICAM1|IGF1R|INSR|JAK2|JAK3|JUN|LYN|MDM2|MMP2|ABCC1|P2RX7|PDE2A|PDE3A|PDE3B|PDE4B|PDGFRA|PIK3CA|PIK3CG|PIK3R1|PLA2G1B|PLAT|PPARG|PRKDC|MAPK1|MAPK3|PTGER1|PTGS…	-60.13138897
GO:1901699	cellular response to nitrogen compound	-62.65290238	9.780821147	27.42095543	20.53571429	1.908542747	ABL1|ACHE|ACTB|PARP1|ADRB2|GRK2|AHR|AKT1|APEX1|APP|CA2|CASP3|CASP7|CCNA2|CDK2|CDK4|CHEK1|CHRM1|CHRM2|CHRM3|CHRM5|CHRNA7|CSK|CYP1B1|CYP11B1|CYP11B2|DRD1|DRD4|EDNRA|EGFR|EPHA4|EPHB2|FPR2|MTOR|FYN|GCGR|GLRA1|GSK3B|HDAC2|NR4A1|HTR2A|HTR2B|HTR2C|HTR3A|ICAM1|IGF1R|INSR|JAK2|JAK3|JUN|LYN|MDM2|MMP2|ABCC1|P2RX7|PDE2A|PDE3A|PDE3B|PDE4B|PDGFRA|PIK3CA|PIK3CG|PIK3R1|PLA2G1B|PLAT|PPARG|PRKDC|MAPK1|MAPK3|PTGER1…	-58.94405674
GO:0018193	peptidyl-amino acid modification	-57.38014884	8.554850453	25.2652254	20.53571429	1.908542747	ABL1|ACTB|GRK2|AKT1|ALK|BCL2|BLK|BTK|CAMK2B|CDK1|CDK2|CHEK1|CLK1|CLK2|CLK3|MAPK14|CSF1R|CSNK2A1|EGFR|EPHA1|EPHA3|EPHA4|EPHB2|ERN1|FGFR1|FGR|FKBP1A|FLT1|FLT3|FLT4|MTOR|FYN|GSK3B|HCK|HTR2A|IGF1R|IL2|IL4|INSR|JAK1|JAK2|JAK3|KDR|KIT|LCK|LYN|MDM2|NOS2|NTRK1|PDGFRA|PDGFRB|PLK1|PPIA|PRKCH|PKN1|PRKDC|MAPK1|MAPK3|MAPK8|MAPK9|PTK2|PTK6|PTPN6|ROCK1|RPS6KA2|RPS6KB1|SRC|AURKA|SYK|TGFBR1|TOP1|WEE1|MKNK1|TNKS|C…	-53.8638545
GO:0009725	response to hormone	-57.35085139	8.138766769	24.89842498	21.20535714	1.931221707	PARP1|ADRA1A|AKT1|ALPL|APEX1|AR|AVPR2|BCHE|CCND1|BCL2|CA2|CASP3|CCNA2|CDK4|MAPK14|CSK|CTSB|CTSL|CTSS|CYP1B1|CYP11B1|CYP11B2|EDNRA|ESR1|ESR2|ESRRA|ESRRB|FLT3|MTOR|GCGR|NR3C1|GSK3B|NR4A1|HSD3B1|HSD3B2|HSD11B2|HSP90AA1|IGF1R|IL6|INSR|JAK2|JAK3|KIT|LYN|MAOB|NR3C2|MMP2|NOS2|NOS3|OXTR|PCNA|PDE3A|PDE3B|PDGFRB|PGR|PIK3CA|PIK3R1|PLA2G1B|PLAT|PPARA|PPARD|PPARG|PRKDC|MAPK1|MAPK3|PTGDR|PTGER2|PTGER4|PTGS2|PT…	-53.8638545
GO:0042327	positive regulation of phosphorylation	-54.95276123	8.034697838	24.29462599	20.53571429	1.908542747	ABL1|ADORA1|ADRA1A|ADRA2B|ADRA2C|ADRB2|AKT1|ALK|APP|AR|AXL|CCND1|BCL2|CALM1|CCND3|CD81|CDC25B|CHRNA7|CSF1R|CSK|DRD4|EGFR|EPHA2|EPHA1|EPHA4|ERN1|F2|FGFR1|FGR|FLT1|FLT3|FLT4|FPR2|MTOR|FYN|HDAC2|HSP90AA1|HSP90AB1|HTR2A|HTR2B|IGF1R|IL2|IL4|IL6|INSR|JAK2|KDR|KIT|LYN|MAPT|MET|MIF|MMP9|NTRK1|P2RX7|PDGFRA|PDGFRB|ENPP2|PIK3CA|PIK3CG|PLA2G1B|PLK1|PPARG|PPIA|PRKAG1|MAPK1|MAPK3|MAP2K1|PTGS2|PTK2|PTK6|PTPN1|P…	-51.54494558
GO:0046777	protein autophosphorylation	-54.68537379	19.74995251	31.62175464	12.27678571	1.550460116	ABL1|AKT1|ALK|BMX|BTK|CAMK2B|CLK1|CLK2|CLK3|CSF1R|CSK|DAPK1|EGFR|EPHA1|EPHA4|EPHB3|ERN1|FGFR1|FGR|FLT1|FLT3|FLT4|MTOR|FYN|GSK3B|HCK|IGF1R|INSR|JAK2|KDR|KIT|LCK|LYN|NEK2|NTRK1|PDGFRA|PDGFRB|PIM1|MAPK3|PTK2|PTK6|SRC|AURKA|SYK|TXK|TYRO3|MKNK1|DYRK1B|AURKB|MAPKAPK2|NEK6|PIM2|CLK4|LRRK2|PIM3	-51.34450494
GO:0018108	peptidyl-tyrosine phosphorylation	-54.12172693	32.61667335	36.62722094	9.598214286	1.391697088	ABL1|ALK|BLK|BTK|CLK1|CLK2|CLK3|CSF1R|EGFR|EPHA1|EPHA3|EPHA4|EPHB2|FGFR1|FGR|FLT1|FLT3|FLT4|FYN|HCK|HTR2A|IGF1R|IL2|IL4|INSR|JAK1|JAK2|JAK3|KDR|KIT|LCK|LYN|NTRK1|PDGFRA|PDGFRB|MAPK3|PTK2|PTK6|PTPN6|SRC|SYK|WEE1|CLK4	-50.83885003
GO:0018212	peptidyl-tyrosine modification	-53.5732542	31.89982339	36.19794272	9.598214286	1.391697088	ABL1|ALK|BLK|BTK|CLK1|CLK2|CLK3|CSF1R|EGFR|EPHA1|EPHA3|EPHA4|EPHB2|FGFR1|FGR|FLT1|FLT3|FLT4|FYN|HCK|HTR2A|IGF1R|IL2|IL4|INSR|JAK1|JAK2|JAK3|KDR|KIT|LCK|LYN|NTRK1|PDGFRA|PDGFRB|MAPK3|PTK2|PTK6|PTPN6|SRC|SYK|WEE1|CLK4	-50.34152982
GO:0043549	regulation of kinase activity	-52.53265384	8.191459952	23.89678306	19.41964286	1.868943646	ABL1|ACTB|ADORA1|ADORA2A|ADRA1A|ADRA2B|ADRA2C|ADRB2|AKT1|ALK|APP|AXL|CCND1|CALM1|CASP3|CCNA2|CCND3|CCNE1|CD81|CDC25A|CDC25B|CDC25C|CSF1R|CSK|DRD4|EGFR|EPHA2|EPHA1|EPHA4|EPHB2|ERN1|F2|FABP4|FGFR1|FGR|FLT1|FLT3|FLT4|MTOR|HTT|HMGCR|HSP90AA1|HSP90AB1|HTR2A|HTR2B|IGF1R|IL4|INSR|JAK2|KDR|KIT|LYN|MAPT|MET|MIF|NTRK1|P2RX7|PDGFRA|PDGFRB|PIK3CB|PIK3CG|PIK3R1|PLA2G1B|PLK1|PPARG|PPIA|PKIA|PRKAG1|PKN1|MAP2K1|…	-49.34668695
GO:0051347	positive regulation of transferase activity	-49.23130054	9.551932532	24.19111358	16.51785714	1.754424324	ABL1|ADORA1|ADRA1A|ADRA2B|ADRA2C|ADRB2|AKT1|ALK|AXL|CCND1|CALM1|CCND3|CD81|CDC25B|CHRNA7|CSF1R|CSK|DRD4|EGFR|EPHA2|EPHA1|EPHA4|ERN1|F2|FGFR1|FGR|FLT1|FLT3|FLT4|MTOR|HSP90AA1|HSP90AB1|HTR2A|HTR2B|IGF1R|IL4|INSR|JAK2|KDR|KIT|LYN|MAPT|MET|MIF|MYC|NEK2|NTRK1|P2RX7|PCNA|PDGFRA|PDGFRB|PIK3CG|PLA2G1B|PLK1|PPIA|PRKAG1|MAPK1|MAPK3|MAP2K1|PTK2|PTPN1|RET|SRC|SYK|ADAM17|TYRO3|PDE5A|TNKS|CDK5R1|AURKB|SIRT1|NO…	-46.08672634
GO:0001934	positive regulation of protein phosphorylation	-46.49969085	7.65857593	22.07858304	18.08035714	1.818270617	ABL1|ADORA1|ADRA1A|ADRA2B|ADRA2C|ADRB2|AKT1|APP|CCND1|BCL2|CALM1|CCND3|CD81|CDC25B|CHRNA7|CSF1R|CSK|DRD4|EGFR|EPHA4|ERN1|F2|FGFR1|FLT1|FLT3|FLT4|FPR2|MTOR|FYN|HDAC2|HSP90AA1|HSP90AB1|HTR2A|HTR2B|IL2|IL4|IL6|INSR|JAK2|KDR|KIT|LYN|MIF|MMP9|NTRK1|P2RX7|PDGFRB|ENPP2|PIK3CA|PIK3CG|PLA2G1B|PLK1|PPARG|PPIA|PRKAG1|MAPK1|MAPK3|MAP2K1|PTGS2|PTK2|PTK6|PTPN1|PTPN11|RAF1|RET|SRC|SYK|ADAM17|TGFBR1|YES1|PDE5A|R…	-43.39290521
GO:0032870	cellular response to hormone stimulus	-45.88380942	9.357673267	23.22417827	15.625	1.715449347	PARP1|AKT1|APEX1|AR|AVPR2|CA2|CCNA2|CDK4|CSK|CTSB|CTSL|CTSS|CYP1B1|CYP11B1|CYP11B2|EDNRA|ESR1|ESR2|ESRRA|ESRRB|FLT3|GCGR|NR3C1|GSK3B|NR4A1|IGF1R|INSR|JAK2|JAK3|KIT|LYN|NR3C2|OXTR|PDE3A|PDE3B|PGR|PIK3CA|PIK3R1|PLA2G1B|PLAT|PPARA|PPARD|PPARG|PRKDC|MAPK1|MAPK3|PTGDR|PTGER2|PTGER4|PTK2|PTPN1|PTPN2|PTPN11|RAF1|RELA|RPS6KB1|RXRA|RXRB|SRC|THRA|THRB|NR1H2|NCOA1|HDAC9|HDAC5|NR1H3|NCOA2|SIRT1|SLC22A12|FFAR4	-42.81178588
GO:0033674	positive regulation of kinase activity	-45.02498408	10.22862554	23.60590868	14.50892857	1.663945296	ABL1|ADORA1|ADRA1A|ADRA2B|ADRA2C|ADRB2|AKT1|ALK|AXL|CCND1|CALM1|CCND3|CD81|CDC25B|CSF1R|CSK|DRD4|EGFR|EPHA2|EPHA1|EPHA4|ERN1|F2|FGFR1|FGR|FLT1|FLT3|FLT4|MTOR|HSP90AA1|HSP90AB1|HTR2A|HTR2B|IGF1R|IL4|INSR|JAK2|KDR|KIT|LYN|MAPT|MET|MIF|NTRK1|P2RX7|PDGFRA|PDGFRB|PIK3CG|PLA2G1B|PPIA|PRKAG1|MAP2K1|PTK2|PTPN1|RET|SRC|SYK|ADAM17|TYRO3|PDE5A|CDK5R1|SIRT1|NOX4|TLR9|LRRK2	-41.98514522
GO:0007169	transmembrane receptor protein tyrosine kinase signaling pathway	-44.61005244	10.33629528	23.5688109	14.28571429	1.653250178	ABL1|ADRB2|AKT1|ALK|AR|AXL|BDKRB2|BLK|CASP3|MAPK14|CSF1R|EGFR|EPHA2|EPHA1|EPHA3|EPHA4|EPHA5|EPHB2|EPHB3|FGFR1|FGR|FLT1|FLT3|FLT4|FYN|GSK3B|HCK|IGF1R|INSR|JAK2|JAK3|KDR|KIT|LCK|LYN|MET|MMP2|MMP9|NTRK1|PDGFRA|PDGFRB|PIK3CA|PIK3CB|PIK3CD|PIK3R1|PLAT|MAPK1|MAPK3|MAP2K1|PTK2|PTK6|PTPN1|PTPN2|PTPN11|RAF1|RET|SRC|SYK|ADAM17|TYRO3|YES1|CDK5R1|MAPKAPK2|EPHA6	-41.60017681
GO:0043408	regulation of MAPK cascade	-44.41440376	7.587458831	21.52738935	17.41071429	1.791559113	ABL1|ADORA1|ADRA1B|ADRA1A|ADRA2B|ADRA2C|ADRB2|ALOX15|APP|AR|CD81|CHRNA7|CCR1|CSF1R|CSK|DRD4|EGFR|EPHA2|EPHA4|EPHB2|ERN1|FGFR1|FLT1|FLT3|FLT4|FPR2|GRM4|HMGCR|HTR2A|HTR2B|HTR2C|ICAM1|IGF1R|IL6|INSR|JAK2|JUN|KDR|KIT|LYN|MIF|MMP8|MYC|NTRK1|P2RX7|PDGFRA|PDGFRB|PIK3CB|PIK3CG|PLA2G1B|PLA2G2A|PPARG|PPIA|MAPK1|MAPK3|MAP2K1|PTPN1|PTPN2|PTPN6|PTPN11|RAF1|RET|ROCK1|SRC|SYK|TGFBR1|EZR|XDH|PDE5A|RIPK2|HDAC3|RO…	-41.43255685
GO:0071407	cellular response to organic cyclic compound	-43.98919251	9.181214286	22.61911158	15.17857143	1.695232359	ABL1|ACTB|AHR|ALPL|APEX1|APP|AR|CASP3|CASP7|CCNA2|CDK1|CDK4|CHEK1|CHRM1|CHRM2|CHRM3|CHRM5|CYP1A1|CYP1B1|DRD1|DRD4|EGFR|ESR1|ESR2|ESRRA|ESRRB|FLT3|NR3C1|GSK3B|HDAC2|HTR2A|HTR2B|HTR2C|HTR3A|IGF1R|JAK2|NR3C2|MMP2|P2RX7|PDE2A|PDE3A|PDE4B|PGR|PIM1|PIK3CG|PLAT|PPARA|PPARD|MAPK1|PTGER1|PTGS2|RORC|RPS6KB1|RXRA|RXRB|SLC6A4|SLC16A1|SRC|HSP90B1|VDR|EZR|TRPV1|MBD2|ROCK2|NR1H4|TLR9|LRRK2|GPBAR1	-41.03367454
GO:0007167	enzyme-linked receptor protein signaling pathway	-43.51061458	7.954873749	21.59624923	16.51785714	1.754424324	ABL1|PARP1|ADRB2|AKT1|ALK|AR|AXL|BDKRB2|BLK|CASP3|MAPK14|CSF1R|EGFR|EPHA2|EPHA1|EPHA3|EPHA4|EPHA5|EPHB2|EPHB3|FGFR1|FGR|FKBP1A|FLT1|FLT3|FLT4|FNTA|FYN|GSK3B|HCK|HNF4A|IGF1R|INSR|JAK2|JAK3|JUN|KDR|KIT|LCK|LNPEP|LYN|MET|MMP2|MMP9|NTRK1|PDGFRA|PDGFRB|PIK3CA|PIK3CB|PIK3CD|PIK3R1|PLAT|PPARG|MAPK1|MAPK3|MAP2K1|PTK2|PTK6|PTPN1|PTPN2|PTPN11|PTPRF|RAF1|RET|SRC|SYK|ADAM17|TGFBR1|TYRO3|YES1|CDK5R1|MAPKAPK2|…	-40.57992019
GO:1901652	response to peptide	-42.02887908	9.413009648	22.27057276	14.28571429	1.653250178	PARP1|ADRB2|AKT1|ALPL|APEX1|APP|CA2|CCNA2|CDK4|CHRNA7|MAPK14|CSK|CYP1B1|CYP11B1|CYP11B2|EDNRA|EPHA4|EPHB2|FPR2|MTOR|FYN|GCGR|GSK3B|NR4A1|HSD11B2|ICAM1|IGF1R|INSR|JAK2|JAK3|LYN|MDM2|MMP2|MMP9|ABCC1|OXTR|PDE3B|PIK3CA|PIK3R1|PLA2G1B|PLAT|PPARA|PPARG|PRKDC|MAPK1|MAPK3|PTGS2|PTK2|PTPN1|PTPN2|RAF1|RELA|ROCK1|RPS6KB1|SRC|SRD5A2|TRPV1|RIPK2|ROCK2|HDAC9|HDAC5|SIRT1|BACE1|SLC22A12	-39.12166579
GO:0045859	regulation of protein kinase activity	-41.72100258	7.801994955	21.03550437	16.07142857	1.735174472	ABL1|ACTB|ADORA1|ADORA2A|ADRA1A|ADRA2B|ADRA2C|ADRB2|AKT1|APP|CCND1|CALM1|CASP3|CCNA2|CCND3|CCNE1|CDC25A|CDC25B|CDC25C|CSF1R|CSK|DRD4|EGFR|EPHA1|EPHA4|EPHB2|ERN1|FABP4|FGFR1|FGR|FLT1|FLT3|MTOR|HTT|HMGCR|HSP90AA1|HSP90AB1|HTR2A|HTR2B|IL4|INSR|JAK2|KIT|LYN|MIF|P2RX7|PDGFRB|PIK3CB|PIK3CG|PLA2G1B|PLK1|PPARG|PPIA|PKIA|PRKAG1|PKN1|MAP2K1|PTK2|PTK6|PTPN1|PTPN2|PTPN6|SRC|SYK|ADAM17|PDE5A|CDK5R1|SIRT1|NOX4…	-38.83606568
GO:0043410	positive regulation of MAPK cascade	-41.09563042	8.882753759	21.66059632	14.50892857	1.663945296	ABL1|ADORA1|ADRA1B|ADRA1A|ADRA2B|ADRA2C|ADRB2|ALOX15|APP|AR|CD81|CHRNA7|CCR1|CSF1R|CSK|DRD4|EGFR|EPHA4|ERN1|FGFR1|FLT1|FLT3|FLT4|FPR2|GRM4|HTR2A|HTR2B|HTR2C|ICAM1|IGF1R|IL6|INSR|JAK2|JUN|KDR|KIT|MIF|MMP8|NTRK1|P2RX7|PDGFRA|PDGFRB|PIK3CG|PLA2G1B|PLA2G2A|PPIA|MAPK3|MAP2K1|PTPN1|PTPN11|RAF1|RET|ROCK1|SRC|SYK|TGFBR1|XDH|PDE5A|RIPK2|ROCK2|NOX4|TLR9|LRRK2|GPBAR1|FFAR4	-38.23188283
GO:0009410	response to xenobiotic stimulus	-39.55723142	9.486032118	21.65504522	13.39285714	1.609068256	ABL1|ADORA2A|ADRA1A|AHR|APEX1|BCHE|CCND1|BCL2|CA9|CASP3|CBR1|CDK1|CDK4|CDK9|CYP1A1|CYP1A2|CYP1B1|CYP2C19|CYP26A1|DRD1|SLC29A1|HDAC2|HNF4A|HSD11B2|HSP90AA1|HTR2A|HTR2B|JUN|KCNH2|LCK|LYN|MAOB|MMP2|ABCC1|MYC|NOS2|NTRK1|OXTR|P2RX7|PCNA|PDE3A|PDE4A|PDE4B|ABCB1|PTGS2|RET|RORC|RPS6KB1|SLC6A2|SLC6A3|SLC6A4|SRC|SRD5A2|ADAM17|TOP1|TYMS|UGT2B7|CES2|CYP26B1|SLC22A12	-36.71368721
GO:0071396	cellular response to lipid	-38.81766357	8.171471801	20.56072852	14.50892857	1.663945296	ABL1|AHR|AKT1|AR|AXL|CASP7|CCNA2|CDK4|MAPK14|CTSG|CYP1B1|EGFR|EPHA3|EPHB2|ESR1|ESR2|ESRRA|ESRRB|FLT3|NR3C1|GSK3B|HCK|HDAC2|IGF1R|IL6|JAK2|LYN|NR3C2|MMP2|NOS2|NOS3|PDE3A|PDE4B|PGR|PIM1|PLAT|PPARA|PPARD|MAPK1|MAPK3|MAPK8|PTGDR|PTGER2|PTGER4|PTK6|RELA|RET|RORB|RORC|RPS6KB1|RXRA|RXRB|SLC6A4|SRC|SYK|VDR|YES1|RIPK2|PLAA|ROCK2|NR1H4|NR1H3|TLR9|CYP26B1|GPBAR1	-35.99342452
GO:0010035	response to inorganic substance	-38.71701149	8.141150941	20.51257944	14.50892857	1.663945296	ABL1|ADORA1|ADORA2A|PARP1|AKT1|ALOX5AP|ALOX15|ALPL|APEX1|APP|AXL|CCND1|BCL2|CALM1|CASP3|CCNA2|CDK1|CDK2|CYP1A1|CYP1A2|CYP1B1|CYP11B1|CYP11B2|EGFR|ERN1|FABP4|FABP1|FYN|G6PD|GLRA1|HDAC2|HSD17B1|IL6|JUN|KDR|KIT|MAOB|MAPT|MMP2|MMP9|ND6|NOS3|NTRK1|P2RX7|PCNA|PDGFRB|PIK3CA|PON1|PPP1CA|MAPK1|MAPK3|MAPK8|MAPK9|PTGS2|RELA|SCN5A|SLC6A3|SRC|TERT|VCP|SIRT1|BACE1|TLR9|EGLN1|LRRK2	-35.91125584
GO:0003013	circulatory system process	-37.93092979	8.472780509	20.53405281	13.83928571	1.631445146	ABL1|ADORA1|ADORA2A|ADORA2B|ADRA1D|ADRA1B|ADRA1A|ADRA2B|ADRA2C|ADRB1|ADRB2|GRK2|AR|AVPR2|BDKRB2|CHRM3|CMA1|CNR1|CTSG|CYP11B1|CYP11B2|DRD1|EDNRA|SLC29A1|FAAH|FABP5|MTOR|FYN|GCGR|UTS2R|HSD11B2|HTR2A|HTR2B|INSR|KCNH2|LNPEP|MMP2|ABCC1|NOS2|NOS3|OXTR|PDE2A|PDE3A|PDE4D|ABCB1|PIK3CA|PPARA|PPARD|PPARG|PTGS1|PTGS2|ROCK1|RPS6KA2|SCN5A|SLC6A4|SLC16A1|SRC|TRPV1|YES1|ABCG2|ROCK2|NOX4	-35.14290291
GO:0010817	regulation of hormone levels	-36.97790968	7.979479362	19.9342755	14.0625	1.642417707	ADAM10|ADH1B|ADH1C|ADORA1|AKR1B1|ALOX5|BCHE|BLK|BTK|CHRM3|CMA1|CNR1|CTSB|CTSG|CTSL|CYP1A1|CYP1A2|CYP1B1|CYP11B1|CYP11B2|CYP17A1|CYP19A1|CYP26A1|DHCR7|DPP4|EPHA5|ESR1|F2|GABBR1|GLUL|FFAR1|NR3C1|HNF4A|HSD3B1|HSD3B2|HSD17B1|HSD17B3|HSD17B2|HTR2C|IGF1R|IL6|JAK2|LYN|NOS2|PDGFRA|PPARD|PPARG|PTPN11|RAF1|RBP4|SLC16A1|SRD5A2|HNF1A|UGT2B7|PLA2G7|PDE8B|DGAT1|NR1H4|CYP26B1|AKR1B10|TUBB1|FFAR4|PIM3	-34.20691614
GO:0006954	inflammatory response	-36.68525915	7.715306122	19.66849257	14.28571429	1.653250178	ADORA1|ADORA2A|ADORA3|AKT1|ALOX5|ALOX5AP|ALOX15|APP|AXL|BDKRB2|BTK|CCR1|LTB4R|CNR2|CSF1R|EPHA2|F2|F3|FASN|FPR1|FPR2|MTOR|NR3C1|HCK|IGHG1|IL4|IL6|ITGAL|JAK2|JUN|KIT|LYN|MAPT|MIF|NOS2|P2RX7|PIK3CD|PIK3CG|PLA2G2A|POLB|MAPK9|PTGDR|PTGER1|PTGER2|PTGER4|PTGIR|PTGS2|RELA|SELE|SYK|TRPV1|RIPK2|MAPKAPK2|PLAA|HDAC9|HDAC4|NR1H4|HDAC5|TBK1|NOX4|TLR9|CYP26B1|MMP25|FFAR4	-33.93065602
GO:1901653	cellular response to peptide	-34.53078994	10.56849042	20.86543486	10.9375	1.474577038	PARP1|ADRB2|AKT1|APEX1|APP|CA2|CCNA2|CDK4|CSK|CYP1B1|CYP11B1|CYP11B2|EDNRA|EPHA4|EPHB2|FPR2|FYN|GCGR|GSK3B|NR4A1|ICAM1|IGF1R|INSR|JAK2|JAK3|LYN|MDM2|ABCC1|PDE3B|PIK3CA|PIK3R1|PLA2G1B|PLAT|PPARG|PRKDC|MAPK1|MAPK3|PTK2|PTPN1|PTPN2|RAF1|RELA|RPS6KB1|SRC|RIPK2|HDAC9|HDAC5|BACE1|SLC22A12	-31.79198108
GO:0044057	regulation of system process	-34.39273451	7.220819185	18.69513994	14.0625	1.642417707	ABL1|ADORA1|ADORA2A|ADORA2B|ADORA3|PARP1|ADRA1D|ADRA1B|ADRA1A|ADRA2B|ADRA2C|ADRB1|ADRB2|GRK2|APP|AVPR2|BDKRB2|CALM1|CAMK2B|CDK9|CHRM2|CHRM3|CHRNA7|CYP19A1|EDNRA|FAAH|FABP5|G6PD|GLRA1|GPR35|NR4A1|HSP90AA1|HTR2A|HTR2C|IL2|JAK2|KCNH2|KIT|MDM2|MMP2|NOS3|OXTR|PDE4B|PDE4D|PIK3CG|PPARA|PPARG|PTGS2|PTPN11|ROCK1|RPS6KB1|SCN5A|SCN10A|SRC|THRA|THRB|NR1H2|TRPV1|PDE5A|ROCK2|HDAC4|NR1H3|LRRK2	-31.66916562
GO:0030335	positive regulation of cell migration	-34.35009206	7.368932344	18.78929915	13.83928571	1.631445146	ABL1|ADAM10|AKT1|APP|ATP5F1B|BCL2|CCR1|CSF1R|CYP1B1|DRD1|EGFR|EPHA2|EPHA1|EPHA4|EPHB2|F3|FGFR1|FGR|FLT1|FLT4|FPR2|MTOR|ICAM1|IGF1R|IL4|IL6|INSR|JAK2|JUN|KDR|KIT|LYN|MET|MMP2|MMP7|MMP9|MYLK|NOS3|PDGFRA|PDGFRB|ENPP2|PIK3CB|PIK3CD|PIK3CG|PIK3R1|MAPK1|MAPK3|PTGS2|PTK2|RET|RPS6KB1|SELE|SRC|ADAM17|TERT|TGFBR1|PLA2G7|PLAA|ROCK2|HDAC9|SIRT1|HDAC7	-31.64124642
GO:0001775	cell activation	-33.89107204	6.402520422	17.95224605	15.17857143	1.695232359	ABL1|ACTB|ADAM10|ADORA2A|ADORA2B|ADRA2B|ADRA2C|APP|AXL|BCL2|BTK|CCND3|CD81|CDK6|MAPK14|CTSG|CTSL|DPP4|EPHB2|F2|FKBP1A|FLT3|MTOR|FYN|ICAM1|IL2|IL4|IL6|IMPDH2|ITGAL|JAK1|JAK2|JAK3|JUN|KIT|LCK|LYN|MAPT|NTRK1|P2RX7|PDGFRA|PIK3CA|PIK3CB|PIK3CD|PIK3CG|PIK3R1|PLAT|PPIA|PRKDC|PTGDR|PTGER4|PTPN2|PTPN6|RORC|SRC|SYK|ADAM17|TGFBR1|TYRO3|TRPV1|PDE5A|RIPK2|HDAC9|HDAC4|HDAC5|TLR9|CYP26B1|TUBB1	-31.19646685
GO:0008015	blood circulation	-33.46120304	8.900430881	19.55340071	11.83035714	1.525876771	ABL1|ADORA1|ADORA2A|ADORA2B|ADRA1D|ADRA1B|ADRA1A|ADRA2B|ADRA2C|ADRB1|ADRB2|GRK2|AR|AVPR2|BDKRB2|CHRM3|CMA1|CNR1|CTSG|CYP11B1|CYP11B2|DRD1|EDNRA|FAAH|MTOR|GCGR|UTS2R|HSD11B2|HTR2A|HTR2B|KCNH2|LNPEP|MMP2|NOS2|NOS3|OXTR|PDE2A|PDE3A|PDE4D|PIK3CA|PPARA|PPARD|PPARG|PTGS1|PTGS2|ROCK1|RPS6KA2|SCN5A|SLC6A4|SRC|TRPV1|YES1|ROCK2	-30.78794322
GO:0048511	rhythmic process	-33.45539617	11.13050435	20.84483621	10.26785714	1.434085093	AHR|AXL|CA12|CASP3|CDK1|CSNK2A1|CYP1B1|DRD4|ESR1|MTOR|GSK3B|HDAC2|HNF4A|IGF1R|IMPDH2|MMP2|NOS2|NOS3|NTRK1|OXTR|PCNA|PDGFRA|PGR|PPARA|PPARG|PPP1CA|PRKDC|MAPK8|MAPK9|MAPK10|RORB|RORC|SLC6A4|SRC|TOP1|TOP2A|TYMS|TYRO3|HDAC3|CDK5R1|ROCK2|NCOR1|NCOR2|NAMPT|NCOA2|SIRT1	-30.78794322
GO:2000147	positive regulation of cell motility	-33.26428826	7.058269092	18.26958544	13.83928571	1.631445146	ABL1|ADAM10|AKT1|APP|ATP5F1B|BCL2|CCR1|CSF1R|CYP1B1|DRD1|EGFR|EPHA2|EPHA1|EPHA4|EPHB2|F3|FGFR1|FGR|FLT1|FLT4|FPR2|MTOR|ICAM1|IGF1R|IL4|IL6|INSR|JAK2|JUN|KDR|KIT|LYN|MET|MMP2|MMP7|MMP9|MYLK|NOS3|PDGFRA|PDGFRB|ENPP2|PIK3CB|PIK3CD|PIK3CG|PIK3R1|MAPK1|MAPK3|PTGS2|PTK2|RET|RPS6KB1|SELE|SRC|ADAM17|TERT|TGFBR1|PLA2G7|PLAA|ROCK2|HDAC9|SIRT1|HDAC7	-30.60980028
GO:0050727	regulation of inflammatory response	-33.04590705	8.497627373	19.17818707	12.05357143	1.538253705	ADORA1|ADORA2A|ADORA2B|AHR|ALOX5|ALOX5AP|ALOX15|APP|BTK|DAGLA|CD81|CMA1|CNR1|CNR2|MAPK14|CYP19A1|ESR1|FABP4|FGR|FPR2|FYN|HCK|IL2|IL4|IL6|JAK2|LYN|MMP8|MMP9|ABCC1|PDE2A|PIK3CG|PLA2G2A|PPARA|PPARD|PPARG|PTGER4|PTGS2|PTPN2|PTPN6|RELA|SELE|SRC|SYK|TYRO3|YES1|PLA2G7|PTGES|NR1H4|NR1H3|BRD4|TLR9|LRRK2|FFAR4	-30.4040082
GO:0031347	regulation of defense response	-32.96535824	5.966698232	17.36782473	15.625	1.715449347	ADORA1|ADORA2A|ADORA2B|PARP1|AHR|AKT1|ALOX5|ALOX5AP|ALOX15|APP|BTK|DAGLA|CD81|CMA1|CNR1|CNR2|MAPK14|CTSS|CYP19A1|EPHB2|ESR1|FABP4|FGR|FPR2|FYN|HCK|HSP90AA1|IL2|IL4|IL6|JAK2|LYN|MMP8|MMP9|ABCC1|PDE2A|PIK3CG|PLA2G2A|PPARA|PPARD|PPARG|PRKDC|MAPK3|PTGER4|PTGS2|PTPN1|PTPN2|PTPN6|PTPN11|PTPRS|RELA|SELE|SRC|SYK|TXK|TYRO3|NR1H2|YES1|PLA2G7|RIPK2|AURKB|MAPKAPK2|PTGES|NR1H4|NR1H3|BRD4|TBK1|TLR9|LRRK2|FFAR4	-30.33569384
GO:0040017	positive regulation of locomotion	-32.63878688	6.884134164	17.97202533	13.83928571	1.631445146	ABL1|ADAM10|AKT1|APP|ATP5F1B|BCL2|CCR1|CSF1R|CYP1B1|DRD1|EGFR|EPHA2|EPHA1|EPHA4|EPHB2|F3|FGFR1|FGR|FLT1|FLT4|FPR2|MTOR|ICAM1|IGF1R|IL4|IL6|INSR|JAK2|JUN|KDR|KIT|LYN|MET|MMP2|MMP7|MMP9|MYLK|NOS3|PDGFRA|PDGFRB|ENPP2|PIK3CB|PIK3CD|PIK3CG|PIK3R1|MAPK1|MAPK3|PTGS2|PTK2|RET|RPS6KB1|SELE|SRC|ADAM17|TERT|TGFBR1|PLA2G7|PLAA|ROCK2|HDAC9|SIRT1|HDAC7	-30.02102171
GO:0071900	regulation of protein serine/threonine kinase activity	-32.42643953	9.273204474	19.47182296	11.16071429	1.487679975	ABL1|ACTB|ADRB2|AKT1|CCND1|CALM1|CASP3|CCNA2|CCND3|CCNE1|CDC25A|CDC25C|CSF1R|CSK|DRD4|EGFR|EPHA4|ERN1|FGFR1|FLT1|FLT3|HTT|HMGCR|HTR2A|HTR2B|INSR|KIT|LYN|MIF|P2RX7|PDGFRB|PIK3CB|PIK3CG|PLA2G1B|PLK1|PPARG|PKIA|MAP2K1|PTPN1|PTPN6|SRC|SYK|ADAM17|PDE5A|CDK5R1|SIRT1|NOX4|TLR9|CCNB3|LRRK2	-29.82025623
GO:0062197	cellular response to chemical stress	-32.22516481	10.84964923	20.3035671	10.04464286	1.420174659	ABL1|PARP1|AKT1|AKR1B1|APEX1|AXL|BCL2|BDKRB2|BTK|CASP3|CDK1|CYP1B1|DAPK1|EDNRA|EGFR|ERN1|FABP1|MTOR|FYN|G6PD|HDAC2|IL6|JAK2|JUN|MAPT|MMP2|MMP9|ABCC1|MYLK|NOS3|PCNA|PDGFRA|PDK1|PIK3CA|PPIA|MAPK1|MAPK3|MAPK8|MAPK9|PTGS2|RELA|SCN2A|SRC|SIRT1|LRRK2	-29.63026253
GO:0043434	response to peptide hormone	-31.96537661	9.073780722	19.21271448	11.16071429	1.487679975	PARP1|AKT1|ALPL|APEX1|CA2|CCNA2|CDK4|MAPK14|CSK|CYP1B1|CYP11B1|CYP11B2|EDNRA|MTOR|GCGR|GSK3B|NR4A1|HSD11B2|IGF1R|INSR|JAK2|JAK3|LYN|OXTR|PDE3B|PIK3CA|PIK3R1|PLA2G1B|PLAT|PPARA|PPARG|PRKDC|MAPK1|MAPK3|PTGS2|PTK2|PTPN1|PTPN2|RAF1|RELA|ROCK1|RPS6KB1|SRC|SRD5A2|TRPV1|ROCK2|HDAC9|HDAC5|SIRT1|SLC22A12	-29.38146971
GO:0032496	response to lipopolysaccharide	-30.84093417	9.443213223	19.08341824	10.49107143	1.447785072	ABL1|AKT1|ALPL|ATP4B|AXL|BTK|CASP3|CASP7|CDK4|CNR1|CNR2|MAPK14|CTSG|CYP1A1|EPHB2|HCK|HDAC2|NR4A1|IL6|JAK2|LYN|MAOB|NOS2|NOS3|P2RX7|PDE4B|PON1|PPARD|MAPK1|MAPK3|MAPK8|PTGER1|PTGER2|PTGER4|PTGIR|PTGS2|RELA|RPS6KB1|SELE|SRC|ADAM17|RIPK2|MAPKAPK2|PLAA|NR1H4|NR1H3|TLR9	-28.26775114
GO:0002237	response to molecule of bacterial origin	-30.69085101	9.076830732	18.82376041	10.71428571	1.461280515	ABL1|AHR|AKT1|ALPL|ATP4B|AXL|BTK|CASP3|CASP7|CDK4|CNR1|CNR2|MAPK14|CTSG|CYP1A1|EPHB2|HCK|HDAC2|NR4A1|IL6|JAK2|LYN|MAOB|NOS2|NOS3|P2RX7|PDE4B|PON1|PPARD|MAPK1|MAPK3|MAPK8|PTGER1|PTGER2|PTGER4|PTGIR|PTGS2|RELA|RPS6KB1|SELE|SRC|ADAM17|RIPK2|MAPKAPK2|PLAA|NR1H4|NR1H3|TLR9	-28.12813341
GO:0045860	positive regulation of protein kinase activity	-30.29713526	8.902276295	18.598806	10.71428571	1.461280515	ABL1|ADORA1|ADRA1A|ADRA2B|ADRA2C|ADRB2|AKT1|CCND1|CALM1|CCND3|CDC25B|CSF1R|CSK|DRD4|EGFR|EPHA4|ERN1|FGFR1|FLT1|FLT3|MTOR|HSP90AA1|HSP90AB1|HTR2A|HTR2B|IL4|INSR|JAK2|KIT|MIF|P2RX7|PDGFRB|PIK3CG|PLA2G1B|PPIA|PRKAG1|MAP2K1|PTK2|PTPN1|SRC|SYK|ADAM17|PDE5A|CDK5R1|SIRT1|NOX4|TLR9|LRRK2	-27.74463683
GO:0018105	peptidyl-serine phosphorylation	-30.22165123	13.57516498	20.97976281	8.258928571	1.300483217	GRK2|AKT1|BCL2|CAMK2B|CDK1|CDK2|CLK1|MAPK14|CSNK2A1|ERN1|MTOR|GSK3B|PLK1|PRKCH|PKN1|PRKDC|MAPK1|MAPK8|MAPK9|ROCK1|RPS6KA2|RPS6KB1|SRC|AURKA|SYK|TGFBR1|TOP1|MKNK1|TNKS|CDK5R1|DYRK1B|MAPKAPK2|ROCK2|NEK6|TBK1|CSNK1G1|LRRK2	-27.67913702
GO:0009991	response to extracellular stimulus	-29.58949285	7.276411463	17.37042095	12.05357143	1.538253705	ADORA2B|ADRB1|ADRB2|AKT1|ALPL|AXL|BCHE|CCND1|BCL2|CNR1|COMT|MAPK14|CYP1A1|CYP1B1|CYP26A1|MTOR|G6PD|GCGR|GLUL|HSD11B2|HTR2C|IGF1R|LYN|NTRK1|P2RX7|PIM1|PON1|PPARA|PPARD|PPARG|PRKAG1|MAPK1|MAPK3|MAPK8|PTGS2|RPS6KB1|SLC6A4|SLC16A1|SRC|SRD5A2|SREBF2|TYMS|TYR|NR1H2|VDR|TRPV1|NCOA1|MBD2|LIPG|NUAK1|NR1H4|SIRT1|CYP26B1|LRRK2	-27.05673847
GO:0019216	regulation of lipid metabolic process	-29.57801333	8.86290403	18.35114012	10.49107143	1.447785072	ADORA1|AKT1|ALK|CD81|CDK4|CHRM5|CNR1|DHCR7|EPHX2|F2|FABP1|FABP3|FABP5|FGR|FLT1|FLT3|MTOR|NR3C1|HNF4A|HTR2A|HTR2B|HTR2C|IGF1R|KIT|LYN|MAPT|PDE3B|PDGFRA|PDGFRB|PDK1|PIK3CG|PPARA|PPARD|PPARG|PTGS2|PTK2|RORC|SRC|SREBF2|THRA|NR1H2|PDE8B|NCOR1|NR1H4|NR1H3|NCOA2|SIRT1	-27.05480427
GO:0018209	peptidyl-serine modification	-28.66578664	12.36549682	19.87339879	8.258928571	1.300483217	GRK2|AKT1|BCL2|CAMK2B|CDK1|CDK2|CLK1|MAPK14|CSNK2A1|ERN1|MTOR|GSK3B|PLK1|PRKCH|PKN1|PRKDC|MAPK1|MAPK8|MAPK9|ROCK1|RPS6KA2|RPS6KB1|SRC|AURKA|SYK|TGFBR1|TOP1|MKNK1|TNKS|CDK5R1|DYRK1B|MAPKAPK2|ROCK2|NEK6|TBK1|CSNK1G1|LRRK2	-26.1519176
GO:0048732	gland development	-28.37865553	7.857333729	17.37373242	10.9375	1.474577038	ABL1|AKT1|ALOX15B|AR|CCND1|BCL2|CCKBR|CSF1R|CYP1A1|CYP1B1|CYP19A1|EDNRA|EGFR|EPHA2|SLC29A1|EPHB3|ESR1|FASN|NR3C1|IL6|INSR|JAK2|JUN|MET|MMP2|OXTR|PCNA|PDGFRA|PGR|PIK3CA|POLB|MAPK1|MAPK3|MAP2K1|RAF1|RELA|RPS6KA1|SLC6A3|SRC|AURKA|HNF1A|TGFBR1|THRA|TYMS|TYR|VDR|XDH|NCOR2|TUBB1	-25.87392988
GO:0032103	positive regulation of response to external stimulus	-28.03676099	6.775989113	16.5755472	12.05357143	1.538253705	ADAM10|ADORA2B|ALOX5AP|APP|BTK|CD81|CCR1|CNR1|CSF1R|CTSS|F2|F3|FABP4|FGFR1|FPR2|FYN|HCK|HSP90AA1|IGF1R|IL2|IL4|IL6|JAK2|KDR|LYN|MET|MIF|MMP8|ABCC1|PDE2A|PDGFRB|PIK3CG|PLA2G2A|PLAT|PLG|PRKDC|MAPK1|MAPK3|PTGER4|PTGS2|PTK2|RELA|SRC|SYK|ADAM17|TXK|PLA2G7|RIPK2|MAPKAPK2|NR1H4|NR1H3|TBK1|TLR9|LRRK2	-25.54099017
GO:0009617	response to bacterium	-27.34880021	5.761786222	15.66417113	13.39285714	1.609068256	ABL1|AHR|AKT1|ALPL|ATP4B|AXL|BTK|CA3|CASP3|CASP7|CDK4|CNR1|CNR2|MAPK14|CTSG|CYP1A1|EPHA2|EPHB2|F2|FABP4|FGR|FPR2|HCK|HDAC2|NR4A1|IL6|JAK2|LYN|MAOB|NOS2|NOS3|P2RX7|PDE4B|PLA2G1B|PLA2G2A|PON1|PPARD|MAPK1|MAPK3|MAPK8|PTGER1|PTGER2|PTGER4|PTGIR|PTGS2|RELA|RPS6KB1|SELE|SRC|SYK|ADAM17|RIPK2|MAPKAPK2|PLAA|NR1H4|NR1H3|ADAMTS5|CA5B|TBK1|TLR9	-24.86180332
GO:0048545	response to steroid hormone	-27.22509693	9.610646081	18.00373164	9.151785714	1.362297978	PARP1|ALPL|AR|BCHE|CCND1|BCL2|CASP3|CYP1B1|ESR1|ESR2|ESRRA|ESRRB|FLT3|NR3C1|HSD3B1|HSD3B2|HSD11B2|IGF1R|IL6|JAK2|MAOB|NR3C2|OXTR|PCNA|PDE3A|PGR|PIK3CA|PLAT|PPARA|PPARD|MAPK1|PTGER2|PTGS2|RPS6KB1|RXRA|RXRB|SRC|SRD5A2|TYMS|NR1H3|NCOA2	-24.74670022
GO:0031667	response to nutrient levels	-27.07955535	7.166552927	16.53918394	11.16071429	1.487679975	ADRB1|ADRB2|AKT1|ALPL|BCHE|CCND1|BCL2|CNR1|COMT|MAPK14|CYP1A1|CYP1B1|CYP26A1|MTOR|G6PD|GCGR|GLUL|HSD11B2|HTR2C|IGF1R|NTRK1|PIM1|PON1|PPARA|PPARD|PPARG|PRKAG1|MAPK1|MAPK3|MAPK8|PTGS2|RPS6KB1|SLC6A4|SLC16A1|SRC|SRD5A2|SREBF2|TYMS|TYR|NR1H2|VDR|TRPV1|NCOA1|MBD2|LIPG|NUAK1|NR1H4|SIRT1|CYP26B1|LRRK2	-24.6095918
GO:0071375	cellular response to peptide hormone stimulus	-26.58496903	10.42820848	18.20635637	8.482142857	1.316335839	PARP1|AKT1|APEX1|CA2|CCNA2|CDK4|CSK|CYP1B1|CYP11B1|CYP11B2|EDNRA|GCGR|GSK3B|NR4A1|IGF1R|INSR|JAK2|JAK3|LYN|PDE3B|PIK3CA|PIK3R1|PLA2G1B|PLAT|PPARG|PRKDC|MAPK1|MAPK3|PTK2|PTPN1|PTPN2|RAF1|RELA|RPS6KB1|SRC|HDAC9|HDAC5|SLC22A12	-24.12327801
GO:0034599	cellular response to oxidative stress	-26.54573793	10.86013199	18.40590458	8.258928571	1.300483217	ABL1|PARP1|AKT1|APEX1|AXL|BCL2|BTK|CDK1|CYP1B1|DAPK1|EDNRA|EGFR|ERN1|FABP1|FYN|G6PD|HDAC2|IL6|JAK2|JUN|MAPT|MMP2|MMP9|ABCC1|NOS3|PCNA|PDGFRA|PDK1|PPIA|MAPK1|MAPK3|MAPK8|MAPK9|RELA|SRC|SIRT1|LRRK2	-24.0921648
GO:0003018	vascular process in circulatory system	-26.3372504	9.860854735	17.83239282	8.705357143	1.331916308	ABL1|ADORA1|ADORA2A|ADORA2B|ADRA1D|ADRA1B|ADRA1A|ADRA2B|ADRA2C|ADRB1|ADRB2|AVPR2|BDKRB2|CHRM3|DRD1|EDNRA|SLC29A1|FAAH|FABP5|UTS2R|HTR2A|HTR2B|INSR|MMP2|ABCC1|NOS3|OXTR|PDE2A|PDE3A|ABCB1|PPARD|PTGS2|ROCK1|SLC6A4|SLC16A1|SRC|YES1|ABCG2|ROCK2	-23.8916462
GO:0008202	steroid metabolic process	-25.93156113	10.02085658	17.77323441	8.482142857	1.316335839	AKR1B1|APP|STS|SERPINA6|CBR1|CYP1A1|CYP1A2|CYP1B1|CYP2C19|CYP11B1|CYP11B2|CYP17A1|CYP19A1|CYP26A1|CYP51A1|DHCR7|ESR1|G6PD|NR3C1|HMGCR|HSD3B1|HSD3B2|HSD11B1|HSD11B2|HSD17B1|HSD17B3|HSD17B2|IL4|PDGFRA|PON1|PPARD|SQLE|SRD5A2|SREBF2|UGT2B7|NR1H4|NPC1L1|CYP26B1	-23.49578012
GO:0050878	regulation of body fluid levels	-25.92587215	8.317718993	16.86015728	9.598214286	1.391697088	ACTB|ADORA1|ADORA2A|ADRA2B|ADRA2C|AKR1B1|ALOX12|AVPR2|AXL|CCND1|CHRM1|CHRM3|MAPK14|CTSG|CYP11B2|SLC29A1|EPHB2|F2|F3|HNF4A|HSD11B2|IL6|LCK|NOS3|OXTR|PDGFRA|PIK3CA|PIK3CB|PIK3CG|PLAT|PLG|PPIA|PTPN6|SLC6A3|SRC|SYK|TYRO3|NR1H2|VDR|XDH|NCOR2|NR1H3|TUBB1	-23.49578012
GO:0045321	leukocyte activation	-25.91638218	6.137175325	15.50521242	12.05357143	1.538253705	ABL1|ADAM10|ADORA2B|APP|AXL|BCL2|BTK|CCND3|CD81|CDK6|CTSG|CTSL|DPP4|EPHB2|FKBP1A|FLT3|MTOR|FYN|ICAM1|IL2|IL4|IL6|IMPDH2|ITGAL|JAK1|JAK2|JAK3|JUN|KIT|LCK|LYN|MAPT|NTRK1|P2RX7|PIK3CD|PIK3CG|PIK3R1|PRKDC|PTGDR|PTGER4|PTPN2|PTPN6|RORC|SYK|ADAM17|TYRO3|TRPV1|PDE5A|RIPK2|HDAC9|HDAC4|HDAC5|TLR9|CYP26B1	-23.49384328
GO:1903530	regulation of secretion by cell	-25.79422857	6.244281351	15.54066724	11.83035714	1.525876771	ACHE|ADORA1|ADORA2A|ADORA2B|ADORA3|ADRA2B|ADRA2C|GRK2|ALOX5|BLK|CHRM3|CNR1|CYP19A1|CYP51A1|DRD4|EPHA5|F2|FGR|GABBR1|GLUL|FFAR1|GRM2|HMGCR|HNF4A|HTR2A|HTR2C|IL4|IL6|JAK2|LYN|MAOB|MIF|NOS2|OXTR|P2RX7|PLA2G1B|PLA2G4A|PPARD|PPARG|PPIA|PTPN11|RBP4|SLC6A4|SLC16A1|SYK|NR1H2|EZR|PTGES|NR1H4|NR1H3|LRRK2|FFAR4|PIM3	-23.37911369
GO:0030522	intracellular receptor signaling pathway	-25.74839294	13.17247387	19.16612507	7.142857143	1.216759185	AHR|AR|ESR1|ESR2|NR3C1|NR4A1|HNF4A|JAK2|PGR|PIM1|PPARA|PPARD|PPARG|MAPK1|RELA|RORB|RORC|RXRA|RXRB|SRC|THRA|THRB|NR1H2|VDR|NCOA1|RIPK2|NR1I3|NR1H4|NR1H3|NCOA2|TBK1|CYP26B1	-23.3405773
GO:0006979	response to oxidative stress	-25.63510075	7.921047619	16.53672821	9.821428571	1.406047523	ABL1|PARP1|AKT1|APEX1|APP|AXL|BCL2|BTK|CA3|CASP3|CDK1|CYP1B1|DAPK1|EDNRA|EGFR|ERN1|FABP1|FYN|G6PD|HDAC2|IL6|JAK2|JUN|MAPT|MMP2|MMP9|ABCC1|ND6|NOS3|PCNA|PDGFRA|PDGFRB|PDK1|PPIA|MAPK1|MAPK3|MAPK8|MAPK9|PTGS1|PTGS2|RELA|SRC|SIRT1|LRRK2	-23.23446369
GO:0051046	regulation of secretion	-25.46163757	5.874985873	15.18694741	12.27678571	1.550460116	ACHE|ADORA1|ADORA2A|ADORA2B|ADORA3|ADRA2B|ADRA2C|GRK2|ALOX5|AVPR2|BLK|CHRM3|CNR1|CYP19A1|CYP51A1|DRD4|EPHA5|F2|FGR|GABBR1|GLUL|FFAR1|GRM2|HMGCR|HNF4A|HTR2A|HTR2C|IL4|IL6|JAK2|LYN|MAOB|MIF|NOS2|OXTR|P2RX7|PLA2G1B|PLA2G4A|PPARD|PPARG|PPIA|PTPN11|RBP4|SLC6A4|SLC16A1|SYK|NR1H2|EZR|TRPV1|PTGES|NR1H4|NR1H3|LRRK2|FFAR4|PIM3	-23.06806237
GO:0010942	positive regulation of cell death	-25.38941251	5.986013371	15.24165329	12.05357143	1.538253705	ABL1|ADORA1|ADORA2A|PARP1|BCL2|BCL2A1|CASP3|CNR1|CTSL|CTSS|CYP1B1|DAPK1|FYN|NR3C1|HTT|NR4A1|IL6|JAK2|JUN|LCK|LYN|MAPT|MCL1|MMP2|MMP9|MYC|NOS2|NTRK1|P2RX7|PDGFRB|PIK3CB|PIK3CD|PLA2G1B|PPARG|PPP1CA|PRKDC|MAPK8|MAPK9|PTGS2|PTPN2|RET|RPS6KA2|SRC|SYK|TGFBR1|TOP2A|VDR|TRPV1|NCOA1|RIPK2|CDK5R1|SIRT1|BACE1|LRRK2	-23.00278616
GO:1902074	response to salt	-25.34767488	7.796306712	16.36971806	9.821428571	1.406047523	ACHE|GRK2|ALOX5AP|ALOX15|ALPL|CCND1|CALM1|CCNA2|CHRM1|CHRM2|CHRM3|CHRM5|CHRNA7|CNR1|CYP1A1|CYP11B1|CYP11B2|DRD1|DRD4|EDNRA|FABP4|FYN|G6PD|GRM2|HDAC2|HSP90AA1|HTR2A|IGF1R|JUN|ND6|NTRK1|OXTR|P2RX7|PCNA|PIK3CA|PON1|PTGS2|SCN5A|SLC6A3|HSP90B1|TRPV1|CDK5R1|ROCK2|TLR9	-22.96788796
GO:0001819	positive regulation of cytokine production	-25.08217035	6.655809859	15.58920138	10.9375	1.474577038	ABL1|ADORA2B|ALOX15B|APP|BTK|CD81|MAPK14|CSF1R|CYP1B1|EPHB2|F3|FGR|FLT4|HDAC2|HSP90AA1|HTR2B|IL2|IL4|IL6|JAK2|KIT|MIF|MMP8|NOS2|P2RX7|PDE4B|PDE4D|PIK3CD|PIK3CG|PIK3R1|PLA2G1B|MAPK9|PTGER4|PTGS2|PTPN11|RELA|SRC|SYK|ADAM17|TXK|TYK2|RIPK2|MAPKAPK2|ROCK2|NR1H4|SIRT1|TBK1|TLR9|LRRK2	-22.70911681
GO:0009611	response to wounding	-25.06243907	7.019733723	15.81135639	10.49107143	1.447785072	ACTB|ADORA2A|ADORA3|ADRA2B|ADRA2C|ALOX15|AXL|BCL2|CASP3|CDK1|CCR1|MAPK14|CTSG|CYP1A1|EDNRA|F2|F3|HNF4A|IL6|JAK2|JUN|KDR|LCK|LYN|MMP2|NTRK1|PDGFRA|PDGFRB|PIK3CA|PIK3CB|PIK3CG|PLAT|PLG|PPARA|PPARD|PPIA|MAPK9|PTPN6|RAF1|RPS6KB1|SRC|AURKA|SYK|ADAM17|TGFBR1|TYRO3|TUBB1	-22.69601611
GO:0042445	hormone metabolic process	-24.87481997	11.19660279	17.96230869	7.589285714	1.251188108	ADAM10|ADH1B|ADH1C|AKR1B1|BCHE|CMA1|CTSB|CTSG|CTSL|CYP1A1|CYP1A2|CYP1B1|CYP11B1|CYP11B2|CYP17A1|CYP19A1|CYP26A1|DHCR7|DPP4|ESR1|HSD3B1|HSD3B2|HSD17B1|HSD17B3|HSD17B2|PDGFRA|PTPN11|RBP4|SRD5A2|UGT2B7|PLA2G7|DGAT1|CYP26B1|AKR1B10	-22.51492788
GO:0070372	regulation of ERK1 and ERK2 cascade	-24.6880713	8.599863512	16.59929783	8.928571429	1.347234067	ABL1|ADRA1A|ALOX15|APP|CHRNA7|CCR1|CSF1R|CSK|EGFR|EPHA2|EPHA4|EPHB2|FLT4|FPR2|HTR2A|HTR2B|HTR2C|ICAM1|JUN|KDR|LYN|MIF|NTRK1|PDGFRA|PDGFRB|PLA2G2A|MAPK3|MAP2K1|PTPN1|PTPN2|PTPN6|PTPN11|SRC|SYK|EZR|RIPK2|NOX4|TLR9|GPBAR1|FFAR4	-22.33461332
GO:0071902	positive regulation of protein serine/threonine kinase activity	-24.52143353	11.48347754	17.96207291	7.366071429	1.234138774	ADRB2|AKT1|CCND1|CALM1|CCND3|CSF1R|CSK|DRD4|EGFR|EPHA4|ERN1|FGFR1|FLT1|FLT3|HTR2A|HTR2B|INSR|KIT|MIF|P2RX7|PDGFRB|PIK3CG|PLA2G1B|MAP2K1|PTPN1|SRC|SYK|ADAM17|PDE5A|SIRT1|NOX4|TLR9|LRRK2	-22.17431573
GO:0043068	positive regulation of programmed cell death	-24.47102036	6.137175325	15.05997952	11.38392857	1.500594397	ABL1|ADORA2A|PARP1|BCL2|BCL2A1|CASP3|CNR1|CTSL|CTSS|CYP1B1|DAPK1|NR3C1|HTT|NR4A1|IL6|JAK2|JUN|LCK|LYN|MCL1|MMP2|MMP9|MYC|NOS2|NTRK1|P2RX7|PDGFRB|PIK3CB|PIK3CD|PLA2G1B|PPARG|PPP1CA|PRKDC|MAPK8|MAPK9|PTGS2|PTPN2|RET|RPS6KA2|SRC|SYK|TGFBR1|TOP2A|VDR|TRPV1|NCOA1|RIPK2|CDK5R1|SIRT1|BACE1|LRRK2	-22.13015151
GO:1903829	positive regulation of protein localization	-24.32610108	6.750892857	15.40770917	10.49107143	1.447785072	ACHE|ADORA2A|PARP1|AKT1|BLK|CD81|CDK1|CDK9|CHRM1|CHRM3|MAPK14|EGFR|EPHA2|EPHA3|EPHB2|F2|FYN|GLUL|FFAR1|GSK3B|HSP90AA1|HSP90AB1|JAK1|JAK2|MAPT|P2RX7|PIK3R1|PLA2G1B|PLK1|PPARD|PPARG|PPIA|PRKCH|MAPK8|PTGS2|RBP4|SRC|SREBF2|TERT|TYK2|NR1H2|EZR|HDAC3|CDK5R1|ROCK2|NR1H4|SAE1	-21.99139253
GO:0051223	regulation of protein transport	-24.23995838	6.373675337	15.14142083	10.9375	1.474577038	ACHE|ADORA2A|ALOX5|BLK|CD81|CDK1|CHRM1|CHRM3|CNR1|MAPK14|CSK|CYP51A1|DRD4|EPHA5|F2|FYN|GLUL|FFAR1|GSK3B|HMGCR|HNF4A|HSP90AA1|IL6|JAK2|NOS2|P2RX7|PIK3R1|PLA2G1B|PPARD|PPARG|PPIA|PKIA|MAPK8|PTGS2|PTPN1|PTPN11|RBP4|SLC16A1|SRC|SREBF2|NR1H2|EZR|HDAC3|CDK5R1|NR1H4|SAE1|NR1H3|LRRK2|PIM3	-21.91132399
GO:0070201	regulation of establishment of protein localization	-24.20588555	6.204864758	15.02114829	11.16071429	1.487679975	ACHE|ADORA2A|ALOX5|BLK|CD81|CDK1|CHRM1|CHRM3|CNR1|MAPK14|CSK|CYP51A1|DRD4|EPHA5|F2|FYN|GLUL|FFAR1|GSK3B|HMGCR|HNF4A|HSP90AA1|IL6|JAK2|MAPT|NOS2|P2RX7|PIK3R1|PLA2G1B|PPARD|PPARG|PPIA|PKIA|MAPK8|PTGS2|PTPN1|PTPN11|RBP4|SLC16A1|SRC|SREBF2|NR1H2|EZR|HDAC3|CDK5R1|NR1H4|SAE1|NR1H3|LRRK2|PIM3	-21.88324152
GO:1901615	organic hydroxy compound metabolic process	-24.08817847	6.665797569	15.27784714	10.49107143	1.447785072	ADH1B|ADH1C|ALDH2|AKR1B1|ALOX12|ALOX15|ALOX15B|ALPL|APP|BCL2|COMT|CTSB|CYP1A1|CYP1A2|CYP1B1|CYP11B1|CYP11B2|CYP19A1|CYP26A1|CYP51A1|DHCR7|DRD1|DRD4|EDNRA|G6PD|HMGCR|HSD11B2|HSD17B1|HSD17B3|IL4|LDHB|MAOA|MAOB|PLA2G4A|PON1|PPARD|RBP4|SLC6A3|SQLE|SRD5A2|SREBF2|TYR|DGAT1|NR1H4|NPC1L1|CYP26B1|AKR1B10	-21.7714433
GO:0099536	synaptic signaling	-23.93073739	6.79520944	15.30686713	10.26785714	1.434085093	ACHE|ADORA1|ADORA2A|GRK2|AKT1|DAGLA|CHRM1|CHRM2|CHRM3|CHRM5|CHRNA7|CNR1|DRD1|DRD4|SLC29A1|EPHB2|GABBR1|GABRA1|GABRA2|GABRA3|GABRA5|GABRA6|GLRA1|NPBWR1|GRIA2|NR3C1|GRM2|GRM4|GSK3B|NR4A1|HTR2A|HTR2B|HTR2C|HTR3A|P2RX7|PLAT|MAPK1|PTPRS|RELA|RPS6KA1|RPS6KA2|SLC6A2|SLC6A3|TRPV1|CDK5R1|LRRK2	-21.61983176
GO:0050865	regulation of cell activation	-23.80437405	5.548679061	14.454064	12.05357143	1.538253705	ABL1|ACTB|ADORA2A|ADORA2B|AHR|AKT1|ALOX12|AXL|BCL2|BTK|CASP3|CD81|CNR1|CNR2|CSK|CTSG|DPP4|EPHB2|F2|FGR|FYN|IL2|IL4|IL6|JAK2|JAK3|LCK|LYN|MIF|MMP8|NOS3|PDGFRA|PDGFRB|PIK3CA|PLA2G2A|PLA2G4A|PKN1|PRKDC|PTPN2|PTPN6|PTPN11|RPS6KA1|SRC|SYK|TXK|TYK2|TYRO3|YES1|PDE5A|RIPK2|NR1H3|TLR9|CYP26B1|LRRK2	-21.50040575
GO:0007204	positive regulation of cytosolic calcium ion concentration	-23.79988191	11.49088146	17.69284905	7.142857143	1.216759185	ABL1|ADRA1D|ADRA1B|ADRA1A|BCL2|BDKRB2|CCKBR|CCR1|DRD1|EDNRA|ESR1|FPR1|FPR2|GPR35|FFAR1|HTR2A|HTR2C|IL2|JAK2|JAK3|OXTR|P2RX7|PDGFRA|PIK3CG|PLA2G1B|PTGDR|PTGER1|PTGER2|PTGER4|PTGIR|TRPV1|FFAR4	-21.50040575
GO:0120254	olefinic compound metabolic process	-23.79086851	13.59554812	18.57751106	6.473214286	1.162489368	ADH1B|ADH1C|AKR1B1|ALOX12|ALOX5|ALOX15|ALOX15B|DAGLA|CBR1|CYP1A1|CYP1A2|CYP1B1|CYP2C19|CYP11B1|CYP11B2|CYP17A1|CYP19A1|EPHX2|FAAH|HSD11B2|HSD17B1|HSD17B3|PLA2G4A|PTGS1|PTGS2|RBP4|SRD5A2|DGAT1|AKR1B10	-21.49699622
GO:1903522	regulation of blood circulation	-23.69104314	9.456503613	16.69411303	8.035714286	1.284348366	ABL1|ADORA1|ADORA3|ADRA1D|ADRA1B|ADRA1A|ADRA2B|ADRA2C|ADRB1|GRK2|AVPR2|BDKRB2|CALM1|CHRM2|CHRM3|EDNRA|FAAH|HSP90AA1|HTR2A|IL2|JAK2|KCNH2|MDM2|MMP2|NOS3|OXTR|PDE4B|PDE4D|PIK3CG|PTGS2|SCN5A|SCN10A|THRA|THRB|TRPV1|PDE5A	-21.40420362
GO:0002521	leukocyte differentiation	-23.68708053	7.106203008	15.41467355	9.821428571	1.406047523	ABL1|PARP1|APP|AXL|BCL2|BTK|CD81|CDK6|MAPK14|CSF1R|CTSL|EPHA2|FASN|FLT3|MTOR|GLO1|NR3C1|IL2|IL4|IL6|JAK1|JAK3|JUN|KIT|LCK|LYN|MMP9|NTRK1|PIK3CD|PIK3R1|PPARG|PRKDC|PTGER4|PTPN2|RORC|SRC|SYK|ADAM17|TYRO3|RIPK2|HDAC9|HDAC4|HDAC5|SIRT1	-21.40420362
GO:0032102	negative regulation of response to external stimulus	-23.61197829	6.678302611	15.13081823	10.26785714	1.434085093	ADORA1|ADORA2A|PARP1|AHR|AKT1|ALOX12|ALOX5|CNR2|MAPK14|CYP19A1|DPP4|DRD1|EPHA4|F2|FGR|FPR2|FYN|HCK|IL2|IL4|LYN|MIF|NOS3|PDGFRA|PLAT|PLG|PPARA|PPARD|PPARG|PRKDC|PTGER4|PTPN2|PTPN6|PTPRS|ST6GAL1|SLC6A3|SRC|SYK|TYRO3|NR1H2|YES1|AURKB|NR1H4|NR1H3|BACE1|FFAR4	-21.33449642
GO:0099177	regulation of trans-synaptic signaling	-23.47104676	6.449023664	14.94223704	10.49107143	1.447785072	ABL1|ACHE|ADORA1|ADORA2A|ADORA2B|ADORA3|ADRA1A|ADRB2|APP|BCHE|CA2|CA7|CAMK2B|CHRM1|CHRM2|CHRNA7|CNR1|CNR2|DNM1|DRD1|EPHA4|EPHB2|FABP5|FYN|GABBR1|GLUL|GRIA2|GRM2|GRM4|GSK3B|HTR2A|JAK2|KIT|MAPT|NTRK1|OXTR|PLAT|MAPK1|MAPK3|MAPK9|PTGS2|PTPRS|RPS6KB1|SLC6A4|SRC|BACE1|LRRK2	-21.19889372
GO:0000302	response to reactive oxygen species	-23.38293091	11.75717295	17.64992177	6.919642857	1.199034981	ABL1|AKT1|APEX1|AXL|BCL2|BTK|CASP3|CDK1|CYP1B1|EGFR|ERN1|FABP1|FYN|HDAC2|IL6|JUN|MAPT|MMP2|MMP9|ND6|NOS3|PCNA|PDGFRA|PDGFRB|MAPK1|MAPK3|MAPK8|MAPK9|RELA|SRC|SIRT1	-21.11604211
GO:0030097	hemopoiesis	-23.33809252	5.424824617	14.22370735	12.05357143	1.538253705	ABL1|PARP1|APP|AXL|BCL2|BTK|CASP3|CD81|CDK6|MAPK14|CSF1R|CTSL|EPHA2|FASN|FLT3|MTOR|G6PD|GLO1|NR3C1|IL2|IL4|IL6|JAK1|JAK2|JAK3|JUN|KDR|KIT|LCK|LYN|MMP9|NTRK1|PDGFRA|PIK3CD|PIK3R1|PPARG|PRKDC|PTGER4|PTPN2|PTPN6|PTPN11|RORC|SRC|SYK|ADAM17|THRA|TOP2A|TYRO3|RIPK2|HDAC9|HDAC4|HDAC5|SIRT1|TUBB1	-21.07640491
GO:0070848	response to growth factor	-23.28345	6.219632575	14.73618051	10.71428571	1.461280515	ABL1|PARP1|AKT1|APP|CASP3|CCNA2|MAPK14|EGFR|EPHA2|ERN1|FGFR1|FLT1|FLT3|FLT4|FNTA|FYN|NR3C1|HDAC2|NR4A1|IGF1R|INSR|JUN|KDR|MAPT|MYC|NTRK1|PDE2A|PDE3A|PDGFRA|PDGFRB|PIK3CA|PIK3CD|PPARG|MAPK1|MAPK3|PTK2|PTPN11|RAF1|RELA|ROCK1|RPS6KB1|SRC|TGFBR1|TRPV1|YES1|MAPKAPK2|ROCK2|SIRT1	-21.02690204
GO:0043269	regulation of monoatomic ion transport	-23.03913174	5.709710377	14.32448082	11.38392857	1.500594397	ABL1|ADORA1|ADORA2A|ADRB2|AKT1|BCL2|CA2|CA7|CALM1|CAMK2B|CHRM1|CCR1|CNR1|CTSS|DRD1|DRD4|EDNRA|EPHB2|F2|FKBP1A|FYN|G6PD|GPR35|FFAR1|HTT|HTR2A|JAK3|KCNA3|KCNH2|LYN|MAOB|MMP9|MYLK|NDUFA4|NOS3|P2RX7|PDE4B|PDE4D|PDGFRB|ABCB1|PIK3CG|PLA2G1B|PPARD|PSEN2|PTGS2|PTPN6|SCN2A|SCN5A|SCN10A|SLC6A4|TLR9	-20.7876633
GO:0034614	cellular response to reactive oxygen species	-22.94868305	14.46619898	18.57332655	6.026785714	1.124361352	ABL1|AKT1|APEX1|AXL|BTK|CDK1|CYP1B1|EGFR|ERN1|FABP1|FYN|HDAC2|IL6|JUN|MAPT|MMP2|MMP9|NOS3|PCNA|PDGFRA|MAPK1|MAPK3|MAPK8|MAPK9|RELA|SRC|SIRT1	-20.70223541
GO:0006935	chemotaxis	-22.8052234	6.221411064	14.58205606	10.49107143	1.447785072	ALOX5|APP|CCR1|CNR2|MAPK14|CSF1R|CTSG|DPP4|EDNRA|EPHA2|EPHA3|EPHA4|EPHA5|EPHB2|EPHB3|FLT1|FPR1|FPR2|FYN|NR4A1|IL6|CXCR1|KIT|MET|MIF|MMP2|ABCC1|NTRK1|PDE4B|PDGFRA|PDGFRB|ENPP2|PIK3CB|PIK3CD|PIK3CG|PLA2G1B|PPIA|MAPK1|MAP2K1|PTK2|RET|SYK|ADAM17|CDK5R1|TUBB3|PTGDR2|EPHA6	-20.56373918
GO:0007610	behavior	-22.78026032	5.634951485	14.19222364	11.38392857	1.500594397	ABL1|ADORA2A|AKT1|ALK|APP|BCHE|BCL2|CASP3|CHRNA7|CNR1|DPP4|DRD1|DRD4|EGFR|EPHA4|EPHB2|FEN1|MTOR|FYN|GABRA5|GLRA1|NR3C1|GRM2|HTT|HDAC2|HMGCR|HTR2A|HTR2B|HTR2C|INSR|KIT|MAPT|NTRK1|OXTR|PPARA|MAPK1|PTGS2|RPS6KB1|SCN2A|SLC6A3|SLC6A4|SLC16A1|SRC|THRA|THRB|TRPV1|PDE8B|MBD2|NCOR1|NCOA2|LRRK2	-20.54368343
GO:0042330	taxis	-22.73301022	6.197108677	14.54310621	10.49107143	1.447785072	ALOX5|APP|CCR1|CNR2|MAPK14|CSF1R|CTSG|DPP4|EDNRA|EPHA2|EPHA3|EPHA4|EPHA5|EPHB2|EPHB3|FLT1|FPR1|FPR2|FYN|NR4A1|IL6|CXCR1|KIT|MET|MIF|MMP2|ABCC1|NTRK1|PDE4B|PDGFRA|PDGFRB|ENPP2|PIK3CB|PIK3CD|PIK3CG|PLA2G1B|PPIA|MAPK1|MAP2K1|PTK2|RET|SYK|ADAM17|CDK5R1|TUBB3|PTGDR2|EPHA6	-20.50128584
GO:0050804	modulation of chemical synaptic transmission	-22.62012256	6.324665406	14.58613223	10.26785714	1.434085093	ABL1|ACHE|ADORA1|ADORA2A|ADORA2B|ADORA3|ADRA1A|ADRB2|APP|BCHE|CA2|CA7|CAMK2B|CHRM1|CHRM2|CHRNA7|CNR1|CNR2|DNM1|DRD1|EPHA4|EPHB2|FYN|GABBR1|GLUL|GRIA2|GRM2|GRM4|GSK3B|HTR2A|JAK2|KIT|MAPT|NTRK1|OXTR|PLAT|MAPK1|MAPK3|MAPK9|PTGS2|PTPRS|RPS6KB1|SLC6A4|SRC|BACE1|LRRK2	-20.39319706
GO:0035296	regulation of tube diameter	-22.54256232	13.12673611	17.88604768	6.25	1.143632898	ABL1|ADORA1|ADORA2A|ADORA2B|ADRA1D|ADRA1B|ADRA1A|ADRA2B|ADRA2C|ADRB1|ADRB2|AVPR2|BDKRB2|CHRM3|DRD1|EDNRA|FAAH|UTS2R|HTR2A|HTR2B|MMP2|NOS3|OXTR|PPARD|PTGS2|ROCK1|SLC6A4|ROCK2	-20.32507837
GO:0097746	blood vessel diameter maintenance	-22.54256232	13.12673611	17.88604768	6.25	1.143632898	ABL1|ADORA1|ADORA2A|ADORA2B|ADRA1D|ADRA1B|ADRA1A|ADRA2B|ADRA2C|ADRB1|ADRB2|AVPR2|BDKRB2|CHRM3|DRD1|EDNRA|FAAH|UTS2R|HTR2A|HTR2B|MMP2|NOS3|OXTR|PPARD|PTGS2|ROCK1|SLC6A4|ROCK2	-20.32507837
GO:0007188	adenylate cyclase-modulating G protein-coupled receptor signaling pathway	-22.52253815	9.990110506	16.52256022	7.366071429	1.234138774	ADORA1|ADORA2A|ADORA2B|ADRA1D|ADRA1B|ADRA1A|ADRA2B|ADRA2C|ADRB1|ADRB2|AVPR2|CHRM1|CHRM2|CHRM3|CHRM5|CNR1|DRD1|DRD4|EDNRA|FPR1|FPR2|GABBR1|GCGR|GRM2|GRM4|PDE2A|PDE4D|PTGER1|PTGER2|PTGER4|PTGIR|PTGDR2|OXER1	-20.30969911
GO:0035150	regulation of tube size	-22.45525834	13.0362069	17.81435371	6.25	1.143632898	ABL1|ADORA1|ADORA2A|ADORA2B|ADRA1D|ADRA1B|ADRA1A|ADRA2B|ADRA2C|ADRB1|ADRB2|AVPR2|BDKRB2|CHRM3|DRD1|EDNRA|FAAH|UTS2R|HTR2A|HTR2B|MMP2|NOS3|OXTR|PPARD|PTGS2|ROCK1|SLC6A4|ROCK2	-20.24701505
GO:0051345	positive regulation of hydrolase activity	-22.44416623	5.803399123	14.19614789	10.9375	1.474577038	ADRA1A|ADRB1|AKT1|CALM1|CTSL|CTSS|DAPK1|EDNRA|EGFR|EPHA2|EPHA1|EPHA4|ESR1|F3|FABP1|FGFR1|FLT1|FNTA|MTOR|FYN|GSK3B|HSP90AB1|HTR2A|HTR2B|JAK2|KIT|LCK|LYN|MAPT|MYC|NTRK1|PCNA|PDGFRA|PDGFRB|PLA2G1B|PPARG|MAPK8|ROCK1|SELE|SYK|TXK|NR1H2|VCP|XDH|RIPK2|PLAA|ROCK2|NR1H3|SIRT1	-20.24047057
GO:0099537	trans-synaptic signaling	-22.34770988	6.782439085	14.77340895	9.598214286	1.391697088	ACHE|ADORA1|ADORA2A|AKT1|DAGLA|CHRM1|CHRM2|CHRM3|CHRM5|CHRNA7|CNR1|DRD1|DRD4|SLC29A1|EPHB2|GABBR1|GABRA1|GABRA2|GABRA3|GABRA5|GABRA6|GLRA1|NPBWR1|GRIA2|NR3C1|GRM2|GRM4|GSK3B|NR4A1|HTR2A|HTR2B|HTR2C|HTR3A|P2RX7|PLAT|MAPK1|PTPRS|RPS6KA1|RPS6KA2|SLC6A2|SLC6A3|TRPV1|LRRK2	-20.14851472
GO:0040011	locomotion	-22.09819089	5.986640836	14.20162116	10.49107143	1.447785072	ALOX5|APP|CCR1|CNR2|MAPK14|CSF1R|CTSG|DPP4|EDNRA|EPHA2|EPHA3|EPHA4|EPHA5|EPHB2|EPHB3|FLT1|FPR1|FPR2|FYN|NR4A1|IL6|CXCR1|KIT|MET|MIF|MMP2|ABCC1|NTRK1|PDE4B|PDGFRA|PDGFRB|ENPP2|PIK3CB|PIK3CD|PIK3CG|PLA2G1B|PPIA|MAPK1|MAP2K1|PTK2|RET|SYK|ADAM17|CDK5R1|TUBB3|PTGDR2|EPHA6	-19.90345007
GO:1902532	negative regulation of intracellular signal transduction	-21.73566346	5.725138819	13.91483085	10.71428571	1.461280515	ABL1|ADRA1A|AKT1|BCL2|BDKRB2|MAPK14|CSK|EPHA2|EPHA4|EPHB2|ESR1|MTOR|GSK3B|HMGCR|IGF1R|LYN|MDM2|MET|MIF|MMP9|MYC|P2RX7|PDE2A|PDE3A|PDE3B|PDE4D|PIK3CB|PPARA|PPARG|PPIA|PTGS2|PTPN1|PTPN2|PTPN6|RELA|RPS6KA1|SRC|EZR|XDH|HDAC3|NCOR1|NUAK1|NR1H4|PDE10A|SIRT1|HDAC7|TLR9|LRRK2	-19.54533176
GO:0008283	cell population proliferation	-21.54011242	5.067950728	13.41096257	11.83035714	1.525876771	ABL1|AKT1|AR|CCND1|BCL2|BTK|DAGLA|CCND3|CDK1|CDC25A|CDC25C|CDK9|CHEK1|CSF1R|CYP1A1|EDNRA|EGFR|EPHA2|ERN1|ESR1|FGR|FLT3|FYN|GLUL|IL2|IL6|IMPDH2|JUN|KDR|KIT|MMP16|ODC1|P2RX7|PDGFRB|PDK1|ABCB1|PIK3CB|PIK3CG|PPARD|MAPK1|MAP2K1|PTPN6|RAF1|RPS6KA1|SRC|TGFBR1|TYR|PDE5A|RIPK2|AURKB|LIPG|PTGES|TBK1	-19.35414553
GO:0045834	positive regulation of lipid metabolic process	-21.46017083	12.03980892	17.00569551	6.25	1.143632898	ADORA1|AKT1|CD81|F2|FABP1|FABP3|FGR|FLT1|FLT3|MTOR|HTR2A|HTR2B|HTR2C|IGF1R|KIT|LYN|MAPT|PDGFRA|PDGFRB|PPARA|PPARD|PTGS2|PTK2|SRC|SREBF2|NR1H2|NR1H4|NR1H3	-19.27852531
GO:0062012	regulation of small molecule metabolic process	-21.41445606	7.545115546	14.88211285	8.482142857	1.316335839	ADORA2B|PARP1|AKT1|APP|CLK2|CNR1|DHCR7|EPHX2|FABP1|FABP3|FABP5|MTOR|NR3C1|HTR2A|IL4|INSR|KIT|NOS2|NOS3|P2RX7|PDK1|PPARA|PPARD|PRKAG1|PTGS2|PTPN2|RORC|SRC|SREBF2|NR1H2|VCP|NCOR1|NCOR2|HDAC4|NR1H4|NR1H3|NCOA2|SIRT1	-19.23708934
GO:0070482	response to oxygen levels	-21.27903894	7.757237134	14.94769561	8.258928571	1.300483217	ADORA1|AKT1|BCL2|CA9|CASP3|CCNA2|CHRNA7|CYP1A1|DPP4|EDNRA|SLC29A1|FABP1|MTOR|HDAC2|HSD11B2|MDM2|MMP2|MYC|NOS2|OXTR|PDGFRB|PDK1|PLAT|POLB|PPARA|PPARD|PPARG|PSEN2|PTGS2|SCN2A|SLC6A4|SRC|ADAM17|TERT|HSP90B1|SIRT1|EGLN1	-19.10590927
GO:0043065	positive regulation of apoptotic process	-20.94681572	5.761429897	13.67695625	10.26785714	1.434085093	ABL1|ADORA2A|BCL2|BCL2A1|CASP3|CNR1|CTSL|CTSS|CYP1B1|DAPK1|NR3C1|HTT|NR4A1|IL6|JAK2|JUN|LCK|LYN|MCL1|MMP2|MMP9|MYC|P2RX7|PDGFRB|PIK3CB|PIK3CD|PLA2G1B|PPARG|PPP1CA|PRKDC|MAPK8|MAPK9|PTGS2|PTPN2|RET|RPS6KA2|SRC|TGFBR1|TOP2A|VDR|TRPV1|NCOA1|RIPK2|CDK5R1|SIRT1|BACE1	-18.77788217
GO:0080135	regulation of cellular response to stress	-20.92837905	5.01494898	13.17852675	11.60714286	1.513325129	ABL1|ACTB|PARP1|AKT1|ALOX5|APP|BCL2|BDKRB2|CDK9|CHEK1|EGFR|EPHA4|ERN1|FLT4|MTOR|FYN|GSK3B|IGF1R|LYN|MAPT|MCL1|MDM2|MET|MIF|MMP8|MYC|PCNA|PIK3CB|PIK3R1|PPIA|PRKDC|MAPK1|MAPK3|MAP2K1|PTGS2|PTPN1|PTPN2|PTPRF|PTPRS|NR1H2|EZR|XDH|RIPK2|HDAC3|MAPKAPK2|ROCK2|NCOR1|NR1H3|SIRT1|TLR9|HDAC10|LRRK2	-18.76360146
GO:0034762	regulation of transmembrane transport	-20.80573261	5.318227492	13.34338388	10.9375	1.474577038	ABL1|ACTB|ADRB2|AKT1|APP|BCL2|CA2|CALM1|CHRM3|MAPK14|CTSS|DAPK1|DRD1|DRD4|EDNRA|EPHB2|F2|FABP5|FKBP1A|FYN|G6PD|GPR35|HTT|INSR|KCNA3|KCNH2|LYN|MMP9|NDUFA4|P2RX7|PDE4B|PDE4D|ABCB1|PIM1|PIK3CG|PIK3R1|PLA2G1B|PPARD|PSEN2|PTPN6|PTPN11|RPS6KB1|SCN2A|SCN5A|SCN10A|TERT|YES1|TLR9|FFAR4	-18.64914949
GO:0050778	positive regulation of immune response	-20.80573261	5.318227492	13.34338388	10.9375	1.474577038	ABL1|ADORA2B|BCL2|BLK|BMX|BTK|CD81|CNR1|CSK|CTSG|CTSS|FGR|FPR1|FPR2|FYN|HCK|HSP90AA1|IGHG1|IL2|IL4|IL6|JAK2|LCK|LYN|P2RX7|PDE4B|PDE4D|PIK3CA|PIK3CD|PLA2G1B|PLA2G4A|PRKCH|PRKDC|MAPK1|PTK2|PTPN6|RELA|SRC|SYK|TXK|TYK2|YES1|RIPK2|MAPKAPK2|NR1H4|NR1H3|SIRT1|TBK1|TLR9	-18.64914949
GO:0090257	regulation of muscle system process	-20.75483527	8.805512422	15.28757728	7.366071429	1.234138774	ADORA1|ADORA2B|PARP1|ADRA1B|ADRA1A|ADRA2B|ADRA2C|ADRB2|GRK2|CALM1|CAMK2B|CDK9|CHRM2|CHRM3|G6PD|NR4A1|HSP90AA1|KIT|NOS3|OXTR|PDE4B|PDE4D|PIK3CG|PPARA|PPARG|PTGS2|ROCK1|RPS6KB1|SCN5A|SCN10A|PDE5A|ROCK2|HDAC4	-18.60229214
GO:0046649	lymphocyte activation	-20.71939607	6.163235517	13.84820708	9.598214286	1.391697088	ABL1|AXL|BCL2|BTK|CCND3|CD81|CDK6|CTSL|DPP4|EPHB2|FKBP1A|FLT3|MTOR|FYN|ICAM1|IL2|IL4|IL6|IMPDH2|ITGAL|JAK1|JAK3|KIT|LCK|NTRK1|P2RX7|PIK3CD|PIK3CG|PIK3R1|PRKDC|PTGER4|PTPN2|PTPN6|RORC|SYK|ADAM17|TYRO3|PDE5A|RIPK2|HDAC9|HDAC4|HDAC5|CYP26B1	-18.57085567
GO:0002683	negative regulation of immune system process	-20.56570268	5.940785714	13.66009732	9.821428571	1.406047523	ADORA1|ADORA2A|PARP1|AHR|AKT1|ALOX15|AXL|BTK|CASP3|CDK6|CNR1|CNR2|MAPK14|CTSG|CYP19A1|DPP4|FGR|FYN|HCK|IL2|IL4|JAK3|LYN|MIF|MYC|PIK3R1|PLA2G2A|PPARG|PKN1|PRKDC|PTGER4|PTPN2|PTPN6|PTPRS|SRC|SYK|TYRO3|NR1H2|EZR|YES1|PDE5A|AURKB|NR1H3|TLR9	-18.42112848
GO:0043405	regulation of MAP kinase activity	-20.50035383	10.52558564	15.97866813	6.473214286	1.162489368	CSK|DRD4|EGFR|EPHA4|ERN1|FGFR1|FLT1|FLT3|HMGCR|HTR2A|HTR2B|INSR|KIT|LYN|MIF|P2RX7|PDGFRB|PIK3CB|PIK3CG|PLA2G1B|PPARG|PTPN1|PTPN6|SRC|SYK|PDE5A|NOX4|TLR9|LRRK2	-18.35970992
GO:0018107	peptidyl-threonine phosphorylation	-20.28541691	20.15191898	19.24350268	4.464285714	0.97570799	GRK2|AKT1|BCL2|CDK1|CHEK1|CLK1|CSNK2A1|MTOR|GSK3B|PRKDC|MAPK1|MAPK8|ROCK1|TGFBR1|TNKS|CDK5R1|DYRK1B|ROCK2|TBK1|LRRK2	-18.14866804
GO:0051098	regulation of binding	-20.19791519	6.971030668	14.13137576	8.482142857	1.316335839	ABL1|ACTB|PARP1|ADRB2|AKT1|APP|BLK|CALM1|EPHA4|FKBP1A|GSK3B|HDAC2|JAK2|JUN|MET|MMP8|MMP9|NEK2|PLK1|PON1|PPARA|PPARG|PPP1CA|MAPK3|MAPK8|PTPRF|ROCK1|SRC|AURKA|TERT|TGFBR1|TNKS|RIPK2|MBD2|AURKB|HDAC4|HDAC5|LRRK2	-18.06502674
GO:0006690	icosanoid metabolic process	-20.16676482	14.08881988	17.2436624	5.357142857	1.063828273	AKR1B1|ALOX12|ALOX5|ALOX5AP|ALOX15|ALOX15B|DAGLA|CBR1|CYP1A1|CYP1A2|CYP1B1|CYP2C19|FAAH|MIF|ABCC1|PLA2G1B|PLA2G4A|PTGS1|PTGS2|SYK|CES2|MAPKAPK2|PLAA|PTGES	-18.03770278
GO:0010038	response to metal ion	-20.15654198	6.952138986	14.10602823	8.482142857	1.316335839	PARP1|AKT1|ALOX5AP|ALOX15|APP|CCND1|BCL2|CALM1|CASP3|CDK1|CYP1A1|CYP1A2|CYP11B1|CYP11B2|EGFR|FABP4|G6PD|GLRA1|HSD17B1|JUN|KIT|MAOB|MAPT|MMP9|P2RX7|PCNA|PPP1CA|MAPK1|MAPK3|MAPK8|MAPK9|PTGS2|SCN5A|SLC6A3|TERT|BACE1|TLR9|LRRK2	-18.03127293
GO:0071363	cellular response to growth factor stimulus	-20.09066961	5.936367952	13.4944266	9.598214286	1.391697088	ABL1|PARP1|AKT1|APP|CASP3|CCNA2|MAPK14|EGFR|ERN1|FGFR1|FLT1|FLT3|FLT4|FNTA|FYN|NR3C1|HDAC2|NR4A1|IGF1R|INSR|JUN|KDR|MAPT|NTRK1|PDE2A|PDE3A|PDGFRA|PDGFRB|PIK3CA|PIK3CD|PPARG|MAPK3|PTK2|PTPN11|RAF1|RELA|RPS6KB1|SRC|TGFBR1|TRPV1|YES1|MAPKAPK2|SIRT1	-17.9691607
GO:0048013	ephrin receptor signaling pathway	-20.00858569	24.30321429	20.22148122	4.017857143	0.927798058	EPHA2|EPHA1|EPHA3|EPHA4|EPHA5|EPHB2|EPHB3|FYN|LYN|MMP2|MMP9|NTRK1|PTK2|PTPN11|SRC|YES1|CDK5R1|EPHA6	-17.89080466
GO:0043406	positive regulation of MAP kinase activity	-19.97818004	13.84798535	17.07349685	5.357142857	1.063828273	CSK|DRD4|EGFR|EPHA4|ERN1|FGFR1|FLT1|FLT3|HTR2A|HTR2B|INSR|KIT|MIF|P2RX7|PDGFRB|PIK3CG|PLA2G1B|PTPN1|SRC|SYK|PDE5A|NOX4|TLR9|LRRK2	-17.86409516
GO:0002764	immune response-regulating signaling pathway	-19.86305881	7.320245267	14.19883482	8.035714286	1.284348366	ABL1|BCL2|BLK|BMX|BTK|CSK|CTSS|FGR|FPR1|FPR2|FYN|HCK|IGHG1|KIT|LCK|LYN|PDE4B|PDE4D|PIK3CA|PIK3CD|MAPK1|MAPK8|MAPK9|MAPK10|PTK2|PTPN6|RELA|SRC|SYK|TXK|YES1|RIPK2|MAPKAPK2|NR1H4|TBK1|TLR9	-17.75313163
GO:0002694	regulation of leukocyte activation	-19.85991728	5.288199405	13.00932172	10.49107143	1.447785072	ABL1|ACTB|ADORA2A|ADORA2B|AHR|AKT1|AXL|BCL2|BTK|CASP3|CD81|CNR1|CNR2|CSK|CTSG|DPP4|EPHB2|FGR|FYN|IL2|IL4|IL6|JAK2|JAK3|LCK|LYN|MIF|MMP8|PIK3CA|PLA2G2A|PLA2G4A|PKN1|PRKDC|PTPN2|PTPN6|PTPN11|SRC|SYK|TYK2|TYRO3|YES1|PDE5A|RIPK2|NR1H3|TLR9|CYP26B1|LRRK2	-17.75313163
GO:0050730	regulation of peptidyl-tyrosine phosphorylation	-19.83323663	8.606715993	14.83872436	7.142857143	1.216759185	ABL1|ADORA1|ADRA1A|APP|CD81|CSF1R|EGFR|EPHA4|FLT3|MTOR|FYN|HDAC2|HTR2A|IL2|IL4|IL6|JAK2|KIT|LYN|MIF|ENPP2|PTK6|PTPN1|PTPN2|PTPN6|PTPN11|SRC|SYK|ADAM17|YES1|RIPK2|NOX4	-17.73005511
GO:0050731	positive regulation of peptidyl-tyrosine phosphorylation	-19.71558205	10.44337017	15.62509267	6.25	1.143632898	ABL1|ADORA1|ADRA1A|CD81|CSF1R|EPHA4|FLT3|MTOR|FYN|HDAC2|HTR2A|IL2|IL4|IL6|JAK2|KIT|LYN|MIF|ENPP2|PTK6|PTPN1|PTPN11|SRC|SYK|ADAM17|YES1|RIPK2|NOX4	-17.61597499
GO:0046903	secretion	-19.70436547	5.647134709	13.183806	9.821428571	1.406047523	ADORA1|ADORA2B|AXL|CCND1|BDKRB2|BTK|CA2|CA9|CCKBR|CHRM1|CHRM3|CHRM5|CCR1|DRD4|SLC29A1|GCGR|FFAR1|GRM2|GRM4|HCK|NR4A1|IL6|KIT|LYN|NOS2|OXTR|P2RX7|PIK3CD|PIK3CG|PLA2G1B|PLA2G2A|PLA2G4A|PTGDR|PTGS2|RAF1|SLC6A3|SYK|HNF1A|TYRO3|VDR|TRPV1|XDH|NCOR2|FFAR4	-17.60830368
GO:0036293	response to decreased oxygen levels	-19.62660403	7.780690073	14.35047242	7.589285714	1.251188108	ADORA1|AKT1|BCL2|CA9|CASP3|CCNA2|CHRNA7|CYP1A1|DPP4|EDNRA|SLC29A1|FABP1|MTOR|HSD11B2|MDM2|MMP2|MYC|NOS2|OXTR|PDK1|PLAT|PPARA|PPARD|PPARG|PSEN2|PTGS2|SCN2A|SLC6A4|SRC|ADAM17|TERT|HSP90B1|SIRT1|EGLN1	-17.53405883
GO:2001233	regulation of apoptotic signaling pathway	-19.55170825	6.680571057	13.73678706	8.482142857	1.316335839	ADORA2A|PARP1|AKT1|AR|BCL2|BDKRB2|CSNK2A1|CTSL|CTSS|FGFR1|GSK3B|HTT|ICAM1|IL4|JAK2|LCK|MCL1|MDM2|MIF|MMP9|MYC|NOS3|PIK3CB|PPIA|PPP1CA|MAPK9|PTGS2|PTPN1|PTPN2|RAF1|RELA|RET|RPS6KB1|SRC|TERT|TGFBR1|SIRT1|LRRK2	-17.46265137
GO:0008217	regulation of blood pressure	-19.38649732	10.16263441	15.36983656	6.25	1.143632898	ADORA1|ADRA1B|ADRA1A|ADRA2B|ADRB1|ADRB2|AR|AVPR2|CMA1|CNR1|CTSG|CYP11B1|CYP11B2|EDNRA|GCGR|UTS2R|HSD11B2|LNPEP|NOS2|NOS3|OXTR|PDE4D|PPARA|PPARG|PTGS1|PTGS2|RPS6KA2|TRPV1	-17.30090097
GO:0007268	chemical synaptic transmission	-19.37178999	6.390408287	13.50832631	8.705357143	1.331916308	ACHE|ADORA1|ADORA2A|AKT1|CHRM1|CHRM2|CHRM3|CHRM5|CHRNA7|DRD1|DRD4|SLC29A1|GABBR1|GABRA1|GABRA2|GABRA3|GABRA5|GABRA6|GLRA1|NPBWR1|GRIA2|NR3C1|GRM2|GRM4|GSK3B|NR4A1|HTR2A|HTR2B|HTR2C|HTR3A|P2RX7|PLAT|MAPK1|RPS6KA1|RPS6KA2|SLC6A2|SLC6A3|TRPV1|LRRK2	-17.29303307
GO:0098916	anterograde trans-synaptic signaling	-19.37178999	6.390408287	13.50832631	8.705357143	1.331916308	ACHE|ADORA1|ADORA2A|AKT1|CHRM1|CHRM2|CHRM3|CHRM5|CHRNA7|DRD1|DRD4|SLC29A1|GABBR1|GABRA1|GABRA2|GABRA3|GABRA5|GABRA6|GLRA1|NPBWR1|GRIA2|NR3C1|GRM2|GRM4|GSK3B|NR4A1|HTR2A|HTR2B|HTR2C|HTR3A|P2RX7|PLAT|MAPK1|RPS6KA1|RPS6KA2|SLC6A2|SLC6A3|TRPV1|LRRK2	-17.29303307
GO:1901214	regulation of neuron death	-19.34658786	7.625593261	14.16552983	7.589285714	1.251188108	ABL1|ADORA1|ADORA2A|PARP1|AKT1|AXL|CCND1|BCL2|CASP3|CHRNA7|FYN|G6PD|GABRA5|NR3C1|GRM4|JAK2|JUN|KDR|MAPT|MCL1|NTRK1|PIK3CA|PPARA|ROCK1|TERT|TYRO3|CDK5R1|NAE1|SIGMAR1|SIRT1|BACE1|TBK1|EGLN1|LRRK2	-17.27121068
GO:0042391	regulation of membrane potential	-19.33278678	6.179306963	13.37290301	8.928571429	1.347234067	ABL1|ADORA1|ADORA2A|PARP1|ADRA1A|ADRB1|ADRB2|AKT1|APP|BCL2|CALM1|CHRM1|CHRNA7|CNR1|CNR2|DRD1|DRD4|SLC29A1|MTOR|GABBR1|GABRA1|GABRA2|GABRA3|GABRA5|GABRA6|GLRA1|GPR35|GRIA2|GSK3B|HTR3A|KCNH2|KDR|MAPT|P2RX7|SCN5A|SCN10A|SRC|VCP|TRPV1|LRRK2	-17.26076324
GO:0035239	tube morphogenesis	-19.19512386	4.871778351	12.51206211	10.9375	1.474577038	ABL1|ADRA2B|AKT1|ANPEP|AR|ATP5F1B|BCL2|CASP3|MAPK14|CSF1R|CYP1B1|EDNRA|EGFR|EPHA2|EPHA1|EPHA4|EPHB2|EPHB3|ESR1|FLT1|FLT4|GLUL|NR3C1|NR4A1|JUN|KDR|MET|MMP2|MYC|MYLK|NOS3|PDE3B|PDGFRA|PDGFRB|PGR|PIK3CA|PIK3CB|PIK3CG|PPP1CA|PTGS2|PTK2|RET|SRC|SYK|TGFBR1|VDR|SIRT1|CECR2|HDAC7	-17.12642826
GO:0044770	cell cycle phase transition	-19.06571196	10.4755234	15.37034365	6.026785714	1.124361352	APP|CCND1|BCL2|CALM1|CCNA2|CCND3|CCNE1|CDK1|CDC25A|CDC25B|CDC25C|CDK2|CDK4|CDK6|CHEK1|ESRRB|MYC|ABCB1|PLK1|RPS6KB1|AURKA|WEE1|AURKB|DBF4|PIM2|BRD4|CCNB3	-17.000319
GO:0018210	peptidyl-threonine modification	-18.93949443	17.53478664	17.813545	4.464285714	0.97570799	GRK2|AKT1|BCL2|CDK1|CHEK1|CLK1|CSNK2A1|MTOR|GSK3B|PRKDC|MAPK1|MAPK8|ROCK1|TGFBR1|TNKS|CDK5R1|DYRK1B|ROCK2|TBK1|LRRK2	-16.87737918
GO:0019725	cellular homeostasis	-18.78275458	4.865508366	12.36892023	10.71428571	1.461280515	ADORA1|ALPL|APEX1|APP|ATP4B|ATP5F1B|BCL2|CA2|CA7|CHRNA7|CMA1|CCR1|CNR1|DRD4|EDNRA|SLC29A1|ERN1|F2|GRM2|HTR2A|HTR2B|HTR2C|IGF1R|IL6|LCK|MCL1|MYC|NOS2|NOS3|P2RX7|PIK3CA|PIK3CB|PIK3R1|MAPK1|MAPK3|RAF1|SLC6A2|HSP90B1|TYRO3|VDR|PLAA|NR1H4|SIRT1|NOX4|EGLN1|TRPM8|SLC22A12|LRRK2	-16.72389248
GO:0044772	mitotic cell cycle phase transition	-18.68989523	10.76829535	15.33341566	5.803571429	1.104653005	APP|CCND1|BCL2|CALM1|CCNA2|CCND3|CCNE1|CDK1|CDC25A|CDC25B|CDC25C|CDK2|CDK4|CDK6|CHEK1|ESRRB|MYC|ABCB1|PLK1|RPS6KB1|AURKA|WEE1|DBF4|PIM2|BRD4|CCNB3	-16.6342621
GO:0032868	response to insulin	-18.59126239	9.021930546	14.5420372	6.473214286	1.162489368	PARP1|AKT1|ALPL|CDK4|MAPK14|MTOR|GSK3B|HSD11B2|IGF1R|INSR|LYN|PDE3B|PIK3CA|PIK3R1|PLA2G1B|PPARA|PPARG|PRKDC|MAPK1|MAPK3|PTPN1|PTPN2|RAF1|RPS6KB1|SRC|HDAC9|HDAC5|SIRT1|SLC22A12	-16.5388344
GO:0070374	positive regulation of ERK1 and ERK2 cascade	-18.36861076	8.858637686	14.37768019	6.473214286	1.162489368	ABL1|ADRA1A|ALOX15|APP|CHRNA7|CCR1|CSF1R|EGFR|FLT4|FPR2|HTR2A|HTR2B|HTR2C|ICAM1|JUN|KDR|MIF|NTRK1|PDGFRA|PDGFRB|PLA2G2A|MAPK3|MAP2K1|PTPN11|SRC|RIPK2|NOX4|GPBAR1|FFAR4	-16.31936443
GO:0001666	response to hypoxia	-18.34049073	7.687849517	13.81081997	7.142857143	1.216759185	ADORA1|BCL2|CA9|CASP3|CCNA2|CHRNA7|CYP1A1|DPP4|EDNRA|SLC29A1|FABP1|MTOR|HSD11B2|MDM2|MMP2|MYC|NOS2|PDK1|PLAT|PPARA|PPARD|PPARG|PSEN2|PTGS2|SCN2A|SLC6A4|SRC|ADAM17|TERT|HSP90B1|SIRT1|EGLN1	-16.29440293
GO:1901654	response to ketone	-18.22510522	9.220731707	14.48161938	6.25	1.143632898	PARP1|AHR|AKT1|AR|CCND1|CA9|CDK4|CYP1B1|NR3C1|HSD3B1|HSD3B2|IGF1R|JAK2|MAOB|OXTR|PCNA|PIK3CA|PLAT|PTGDR|PTGER2|PTGER4|RPS6KB1|SRC|SRD5A2|TYMS|ROCK2|NR1H3|NCOA2	-16.18215313
GO:0002768	immune response-regulating cell surface receptor signaling pathway	-18.21977089	7.957326181	13.89535482	6.919642857	1.199034981	ABL1|BCL2|BLK|BMX|BTK|CSK|FGR|FPR1|FPR2|FYN|HCK|IGHG1|KIT|LCK|LYN|PDE4B|PDE4D|PIK3CA|PIK3CD|MAPK1|MAPK8|MAPK9|MAPK10|PTK2|PTPN6|SRC|SYK|TXK|YES1|RIPK2|NR1H4	-16.17993203
GO:0031349	positive regulation of defense response	-18.16964853	6.291764124	13.0142111	8.258928571	1.300483217	ADORA2B|ALOX5AP|APP|BTK|CD81|CNR1|CTSS|FABP4|FPR2|FYN|HCK|HSP90AA1|IL2|IL6|JAK2|LYN|MMP8|ABCC1|PDE2A|PIK3CG|PLA2G2A|PRKDC|MAPK3|PTGER4|PTGS2|RELA|SRC|SYK|TXK|PLA2G7|RIPK2|MAPKAPK2|NR1H4|NR1H3|TBK1|TLR9|LRRK2	-16.13290075
GO:0031348	negative regulation of defense response	-18.08208338	7.23309949	13.48202074	7.366071429	1.234138774	ADORA1|ADORA2A|PARP1|AHR|AKT1|ALOX5|CNR2|MAPK14|CYP19A1|FGR|FPR2|FYN|HCK|IL2|IL4|LYN|PPARA|PPARD|PPARG|PRKDC|PTGER4|PTPN2|PTPN6|PTPRS|SRC|SYK|TYRO3|NR1H2|YES1|AURKB|NR1H4|NR1H3|FFAR4	-16.05086667
GO:1903131	mononuclear cell differentiation	-18.08149753	6.955465368	13.33852748	7.589285714	1.251188108	ABL1|AXL|BCL2|BTK|CDK6|CSF1R|CTSL|FASN|FLT3|MTOR|IL2|IL4|IL6|JAK1|JAK3|JUN|KIT|LCK|LYN|NTRK1|PIK3CD|PIK3R1|PPARG|PRKDC|PTGER4|PTPN2|RORC|SYK|ADAM17|TYRO3|RIPK2|HDAC9|HDAC4|HDAC5	-16.05086667
GO:0090066	regulation of anatomical structure size	-18.06530715	5.535732143	12.54022054	9.151785714	1.362297978	ABL1|ADORA1|ADORA2A|ADORA2B|ADRA1D|ADRA1B|ADRA1A|ADRA2B|ADRA2C|ADRB1|ADRB2|ALOX15|AVPR2|BDKRB2|CHRM3|DRD1|EDNRA|FAAH|MTOR|UTS2R|GSK3B|HCK|HSP90AA1|HTR2A|HTR2B|MAPT|MMP2|NOS3|OXTR|P2RX7|PIK3CA|PPARD|PPP1CA|PTGS2|PTPRS|RET|ROCK1|SLC6A4|EZR|ROCK2|LRRK2	-16.03770275
GO:0008285	negative regulation of cell population proliferation	-17.97011097	4.374784444	11.7628242	11.38392857	1.500594397	ADORA1|ADORA2A|ADORA3|ADRA1A|ALOX5|ALOX15B|APP|AR|AVPR2|BCHE|BCL2|BTK|CASP3|CDK6|CSF1R|CSK|CYP1B1|FABP3|FLT1|GABBR1|HNF4A|IL2|IL6|JAK2|JUN|LYN|MYC|NOS3|NTRK1|PLA2G2A|PLG|PPARD|PPARG|PKN1|MAP2K1|PTGIR|PTGS2|PTPN2|PTPN6|RAF1|RBP4|RPS6KA2|SLC6A4|TGFBR1|VDR|XDH|PDE5A|PTGES|PIM2|PTGDR2|NOX4	-15.94551207
GO:0071345	cellular response to cytokine stimulus	-17.8925652	4.531421233	11.84320854	10.9375	1.474577038	AKT1|ALOX15|ATP5F1B|AXL|BTK|CALM1|CDK4|CDK9|CCR1|MAPK14|CSF1R|CTSG|CYP1B1|DAPK1|FABP4|FASN|FLT3|GPR35|GSK3B|HCK|HSP90AB1|IL2|IL4|IL6|CXCR1|IMPDH2|JAK1|JAK2|JAK3|KIT|LYN|MMP2|NOS2|PDE2A|MAPK1|MAPK3|PTPN6|PTPN11|RELA|RPS6KB1|SRC|SYK|TYK2|TRPV1|RIPK2|HDAC4|SIRT1|TBK1|LRRK2	-15.87095116
GO:0071216	cellular response to biotic stimulus	-17.77025792	8.036777211	13.75446862	6.696428571	1.180950644	ABL1|AHR|AKT1|AXL|BTK|CASP7|CDK4|MAPK14|CTSG|EPHB2|GSK3B|HCK|IL6|JAK2|LYN|NOS2|NOS3|PDE4B|PPARD|MAPK1|MAPK3|MAPK8|RELA|SRC|SYK|RIPK2|PLAA|NR1H4|NR1H3|TLR9	-15.75160836
GO:0097305	response to alcohol	-17.72131756	8.005011293	13.71974646	6.696428571	1.180950644	PARP1|AHR|AKT1|CCND1|CA3|CDK1|CDK4|CNR1|CYP1B1|DRD4|FYN|G6PD|GABBR1|GLRA1|HDAC2|HSD3B1|HSD3B2|IGF1R|IL2|MAOB|POLB|PPARA|PTGDR|PTGER2|PTGER4|RPS6KB1|ST6GAL1|SLC6A3|TGFBR1|TYMS	-15.70561238
GO:0051047	positive regulation of secretion	-17.69931778	7.027743353	13.22894622	7.366071429	1.234138774	ACHE|ADORA1|ADORA2A|ADORA2B|GRK2|BLK|CHRM3|CYP19A1|F2|FGR|GABBR1|GLUL|FFAR1|IL4|JAK2|MIF|OXTR|P2RX7|PLA2G1B|PLA2G4A|PPARD|PPARG|PPIA|PTPN11|RBP4|SLC6A4|SYK|NR1H2|EZR|TRPV1|PTGES|NR1H4|FFAR4	-15.68653715
GO:0042752	regulation of circadian rhythm	-17.66649903	12.91475155	15.69690433	4.910714286	1.020937413	ADORA1|ADORA2A|PARP1|ADRB1|CDK1|DRD4|MTOR|GSK3B|HNF4A|PPARA|PPARG|PPP1CA|PRKDC|MAPK8|MAPK9|MAPK10|RORB|RORC|TOP2A|HDAC3|ROCK2|NR1H3	-15.6566234
GO:0009755	hormone-mediated signaling pathway	-17.64239191	11.94388736	15.33315502	5.133928571	1.042656757	AR|ESR1|ESR2|ESRRA|ESRRB|GCGR|NR3C1|JAK2|NR3C2|PDE3A|PGR|PPARA|PPARD|PPARG|MAPK1|PTPN11|RXRA|RXRB|SRC|THRA|THRB|NR1H2|NR1H3	-15.63540197
GO:0002757	immune response-activating signaling pathway	-17.44733294	7.177028951	13.20649856	7.142857143	1.216759185	ABL1|BCL2|BLK|BMX|BTK|CSK|CTSS|FGR|FPR1|FPR2|FYN|HCK|IGHG1|LCK|LYN|PDE4B|PDE4D|PIK3CA|PIK3CD|MAPK1|PTK2|PTPN6|RELA|SRC|SYK|TXK|YES1|RIPK2|MAPKAPK2|NR1H4|TBK1|TLR9	-15.44320964
GO:0007584	response to nutrient	-17.39632584	10.87392138	14.81521929	5.357142857	1.063828273	ALPL|BCHE|CCND1|CNR1|CYP1A1|CYP1B1|CYP26A1|MTOR|GCGR|IGF1R|PIM1|PPARD|PPARG|PTGS2|RPS6KB1|SLC6A4|SLC16A1|TYMS|TYR|VDR|NCOA1|LIPG|NR1H4|CYP26B1	-15.39505038
GO:0050867	positive regulation of cell activation	-17.37383494	6.152712477	12.639853	8.035714286	1.284348366	ABL1|ACTB|ADORA2B|AKT1|AXL|BCL2|BTK|CD81|CSK|DPP4|EPHB2|FGR|FYN|IL2|IL4|IL6|JAK2|JAK3|LCK|LYN|MIF|MMP8|PDGFRB|PIK3CA|PLA2G4A|PRKDC|PTPN6|PTPN11|RPS6KA1|SRC|SYK|TYK2|YES1|RIPK2|TLR9|LRRK2	-15.37538877
GO:0050728	negative regulation of inflammatory response	-17.34659221	9.023470651	14.02962268	6.026785714	1.124361352	ADORA1|ADORA2A|AHR|ALOX5|CNR2|MAPK14|CYP19A1|FGR|FPR2|FYN|HCK|IL2|IL4|LYN|PPARA|PPARD|PPARG|PTGER4|PTPN2|PTPN6|SRC|SYK|TYRO3|YES1|NR1H4|NR1H3|FFAR4	-15.35095702
GO:0000278	mitotic cell cycle	-17.21976927	4.861526771	11.8239968	9.821428571	1.406047523	ABL1|APP|CCND1|BCL2|CALM1|CCNA2|CCND3|CCNE1|CDK1|CDC25A|CDC25B|CDC25C|CDK2|CDK4|CDK6|CHEK1|EDNRA|ESRRB|HTT|MDM2|MYC|NEK2|PCNA|ABCB1|PLK1|PRKDC|PTPN6|ROCK1|RPS6KB1|AURKA|VCP|WEE1|TNKS|HDAC3|NAE1|AURKB|ROCK2|TUBB3|NEK6|DBF4|PIM2|BRD4|TUBB1|CCNB3	-15.22692698
GO:0051249	regulation of lymphocyte activation	-17.13548458	5.357851474	12.09733394	8.928571429	1.347234067	ABL1|ACTB|ADORA2A|AHR|AKT1|AXL|BCL2|BTK|CASP3|CD81|CSK|CTSG|DPP4|EPHB2|FGR|FYN|IL2|IL4|IL6|JAK2|JAK3|LCK|LYN|MIF|PIK3CA|PLA2G2A|PKN1|PRKDC|PTPN2|PTPN6|PTPN11|SRC|SYK|TYK2|TYRO3|YES1|PDE5A|RIPK2|TLR9|CYP26B1	-15.14541734
GO:0048871	multicellular organismal-level homeostasis	-17.10637186	4.945287783	11.83604448	9.598214286	1.391697088	ABL1|ACTB|ADORA1|ADRB1|ADRB2|AKT1|AKR1B1|ALK|ALPL|AXL|BCL2|BTK|CASP3|CYP11B2|DRD1|ESRRB|FLT3|G6PD|HTR2A|IL6|JAK2|JAK3|KDR|KIT|LYN|NOS3|P2RX7|PDE4B|PIK3CA|PLA2G2A|POLB|PPARD|PKN1|PTGS2|PTPN2|PTPN11|RBP4|SRC|THRA|TRPV1|SIRT1|NOX4|TLR9	-15.11906205
GO:0051222	positive regulation of protein transport	-17.06836366	6.968663594	12.95233387	7.142857143	1.216759185	ACHE|ADORA2A|BLK|CD81|CDK1|CHRM1|CHRM3|MAPK14|F2|FYN|GLUL|FFAR1|GSK3B|HSP90AA1|JAK2|P2RX7|PIK3R1|PLA2G1B|PPARD|PPARG|PPIA|MAPK8|PTGS2|RBP4|SRC|SREBF2|NR1H2|EZR|HDAC3|CDK5R1|NR1H4|SAE1	-15.08379389
GO:0043086	negative regulation of catalytic activity	-17.05523086	4.702634343	11.66455996	10.04464286	1.420174659	ABL1|ADORA2A|AKT1|APP|CASP3|SERPINA6|CNR1|CNR2|CSK|CSNK2A1|CTSB|EPHA1|EPHB2|FABP4|FABP1|FKBP1A|GABBR1|GRM2|GSK3B|HMGCR|NR4A1|LYN|MAPT|MMP9|NOS3|PIK3CB|PLK1|PPARG|PPIA|PKIA|PKN1|PTGS2|PTK6|PTPN1|PTPN2|PTPN6|RAF1|ROCK1|RPS6KA1|SRC|ROCK2|HDAC9|SIRT1|EGLN1|LRRK2	-15.07338395
GO:1903532	positive regulation of secretion by cell	-17.02856502	7.241442165	13.07289187	6.919642857	1.199034981	ACHE|ADORA2A|ADORA2B|GRK2|BLK|CHRM3|CYP19A1|F2|FGR|GABBR1|GLUL|FFAR1|IL4|JAK2|MIF|OXTR|P2RX7|PLA2G1B|PLA2G4A|PPARD|PPARG|PPIA|PTPN11|RBP4|SLC6A4|SYK|NR1H2|EZR|PTGES|NR1H4|FFAR4	-15.04942401
GO:0042060	wound healing	-17.01082048	6.670043841	12.77685313	7.366071429	1.234138774	ACTB|ADORA2A|ADRA2B|ADRA2C|ALOX15|AXL|CASP3|MAPK14|CTSG|F2|F3|HNF4A|IL6|KDR|LCK|PDGFRA|PDGFRB|PIK3CA|PIK3CB|PIK3CG|PLAT|PLG|PPARA|PPARD|PPIA|PTPN6|RAF1|SRC|SYK|ADAM17|TGFBR1|TYRO3|TUBB1	-15.0343686
GO:0008610	lipid biosynthetic process	-16.81061941	4.854320951	11.67314485	9.598214286	1.391697088	AKR1B1|ALOX12|ALOX5|ALOX15|ALOX15B|BMX|CBR1|CYP1A1|CYP1A2|CYP11B1|CYP11B2|CYP17A1|CYP19A1|CYP51A1|DHCR7|FABP5|FASN|G6PD|HMGCR|HSD3B1|HSD3B2|HSD17B1|HSD17B3|HSD17B2|MIF|P2RX7|PIK3CA|PIK3CB|PIK3CD|PIK3CG|PIK3R1|PLA2G1B|PLA2G4A|PPARD|PRKAG1|PTGS1|PTGS2|SCD|SQLE|SRD5A2|DGAT1|PTGES|NPC1L1	-14.83684012
GO:0030162	regulation of proteolysis	-16.71796521	4.412961951	11.35725554	10.49107143	1.447785072	ADORA2A|AKT1|APP|SERPINA6|CDK2|CSNK2A1|CTSB|CTSL|CTSS|DAPK1|EPHA4|F2|F3|FABP1|FYN|GSK3B|HDAC2|NR4A1|HSP90AB1|JAK2|LCK|LYN|MAPT|MDM2|MMP9|MYC|PLAT|PLK1|PPARG|MAPK9|PTGS2|PTK2|RAF1|ROCK1|RPS6KA1|RPS6KA2|SRC|AURKA|SYK|NR1H2|VCP|XDH|RIPK2|ROCK2|NR1H3|SIRT1|LRRK2	-14.74684217
GO:0050708	regulation of protein secretion	-16.69962473	7.36461039	13.0009325	6.696428571	1.180950644	ACHE|ADORA2A|ALOX5|BLK|CHRM3|CNR1|CYP51A1|DRD4|EPHA5|F2|GLUL|FFAR1|HMGCR|HNF4A|IL6|JAK2|NOS2|P2RX7|PLA2G1B|PPARD|PPARG|PPIA|PTPN11|RBP4|SLC16A1|NR1H2|EZR|NR1H4|NR1H3|PIM3	-14.73114178
GO:0002253	activation of immune response	-16.68579332	6.271321233	12.44104105	7.589285714	1.251188108	ABL1|BCL2|BLK|BMX|BTK|CSK|CTSS|FGR|FPR1|FPR2|FYN|HCK|HSP90AA1|IGHG1|LCK|LYN|PDE4B|PDE4D|PIK3CA|PIK3CD|PRKDC|MAPK1|PTK2|PTPN6|RELA|SRC|SYK|TXK|YES1|RIPK2|MAPKAPK2|NR1H4|TBK1|TLR9	-14.71993451
GO:0007599	hemostasis	-16.50685423	9.376240079	13.82084023	5.580357143	1.084484045	ACTB|ADORA2A|ADRA2B|ADRA2C|AVPR2|AXL|MAPK14|CTSG|F2|F3|HNF4A|IL6|LCK|PDGFRA|PIK3CA|PIK3CB|PIK3CG|PLAT|PLG|PPIA|PTPN6|SRC|SYK|TYRO3|TUBB1	-14.54360381
GO:1904951	positive regulation of establishment of protein localization	-16.42632603	6.626643295	12.52461439	7.142857143	1.216759185	ACHE|ADORA2A|BLK|CD81|CDK1|CHRM1|CHRM3|MAPK14|F2|FYN|GLUL|FFAR1|GSK3B|HSP90AA1|JAK2|P2RX7|PIK3R1|PLA2G1B|PPARD|PPARG|PPIA|MAPK8|PTGS2|RBP4|SRC|SREBF2|NR1H2|EZR|HDAC3|CDK5R1|NR1H4|SAE1	-14.46566842
GO:0033559	unsaturated fatty acid metabolic process	-16.33518441	13.23704482	15.1796956	4.464285714	0.97570799	AKR1B1|ALOX12|ALOX5|ALOX15|ALOX15B|DAGLA|CBR1|CYP1A1|CYP1A2|CYP1B1|CYP2C19|FAAH|MIF|PLA2G4A|PTGS1|PTGS2|SCD|CES2|PLAA|PTGES	-14.37966644
GO:0060078	regulation of postsynaptic membrane potential	-16.33518441	13.23704482	15.1796956	4.464285714	0.97570799	ADORA1|ADORA2A|ADRB1|AKT1|CHRM1|CHRNA7|DRD4|SLC29A1|GABBR1|GABRA1|GABRA2|GABRA3|GABRA5|GABRA6|GLRA1|GRIA2|GSK3B|P2RX7|TRPV1|LRRK2	-14.37966644
GO:0007507	heart development	-16.26175698	4.925028597	11.51693356	9.151785714	1.362297978	ABL1|ADRA1A|GRK2|CASP3|CASP7|CDK1|EDNRA|FKBP1A|MTOR|HTR2B|IGF1R|INSR|JUN|KDR|MDM2|MMP2|NOS3|OXTR|PCNA|PDE2A|PDGFRA|PDGFRB|PPARA|PPARD|PRKDC|MAPK1|MAPK3|MAP2K1|PTK2|PTPN11|RBP4|ROCK1|RPS6KA2|SCN5A|TGFBR1|MBD2|ROCK2|HDAC9|ADAMTS5|NOX4|EGLN1	-14.30878619
GO:0002696	positive regulation of leukocyte activation	-16.25724463	6.07223167	12.16827202	7.589285714	1.251188108	ABL1|ACTB|ADORA2B|AKT1|AXL|BCL2|BTK|CD81|CSK|DPP4|EPHB2|FGR|FYN|IL2|IL4|IL6|JAK2|JAK3|LCK|LYN|MIF|MMP8|PIK3CA|PLA2G4A|PRKDC|PTPN6|PTPN11|SRC|SYK|TYK2|YES1|RIPK2|TLR9|LRRK2	-14.30680618
GO:0050900	leukocyte migration	-16.24422678	7.778806584	13.00951101	6.25	1.143632898	ADORA1|ALOX5|CCR1|CNR2|CTSG|FLT1|FYN|HCK|ICAM1|IL6|CXCR1|ITGAL|KIT|LCK|LYN|MMP2|PDE4B|PIK3CD|PIK3CG|PIK3R1|PLA2G1B|PPIA|RET|ROCK1|SELE|SRC|SYK|YES1	-14.29630599
GO:0060191	regulation of lipase activity	-16.18487411	14.25188492	15.43827968	4.241071429	0.952112848	ABL1|ADRA1A|EDNRA|EGFR|ESR1|FGFR1|FLT1|HTR2A|HTR2B|KIT|PDGFRA|PDGFRB|PLA2G1B|SELE|TXK|NR1H2|PLAA|HDAC9|NR1H3	-14.23945646
GO:0031400	negative regulation of protein modification process	-16.17061521	5.311261461	11.71188033	8.482142857	1.316335839	ABL1|ADORA2A|AKT1|BDKRB2|CALM1|CASP3|EPHA1|EPHB2|FABP4|FKBP1A|FYN|G6PD|GSK3B|HDAC2|HMGCR|IL2|JUN|LYN|MAPT|PDE4D|PIK3CB|PLK1|PPARG|PPIA|PKIA|PKN1|PRKDC|PTK6|PTPN1|PTPN2|PTPN6|RELA|ROCK1|XDH|PLAA|ROCK2|SIRT1|LRRK2	-14.22768637
GO:0071219	cellular response to molecule of bacterial origin	-16.13337792	8.101071429	13.10960145	6.026785714	1.124361352	ABL1|AHR|AKT1|AXL|CASP7|CDK4|MAPK14|CTSG|EPHB2|HCK|IL6|JAK2|LYN|NOS2|NOS3|PDE4B|PPARD|MAPK1|MAPK3|MAPK8|RELA|SRC|RIPK2|PLAA|NR1H4|NR1H3|TLR9	-14.1929237
GO:0038083	peptidyl-tyrosine autophosphorylation	-16.11809336	43.6822479	21.58473298	2.455357143	0.731172822	ABL1|ALK|BTK|EGFR|IGF1R|INSR|KDR|LCK|NTRK1|MAPK3|SRC	-14.18009973
GO:0051924	regulation of calcium ion transport	-16.10835006	7.332430444	12.743961	6.473214286	1.162489368	ABL1|ADORA2A|BCL2|CALM1|CAMK2B|CCR1|DRD1|DRD4|F2|FKBP1A|FYN|G6PD|GPR35|FFAR1|HTT|JAK3|LYN|MYLK|NOS3|P2RX7|PDE4B|PDE4D|PDGFRB|PIK3CG|PLA2G1B|PSEN2|PTGS2|PTPN6|TLR9	-14.17280317
GO:0042110	T cell activation	-16.077397	6.707617903	12.42615536	6.919642857	1.199034981	ABL1|BCL2|CCND3|CDK6|CTSL|DPP4|FKBP1A|MTOR|FYN|ICAM1|IL2|IL4|IL6|ITGAL|JAK1|KIT|LCK|P2RX7|PIK3CD|PIK3CG|PIK3R1|PRKDC|PTGER4|PTPN2|PTPN6|RORC|SYK|ADAM17|PDE5A|RIPK2|CYP26B1	-14.14428314
GO:0060193	positive regulation of lipase activity	-15.99719441	17.12913113	16.20625998	3.794642857	0.902705471	ADRA1A|EDNRA|EGFR|ESR1|FGFR1|FLT1|HTR2A|HTR2B|KIT|PDGFRA|PDGFRB|PLA2G1B|SELE|TXK|NR1H2|PLAA|NR1H3	-14.06650002
GO:0051090	regulation of DNA-binding transcription factor activity	-15.94351227	5.38325508	11.66717863	8.258928571	1.300483217	ADORA3|AKT1|ALK|APP|AR|BTK|CYP1B1|EPHA5|ESR1|ESR2|HCK|HDAC2|IL6|JAK2|KIT|NTRK1|PIM1|PLA2G1B|PPARG|PPIA|PRKCH|MAPK3|MAPK8|MAPK9|MAPK10|RELA|SYK|TRIM26|RIPK2|HDAC3|HDAC4|NR1H4|HDAC5|SIRT1|TLR9|EGLN1|LRRK2	-14.01878502
GO:0007346	regulation of mitotic cell cycle	-15.94230083	5.08271856	11.49260672	8.705357143	1.331916308	ABL1|ACTB|AKT1|APEX1|APP|CCND1|BCL2|CDK1|CDC25A|CDC25B|CDC25C|CDK2|CDK4|CDK6|CHEK1|CYP1A1|EGFR|INSR|MDM2|NEK2|PDGFRB|PLK1|PKIA|PRKDC|PTPN6|PTPN11|RPS6KB1|AURKA|ADAM17|TERT|WEE1|HDAC3|NAE1|AURKB|NEK6|PIM2|SIRT1|BRD4|PIM3	-14.01878502
GO:1903047	mitotic cell cycle process	-15.94230083	5.08271856	11.49260672	8.705357143	1.331916308	APP|CCND1|BCL2|CALM1|CCNA2|CCND3|CCNE1|CDK1|CDC25A|CDC25B|CDC25C|CDK2|CDK4|CDK6|CHEK1|ESRRB|HTT|MDM2|MYC|NEK2|PCNA|ABCB1|PLK1|PRKDC|ROCK1|RPS6KB1|AURKA|VCP|WEE1|TNKS|HDAC3|NAE1|AURKB|ROCK2|NEK6|DBF4|PIM2|BRD4|CCNB3	-14.01878502
GO:0022407	regulation of cell-cell adhesion	-15.90629574	5.214104239	11.55585814	8.482142857	1.316335839	ABL1|ACTB|ADORA2A|AKT1|ALOX12|ALOX5|CASP3|CD81|MAPK14|CSK|CTSG|DPP4|EPHB3|FYN|IL2|IL4|IL6|JAK1|JAK2|JAK3|LCK|LYN|PIK3CA|PLA2G2A|PLG|PPARA|PTK2|PTPN2|PTPN6|PTPN11|RELA|SELE|SRC|SYK|TYK2|YES1|PDE5A|RIPK2	-13.98514667
GO:0042593	glucose homeostasis	-15.84085638	8.318635748	13.08110589	5.803571429	1.104653005	AKT1|ALOX5|CMA1|CNR1|CYP11B1|SLC29A1|ERN1|FABP5|GCGR|FFAR1|HNF4A|IGF1R|IL6|INSR|PIK3CA|PIK3R1|PPARG|PTPN2|PTPN11|RAF1|RBP4|SLC16A1|HNF1A|NR1H4|SIRT1|NOX4	-13.92206122
GO:0007596	blood coagulation	-15.7987446	9.311576355	13.48229321	5.357142857	1.063828273	ACTB|ADORA2A|ADRA2B|ADRA2C|AXL|MAPK14|CTSG|F2|F3|HNF4A|IL6|LCK|PDGFRA|PIK3CA|PIK3CB|PIK3CG|PLAT|PLG|PPIA|PTPN6|SRC|SYK|TYRO3|TUBB1	-13.88229065
GO:0000165	MAPK cascade	-15.78992586	8.2793969	13.04198394	5.803571429	1.104653005	ABL1|ADRA1A|ADRA2B|AR|CDK1|MAPK14|EGFR|FGFR1|HTR2B|KDR|MYC|OXTR|P2RX7|MAPK1|MAPK3|MAPK8|MAPK9|MAPK10|MAP2K1|PTGER4|PTPN6|RAF1|RET|RIPK2|MAPKAPK2|LRRK2	-13.88042077
GO:0033500	carbohydrate homeostasis	-15.78992586	8.2793969	13.04198394	5.803571429	1.104653005	AKT1|ALOX5|CMA1|CNR1|CYP11B1|SLC29A1|ERN1|FABP5|GCGR|FFAR1|HNF4A|IGF1R|IL6|INSR|PIK3CA|PIK3R1|PPARG|PTPN2|PTPN11|RAF1|RBP4|SLC16A1|HNF1A|NR1H4|SIRT1|NOX4	-13.88042077
GO:0071222	cellular response to lipopolysaccharide	-15.78992586	8.2793969	13.04198394	5.803571429	1.104653005	ABL1|AKT1|AXL|CASP7|CDK4|MAPK14|CTSG|EPHB2|HCK|IL6|JAK2|LYN|NOS2|NOS3|PDE4B|PPARD|MAPK1|MAPK3|MAPK8|RELA|SRC|RIPK2|PLAA|NR1H4|NR1H3|TLR9	-13.88042077
GO:0002429	immune response-activating cell surface receptor signaling pathway	-15.74558291	7.822923053	12.81978257	6.026785714	1.124361352	ABL1|BCL2|BLK|BMX|BTK|CSK|FGR|FPR1|FPR2|FYN|HCK|IGHG1|LCK|LYN|PDE4B|PDE4D|PIK3CA|PIK3CD|MAPK1|PTK2|PTPN6|SRC|SYK|TXK|YES1|RIPK2|NR1H4	-13.83836962
GO:0035094	response to nicotine	-15.69677942	21.09654018	17.085971	3.348214286	0.849909252	BCL2|CASP3|CHRNA7|CNR1|GABBR1|GRM2|HDAC2|IGF1R|MMP2|ND6|NTRK1|PPARA|MAPK1|RELA|SLC6A3	-13.79184589
GO:0050817	coagulation	-15.68280749	9.205762987	13.38737691	5.357142857	1.063828273	ACTB|ADORA2A|ADRA2B|ADRA2C|AXL|MAPK14|CTSG|F2|F3|HNF4A|IL6|LCK|PDGFRA|PIK3CA|PIK3CB|PIK3CG|PLAT|PLG|PPIA|PTPN6|SRC|SYK|TYRO3|TUBB1	-13.78014183
GO:0006897	endocytosis	-15.63698731	4.97702876	11.31543253	8.705357143	1.331916308	ABL1|ACHE|ADORA1|ADORA2A|ADRB2|GRK2|ALOX15|APP|AXL|CD81|CTSL|DNM1|DPP4|FGR|FYN|HCK|HTR2B|CXCR1|INSR|ITGAL|LYN|MET|P2RX7|ENPP2|PIK3CA|PIK3CB|PIK3CG|MAPK1|MAPK3|PTK2|SRC|SYK|TYRO3|EZR|YES1|MAPKAPK2|NR1H3|CSNK1G1|LRRK2	-13.73657772
GO:0045936	negative regulation of phosphate metabolic process	-15.62733586	5.599081754	11.66625409	7.8125	1.26792051	ABL1|ADORA2A|PARP1|AKT1|BDKRB2|CALM1|CASP3|CSK|EPHA1|EPHB2|FABP4|FKBP1A|GSK3B|HMGCR|IL2|JUN|LYN|MAPT|PDE4D|PIK3CB|PLK1|PPARG|PPIA|PKIA|PKN1|PRKDC|PTK6|PTPN1|PTPN2|PTPN6|ROCK1|XDH|ROCK2|SIRT1|LRRK2	-13.7291707
GO:0010563	negative regulation of phosphorus metabolic process	-15.59568405	5.585845154	11.6466474	7.8125	1.26792051	ABL1|ADORA2A|PARP1|AKT1|BDKRB2|CALM1|CASP3|CSK|EPHA1|EPHB2|FABP4|FKBP1A|GSK3B|HMGCR|IL2|JUN|LYN|MAPT|PDE4D|PIK3CB|PLK1|PPARG|PPIA|PKIA|PKN1|PRKDC|PTK6|PTPN1|PTPN2|PTPN6|ROCK1|XDH|ROCK2|SIRT1|LRRK2	-13.70197323
GO:0010959	regulation of metal ion transport	-15.59568405	5.585845154	11.6466474	7.8125	1.26792051	ABL1|ADORA1|ADORA2A|ADRB2|AKT1|BCL2|CALM1|CAMK2B|CCR1|DRD1|DRD4|F2|FKBP1A|FYN|G6PD|GPR35|FFAR1|HTT|HTR2A|JAK3|KCNH2|LYN|MYLK|NOS3|P2RX7|PDE4B|PDE4D|PDGFRB|PIK3CG|PLA2G1B|PSEN2|PTGS2|PTPN6|SCN5A|TLR9	-13.70197323
GO:0014068	positive regulation of phosphatidylinositol 3-kinase signaling	-15.48726312	14.46619898	15.15449472	4.017857143	0.927798058	F2|FGFR1|FGR|FLT1|FLT3|IGF1R|INSR|JAK2|KDR|KIT|NTRK1|PDGFRA|PDGFRB|PPARD|PTK2|PTPN6|SRC|SIRT1	-13.59576245
GO:0030168	platelet activation	-15.36491487	12.95625902	14.61092553	4.241071429	0.952112848	ACTB|ADRA2B|ADRA2C|AXL|MAPK14|CTSG|F2|IL6|LCK|PDGFRA|PIK3CA|PIK3CB|PIK3CG|PPIA|PTPN6|SRC|SYK|TYRO3|TUBB1	-13.47561317
GO:0043393	regulation of protein binding	-15.34972295	8.396632907	12.90128306	5.580357143	1.084484045	ABL1|ACTB|ADRB2|AKT1|APP|BLK|FKBP1A|GSK3B|MMP9|PLK1|PPARA|PPP1CA|MAPK3|MAPK8|PTPRF|ROCK1|SRC|AURKA|TERT|TGFBR1|RIPK2|AURKB|HDAC4|HDAC5|LRRK2	-13.46260913
GO:0030098	lymphocyte differentiation	-15.30719509	6.845310939	12.17886133	6.473214286	1.162489368	ABL1|AXL|BCL2|BTK|CDK6|CTSL|FLT3|MTOR|IL2|IL4|IL6|JAK1|JAK3|KIT|LCK|NTRK1|PIK3CD|PIK3R1|PRKDC|PTGER4|PTPN2|RORC|SYK|ADAM17|TYRO3|RIPK2|HDAC9|HDAC4|HDAC5	-13.4222582
GO:0038093	Fc receptor signaling pathway	-15.24949298	19.85556723	16.52509691	3.348214286	0.849909252	ABL1|BTK|FGR|FYN|HCK|KIT|LCK|LYN|MAPK8|MAPK9|MAPK10|PTK2|SRC|SYK|YES1	-13.36672214
GO:0031960	response to corticosteroid	-15.20825121	9.35364673	13.23360388	5.133928571	1.042656757	PARP1|ALPL|BCHE|CCND1|BCL2|CASP3|CYP1B1|FLT3|NR3C1|HSD3B1|HSD3B2|HSD11B2|IGF1R|IL6|JAK2|MAOB|PCNA|PIK3CA|PLAT|PTGS2|RPS6KB1|SRC|TYMS	-13.32763569
GO:1900274	regulation of phospholipase C activity	-15.13971139	22.50297619	17.0992801	3.125	0.822037939	ABL1|ADRA1A|EDNRA|EGFR|ESR1|FGFR1|FLT1|HTR2A|HTR2B|KIT|PDGFRA|PDGFRB|SELE|TXK	-13.26124054
GO:0062013	positive regulation of small molecule metabolic process	-15.10508789	9.901309524	13.40084034	4.910714286	1.020937413	ADORA2B|AKT1|APP|FABP1|MTOR|HTR2A|IL4|INSR|NOS2|NOS3|P2RX7|PPARA|PPARD|PTGS2|PTPN2|SRC|SREBF2|NR1H2|VCP|NR1H4|NR1H3|SIRT1	-13.22875116
GO:0048015	phosphatidylinositol-mediated signaling	-15.09970222	15.30202381	15.2061801	3.794642857	0.902705471	AKT1|CSF1R|FGFR1|HTR2A|HTR2B|IGF1R|PDGFRA|PDGFRB|PIK3CA|PIK3CB|PIK3CD|PIK3CG|PIK3R1|PPARD|RPS6KB1|TYRO3|EZR	-13.22548919
GO:0009411	response to UV	-15.04259888	9.835737938	13.34661142	4.910714286	1.020937413	PARP1|AKT1|CCND1|BCL2|CASP3|CASP7|CDC25A|MAPK14|EGFR|ERCC5|FEN1|MMP2|MMP9|MYC|PCNA|PIK3R1|MAPK8|PTGS2|RELA|TYR|AURKB|SIRT1	-13.17260233
GO:0032869	cellular response to insulin stimulus	-15.04259888	9.835737938	13.34661142	4.910714286	1.020937413	PARP1|AKT1|CDK4|GSK3B|IGF1R|INSR|PDE3B|PIK3CA|PIK3R1|PLA2G1B|PPARG|PRKDC|MAPK1|MAPK3|PTPN1|PTPN2|RAF1|RPS6KB1|SRC|HDAC9|HDAC5|SLC22A12	-13.17260233
GO:0051896	regulation of protein kinase B signaling	-15.0184617	8.618161094	12.84801233	5.357142857	1.063828273	AXL|EGFR|EPHA2|F3|FGFR1|MTOR|GRM2|HSP90AA1|HSP90AB1|IGF1R|INSR|NTRK1|PIK3CA|PIK3CB|PIK3CD|PIK3CG|PPARA|PTK2|RET|SRC|TGFBR1|XDH|SIRT1|NOX4	-13.15055814
GO:0009314	response to radiation	-15.01137101	5.345729638	11.28557243	7.8125	1.26792051	PARP1|AKT1|APP|CCND1|BCL2|CASP3|CASP7|CDC25A|CLK2|MAPK14|DRD1|EGFR|ERCC5|FEN1|HMGCR|KIT|MDM2|MMP2|MMP9|MYC|NTRK1|PCNA|PIK3R1|POLB|PPP1CA|PRKDC|MAPK8|MAPK10|PTGS2|RELA|TYR|PDE8B|AURKB|SIRT1|BACE1	-13.1455504
GO:0050890	cognition	-14.9599977	6.368766846	11.80147327	6.696428571	1.180950644	ABL1|ADORA1|APP|BCHE|CASP3|CHRM1|CHRNA7|CNR1|DRD1|EGFR|EPHB2|FEN1|FYN|GABRA5|HTT|HMGCR|HTR2A|INSR|KIT|MAPT|NTRK1|OXTR|MAPK1|PTGS2|RPS6KB1|SCN2A|SLC6A4|SRC|THRA|PDE8B	-13.0962501
GO:0042542	response to hydrogen peroxide	-14.94666564	12.33336195	14.1963358	4.241071429	0.952112848	ABL1|APEX1|AXL|BCL2|CASP3|CDK1|CYP1B1|ERN1|FABP1|FYN|HDAC2|IL6|MMP2|ND6|PCNA|PDGFRB|RELA|SRC|SIRT1	-13.0849812
GO:1904645	response to amyloid-beta	-14.83346894	18.75248016	16.01020225	3.348214286	0.849909252	PARP1|ADRB2|APP|CHRNA7|EPHA4|EPHB2|FPR2|FYN|GSK3B|ICAM1|IGF1R|MMP2|MMP9|ABCC1|BACE1	-12.97383791
GO:0043270	positive regulation of monoatomic ion transport	-14.82761164	7.565655788	12.30968935	5.803571429	1.104653005	ABL1|ADORA1|ADRB2|AKT1|CALM1|CHRM1|CCR1|CTSS|DRD1|DRD4|EDNRA|EPHB2|F2|G6PD|FFAR1|HTT|JAK3|KCNH2|MYLK|NDUFA4|P2RX7|PDGFRB|ABCB1|PLA2G1B|SCN5A|SLC6A4	-12.97002435
GO:0002252	immune effector process	-14.81980546	5.625744048	11.3617187	7.366071429	1.234138774	ABL1|ADORA2B|APP|BTK|CD81|CTSG|F2|FGR|MTOR|FYN|HCK|ICAM1|IGHG1|IL2|IL4|IL6|ITGAL|JAK1|KIT|LYN|P2RX7|PIK3CD|PIK3CG|PLA2G1B|PTGDR|PTGER4|PTK2|PTPN6|RORC|SRC|SYK|ADAM17|YES1	-12.96425234
GO:0040008	regulation of growth	-14.78861246	4.464300115	10.68715141	9.151785714	1.362297978	ABL1|ADAM10|ADRB1|ADRB2|AKT1|ALOX15B|APP|AR|BCL2|CDK1|CDK4|MAPK14|CSNK2A1|EGFR|ESR2|F2|MTOR|G6PD|GSK3B|HNF4A|IL2|INSR|MAPT|PIK3CA|PIM1|PPARA|PPARD|PTK6|PTPRS|RBP4|RPS6KA1|RPS6KB1|SLC6A3|SLC6A4|ADAM17|TGFBR1|EZR|HDAC3|PLAA|SIRT1|TNKS2	-12.93508402
GO:2001234	negative regulation of apoptotic signaling pathway	-14.78211957	7.533185162	12.27538588	5.803571429	1.104653005	AKT1|AR|BCL2|BDKRB2|CSNK2A1|GSK3B|HTT|ICAM1|IL4|MCL1|MDM2|MIF|MMP9|NOS3|PIK3CB|PPIA|PTGS2|PTPN1|RAF1|RELA|RPS6KB1|SRC|TERT|TGFBR1|SIRT1|LRRK2	-12.93060643
GO:0002831	regulation of response to biotic stimulus	-14.7783706	5.095013477	11.05399974	8.035714286	1.284348366	PARP1|AHR|AKT1|BTK|CTSS|DAPK1|ESR1|FGR|FPR2|FYN|HCK|HSP90AA1|IL4|LYN|MIF|PPARG|PRKDC|MAPK3|PTPN1|PTPN2|PTPN6|PTPN11|PTPRS|RELA|SRC|SYK|TXK|TYRO3|NR1H2|RIPK2|AURKB|MAPKAPK2|NR1H4|NR1H3|TBK1|TLR9	-12.92886344
GO:0007611	learning or memory	-14.76261883	6.82400722	11.94022785	6.25	1.143632898	ABL1|APP|BCHE|CASP3|CHRNA7|CNR1|DRD1|EGFR|EPHB2|FEN1|FYN|GABRA5|HTT|HMGCR|HTR2A|INSR|KIT|MAPT|NTRK1|OXTR|MAPK1|PTGS2|RPS6KB1|SCN2A|SLC6A4|SRC|THRA|PDE8B	-12.91510843
GO:0010517	regulation of phospholipase activity	-14.74750585	16.36580087	15.32337395	3.571428571	0.876768309	ABL1|ADRA1A|EDNRA|EGFR|ESR1|FGFR1|FLT1|HTR2A|HTR2B|KIT|PDGFRA|PDGFRB|PLA2G1B|SELE|TXK|PLAA	-12.90198307
GO:0071241	cellular response to inorganic substance	-14.73686061	7.500992063	12.24128547	5.803571429	1.104653005	PARP1|AKT1|ALOX5AP|ALOX15|APP|CCNA2|CDK2|CYP1A1|CYP1A2|CYP11B1|CYP11B2|EGFR|FABP4|GLRA1|HSD17B1|JUN|MMP9|MAPK1|MAPK3|MAPK8|MAPK9|PTGS2|SCN5A|BACE1|TLR9|LRRK2	-12.8933164
GO:0010564	regulation of cell cycle process	-14.72924924	4.072254404	10.41844162	10.04464286	1.420174659	ACTB|AKT1|APEX1|APP|CCND1|BCL2|CALM1|CDK1|CDC25A|CDC25B|CDC25C|CDK2|CDK4|CDK6|CHEK1|MAPK14|CSNK2A1|CYP1A1|EGFR|FEN1|IGF1R|INSR|MDM2|MYC|NEK2|PDE3A|PDGFRB|PLK1|PKIA|PRKDC|PTPN6|PTPN11|RPS6KA2|AURKA|ADAM17|TERT|WEE1|TNKS|NAE1|AURKB|ROCK2|NEK6|DBF4|SIRT1|BRD4	-12.88767462
GO:0010518	positive regulation of phospholipase activity	-14.70103228	18.41152597	15.84770123	3.348214286	0.849909252	ADRA1A|EDNRA|EGFR|ESR1|FGFR1|FLT1|HTR2A|HTR2B|KIT|PDGFRA|PDGFRB|PLA2G1B|SELE|TXK|PLAA	-12.86141836
GO:0048017	inositol lipid-mediated signaling	-14.69293585	14.52723779	14.76194097	3.794642857	0.902705471	AKT1|CSF1R|FGFR1|HTR2A|HTR2B|IGF1R|PDGFRA|PDGFRB|PIK3CA|PIK3CB|PIK3CD|PIK3CG|PIK3R1|PPARD|RPS6KB1|TYRO3|EZR	-12.85527382
GO:0010634	positive regulation of epithelial cell migration	-14.64165112	8.822189529	12.76159203	5.133928571	1.042656757	ABL1|AKT1|ATP5F1B|FGFR1|FLT4|MTOR|JUN|KDR|MET|MMP9|NOS3|ENPP2|PIK3CB|PIK3CD|PIK3CG|PTGS2|PTK2|SRC|ADAM17|ROCK2|HDAC9|SIRT1|HDAC7	-12.80593225
GO:0032787	monocarboxylic acid metabolic process	-14.58085855	4.878574916	10.8534438	8.258928571	1.300483217	ADH1B|ADH1C|AKR1B1|ALOX12|ALOX5|ALOX5AP|ALOX15|ALOX15B|DAGLA|CBR1|MAPK14|CYP1A1|CYP1A2|CYP1B1|CYP2C19|CYP26A1|FAAH|FABP2|FASN|HTR2A|LDHB|MIF|PLA2G1B|PLA2G4A|PPARA|PPARD|PRKAG1|PTGS1|PTGS2|SCD|SLC16A1|UGT2B7|CES2|PLAA|PTGES|NR1H4|CYP26B1	-12.74707417
GO:0045787	positive regulation of cell cycle	-14.57595478	5.928546135	11.42111266	6.919642857	1.199034981	ABL1|AKT1|APEX1|APP|CCND1|CCND3|CDK1|CDC25A|CDC25B|CDC25C|CDK4|CHEK1|CYP1A1|EGFR|FEN1|IGF1R|INSR|MDM2|PDGFRB|PTK6|PTPN11|RPS6KB1|SLC6A4|SRC|AURKA|ADAM17|TERT|AURKB|ROCK2|DBF4|BRD4	-12.74409633
GO:0044839	cell cycle G2/M phase transition	-14.57149399	18.08274872	15.68942598	3.348214286	0.849909252	APP|CALM1|CCNA2|CDK1|CDC25A|CDC25B|CDC25C|CDK2|CHEK1|ESRRB|ABCB1|PLK1|AURKA|WEE1|AURKB	-12.74155296
GO:1903037	regulation of leukocyte cell-cell adhesion	-14.54567891	5.699962307	11.29029213	7.142857143	1.216759185	ABL1|ACTB|ADORA2A|AKT1|ALOX5|CASP3|CD81|CSK|CTSG|DPP4|FYN|IL2|IL4|IL6|JAK2|JAK3|LCK|LYN|PIK3CA|PLA2G2A|PPARA|PTPN2|PTPN6|PTPN11|RELA|SELE|SRC|SYK|TYK2|YES1|PDE5A|RIPK2	-12.71764686
GO:0007548	sex differentiation	-14.5239085	6.679328622	11.77021845	6.25	1.143632898	AR|AXL|CCND1|BCL2|CASP3|CYP1B1|CYP17A1|CYP19A1|ESR1|HNF4A|HSD17B3|INSR|KDR|KIT|MMP2|NOS3|NTRK1|PDGFRA|PDGFRB|PGR|PTPN11|RBP4|SRC|SRD5A2|TGFBR1|TYRO3|SIRT1|TLR9	-12.69777709
GO:0051384	response to glucocorticoid	-14.51982373	9.983714789	13.15754643	4.6875	0.998634496	ALPL|BCHE|CCND1|BCL2|CASP3|CYP1B1|FLT3|NR3C1|HSD3B1|HSD3B2|HSD11B2|IGF1R|IL6|JAK2|MAOB|PCNA|PIK3CA|PLAT|PTGS2|RPS6KB1|TYMS	-12.69558468
GO:0071868	cellular response to monoamine stimulus	-14.49864828	14.16854056	14.5517541	3.794642857	0.902705471	ABL1|APP|CHRM1|CHRM2|CHRM3|CHRM5|DRD1|DRD4|GSK3B|HDAC2|HTR2A|HTR2B|HTR2C|HTR3A|PDE4B|PTGER1|LRRK2	-12.67816937
GO:0071870	cellular response to catecholamine stimulus	-14.49864828	14.16854056	14.5517541	3.794642857	0.902705471	ABL1|APP|CHRM1|CHRM2|CHRM3|CHRM5|DRD1|DRD4|GSK3B|HDAC2|HTR2A|HTR2B|HTR2C|HTR3A|PDE4B|PTGER1|LRRK2	-12.67816937
GO:0031329	regulation of cellular catabolic process	-14.44968143	4.170810242	10.37727405	9.598214286	1.391697088	ABL1|ADRA1A|ADRB2|AKT1|APEX1|APP|BCL2|CASP3|CNR1|MAPK14|DAPK1|ERN1|FABP1|MTOR|GSK3B|HTT|HTR2A|IL4|IL6|INSR|KDR|MAPT|MCL1|MET|P2RX7|PIK3CA|PIK3CB|PIK3CG|PPARA|MAPK3|MAPK8|PTPN1|ROCK1|SREBF2|RIPK2|CDK5R1|MAPKAPK2|ROCK2|PIM2|SIRT1|TBK1|TLR9|LRRK2	-12.63146458
GO:0001568	blood vessel development	-14.44821561	4.831393341	10.77454474	8.258928571	1.300483217	ADRA2B|AHR|AKT1|ANPEP|ATP5F1B|MAPK14|CYP1B1|EDNRA|EPHA2|EPHA1|EPHB2|EPHB3|FLT1|FLT4|GLUL|NR4A1|JUN|KDR|MDM2|MMP2|MYLK|NOS3|PDE2A|PDE3B|PDGFRA|PDGFRB|PIK3CA|PIK3CB|PIK3CG|MAPK1|MAP2K1|PTGS2|PTK2|SYK|TGFBR1|SIRT1|HDAC7	-12.63146458
GO:0003012	muscle system process	-14.3681445	6.586236934	11.6595986	6.25	1.143632898	ADORA1|ADORA2B|ADRA1A|ADRB2|GRK2|BDKRB2|CHRM3|LTB4R|DRD1|EDNRA|MTOR|GLRA1|HDAC2|HSP90AA1|HTR2A|HTR2B|KCNH2|MYLK|NOS3|OXTR|PIK3CA|ROCK1|RPS6KB1|SCN5A|TRPV1|PDE5A|ROCK2|HDAC4	-12.55324547
GO:1902075	cellular response to salt	-14.35331228	8.060767591	12.31546333	5.357142857	1.063828273	ACHE|GRK2|ALOX5AP|ALOX15|CCNA2|CHRM1|CHRM2|CHRM3|CHRM5|CHRNA7|CYP11B1|CYP11B2|FABP4|FYN|JUN|P2RX7|PIK3CA|PTGS2|SCN5A|HSP90B1|TRPV1|CDK5R1|ROCK2|TLR9	-12.54025739
GO:0001525	angiogenesis	-14.31461935	6.027582908	11.36338321	6.696428571	1.180950644	ADRA2B|AKT1|ANPEP|ATP5F1B|MAPK14|CYP1B1|EDNRA|EPHA2|EPHA1|EPHB2|EPHB3|FLT1|FLT4|GLUL|NR4A1|JUN|KDR|MMP2|NOS3|PDE3B|PDGFRA|PDGFRB|PIK3CA|PIK3CB|PIK3CG|PTGS2|PTK2|SYK|TGFBR1|SIRT1	-12.50340081
GO:0071248	cellular response to metal ion	-14.30427833	8.020862801	12.27648985	5.357142857	1.063828273	PARP1|AKT1|ALOX5AP|ALOX15|APP|CYP1A1|CYP1A2|CYP11B1|CYP11B2|EGFR|FABP4|GLRA1|HSD17B1|JUN|MMP9|MAPK1|MAPK3|MAPK8|MAPK9|PTGS2|SCN5A|BACE1|TLR9|LRRK2	-12.4948884
GO:0031281	positive regulation of cyclase activity	-14.26928584	23.09515977	16.71147542	2.901785714	0.793047652	ADORA2B|ADORA3|ADRB1|ADRB2|AVPR2|MAPK14|DRD1|EDNRA|NOS2|NOS3|MAPK3|MAPK8|RAF1	-12.46171685
GO:0009416	response to light stimulus	-14.2368905	6.234901046	11.43384765	6.473214286	1.162489368	PARP1|AKT1|APP|CCND1|BCL2|CASP3|CASP7|CDC25A|MAPK14|DRD1|EGFR|ERCC5|FEN1|HMGCR|KIT|MMP2|MMP9|MYC|PCNA|PIK3R1|PPP1CA|MAPK8|MAPK10|PTGS2|RELA|TYR|PDE8B|AURKB|SIRT1	-12.43113485
GO:0070663	regulation of leukocyte proliferation	-14.21870464	6.801272655	11.69704857	6.026785714	1.124361352	AHR|BCL2|BTK|CASP3|CD81|CSF1R|EPHB2|IL2|IL4|IL6|JAK2|JAK3|KIT|LYN|MIF|PLA2G2A|PKN1|MAPK1|MAPK3|PTK2|PTPN6|ST6GAL1|SYK|TYK2|PDE5A|RIPK2|TLR9	-12.41729821
GO:0071867	response to monoamine	-14.21765883	13.66252126	14.25005763	3.794642857	0.902705471	ABL1|APP|CHRM1|CHRM2|CHRM3|CHRM5|DRD1|DRD4|GSK3B|HDAC2|HTR2A|HTR2B|HTR2C|HTR3A|PDE4B|PTGER1|LRRK2	-12.41729821
GO:0071869	response to catecholamine	-14.21765883	13.66252126	14.25005763	3.794642857	0.902705471	ABL1|APP|CHRM1|CHRM2|CHRM3|CHRM5|DRD1|DRD4|GSK3B|HDAC2|HTR2A|HTR2B|HTR2C|HTR3A|PDE4B|PTGER1|LRRK2	-12.41729821
GO:0042326	negative regulation of phosphorylation	-14.20915289	5.749386774	11.17816183	6.919642857	1.199034981	ABL1|ADORA2A|AKT1|BDKRB2|CALM1|CASP3|CSK|EPHA1|EPHB2|FABP4|HMGCR|IL2|JUN|LYN|MAPT|PDE4D|PIK3CB|PLK1|PPARG|PPIA|PKIA|PKN1|PRKDC|PTK6|PTPN1|PTPN2|PTPN6|ROCK1|XDH|SIRT1|LRRK2	-12.41057582
GO:0043523	regulation of neuron apoptotic process	-14.19158841	7.500992063	12.00176844	5.580357143	1.084484045	ABL1|ADORA2A|PARP1|AXL|CCND1|BCL2|CASP3|G6PD|GABRA5|NR3C1|GRM4|JAK2|JUN|KDR|MCL1|NTRK1|PIK3CA|ROCK1|TERT|TYRO3|CDK5R1|NAE1|SIGMAR1|SIRT1|BACE1	-12.3947876
GO:0014066	regulation of phosphatidylinositol 3-kinase signaling	-14.17724833	11.2514881	13.44659209	4.241071429	0.952112848	EGFR|F2|FGFR1|FGR|FLT1|FLT3|IGF1R|INSR|JAK2|KDR|KIT|NTRK1|PDGFRA|PDGFRB|PPARD|PTK2|PTPN6|SRC|SIRT1	-12.38221654
GO:0044403	biological process involved in symbiotic interaction	-14.13879397	6.750892857	11.63904282	6.026785714	1.124361352	GRK2|AKT1|ANPEP|AXL|CD81|CDK1|CDK9|CSF1R|CTSB|CTSG|CTSL|DPP4|EGFR|EPHA2|F2|FASN|HSP90AB1|HTR2A|ICAM1|INSR|JAK2|JUN|PLG|PPIA|SRC|TYRO3|ROCK2	-12.34552403
GO:0031279	regulation of cyclase activity	-14.08003283	16.87723214	15.09504746	3.348214286	0.849909252	ADORA2B|ADORA3|ADRB1|ADRB2|AVPR2|MAPK14|DRD1|EDNRA|GABBR1|GRM2|NOS2|NOS3|MAPK3|MAPK8|RAF1	-12.28851762
GO:0035924	cellular response to vascular endothelial growth factor stimulus	-14.07434734	19.28826531	15.70997505	3.125	0.822037939	AKT1|MAPK14|ERN1|FLT1|FLT3|FLT4|NR4A1|KDR|PDGFRA|PDGFRB|PIK3CA|PIK3CD|RELA|MAPKAPK2	-12.28457979
GO:0010632	regulation of epithelial cell migration	-14.06436928	6.407627119	11.44455844	6.25	1.143632898	ABL1|AKT1|ATP5F1B|EPHA2|FGFR1|FLT4|MTOR|GLUL|IL4|JUN|KDR|MET|MMP9|NOS3|ENPP2|PIK3CB|PIK3CD|PIK3CG|PPARG|PTGS2|PTK2|SRC|ADAM17|ROCK2|HDAC9|HDAC5|SIRT1|HDAC7	-12.27708166
GO:0019932	second-messenger-mediated signaling	-14.06337483	7.827122153	12.08556693	5.357142857	1.063828273	ADORA2B|AHR|BTK|CALM1|CHRM3|EPHA5|FPR1|FPR2|MTOR|HTR2B|HTR2C|KDR|NOS2|NOS3|P2RX7|PDE2A|PDE3A|PDE4D|PDE7A|SELE|SYK|PTGDR2|TRPM8|LRRK2	-12.27708166
GO:0120161	regulation of cold-induced thermogenesis	-14.02929914	9.45125	12.72327983	4.6875	0.998634496	ACHE|ADRB1|ADRB2|ALPL|FABP4|FABP5|IGF1R|IL4|JAK2|LNPEP|OXTR|SCD|SYK|ADAM17|THRA|NR1H2|HDAC3|NR1H3|ADAMTS5|TRPM8|FFAR4	-12.24473278
GO:0008016	regulation of heart contraction	-13.96894999	7.752221463	12.0109805	5.357142857	1.063828273	ADORA1|ADORA3|ADRA1B|ADRA1A|ADRB1|GRK2|CALM1|CHRM2|EDNRA|HSP90AA1|IL2|JAK2|KCNH2|MDM2|NOS3|PDE4B|PDE4D|PIK3CG|SCN5A|SCN10A|THRA|THRB|TRPV1|PDE5A	-12.18610362
GO:0001944	vasculature development	-13.95866399	4.660131263	10.48370536	8.258928571	1.300483217	ADRA2B|AHR|AKT1|ANPEP|ATP5F1B|MAPK14|CYP1B1|EDNRA|EPHA2|EPHA1|EPHB2|EPHB3|FLT1|FLT4|GLUL|NR4A1|JUN|KDR|MDM2|MMP2|MYLK|NOS3|PDE2A|PDE3B|PDGFRA|PDGFRB|PIK3CA|PIK3CB|PIK3CG|MAPK1|MAP2K1|PTGS2|PTK2|SYK|TGFBR1|SIRT1|HDAC7	-12.17753081
GO:0010863	positive regulation of phospholipase C activity	-13.93417013	21.94040179	16.25006992	2.901785714	0.793047652	ADRA1A|EDNRA|EGFR|ESR1|FGFR1|FLT1|HTR2A|HTR2B|KIT|PDGFRA|PDGFRB|SELE|TXK	-12.15474341
GO:0045785	positive regulation of cell adhesion	-13.87786173	4.902100622	10.58920573	7.8125	1.26792051	ABL1|ACTB|AKT1|ALOX5|ALOX15|CD81|CDK6|CSK|CTSG|DPP4|EPHA1|EPHA4|FYN|GSK3B|IL2|IL4|IL6|JAK1|JAK2|JAK3|KDR|LCK|LYN|PIK3CA|PTPN6|PTPN11|RELA|RET|ROCK1|SELE|SRC|SYK|TYK2|YES1|RIPK2	-12.1001348
GO:0006937	regulation of muscle contraction	-13.83317083	8.634862957	12.31279849	4.910714286	1.020937413	ADORA1|ADORA2B|ADRA1B|ADRA1A|ADRA2B|ADRA2C|ADRB2|GRK2|CALM1|CHRM2|CHRM3|NR4A1|HSP90AA1|KIT|OXTR|PDE4B|PDE4D|PIK3CG|PTGS2|SCN5A|SCN10A|PDE5A	-12.05713707
GO:0044283	small molecule biosynthetic process	-13.82793615	5.033560464	10.64198835	7.589285714	1.251188108	AKR1B1|ALOX12|ALOX5|ALOX5AP|ALOX15|ALOX15B|CBR1|CYP1A1|CYP1A2|CYP11B1|CYP11B2|CYP19A1|CYP51A1|DHCR7|FASN|G6PD|GLUL|HMGCR|HSD17B1|HSD17B3|MIF|PLA2G1B|PLA2G4A|PPARA|PRKAG1|PTGS1|PTGS2|RBP4|SCD|SRD5A2|SYK|PTGES|NPC1L1|COQ8B	-12.05358897
GO:0051054	positive regulation of DNA metabolic process	-13.8066679	6.25910596	11.26282791	6.25	1.143632898	ACTB|PARP1|AKT1|CDK1|CDK2|CYP1B1|EGFR|HSP90AA1|HSP90AB1|IGF1R|IL2|IL4|IL6|MYC|NEK2|PCNA|PDGFRB|PRKDC|MAPK1|MAPK3|SRC|TNKS|AURKB|DBF4|SIRT1|NOX4|TNKS2|HDAC10	-12.03400077
GO:0000086	G2/M transition of mitotic cell cycle	-13.80401557	18.53186275	15.36499685	3.125	0.822037939	APP|CALM1|CCNA2|CDK1|CDC25A|CDC25B|CDC25C|CDK2|CHEK1|ESRRB|ABCB1|PLK1|AURKA|WEE1	-12.03302202
GO:0042698	ovulation cycle	-13.80059602	14.40190476	14.24915663	3.571428571	0.876768309	AXL|CA12|CASP3|CYP1B1|ESR1|IGF1R|MMP2|NOS3|OXTR|PCNA|PDGFRA|PGR|SRC|TYRO3|NCOR2|SIRT1	-12.03126964
GO:0071383	cellular response to steroid hormone stimulus	-13.79549685	9.205762987	12.51816565	4.6875	0.998634496	AR|CYP1B1|ESR1|ESR2|ESRRA|ESRRB|FLT3|NR3C1|IGF1R|JAK2|NR3C2|PDE3A|PGR|PLAT|PPARA|PPARD|MAPK1|RPS6KB1|RXRA|RXRB|SRC	-12.02783125
GO:0051251	positive regulation of lymphocyte activation	-13.77874452	5.987030363	11.11806802	6.473214286	1.162489368	ABL1|ACTB|AKT1|AXL|BCL2|BTK|CD81|CSK|DPP4|EPHB2|FYN|IL2|IL4|IL6|JAK2|JAK3|LCK|LYN|MIF|PIK3CA|PRKDC|PTPN6|PTPN11|SRC|SYK|TYK2|YES1|RIPK2|TLR9	-12.01273337
GO:0030099	myeloid cell differentiation	-13.67391347	6.463620821	11.30295932	6.026785714	1.124361352	PARP1|APP|CASP3|CD81|MAPK14|CSF1R|EPHA2|FASN|G6PD|GLO1|NR3C1|IL4|JAK2|JUN|KIT|LYN|MMP9|PIK3CD|PIK3R1|PPARG|PTPN2|PTPN6|PTPN11|SRC|THRA|SIRT1|TUBB1	-11.9095505
GO:0009214	cyclic nucleotide catabolic process	-13.66739624	46.73695055	20.22483949	2.008928571	0.662882408	PDE2A|PDE4A|PDE4B|PDE4C|PDE4D|PDE7A|PDE8B|PDE5A|PDE10A	-11.90467522
GO:0009612	response to mechanical stimulus	-13.64677341	7.500992063	11.7575211	5.357142857	1.063828273	CHEK1|MAPK14|FYN|HTT|HTR2A|IGF1R|JUN|KIT|MMP2|NTRK1|P2RX7|PDE2A|PIK3CA|MAPK3|MAPK8|PTGER4|PTGS2|PTK2|RAF1|RELA|RPS6KB1|SRC|MBD2|BACE1	-11.88568815
GO:0090087	regulation of peptide transport	-13.56712439	7.881753082	11.88239813	5.133928571	1.042656757	ADORA1|ALOX5|BLK|CA2|CHRM3|CNR1|EPHA5|F2|GABBR1|GLUL|FFAR1|HNF4A|HTR2C|IL6|JAK2|NOS2|PPARD|PTPN11|RBP4|SLC16A1|NR1H4|FFAR4|PIM3	-11.80766876
GO:0097190	apoptotic signaling pathway	-13.52092522	6.097580645	11.06203514	6.25	1.143632898	ABL1|ADORA1|ADORA2A|BCL2|BCL2A1|BDKRB2|BTK|CASP3|CYP1B1|DAPK1|EPHA2|ERN1|GSK3B|IL2|IL4|JAK2|MCL1|P2RX7|PDE3A|PDK1|PIK3R1|POLB|PPARD|PRKDC|MAPK9|RAF1|SCN2A|SIRT1	-11.76309312
GO:1900180	regulation of protein localization to nucleus	-13.50087941	9.575734549	12.51550723	4.464285714	0.97570799	PARP1|AKT1|CDK1|MAPK14|F2|MTOR|FYN|GLUL|GSK3B|HSP90AA1|JAK1|JAK2|PIK3R1|PLK1|PKIA|PTGS2|SRC|TERT|TYK2|HDAC3	-11.74466479
GO:0045088	regulation of innate immune response	-13.48461357	5.407691953	10.70079618	6.919642857	1.199034981	PARP1|AKT1|BTK|CTSS|ESR1|FGR|FPR2|FYN|HCK|HSP90AA1|LYN|PPARG|PRKDC|PTPN1|PTPN2|PTPN6|PTPN11|PTPRS|RELA|SRC|SYK|TXK|TYRO3|NR1H2|RIPK2|AURKB|MAPKAPK2|NR1H4|NR1H3|TBK1|TLR9	-11.73001044
GO:0031294	lymphocyte costimulation	-13.46885163	20.40967608	15.61760062	2.901785714	0.793047652	AKT1|CD81|CSK|DPP4|FYN|IL4|LCK|LYN|PIK3CA|PTPN6|PTPN11|SRC|YES1	-11.71585402
GO:0007200	phospholipase C-activating G protein-coupled receptor signaling pathway	-13.46294632	11.2514881	13.08664871	4.017857143	0.927798058	ADRA1D|ADRA1B|ADRA1A|CCKBR|CHRM1|CHRM2|CHRM3|LTB4R|DRD1|ESR1|FPR1|FPR2|GPR35|FFAR1|HTR2A|HTR2B|HTR2C|FFAR4	-11.71154833
GO:0043401	steroid hormone mediated signaling pathway	-13.42228198	13.67269439	13.82939883	3.571428571	0.876768309	AR|ESR1|ESR2|ESRRA|ESRRB|NR3C1|JAK2|NR3C2|PDE3A|PGR|PPARA|PPARD|MAPK1|RXRA|RXRB|SRC	-11.67247774
GO:0055082	intracellular chemical homeostasis	-13.41882415	4.47639849	10.16349948	8.258928571	1.300483217	ADORA1|APP|ATP4B|ATP5F1B|BCL2|CA2|CA7|CHRNA7|CMA1|CCR1|CNR1|DRD4|EDNRA|SLC29A1|ERN1|F2|GRM2|HTR2A|HTR2B|HTR2C|IGF1R|LCK|MYC|PIK3CA|PIK3CB|PIK3R1|MAPK1|MAPK3|RAF1|HSP90B1|VDR|NR1H4|SIRT1|NOX4|EGLN1|TRPM8|LRRK2	-11.67060782
GO:0014074	response to purine-containing compound	-13.38131109	9.441808192	12.40753463	4.464285714	0.97570799	ADORA1|ADORA2A|AHR|APEX1|APP|CHEK1|CYP1B1|HDAC2|P2RX7|PDE2A|PDE3A|PIK3CG|PLAT|PTGS2|SLC6A3|SLC6A4|HSP90B1|TYR|EZR|TRPV1	-11.63467689
GO:0050777	negative regulation of immune response	-13.37791817	7.724902274	11.7296436	5.133928571	1.042656757	PARP1|AHR|AKT1|ALOX15|MAPK14|FGR|FYN|HCK|IL2|IL4|JAK3|LYN|PPARG|PRKDC|PTPN2|PTPN6|SRC|SYK|TYRO3|NR1H2|YES1|AURKB|NR1H3	-11.63286035
GO:0030879	mammary gland development	-13.3528322	10.1799178	12.66145044	4.241071429	0.952112848	AKT1|AR|CCND1|CSF1R|CYP19A1|EPHA2|SLC29A1|ESR1|FASN|NR3C1|JAK2|OXTR|PGR|MAPK1|SLC6A3|SRC|VDR|XDH|NCOR2	-11.61091011
GO:0045471	response to ethanol	-13.3528322	10.1799178	12.66145044	4.241071429	0.952112848	CCND1|CA3|CDK1|CNR1|DRD4|FYN|G6PD|GABBR1|GLRA1|HDAC2|IGF1R|IL2|MAOB|POLB|PPARA|RPS6KB1|ST6GAL1|SLC6A3|TYMS	-11.61091011
GO:1903351	cellular response to dopamine	-13.30814778	15.11393923	14.18143152	3.348214286	0.849909252	ABL1|CHRM1|CHRM2|CHRM3|CHRM5|DRD1|DRD4|GSK3B|HDAC2|HTR2A|HTR2B|HTR2C|HTR3A|PTGER1|LRRK2	-11.56778509
GO:0045931	positive regulation of mitotic cell cycle	-13.22445363	10.02085658	12.54083858	4.241071429	0.952112848	ABL1|AKT1|APEX1|APP|CCND1|CDK1|CDC25A|CDC25B|CDC25C|CDK4|CYP1A1|EGFR|MDM2|PTPN11|RPS6KB1|AURKA|ADAM17|TERT|BRD4	-11.48564477
GO:1903350	response to dopamine	-13.20577876	14.89167542	14.062117	3.348214286	0.849909252	ABL1|CHRM1|CHRM2|CHRM3|CHRM5|DRD1|DRD4|GSK3B|HDAC2|HTR2A|HTR2B|HTR2C|HTR3A|PTGER1|LRRK2	-11.46851819
GO:0003044	regulation of systemic arterial blood pressure mediated by a chemical signal	-13.18036741	19.50257937	15.23051927	2.901785714	0.793047652	ADRA1B|ADRA1A|ADRB1|ADRB2|AVPR2|CMA1|CTSG|CYP11B2|HSD11B2|NOS3|OXTR|PDE4D|RPS6KA2	-11.44464963
GO:0002685	regulation of leukocyte migration	-13.16496107	7.137507867	11.38135073	5.357142857	1.063828273	ABL1|ADAM10|ADORA1|AKT1|APP|CD81|CCR1|CSF1R|CYP19A1|DPP4|FPR2|ICAM1|IL4|IL6|LYN|MIF|PIK3R1|MAPK1|MAPK3|PTGER4|PTK2|SELE|ADAM17|PLA2G7	-11.43078061
GO:0048608	reproductive structure development	-13.16101822	6.157909025	10.93473041	6.026785714	1.124361352	ALOX15B|AR|AXL|CCND1|BCL2|CASP3|CYP1B1|CYP19A1|ESR1|HSD17B3|INSR|KDR|KIT|MMP2|NOS3|NTRK1|PDGFRA|PDGFRB|PGR|PTPN11|RBP4|SRC|SRD5A2|TGFBR1|TYRO3|SIRT1|TLR9	-11.42836967
GO:0009896	positive regulation of catabolic process	-13.15907996	4.38986003	10.00956017	8.258928571	1.300483217	ADORA1|ADRB2|AKT1|APP|CD81|CSNK2A1|DAPK1|FABP1|MTOR|GSK3B|HTT|HSP90AA1|HTR2A|IL4|IL6|INSR|KDR|MDM2|P2RX7|PIK3CB|PLK1|PPARA|MAPK3|MAPK9|PTK2|PTPN1|ROCK1|AURKA|VCP|EZR|RIPK2|ROCK2|PIM2|SIRT1|TBK1|TLR9|LRRK2	-11.42795793
GO:0006631	fatty acid metabolic process	-13.14243254	5.888629283	10.79715942	6.25	1.143632898	AKR1B1|ALOX12|ALOX5|ALOX5AP|ALOX15|ALOX15B|DAGLA|CBR1|MAPK14|CYP1A1|CYP1A2|CYP1B1|CYP2C19|FAAH|FABP2|FASN|MIF|PLA2G1B|PLA2G4A|PPARA|PPARD|PRKAG1|PTGS1|PTGS2|SCD|CES2|PLAA|PTGES	-11.41283168
GO:0070665	positive regulation of leukocyte proliferation	-13.13506582	8.540286145	11.94510173	4.6875	0.998634496	BCL2|BTK|CD81|CSF1R|EPHB2|IL2|IL4|IL6|JAK2|JAK3|KIT|LYN|MIF|MAPK1|MAPK3|PTK2|ST6GAL1|SYK|TYK2|RIPK2|TLR9	-11.40698082
GO:1902893	regulation of miRNA transcription	-13.1051873	14.67585404	13.94529873	3.348214286	0.849909252	AR|EGFR|ESR1|NR3C1|JUN|MYC|PPARA|PPARD|PPARG|RELA|SREBF2|TERT|NR1H2|NCOR1|NCOR2	-11.37861289
GO:0071496	cellular response to external stimulus	-13.07532551	5.852167183	10.7503208	6.25	1.143632898	ADORA2B|AXL|BCL2|CHEK1|COMT|MTOR|GCGR|GLUL|IGF1R|LYN|P2RX7|PDE2A|PIM1|PPARA|PPARD|PRKAG1|MAPK1|MAPK3|MAPK8|PTGER4|PTGS2|SREBF2|VDR|NCOA1|NUAK1|NR1H4|SIRT1|LRRK2	-11.35025646
GO:0043279	response to alkaloid	-13.04729245	11.71073251	13.02236376	3.794642857	0.902705471	ADORA2A|BCHE|CASP3|CASP7|CCNA2|CHEK1|CNR1|DRD1|DRD4|GRM2|HDAC2|HSP90AA1|HTR2A|ND6|OXTR|SLC6A3|TRPV1	-11.32372356
GO:0006694	steroid biosynthetic process	-13.03936576	10.65930451	12.66984134	4.017857143	0.927798058	AKR1B1|CYP1A1|CYP11B1|CYP11B2|CYP17A1|CYP19A1|CYP51A1|DHCR7|G6PD|HMGCR|HSD3B1|HSD3B2|HSD17B1|HSD17B3|HSD17B2|SQLE|SRD5A2|NPC1L1	-11.31729186
GO:0061458	reproductive system development	-13.01989161	6.075803571	10.83385419	6.026785714	1.124361352	ALOX15B|AR|AXL|CCND1|BCL2|CASP3|CYP1B1|CYP19A1|ESR1|HSD17B3|INSR|KDR|KIT|MMP2|NOS3|NTRK1|PDGFRA|PDGFRB|PGR|PTPN11|RBP4|SRC|SRD5A2|TGFBR1|TYRO3|SIRT1|TLR9	-11.30058272
GO:0048514	blood vessel morphogenesis	-13.01968199	5.023920266	10.30495097	7.142857143	1.216759185	ADRA2B|AKT1|ANPEP|ATP5F1B|MAPK14|CYP1B1|EDNRA|EPHA2|EPHA1|EPHB2|EPHB3|FLT1|FLT4|GLUL|NR4A1|JUN|KDR|MMP2|MYLK|NOS3|PDE3B|PDGFRA|PDGFRB|PIK3CA|PIK3CB|PIK3CG|PTGS2|PTK2|SYK|TGFBR1|SIRT1|HDAC7	-11.30058272
GO:0010506	regulation of autophagy	-12.98894769	5.577660765	10.57754475	6.473214286	1.162489368	ABL1|ADRA1A|ADRB2|AKT1|BCL2|CASP3|DAPK1|ERN1|MTOR|GSK3B|HTT|IL4|KDR|MAPT|MCL1|MET|PIK3CA|PIK3CB|MAPK3|MAPK8|ROCK1|SREBF2|RIPK2|CDK5R1|PIM2|SIRT1|TBK1|TLR9|LRRK2	-11.27132812
GO:0071466	cellular response to xenobiotic stimulus	-12.92831183	7.816823308	11.55793255	4.910714286	1.020937413	AHR|BCHE|CBR1|CYP1A1|CYP1A2|CYP1B1|CYP2C19|CYP26A1|SLC29A1|HNF4A|KCNH2|ABCC1|MYC|NOS2|PCNA|PDE4A|PDE4B|ABCB1|RORC|UGT2B7|CES2|CYP26B1	-11.21216695
GO:0048638	regulation of developmental growth	-12.90977091	5.762957317	10.63492198	6.25	1.143632898	ABL1|ADRB1|ADRB2|AKT1|APP|AR|BCL2|CDK1|CDK4|MAPK14|G6PD|GSK3B|INSR|MAPT|PIK3CA|PIM1|PPARA|PPARD|PTPRS|RBP4|RPS6KB1|SLC6A3|SLC6A4|TGFBR1|EZR|HDAC3|PLAA|TNKS2	-11.19509573
GO:0090218	positive regulation of lipid kinase activity	-12.89358738	21.89478764	15.59399839	2.678571429	0.762810824	CD81|F2|FGR|FLT1|FLT3|KIT|LYN|MAPT|PDGFRA|PDGFRB|PTK2|SRC	-11.18037693
GO:1901990	regulation of mitotic cell cycle phase transition	-12.86380159	5.514813883	10.4923023	6.473214286	1.162489368	ACTB|AKT1|APEX1|APP|CCND1|BCL2|CDK1|CDC25A|CDC25B|CDC25C|CDK2|CDK4|CDK6|CHEK1|CYP1A1|EGFR|MDM2|PLK1|PKIA|PRKDC|PTPN6|AURKA|ADAM17|TERT|WEE1|NAE1|AURKB|NEK6|BRD4	-11.15205097
GO:0001933	negative regulation of protein phosphorylation	-12.71516454	5.659431138	10.49954268	6.25	1.143632898	ABL1|ADORA2A|AKT1|BDKRB2|CALM1|CASP3|EPHA1|EPHB2|FABP4|HMGCR|IL2|JUN|LYN|PDE4D|PIK3CB|PLK1|PPARG|PPIA|PKIA|PKN1|PRKDC|PTK6|PTPN1|PTPN2|PTPN6|XDH|SIRT1|LRRK2	-11.00486883
GO:0050729	positive regulation of inflammatory response	-12.70313547	8.710829493	11.80145435	4.464285714	0.97570799	ADORA2B|ALOX5AP|APP|BTK|CD81|CNR1|FABP4|IL2|IL6|JAK2|MMP8|ABCC1|PDE2A|PIK3CG|PLA2G2A|PTGER4|PTGS2|PLA2G7|TLR9|LRRK2	-10.99428983
GO:0002791	regulation of peptide secretion	-12.69498199	7.616391941	11.36569446	4.910714286	1.020937413	ADORA1|ALOX5|BLK|CHRM3|CNR1|EPHA5|F2|GABBR1|GLUL|FFAR1|HNF4A|HTR2C|IL6|JAK2|NOS2|PPARD|PTPN11|RBP4|SLC16A1|NR1H4|FFAR4|PIM3	-10.98758159
GO:0002444	myeloid leukocyte mediated immunity	-12.62159564	15.49385246	13.89440682	3.125	0.822037939	ADORA2B|BTK|CTSG|F2|IGHG1|IL6|KIT|LYN|PIK3CD|PIK3CG|PLA2G1B|PTGDR|SYK|ADAM17	-10.91563569
GO:0007420	brain development	-12.61733495	3.688543747	9.3709296	9.598214286	1.391697088	ABL1|ACTB|ALK|APP|AVPR2|AXL|BCL2|CALM1|CASP3|CDK6|CMA1|CSF1R|CSK|DRD1|EGFR|EPHA5|EPHB2|EPHB3|FYN|G6PD|GABRA5|GSK3B|HSD3B1|HSD3B2|IGF1R|KCNA3|MAOB|OXTR|PFKFB3|PRKDC|MAP2K1|PTPN11|PTPRS|SCN5A|SLC6A3|SLC6A4|SRC|SRD5A2|TYRO3|CDK5R1|NCOR2|COQ8B|LRRK2	-10.91281069
GO:0007162	negative regulation of cell adhesion	-12.60996757	5.842118819	10.54186208	6.026785714	1.124361352	ABL1|ADAM10|ADORA2A|AKT1|ALOX12|ATP5F1B|CASP3|CTSG|CYP1B1|EPHA4|EPHB2|IL2|IL4|JAK2|JAK3|MMP2|PDE3B|PIK3R1|PLA2G2A|PLG|PPARA|PTK2|PTPN2|PTPN6|PTPN11|SRC|PDE5A	-10.90687426
GO:0052547	regulation of peptidase activity	-12.58875225	5.006643028	10.11448428	6.919642857	1.199034981	ADORA2A|AKT1|APP|SERPINA6|CSNK2A1|CTSB|CTSL|CTSS|DAPK1|EPHA4|F3|FABP1|FYN|NR4A1|JAK2|LCK|LYN|MAPT|MMP9|MYC|PPARG|PTGS2|RAF1|RPS6KA1|SRC|SYK|VCP|XDH|RIPK2|ROCK2|SIRT1	-10.88708519
GO:0120178	steroid hormone biosynthetic process	-12.54851175	24.75327381	15.9607189	2.455357143	0.731172822	AKR1B1|CYP11B1|CYP11B2|CYP17A1|CYP19A1|HSD3B1|HSD3B2|HSD17B1|HSD17B3|HSD17B2|SRD5A2	-10.84826629
GO:0009636	response to toxic substance	-12.53690301	7.057751623	11.05760282	5.133928571	1.042656757	AHR|ALOX5AP|BCL2|CDK1|CYP1A1|CYP1B1|EPHX2|FABP1|LYN|MAOB|NOS3|PDGFRB|ABCB1|PIM1|PON1|PTGS1|PTGS2|RPS6KB1|SLC6A4|TYMS|ABCG2|PTGES|AKR1B10	-10.83807449
GO:0019229	regulation of vasoconstriction	-12.51629499	15.24395161	13.76653952	3.125	0.822037939	ABL1|ADRA1D|ADRA1B|ADRA1A|ADRA2B|ADRA2C|AVPR2|BDKRB2|CHRM3|FAAH|HTR2A|MMP2|OXTR|PTGS2	-10.81887881
GO:2000116	regulation of cysteine-type endopeptidase activity	-12.41209766	6.962804292	10.95879666	5.133928571	1.042656757	ADORA2A|AKT1|CSNK2A1|DAPK1|F3|FABP1|FYN|NR4A1|JAK2|LCK|MAPT|MMP9|MYC|PPARG|PTGS2|RAF1|RPS6KA1|SRC|SYK|VCP|XDH|RIPK2|SIRT1	-10.71759486
GO:0015908	fatty acid transport	-12.41080137	11.86970173	12.73343331	3.571428571	0.876768309	BDKRB2|DRD4|FABP4|FABP1|FABP2|FABP3|FABP5|NOS2|P2RX7|PLA2G1B|PLA2G2A|PLA2G4A|PPARD|PPARG|PTGS2|RPS6KB1	-10.71759486
GO:1900182	positive regulation of protein localization to nucleus	-12.41080137	11.86970173	12.73343331	3.571428571	0.876768309	PARP1|AKT1|CDK1|MAPK14|F2|FYN|HSP90AA1|JAK1|JAK2|PIK3R1|PLK1|PTGS2|SRC|TERT|TYK2|HDAC3	-10.71759486
GO:0034765	regulation of monoatomic ion transmembrane transport	-12.37462344	4.612411269	9.813398903	7.366071429	1.234138774	ABL1|ADRB2|BCL2|CALM1|CTSS|DRD1|DRD4|EDNRA|EPHB2|F2|FKBP1A|FYN|G6PD|GPR35|HTT|KCNA3|KCNH2|LYN|MMP9|NDUFA4|P2RX7|PDE4B|PDE4D|ABCB1|PIK3CG|PLA2G1B|PPARD|PSEN2|PTPN6|SCN2A|SCN5A|SCN10A|TLR9	-10.68281115
GO:0046883	regulation of hormone secretion	-12.35700555	6.559572007	10.75779796	5.357142857	1.063828273	ADORA1|ALOX5|BLK|CHRM3|CNR1|CYP19A1|EPHA5|F2|GABBR1|GLUL|FFAR1|HNF4A|HTR2C|IL6|JAK2|NOS2|PPARD|PPARG|PTPN11|RBP4|SLC16A1|NR1H4|FFAR4|PIM3	-10.666583
GO:1901987	regulation of cell cycle phase transition	-12.32666878	4.737468672	9.860791333	7.142857143	1.216759185	ACTB|AKT1|APEX1|APP|CCND1|BCL2|CDK1|CDC25A|CDC25B|CDC25C|CDK2|CDK4|CDK6|CHEK1|MAPK14|CYP1A1|EGFR|MDM2|PLK1|PKIA|PRKDC|PTPN6|PTPN11|AURKA|ADAM17|TERT|WEE1|NAE1|AURKB|NEK6|DBF4|BRD4	-10.64007098
GO:0032526	response to retinoic acid	-12.32614004	10.62640542	12.28869263	3.794642857	0.902705471	CYP26A1|EPHA3|GSK3B|HDAC2|HSD17B2|LYN|MMP2|PDGFRB|PTK6|RBP4|RET|RORB|RXRA|RXRB|SLC6A4|YES1|CYP26B1	-10.64007098
GO:0051051	negative regulation of transport	-12.3251051	4.593391016	9.782247332	7.366071429	1.234138774	ADORA1|ADRA2B|ADRA2C|AKT1|AVPR2|BCL2|CALM1|CNR1|CSK|CYP51A1|DRD4|EPHA3|EPHB2|FABP5|GABBR1|GPR35|HMGCR|HTR2A|KCNH2|MAOB|MMP9|NOS3|OXTR|PKIA|PTGS2|PTPN11|SREBF2|NR1H2|NR1H3|TLR9|LRRK2|FFAR4|PIM3	-10.64007098
GO:0031175	neuron projection development	-12.32497861	3.9296242	9.403006591	8.705357143	1.331916308	ADORA2A|APP|BCL2|CASP3|CHRNA7|CNR1|CSF1R|EDNRA|EPHA3|EPHA4|EPHA5|EPHB2|EPHB3|FYN|GSK3B|HDAC2|HSP90AA1|HSP90AB1|IGF1R|IL6|JAK2|JUN|LYN|MAPT|MMP2|NTRK1|PTK2|PTPN11|PTPRF|RET|ROCK1|AURKA|ADAM17|WEE1|CDK5R1|TUBB3|CECR2|LRRK2|EPHA6	-10.64007098
GO:0022409	positive regulation of cell-cell adhesion	-12.31504101	5.678321095	10.33266704	6.026785714	1.124361352	ABL1|ACTB|AKT1|ALOX5|CD81|CSK|CTSG|DPP4|FYN|IL2|IL4|IL6|JAK1|JAK2|JAK3|LCK|LYN|PIK3CA|PTPN6|PTPN11|RELA|SELE|SRC|SYK|TYK2|YES1|RIPK2	-10.63150123
GO:0050866	negative regulation of cell activation	-12.28929875	6.870377686	10.86180109	5.133928571	1.042656757	ADORA2A|ALOX12|AXL|BTK|CASP3|CNR1|CNR2|CTSG|F2|FGR|IL2|IL4|JAK3|LYN|NOS3|PDGFRA|PLA2G2A|PKN1|PTPN2|PTPN6|TYRO3|PDE5A|NR1H3	-10.60712254
GO:0031295	T cell costimulation	-12.28703786	19.7587108	14.73812834	2.678571429	0.762810824	AKT1|CD81|CSK|DPP4|FYN|LCK|LYN|PIK3CA|PTPN6|PTPN11|SRC|YES1	-10.60622094
GO:1903039	positive regulation of leukocyte cell-cell adhesion	-12.26604151	6.182136316	10.54658843	5.580357143	1.084484045	ABL1|ACTB|AKT1|ALOX5|CD81|CSK|DPP4|FYN|IL2|IL4|IL6|JAK2|JAK3|LCK|LYN|PIK3CA|PTPN6|PTPN11|RELA|SELE|SRC|SYK|TYK2|YES1|RIPK2	-10.58657965
GO:0052548	regulation of endopeptidase activity	-12.18721981	5.608434066	10.24221719	6.026785714	1.124361352	ADORA2A|AKT1|SERPINA6|CSNK2A1|DAPK1|EPHA4|F3|FABP1|FYN|NR4A1|JAK2|LCK|LYN|MAPT|MMP9|MYC|PPARG|PTGS2|RAF1|RPS6KA1|SRC|SYK|VCP|XDH|RIPK2|ROCK2|SIRT1	-10.50910879
GO:0003073	regulation of systemic arterial blood pressure	-12.1824198	11.49088146	12.49121568	3.571428571	0.876768309	ADORA1|ADRA1B|ADRA1A|ADRB1|ADRB2|AR|AVPR2|CMA1|CTSG|CYP11B2|HSD11B2|NOS3|OXTR|PDE4D|RPS6KA2|TRPV1	-10.50565543
GO:0050863	regulation of T cell activation	-12.17673252	5.179256425	10.02602648	6.473214286	1.162489368	ABL1|ACTB|ADORA2A|AKT1|CASP3|CD81|CSK|CTSG|DPP4|FYN|IL2|IL4|IL6|JAK2|JAK3|LCK|LYN|PIK3CA|PLA2G2A|PTPN2|PTPN6|PTPN11|SRC|SYK|TYK2|YES1|PDE5A|RIPK2|CYP26B1	-10.50131064
GO:0006109	regulation of carbohydrate metabolic process	-12.15138483	7.621975806	11.10801559	4.6875	0.998634496	AKT1|APP|CLK2|MTOR|GCGR|NR3C1|GSK3B|HTR2A|INSR|P2RX7|PDK1|PPARA|PPP1CA|PRKAG1|PTPN2|RORC|SRC|NCOR1|HDAC4|NCOA2|SIRT1	-10.4773013
GO:0050920	regulation of chemotaxis	-12.12859193	6.750892857	10.73518948	5.133928571	1.042656757	ADAM10|CCR1|CSF1R|CYP19A1|DPP4|F3|FGFR1|FPR2|IL4|IL6|KDR|LYN|MET|MIF|PDGFRA|PDGFRB|MAPK1|MAPK3|PTK2|PTPN2|ST6GAL1|ADAM17|PLA2G7	-10.45584263
GO:0070301	cellular response to hydrogen peroxide	-12.11445392	14.32007576	13.28329735	3.125	0.822037939	ABL1|APEX1|AXL|CDK1|CYP1B1|ERN1|FABP1|FYN|HDAC2|IL6|PCNA|RELA|SRC|SIRT1	-10.44303478
GO:0002573	myeloid leukocyte differentiation	-12.11184095	8.725643829	11.5134162	4.241071429	0.952112848	PARP1|APP|CD81|MAPK14|CSF1R|EPHA2|FASN|GLO1|NR3C1|IL4|JUN|KIT|LYN|MMP9|PIK3CD|PIK3R1|PPARG|SRC|SIRT1	-10.4417479
GO:0000902	cell morphogenesis	-12.05622434	3.940613342	9.300501765	8.482142857	1.316335839	ADORA2A|APP|AR|BCL2|CASP3|CHRNA7|MAPK14|CSF1R|EDNRA|EGFR|EPHA2|EPHA3|EPHA4|EPHA5|EPHB2|EPHB3|FYN|HSP90AA1|HSP90AB1|IGF1R|MET|NTRK1|P2RX7|PTK2|PTPN6|PTPN11|RET|ROCK1|AURKA|ADAM17|VDR|WEE1|CDK5R1|TUBB3|NOX4|TUBB1|LRRK2|EPHA6	-10.38745334
GO:0046686	response to cadmium ion	-12.05161788	16.25214947	13.75526099	2.901785714	0.793047652	AKT1|CDK1|CYP1A2|EGFR|JUN|KIT|MMP9|PCNA|MAPK1|MAPK3|MAPK8|MAPK9|TERT	-10.38416493
GO:0030183	B cell differentiation	-12.0273981	9.34739011	11.69527996	4.017857143	0.927798058	ABL1|BCL2|BTK|FLT3|IL4|IL6|JAK3|KIT|NTRK1|PIK3CD|PIK3R1|PRKDC|PTPN2|SYK|ADAM17|HDAC9|HDAC4|HDAC5	-10.3612592
GO:0031668	cellular response to extracellular stimulus	-11.98217896	6.304335742	10.47137026	5.357142857	1.063828273	ADORA2B|AXL|BCL2|COMT|MTOR|GCGR|GLUL|IGF1R|LYN|P2RX7|PIM1|PPARA|PPARD|PRKAG1|MAPK1|MAPK3|MAPK8|SREBF2|VDR|NCOA1|NUAK1|NR1H4|SIRT1|LRRK2	-10.31735015
GO:0043281	regulation of cysteine-type endopeptidase activity involved in apoptotic process	-11.96977867	7.461513158	10.95550374	4.6875	0.998634496	ADORA2A|AKT1|CSNK2A1|DAPK1|F3|FABP1|NR4A1|JAK2|LCK|MAPT|MMP9|MYC|PPARG|PTGS2|RAF1|RPS6KA1|SRC|SYK|VCP|XDH|SIRT1	-10.30687141
GO:0016125	sterol metabolic process	-11.96909184	9.276035987	11.64001299	4.017857143	0.927798058	APP|CYP1A2|CYP1B1|CYP11B1|CYP11B2|CYP19A1|CYP26A1|CYP51A1|DHCR7|G6PD|HMGCR|IL4|PON1|PPARD|SQLE|SREBF2|NPC1L1|CYP26B1	-10.30687141
GO:0033555	multicellular organismal response to stress	-11.93631426	12.34919425	12.61869219	3.348214286	0.849909252	ADRB1|AKT1|BCL2|DPP4|DRD1|DRD4|MTOR|GABRA5|HTR2C|NTRK1|RET|RPS6KB1|SLC6A2|TRPV1|PDE8B	-10.27668665
GO:2000628	regulation of miRNA metabolic process	-11.93631426	12.34919425	12.61869219	3.348214286	0.849909252	AR|EGFR|ESR1|NR3C1|JUN|MYC|PPARA|PPARD|PPARG|RELA|SREBF2|TERT|NR1H2|NCOR1|NCOR2	-10.27668665
GO:0034764	positive regulation of transmembrane transport	-11.93239427	6.607256839	10.5811063	5.133928571	1.042656757	ABL1|ADRB2|AKT1|CA2|CALM1|MAPK14|CTSS|DRD1|DRD4|EDNRA|EPHB2|F2|G6PD|HTT|INSR|KCNH2|NDUFA4|P2RX7|ABCB1|PIK3R1|PLA2G1B|PTPN11|TERT	-10.27405728
GO:0051052	regulation of DNA metabolic process	-11.89522196	4.306385687	9.443455564	7.589285714	1.251188108	ABL1|ACTB|PARP1|AKT1|CCNA2|CDK1|CDK2|CDK9|CHEK1|CYP1B1|EGFR|HSP90AA1|HSP90AB1|IGF1R|IL2|IL4|IL6|MYC|NEK2|PCNA|PDGFRB|PRKDC|MAPK1|MAPK3|SRC|TNKS|MBD2|AURKB|DBF4|BAZ2A|SIRT1|NOX4|TNKS2|HDAC10	-10.23817177
GO:0090276	regulation of peptide hormone secretion	-11.88068307	7.383789063	10.88090232	4.6875	0.998634496	ALOX5|BLK|CHRM3|CNR1|EPHA5|F2|GABBR1|GLUL|FFAR1|HNF4A|HTR2C|IL6|JAK2|NOS2|PPARD|PTPN11|RBP4|SLC16A1|NR1H4|FFAR4|PIM3	-10.22491587
GO:1904646	cellular response to amyloid-beta	-11.8779341	18.41152597	14.17203319	2.678571429	0.762810824	PARP1|ADRB2|APP|EPHA4|EPHB2|FPR2|FYN|GSK3B|ICAM1|IGF1R|ABCC1|BACE1	-10.22344612
GO:0009266	response to temperature stimulus	-11.84218515	7.849875415	11.04684343	4.464285714	0.97570799	ADORA1|ADRB1|ADRB2|AKT1|MTOR|HDAC2|HSP90AA1|HSP90AB1|HTR2A|HTR2B|LYN|MAPT|NOS3|NTRK1|PTGS2|RPS6KB1|THRA|VCP|TRPV1|TRPM8	-10.18897264
GO:0050678	regulation of epithelial cell proliferation	-11.8356157	4.845138414	9.706777412	6.696428571	1.180950644	AKT1|ALOX5|AR|CCND1|BTK|CDK4|CDK6|EGFR|F3|FGFR1|FLT1|FLT4|GLUL|NR4A1|HTR2B|JUN|KDR|MYC|PGR|PIK3CD|PPARD|PPARG|PRKDC|SCN5A|ADAM17|TGFBR1|VDR|XDH|SIRT1|GPBAR1	-10.18455786
GO:0045862	positive regulation of proteolysis	-11.83209833	5.207300275	9.888529568	6.25	1.143632898	AKT1|CTSL|CTSS|DAPK1|EPHA4|F3|FYN|GSK3B|HDAC2|JAK2|LCK|LYN|MAPT|MDM2|MYC|PLK1|PPARG|MAPK9|PTK2|SRC|AURKA|SYK|VCP|XDH|RIPK2|ROCK2|SIRT1|LRRK2	-10.18455786
GO:0007187	G protein-coupled receptor signaling pathway, coupled to cyclic nucleotide second messenger	-11.83144866	15.67171556	13.47504427	2.901785714	0.793047652	CHRM1|CHRM2|CHRM3|CHRM5|CCR1|CNR1|CNR2|DRD1|DRD4|HTR2A|HTR2B|HTR2C|PTGIR	-10.18455786
GO:0019369	arachidonic acid metabolic process	-11.83144866	15.67171556	13.47504427	2.901785714	0.793047652	ALOX12|ALOX15|ALOX15B|DAGLA|CBR1|CYP1A1|CYP1A2|CYP1B1|CYP2C19|FAAH|PLA2G4A|PTGS1|PTGS2	-10.18455786
GO:0043550	regulation of lipid kinase activity	-11.83144866	15.67171556	13.47504427	2.901785714	0.793047652	CD81|F2|FGR|FLT1|FLT3|KIT|LYN|MAPT|PDGFRA|PDGFRB|PIK3R1|PTK2|SRC	-10.18455786
GO:0045777	positive regulation of blood pressure	-11.69447434	21.21709184	14.67428638	2.455357143	0.731172822	ADORA1|ADRA1B|ADRA1A|ADRA2B|ADRB1|AVPR2|CNR1|CYP11B2|HSD11B2|OXTR|PDE4D	-10.04883692
GO:0010389	regulation of G2/M transition of mitotic cell cycle	-11.68136728	10.69448373	11.96642974	3.571428571	0.876768309	APP|CCND1|CDK1|CDC25A|CDC25B|CDC25C|CDK2|CDK4|CDK6|CHEK1|PLK1|PKIA|AURKA|NAE1|AURKB|BRD4	-10.03822582
GO:0120162	positive regulation of cold-induced thermogenesis	-11.68136728	10.69448373	11.96642974	3.571428571	0.876768309	ACHE|ADRB1|ADRB2|ALPL|FABP4|FABP5|IGF1R|IL4|JAK2|OXTR|SCD|SYK|THRA|HDAC3|TRPM8|FFAR4	-10.03822582
GO:0051897	positive regulation of protein kinase B signaling	-11.67972388	9.725862591	11.64531114	3.794642857	0.902705471	AXL|EGFR|F3|FGFR1|HSP90AA1|HSP90AB1|IGF1R|INSR|PIK3CA|PIK3CB|PIK3CD|PIK3CG|PTK2|RET|SRC|TGFBR1|NOX4	-10.03782504
GO:0050851	antigen receptor-mediated signaling pathway	-11.6427612	8.2222413	11.08945218	4.241071429	0.952112848	ABL1|BCL2|BLK|BMX|BTK|CSK|FYN|IGHG1|LCK|LYN|PDE4B|PDE4D|PIK3CA|PIK3CD|MAPK1|PTPN6|SYK|TXK|RIPK2	-10.00210142
GO:0051348	negative regulation of transferase activity	-11.6247041	6.068218299	10.19974509	5.357142857	1.063828273	ABL1|ADORA2A|AKT1|CASP3|CSK|EPHA1|EPHB2|FABP4|GSK3B|HMGCR|LYN|MAPT|PIK3CB|PLK1|PPARG|PPIA|PKIA|PKN1|PTK6|PTPN1|PTPN2|PTPN6|SRC|SIRT1	-9.985279867
GO:0044843	cell cycle G1/S phase transition	-11.62019926	11.77481312	12.26959317	3.348214286	0.849909252	CCND1|BCL2|CCNA2|CCND3|CCNE1|CDC25A|CDK2|CDK4|CDK6|ESRRB|MYC|RPS6KB1|DBF4|PIM2|BRD4	-9.98200707
GO:0009895	negative regulation of catabolic process	-11.6056417	5.298665905	9.832179054	6.026785714	1.124361352	ADORA1|ADRA1A|AKT1|ALK|BCL2|CNR1|MAPK14|CSNK2A1|CYP51A1|EGFR|MTOR|FYN|HMGCR|HSP90AB1|MCL1|MET|NOS2|PDE3B|PIK3CA|PIK3CG|PPARA|RELA|ROCK1|MAPKAPK2|NCOR1|HDAC4|LRRK2	-9.968678069
GO:0032355	response to estradiol	-11.55819248	9.563764881	11.5258111	3.794642857	0.902705471	CCND1|CASP3|CCNA2|CYP1B1|EGFR|ESR1|ESR2|ESRRA|IGF1R|MMP2|OXTR|PCNA|PDGFRB|PTGS2|SLC6A4|MBD2|NCOR2	-9.922453935
GO:0006909	phagocytosis	-11.54288006	8.118162297	10.99984746	4.241071429	0.952112848	ABL1|ADORA1|ADORA2A|ALOX15|AXL|FGR|FYN|HCK|ITGAL|LYN|MET|P2RX7|PIK3CA|PTK2|SRC|SYK|TYRO3|YES1|NR1H3	-9.908363168
GO:0030217	T cell differentiation	-11.5166763	7.542897047	10.76560539	4.464285714	0.97570799	ABL1|BCL2|CDK6|CTSL|MTOR|IL2|IL4|IL6|JAK1|KIT|LCK|PIK3CD|PIK3R1|PRKDC|PTGER4|PTPN2|RORC|SYK|ADAM17|RIPK2	-9.883377622
GO:0071214	cellular response to abiotic stimulus	-11.47505551	5.4510315	9.846134255	5.803571429	1.104653005	PARP1|AKR1B1|BDKRB2|CASP3|CDC25A|CHEK1|MAPK14|MTOR|IGF1R|MDM2|MMP2|MMP9|MYC|MYLK|PCNA|PDE2A|PIK3CA|PIK3R1|MAPK3|MAPK8|PTGER4|PTGS2|SCN2A|TRPV1|AURKB|SIRT1	-9.844183065
GO:0104004	cellular response to environmental stimulus	-11.47505551	5.4510315	9.846134255	5.803571429	1.104653005	PARP1|AKR1B1|BDKRB2|CASP3|CDC25A|CHEK1|MAPK14|MTOR|IGF1R|MDM2|MMP2|MMP9|MYC|MYLK|PCNA|PDE2A|PIK3CA|PIK3R1|MAPK3|MAPK8|PTGER4|PTGS2|SCN2A|TRPV1|AURKB|SIRT1	-9.844183065
GO:1904062	regulation of monoatomic cation transmembrane transport	-11.45922062	5.222753786	9.729301313	6.026785714	1.124361352	ABL1|BCL2|CALM1|CTSS|DRD1|DRD4|EDNRA|F2|FKBP1A|FYN|G6PD|GPR35|HTT|KCNH2|LYN|MMP9|NDUFA4|P2RX7|PDE4B|PDE4D|PIK3CG|PLA2G1B|PPARD|PSEN2|PTPN6|SCN5A|TLR9	-9.829556228
GO:2000573	positive regulation of DNA biosynthetic process	-11.39108847	12.77195946	12.43224103	3.125	0.822037939	CYP1B1|HSP90AA1|HSP90AB1|MYC|NEK2|PCNA|PDGFRB|MAPK1|MAPK3|SRC|TNKS|AURKB|NOX4|TNKS2	-9.762628779
GO:0006974	DNA damage response	-11.38229249	3.586131664	8.812027203	8.928571429	1.347234067	ABL1|PARP1|APEX1|CCND1|BCL2|BCL2A1|CASP3|CDK1|CDK2|CDK9|CHEK1|MAPK14|EPHA2|ERCC5|FEN1|MTOR|LYN|MAPT|MCL1|MDM2|MIF|MPG|MYC|PCNA|PIK3R1|PLK1|POLB|PRKDC|MAPK1|MAPK3|PTPN11|TOP2A|VCP|NAE1|DYRK1B|MAPKAPK2|NUAK1|SIRT1|BRD4|HDAC10	-9.755034169
GO:0032409	regulation of transporter activity	-11.35356252	5.384147677	9.758883977	5.803571429	1.104653005	ACTB|ADRB2|APP|BCL2|CALM1|CHRM3|CTSS|DAPK1|DRD4|EDNRA|EPHB2|FKBP1A|GPR35|HTT|MMP9|NDUFA4|PDE4B|PDE4D|ABCB1|PIM1|PON1|PPARD|PPARG|RXRA|NR1H3|TLR9	-9.728684057
GO:0050801	monoatomic ion homeostasis	-11.35354957	4.355414747	9.23912025	7.142857143	1.216759185	ADORA1|ALPL|APP|ATP4B|ATP5F1B|BCL2|CA2|CA7|CA12|CCKBR|CHRNA7|CCR1|CNR1|CYP11B2|DRD4|EDNRA|F2|HTR2A|HTR2B|HTR2C|KCNH2|KDR|LCK|MYC|PIK3CB|MAPK1|MAPK3|HSP90B1|VDR|EGLN1|TRPM8|LRRK2	-9.728684057
GO:1905952	regulation of lipid localization	-11.3374282	7.37802498	10.61163999	4.464285714	0.97570799	AKT1|CYP19A1|FABP3|IL6|MIF|P2RX7|PLA2G4A|PON1|PPARA|PPARG|PTPN2|PTPN11|RXRA|SREBF2|SYK|NR1H2|LIPG|PTGES|NR1H3|SIRT1	-9.713754173
GO:0038094	Fc-gamma receptor signaling pathway	-11.3224291	24.11033163	15.00165475	2.232142857	0.697943126	ABL1|FGR|FYN|HCK|LCK|LYN|PTK2|SRC|SYK|YES1	-9.699943296
GO:0007193	adenylate cyclase-inhibiting G protein-coupled receptor signaling pathway	-11.30720414	12.60166667	12.33510971	3.125	0.822037939	ADORA1|CHRM1|CHRM2|CHRM3|CHRM5|DRD4|EDNRA|FPR2|GABBR1|GRM2|GRM4|PDE2A|PTGDR2|OXER1	-9.685903314
GO:0006198	cAMP catabolic process	-11.28053616	52.50694444	18.94979491	1.5625	0.5859375	PDE4A|PDE4B|PDE4C|PDE4D|PDE7A|PDE8B|PDE10A	-9.66041709
GO:0032680	regulation of tumor necrosis factor production	-11.24955469	7.298262548	10.53638956	4.464285714	0.97570799	APP|AXL|BTK|CHRNA7|EPHB2|HDAC2|IL4|IL6|JAK2|MIF|MMP8|PIK3R1|PTPN6|PTPN11|SYK|RIPK2|MAPKAPK2|NR1H4|TLR9|LRRK2	-9.630614167
GO:0006936	muscle contraction	-11.2401245	6.457375776	10.18728126	4.910714286	1.020937413	ADRA1A|ADRB2|GRK2|BDKRB2|CHRM3|LTB4R|DRD1|EDNRA|MTOR|GLRA1|HSP90AA1|HTR2A|HTR2B|KCNH2|MYLK|OXTR|PIK3CA|ROCK1|RPS6KB1|SCN5A|TRPV1|ROCK2	-9.622359332
GO:0033673	negative regulation of kinase activity	-11.20255706	6.429421769	10.15727766	4.910714286	1.020937413	ABL1|ADORA2A|AKT1|CASP3|CSK|EPHA1|EPHB2|FABP4|HMGCR|LYN|MAPT|PIK3CB|PLK1|PPARG|PPIA|PKIA|PKN1|PTK6|PTPN1|PTPN2|PTPN6|SIRT1	-9.585964073
GO:0010594	regulation of endothelial cell migration	-11.16518661	6.401708744	10.1274509	4.910714286	1.020937413	ABL1|AKT1|ATP5F1B|EPHA2|FGFR1|FLT4|GLUL|KDR|MET|NOS3|PIK3CB|PIK3CD|PIK3CG|PPARG|PTGS2|PTK2|ADAM17|ROCK2|HDAC9|HDAC5|SIRT1|HDAC7	-9.549762652
GO:1903169	regulation of calcium ion transmembrane transport	-11.16281279	7.220206264	10.46225336	4.464285714	0.97570799	ABL1|BCL2|CALM1|DRD1|DRD4|F2|FKBP1A|FYN|G6PD|GPR35|HTT|LYN|P2RX7|PDE4B|PDE4D|PIK3CG|PLA2G1B|PSEN2|PTPN6|TLR9	-9.548554731
GO:0044089	positive regulation of cellular component biogenesis	-11.12602796	4.269339356	9.093934908	7.142857143	1.216759185	ABL1|ALOX15|BTK|CDK2|EPHA2|EPHA1|EPHB2|EPHB3|MTOR|GSK3B|HCK|HTT|HSP90AA1|KDR|KIT|MAPT|MET|NTRK1|OXTR|P2RX7|PIK3CA|PIK3R1|MAPK8|MAPK9|ROCK1|SRC|SYK|TGFBR1|NR1H2|VCP|CDK5R1|ROCK2	-9.512932668
GO:0002433	immune response-regulating cell surface receptor signaling pathway involved in phagocytosis	-11.09912311	28.93239796	15.70079133	2.008928571	0.662882408	ABL1|FGR|FYN|HCK|LYN|PTK2|SRC|SYK|YES1	-9.489497563
GO:0038096	Fc-gamma receptor signaling pathway involved in phagocytosis	-11.09912311	28.93239796	15.70079133	2.008928571	0.662882408	ABL1|FGR|FYN|HCK|LYN|PTK2|SRC|SYK|YES1	-9.489497563
GO:0071880	adenylate cyclase-activating adrenergic receptor signaling pathway	-11.09912311	28.93239796	15.70079133	2.008928571	0.662882408	ADRA1D|ADRA1B|ADRA1A|ADRA2B|ADRA2C|ADRB1|ADRB2|DRD1|PDE4D	-9.489497563
GO:0046683	response to organophosphorus	-11.03944481	8.896525471	11.02076954	3.794642857	0.902705471	AHR|APEX1|APP|CYP1B1|P2RX7|PDE2A|PDE3A|PIK3CG|PLAT|PTGS2|SLC6A3|SLC6A4|HSP90B1|TYMS|TYR|EZR|TRPV1	-9.430969722
GO:1903555	regulation of tumor necrosis factor superfamily cytokine production	-11.03476627	7.106203008	10.35307493	4.464285714	0.97570799	APP|AXL|BTK|CHRNA7|EPHB2|HDAC2|IL4|IL6|JAK2|MIF|MMP8|PIK3R1|PTPN6|PTPN11|SYK|RIPK2|MAPKAPK2|NR1H4|TLR9|LRRK2	-9.427438585
GO:0090068	positive regulation of cell cycle process	-10.9879889	5.949062671	9.846414716	5.133928571	1.042656757	AKT1|APEX1|APP|CCND1|CDK1|CDC25A|CDC25B|CDC25C|CDK4|CYP1A1|EGFR|FEN1|IGF1R|INSR|MDM2|PDGFRB|AURKA|ADAM17|TERT|AURKB|ROCK2|DBF4|BRD4	-9.381805604
GO:1902749	regulation of cell cycle G2/M phase transition	-10.97138085	9.644132653	11.23799705	3.571428571	0.876768309	APP|CCND1|CDK1|CDC25A|CDC25B|CDC25C|CDK2|CDK4|CDK6|CHEK1|PLK1|PKIA|AURKA|NAE1|AURKB|BRD4	-9.366338934
GO:0015718	monocarboxylic acid transport	-10.95199435	8.101071429	10.6905983	4.017857143	0.927798058	BDKRB2|DRD4|FABP4|FABP1|FABP2|FABP3|FABP5|NOS2|P2RX7|PLA2G1B|PLA2G2A|PLA2G4A|PPARD|PPARG|PTGS2|RPS6KB1|SLC16A1|ABCG2	-9.348090816
GO:0010595	positive regulation of endothelial cell migration	-10.92997052	8.760700654	10.91520827	3.794642857	0.902705471	ABL1|AKT1|ATP5F1B|FGFR1|FLT4|KDR|MET|NOS3|PIK3CB|PIK3CD|PIK3CG|PTGS2|ADAM17|ROCK2|HDAC9|SIRT1|HDAC7	-9.327202397
GO:0044703	multi-organism reproductive process	-10.90912647	6.995743893	10.24624469	4.464285714	0.97570799	PARP1|ADRA2B|AKT1|AR|STS|BCL2|CNR1|CTSB|CYP1A1|ESR1|HSD11B2|LNPEP|MMP2|MMP9|OXTR|PGR|PPARD|PTGS2|SLC6A4|VDR	-9.307490798
GO:0055080	monoatomic cation homeostasis	-10.88890329	4.306125073	9.009651721	6.919642857	1.199034981	ADORA1|ALPL|APP|ATP4B|ATP5F1B|BCL2|CA2|CA7|CCKBR|CHRNA7|CCR1|CNR1|CYP11B2|DRD4|EDNRA|F2|HTR2A|HTR2B|HTR2C|KCNH2|KDR|LCK|MYC|PIK3CB|MAPK1|MAPK3|HSP90B1|VDR|EGLN1|TRPM8|LRRK2	-9.288397128
GO:0048146	positive regulation of fibroblast proliferation	-10.82815031	15.28504043	12.76301027	2.678571429	0.762810824	ABL1|CCNA2|CDK4|CDK6|EGFR|ESR1|JUN|MIF|MYC|PDGFRA|PDGFRB|PLA2G1B	-9.228770718
GO:0019221	cytokine-mediated signaling pathway	-10.79132475	4.886705285	9.261548489	6.026785714	1.124361352	AKT1|CCR1|CSF1R|CTSG|FLT3|GPR35|HCK|IL2|IL4|IL6|CXCR1|JAK1|JAK2|JAK3|KIT|LYN|MAPK3|PTPN6|PTPN11|RELA|SRC|SYK|TYK2|RIPK2|HDAC4|SIRT1|TBK1	-9.193068821
GO:0016485	protein processing	-10.78581507	6.888666181	10.14167397	4.464285714	0.97570799	ADAM10|PARP1|BCHE|BMP1|CASP3|CASP7|CMA1|CTSG|CTSL|CTSS|DPP4|F3|MMP16|P2RX7|PLAT|PSEN2|ADAM17|PLA2G7|RIPK2|BACE1	-9.188679905
GO:1901992	positive regulation of mitotic cell cycle phase transition	-10.76689321	10.33299927	11.34728287	3.348214286	0.849909252	AKT1|APEX1|APP|CCND1|CDK1|CDC25A|CDC25B|CDC25C|CDK4|CYP1A1|EGFR|MDM2|ADAM17|TERT|BRD4	-9.171718692
GO:0032944	regulation of mononuclear cell proliferation	-10.76662098	6.111919459	9.810513346	4.910714286	1.020937413	AHR|BCL2|BTK|CASP3|CD81|EPHB2|IL2|IL4|IL6|JAK2|JAK3|LYN|MIF|PLA2G2A|PKN1|PTPN6|ST6GAL1|SYK|TYK2|PDE5A|RIPK2|TLR9	-9.171718692
GO:0032368	regulation of lipid transport	-10.75733019	7.890653989	10.51192293	4.017857143	0.927798058	AKT1|CYP19A1|FABP3|MIF|P2RX7|PLA2G4A|PON1|PPARA|PPARG|PTPN11|RXRA|SREBF2|SYK|NR1H2|LIPG|PTGES|NR1H3|SIRT1	-9.163540059
GO:0030855	epithelial cell differentiation	-10.73618878	3.810987903	8.67172368	7.8125	1.26792051	ABL1|AKT1|AKR1B1|AR|CASP3|CBR1|CDK1|CDK6|CTSB|CYP1A1|EDNRA|EPHA2|ESR1|FASN|HDAC2|ICAM1|JUN|KDR|MET|NTRK1|PCNA|PDE2A|PDE4D|PGR|PPARG|MAP2K1|PTK6|PTPRS|ROCK1|SRC|THRA|THRB|TYMS|EZR|CYP26B1	-9.145082326
GO:0045596	negative regulation of cell differentiation	-10.73381094	3.558029522	8.524431013	8.482142857	1.316335839	ACTB|APP|CCND1|CDK6|EGFR|EPHA4|EPHB2|ESRRB|F2|G6PD|GSK3B|IL2|IL4|IL6|JAK3|LYN|MMP9|MYC|PIK3R1|PPARA|PPARD|PPARG|MAPK1|PTPN2|PTPN11|PTPRS|RORB|SLC6A4|TGFBR1|NR1H2|TRPV1|XDH|HDAC3|HDAC4|HDAC5|NR1H3|SIRT1|HDAC7	-9.145082326
GO:0006633	fatty acid biosynthetic process	-10.73335403	9.311576355	10.99764511	3.571428571	0.876768309	ALOX12|ALOX5|ALOX15|ALOX15B|CBR1|CYP1A1|CYP1A2|FASN|MIF|PLA2G1B|PLA2G4A|PRKAG1|PTGS1|PTGS2|SCD|PTGES	-9.145082326
GO:0046660	female sex differentiation	-10.73335403	9.311576355	10.99764511	3.571428571	0.876768309	AXL|BCL2|CASP3|CYP19A1|ESR1|KDR|KIT|MMP2|NOS3|PDGFRA|PGR|RBP4|SRC|SRD5A2|TYRO3|SIRT1	-9.145082326
GO:1904029	regulation of cyclin-dependent protein kinase activity	-10.73335403	9.311576355	10.99764511	3.571428571	0.876768309	ACTB|AKT1|CCND1|CASP3|CCNA2|CCND3|CCNE1|CDC25A|CDC25C|EGFR|HSP90AB1|PLK1|SRC|ADAM17|CDK5R1|CCNB3	-9.145082326
GO:0014065	phosphatidylinositol 3-kinase signaling	-10.72382203	17.68090986	13.26474752	2.455357143	0.731172822	AKT1|HTR2A|HTR2B|IGF1R|PIK3CA|PIK3CB|PIK3CD|PIK3CG|PIK3R1|PPARD|TYRO3	-9.137738208
GO:0042446	hormone biosynthetic process	-10.72382203	17.68090986	13.26474752	2.455357143	0.731172822	AKR1B1|CYP11B1|CYP11B2|CYP17A1|CYP19A1|HSD3B1|HSD3B2|HSD17B1|HSD17B3|HSD17B2|SRD5A2	-9.137738208
GO:1901361	organic cyclic compound catabolic process	-10.71165963	4.847715616	9.205900486	6.026785714	1.124361352	APEX1|STS|COMT|CYP1A1|CYP1A2|CYP19A1|EPHX2|ERN1|FEN1|HSD11B1|MAOA|MAOB|ABCC1|PDE2A|PDE4A|PDE4B|PDE4C|PDE4D|PDE7A|SLC6A3|SRD5A2|VCP|XDH|PDE8B|PDE5A|PDE10A|CECR2	-9.126665633
GO:0048660	regulation of smooth muscle cell proliferation	-10.70669137	7.287895698	10.25845248	4.241071429	0.952112848	AKT1|ERN1|IGF1R|IL6|JAK2|JUN|MMP2|MMP9|NOS3|PDGFRB|PIK3CA|PPARD|PPARG|PRKDC|PTGIR|PTGS2|RPS6KB1|SRC|TERT	-9.122784471
GO:2001237	negative regulation of extrinsic apoptotic signaling pathway	-10.70139616	10.22862554	11.27767141	3.348214286	0.849909252	AKT1|AR|BCL2|GSK3B|HTT|ICAM1|IL4|MCL1|NOS3|RAF1|RELA|RPS6KB1|SRC|TERT|TGFBR1	-9.118573638
GO:0002431	Fc receptor mediated stimulatory signaling pathway	-10.66645405	26.41653727	14.95196748	2.008928571	0.662882408	ABL1|FGR|FYN|HCK|LYN|PTK2|SRC|SYK|YES1	-9.08471321
GO:0006066	alcohol metabolic process	-10.62777294	5.209022266	9.339968094	5.580357143	1.084484045	ADH1B|ADH1C|ALDH2|AKR1B1|APP|CYP1A1|CYP1A2|CYP1B1|CYP11B1|CYP11B2|CYP51A1|DHCR7|G6PD|HMGCR|HSD11B2|IL4|PLA2G4A|PON1|PPARD|RBP4|SQLE|SREBF2|DGAT1|NPC1L1|AKR1B10	-9.047111093
GO:0015909	long-chain fatty acid transport	-10.62372669	14.72922078	12.49612408	2.678571429	0.762810824	BDKRB2|DRD4|FABP4|FABP1|FABP2|FABP3|FABP5|PLA2G1B|PLA2G2A|PLA2G4A|PPARG|RPS6KB1	-9.044141166
GO:0000082	G1/S transition of mitotic cell cycle	-10.60694653	11.2514881	11.53674637	3.125	0.822037939	CCND1|BCL2|CCND3|CCNE1|CDC25A|CDK2|CDK4|CDK6|ESRRB|MYC|RPS6KB1|DBF4|PIM2|BRD4	-9.028434664
GO:0060326	cell chemotaxis	-10.58526944	6.717306326	9.972184397	4.464285714	0.97570799	ALOX5|CCR1|CNR2|CTSG|EPHA2|FLT1|NR4A1|IL6|CXCR1|KIT|MMP2|ABCC1|PDE4B|PDGFRA|PDGFRB|PIK3CD|PIK3CG|PLA2G1B|PPIA|SYK	-9.007828584
GO:2001236	regulation of extrinsic apoptotic signaling pathway	-10.5685977	7.690890597	10.33957542	4.017857143	0.927798058	AKT1|AR|BCL2|FGFR1|GSK3B|HTT|ICAM1|IL4|MCL1|NOS3|PPP1CA|RAF1|RELA|RET|RPS6KB1|SRC|TERT|TGFBR1	-8.992225213
GO:0050870	positive regulation of T cell activation	-10.5583931	5.964644291	9.645746339	4.910714286	1.020937413	ABL1|ACTB|AKT1|CD81|CSK|DPP4|FYN|IL2|IL4|IL6|JAK2|JAK3|LCK|LYN|PIK3CA|PTPN6|PTPN11|SRC|SYK|TYK2|YES1|RIPK2	-8.983086369
GO:0044706	multi-multicellular organism process	-10.54588283	6.684052334	9.938979404	4.464285714	0.97570799	PARP1|ADRA2B|AKT1|AR|STS|BCL2|CNR1|CTSB|CYP1A1|ESR1|HSD11B2|LNPEP|MMP2|MMP9|OXTR|PGR|PPARD|PTGS2|SLC6A4|VDR	-8.971639249
GO:0031346	positive regulation of cell projection organization	-10.5250861	4.944315895	9.166480792	5.803571429	1.104653005	ABL1|ALK|CAMK2B|CNR1|EPHA3|EPHA4|EPHB2|MTOR|FYN|GSK3B|HTT|HSP90AA1|IGF1R|KIT|LYN|MAPT|NTRK1|P2RX7|ENPP2|PIK3CA|PIK3R1|MAP2K1|PTK6|RET|SRC|TGFBR1	-8.951903069
GO:0051701	biological process involved in interaction with host	-10.52230398	7.642520216	10.29743118	4.017857143	0.927798058	GRK2|AKT1|ANPEP|AXL|CD81|CDK1|CTSB|CTSL|DPP4|EGFR|EPHA2|HSP90AB1|HTR2A|ICAM1|INSR|PPIA|SRC|TYRO3	-8.95017891
GO:0140352	export from cell	-10.51659043	4.290821731	8.83575794	6.696428571	1.180950644	ADORA2B|ATP4B|AXL|BTK|CCR1|GCGR|FFAR1|GRM2|GRM4|HCK|NR4A1|IL6|KCNH2|KIT|LYN|ABCC1|NOS2|P2RX7|ABCB1|PIK3CD|PIK3CG|PTGDR|PTGS2|RAF1|SYK|HNF1A|TYRO3|TRPV1|ABCG2|FFAR4	-8.945520756
GO:0008406	gonad development	-10.48140781	6.245319383	9.726882778	4.6875	0.998634496	AR|CCND1|BCL2|CASP3|CYP1B1|CYP19A1|ESR1|INSR|KDR|KIT|MMP2|NOS3|NTRK1|PDGFRA|PDGFRB|PGR|SRC|SRD5A2|TGFBR1|SIRT1|TLR9	-8.911390968
GO:0071875	adrenergic receptor signaling pathway	-10.46803818	25.31584821	14.61235698	2.008928571	0.662882408	ADRA1D|ADRA1B|ADRA1A|ADRA2B|ADRA2C|ADRB1|ADRB2|DRD1|PDE4D	-8.899071626
GO:0007623	circadian rhythm	-10.46072847	8.197512755	10.46662868	3.794642857	0.902705471	AHR|GSK3B|HDAC2|IMPDH2|NOS2|NTRK1|PPARA|PPP1CA|RORC|SLC6A4|TOP1|TYMS|HDAC3|NCOR1|NAMPT|NCOA2|SIRT1	-8.892809673
GO:1901655	cellular response to ketone	-10.44699035	9.831397365	11.00884276	3.348214286	0.849909252	AHR|AKT1|AR|CDK4|CYP1B1|NR3C1|IGF1R|JAK2|PLAT|PTGDR|PTGER2|PTGER4|RPS6KB1|SRC|ROCK2	-8.880116784
GO:0043666	regulation of phosphoprotein phosphatase activity	-10.42794278	14.21240602	12.24283004	2.678571429	0.762810824	CALM1|FKBP1A|MTOR|GSK3B|HTT|HSP90AB1|JAK2|PDGFRB|ROCK1|HSP90B1|ROCK2|NUAK1	-8.862111942
GO:0043409	negative regulation of MAPK cascade	-10.4087444	7.009123731	9.997868919	4.241071429	0.952112848	ABL1|CSK|EPHA4|EPHB2|HMGCR|IGF1R|LYN|MYC|P2RX7|PIK3CB|PPARG|PPIA|PTPN1|PTPN2|PTPN6|EZR|HDAC3|NCOR1|TLR9	-8.843953784
GO:0010638	positive regulation of organelle organization	-10.4036435	4.119639342	8.694956821	6.919642857	1.199034981	ABL1|ADRB2|ALOX15|CDK1|CDK2|EPHA1|FEN1|MTOR|GSK3B|HCK|HTT|INSR|KDR|MAPT|MET|MMP9|NEK2|P2RX7|PDGFRB|MAPK1|MAPK3|MAPK8|MAPK9|SRC|AURKA|TGFBR1|TNKS|CDK5R1|AURKB|ROCK2|TNKS2	-8.839890635
GO:0035304	regulation of protein dephosphorylation	-10.39295781	10.86350575	11.29716103	3.125	0.822037939	ADORA1|CALM1|FKBP1A|MTOR|GSK3B|HTT|HSP90AB1|JAK2|PDGFRB|PPIA|ROCK1|HSP90B1|ROCK2|NUAK1	-8.830240204
GO:0051100	negative regulation of binding	-10.38548234	7.500992063	10.17316875	4.017857143	0.927798058	ACTB|ADRB2|AKT1|GSK3B|HDAC2|JAK2|JUN|NEK2|PPARA|PPP1CA|MAPK3|MAPK8|PTPRF|ROCK1|AURKA|TNKS|AURKB|LRRK2	-8.823797544
GO:0007423	sensory organ development	-10.35740058	3.881175336	8.545536242	7.366071429	1.234138774	ACHE|ADAM10|BCL2|CCNA2|CYP1A1|CYP1B1|EDNRA|EGFR|EPHA2|EPHA4|EPHB2|ESRRB|FLT1|GABRA5|HDAC2|IMPDH2|JUN|KDR|KIT|PDGFRA|PDGFRB|MAPK1|MAPK3|PTPN11|RBP4|RET|RORB|SLC6A3|TGFBR1|THRB|MAPKAPK2|CECR2|CYP26B1	-8.79763011
GO:0099171	presynaptic modulation of chemical synaptic transmission	-10.35725664	19.85556723	13.48888824	2.232142857	0.697943126	ADORA2A|ADORA2B|ADORA3|ADRA1A|CHRM2|DRD1|GRM2|GSK3B|HTR2A|BACE1	-8.79763011
GO:0050796	regulation of insulin secretion	-10.34054668	7.454973707	10.13245314	4.017857143	0.927798058	ALOX5|BLK|CHRM3|CNR1|EPHA5|F2|GLUL|FFAR1|HNF4A|IL6|JAK2|NOS2|PPARD|PTPN11|RBP4|SLC16A1|NR1H4|PIM3	-8.781945645
GO:0050853	B cell receptor signaling pathway	-10.33307901	13.96736453	12.12091461	2.678571429	0.762810824	ABL1|BCL2|BLK|BMX|BTK|IGHG1|LCK|LYN|PIK3CD|MAPK1|PTPN6|SYK	-8.77652172
GO:0061180	mammary gland epithelium development	-10.33307901	13.96736453	12.12091461	2.678571429	0.762810824	AKT1|AR|CCND1|CSF1R|EPHA2|ESR1|NR3C1|JAK2|PGR|MAPK1|SRC|VDR	-8.77652172
GO:0002064	epithelial cell development	-10.32612524	6.933349421	9.925924879	4.241071429	0.952112848	AKR1B1|AR|CDK6|EDNRA|EPHA2|ESR1|FASN|ICAM1|KDR|MET|NTRK1|PDE2A|PDE4D|PGR|PTPRS|ROCK1|SRC|TYMS|EZR	-8.770586221
GO:0032760	positive regulation of tumor necrosis factor production	-10.32411598	9.644132653	10.87988017	3.348214286	0.849909252	APP|BTK|EPHB2|HDAC2|IL6|JAK2|MIF|MMP8|PIK3R1|PTPN11|SYK|RIPK2|MAPKAPK2|TLR9|LRRK2	-8.769592861
GO:0045137	development of primary sexual characteristics	-10.30297151	6.110721983	9.581891282	4.6875	0.998634496	AR|CCND1|BCL2|CASP3|CYP1B1|CYP19A1|ESR1|INSR|KDR|KIT|MMP2|NOS3|NTRK1|PDGFRA|PDGFRB|PGR|SRC|SRD5A2|TGFBR1|SIRT1|TLR9	-8.749461913
GO:0006469	negative regulation of protein kinase activity	-10.27662272	6.460184552	9.712680567	4.464285714	0.97570799	ABL1|ADORA2A|AKT1|CASP3|EPHA1|EPHB2|FABP4|HMGCR|LYN|PIK3CB|PLK1|PPARG|PPIA|PKIA|PKN1|PTK6|PTPN1|PTPN2|PTPN6|SIRT1	-8.724124284
GO:0036294	cellular response to decreased oxygen levels	-10.26353719	7.969804067	10.27995058	3.794642857	0.902705471	AKT1|BCL2|CCNA2|SLC29A1|FABP1|MTOR|MDM2|MYC|PDK1|PPARD|PPARG|PTGS2|SCN2A|SRC|TERT|SIRT1|EGLN1	-8.712047567
GO:0022617	extracellular matrix disassembly	-10.25326242	16.14343944	12.60337358	2.455357143	0.731172822	ADAM10|CMA1|CTSG|CTSS|MMP2|MMP7|MMP8|MMP9|PLG|PRSS1|ADAMTS5	-8.702779274
GO:0006805	xenobiotic metabolic process	-10.23151739	8.641142857	10.49700757	3.571428571	0.876768309	AHR|BCHE|CBR1|CYP1A1|CYP1A2|CYP1B1|CYP2C19|CYP26A1|SLC29A1|HNF4A|ABCC1|ABCB1|RORC|UGT2B7|CES2|CYP26B1	-8.682038398
GO:0120035	regulation of plasma membrane bounded cell projection organization	-10.2288898	3.651951314	8.361155486	7.8125	1.26792051	ABL1|AKT1|ALK|CAMK2B|CNR1|EPHA2|EPHA3|EPHA4|EPHB2|EPHB3|MTOR|FYN|GSK3B|HTT|HDAC2|HSP90AA1|IGF1R|KIT|LYN|MAPT|NTRK1|P2RX7|ENPP2|PIK3CA|PIK3R1|MAP2K1|PTK6|PTPRF|PTPRS|RET|SRC|TGFBR1|EZR|CDK5R1|LRRK2	-8.680412635
GO:0050714	positive regulation of protein secretion	-10.16736969	7.860628669	10.18929138	3.794642857	0.902705471	ACHE|ADORA2A|BLK|CHRM3|F2|GLUL|FFAR1|JAK2|P2RX7|PLA2G1B|PPARD|PPARG|PPIA|RBP4|NR1H2|EZR|NR1H4	-8.619892057
GO:0042113	B cell activation	-10.16406833	6.786611867	9.785191924	4.241071429	0.952112848	ABL1|BCL2|BTK|EPHB2|FLT3|IL4|IL6|JAK3|KIT|NTRK1|PIK3CD|PIK3R1|PRKDC|PTPN2|SYK|ADAM17|HDAC9|HDAC4|HDAC5	-8.617587927
GO:0002861	regulation of inflammatory response to antigenic stimulus	-10.1432463	15.79996201	12.45088119	2.455357143	0.731172822	BTK|CD81|CNR1|MAPK14|FGR|FYN|HCK|LYN|SRC|SYK|YES1	-8.598753515
GO:0042220	response to cocaine	-10.1432463	15.79996201	12.45088119	2.455357143	0.731172822	CCNA2|CNR1|DRD1|DRD4|GRM2|HDAC2|HSP90AA1|HTR2A|ND6|OXTR|SLC6A3	-8.598753515
GO:0035303	regulation of dephosphorylation	-10.12579502	8.505061867	10.39256481	3.571428571	0.876768309	ADORA1|CALM1|CHRM5|FKBP1A|MTOR|GSK3B|HTT|HSP90AB1|JAK2|PDGFRB|PPIA|ROCK1|SRC|HSP90B1|ROCK2|NUAK1	-8.582292644
GO:2000106	regulation of leukocyte apoptotic process	-10.12077437	10.38598901	10.9953215	3.125	0.822037939	AXL|BCL2|BTK|IL2|JAK3|LYN|MIF|P2RX7|PIK3CB|PIK3CD|ST6GAL1|ADAM17|AURKB|SIRT1	-8.578260156
GO:0045822	negative regulation of heart contraction	-10.10110009	23.36847527	13.99144779	2.008928571	0.662882408	ADORA1|ADRA1A|GRK2|IL2|JAK2|PDE4D|PIK3CG|TRPV1|PDE5A	-8.559571782
GO:1903557	positive regulation of tumor necrosis factor superfamily cytokine production	-10.08644548	9.290219528	10.63202872	3.348214286	0.849909252	APP|BTK|EPHB2|HDAC2|IL6|JAK2|MIF|MMP8|PIK3R1|PTPN11|SYK|RIPK2|MAPKAPK2|TLR9|LRRK2	-8.545900853
GO:0046890	regulation of lipid biosynthetic process	-10.08458347	6.715547868	9.71634872	4.241071429	0.952112848	AKT1|CDK4|DHCR7|FABP3|FABP5|MTOR|NR3C1|HTR2A|HTR2B|HTR2C|IGF1R|PPARA|PTGS2|SREBF2|NR1H2|PDE8B|NR1H4|NR1H3|SIRT1	-8.545020302
GO:0050670	regulation of lymphocyte proliferation	-10.0609052	5.931746862	9.385888069	4.6875	0.998634496	AHR|BCL2|BTK|CASP3|CD81|EPHB2|IL2|IL4|IL6|JAK2|JAK3|LYN|MIF|PLA2G2A|PKN1|PTPN6|SYK|TYK2|PDE5A|RIPK2|TLR9	-8.522321276
GO:0006939	smooth muscle contraction	-10.05969829	13.28044496	11.77254279	2.678571429	0.762810824	ADRA1A|ADRB2|BDKRB2|CHRM3|DRD1|EDNRA|HTR2A|HTR2B|MYLK|ROCK1|TRPV1|ROCK2	-8.522091407
GO:0019233	sensory perception of pain	-10.04056209	11.54757989	11.28908697	2.901785714	0.793047652	ADORA1|CNR1|CNR2|FYN|HTR2A|NTRK1|P2RX7|MAPK3|PTGS2|SCN10A|TRPV1|PTGES|BACE1	-8.503930054
GO:0014075	response to amine	-10.03598561	15.47079613	12.30299349	2.455357143	0.731172822	ADORA2A|CDK1|CNR2|DRD1|DRD4|EDNRA|HDAC2|NR4A1|JAK2|OXTR|HDAC9	-8.500326241
GO:0030900	forebrain development	-10.00513067	4.511735325	8.713357005	6.026785714	1.124361352	ALK|APP|AVPR2|AXL|CASP3|CDK6|CSF1R|DRD1|EGFR|EPHA5|EPHB2|EPHB3|FYN|GSK3B|HSD3B1|HSD3B2|IGF1R|KCNA3|OXTR|PTPRS|SCN5A|SLC6A3|SRC|SRD5A2|TYRO3|CDK5R1|LRRK2	-8.470441792
GO:0007189	adenylate cyclase-activating G protein-coupled receptor signaling pathway	-9.970856539	8.308791209	10.24012994	3.571428571	0.876768309	ADORA2A|ADORA2B|ADRA1D|ADRA1B|ADRA1A|ADRA2B|ADRA2C|ADRB1|ADRB2|DRD1|GCGR|PDE4D|PTGER1|PTGER2|PTGER4|PTGIR	-8.437135987
GO:0048872	homeostasis of number of cells	-9.968919178	5.56253344	9.182058729	4.910714286	1.020937413	ABL1|AKT1|AXL|BCL2|BTK|CASP3|FLT3|G6PD|IL6|JAK2|JAK3|KIT|LYN|NOS3|P2RX7|PDE4B|PLA2G2A|POLB|PKN1|PTPN2|PTPN11|THRA	-8.436164799
GO:0031344	regulation of cell projection organization	-9.959319833	3.569203172	8.195701585	7.8125	1.26792051	ABL1|AKT1|ALK|CAMK2B|CNR1|EPHA2|EPHA3|EPHA4|EPHB2|EPHB3|MTOR|FYN|GSK3B|HTT|HDAC2|HSP90AA1|IGF1R|KIT|LYN|MAPT|NTRK1|P2RX7|ENPP2|PIK3CA|PIK3R1|MAP2K1|PTK6|PTPRF|PTPRS|RET|SRC|TGFBR1|EZR|CDK5R1|LRRK2	-8.427529482
GO:1905144	response to acetylcholine	-9.950198094	18.24565637	12.87061358	2.232142857	0.697943126	ACHE|GRK2|CHRM1|CHRM2|CHRM3|CHRM5|CHRNA7|EDNRA|CDK5R1|ROCK2	-8.419369636
GO:0033628	regulation of cell adhesion mediated by integrin	-9.931351546	15.1550656	12.15947624	2.455357143	0.731172822	CYP1B1|DPP4|EPHA2|LYN|PDE3B|PIK3CG|PTK2|PTPN6|PTPN11|RET|SYK	-8.401800034
GO:1903523	negative regulation of blood circulation	-9.930711074	22.50297619	13.70652122	2.008928571	0.662882408	ADORA1|ADRA1A|GRK2|IL2|JAK2|PDE4D|PIK3CG|TRPV1|PDE5A	-8.401800034
GO:0000079	regulation of cyclin-dependent protein serine/threonine kinase activity	-9.914848482	9.041374362	10.45436772	3.348214286	0.849909252	ACTB|AKT1|CCND1|CASP3|CCNA2|CCND3|CCNE1|CDC25A|CDC25C|EGFR|PLK1|SRC|ADAM17|CDK5R1|CCNB3	-8.387846432
GO:0044409	entry into host	-9.914848482	9.041374362	10.45436772	3.348214286	0.849909252	GRK2|ANPEP|AXL|CD81|CDK1|CTSB|CTSL|DPP4|EGFR|EPHA2|HTR2A|ICAM1|INSR|SRC|TYRO3	-8.387846432
GO:0061564	axon development	-9.909328166	4.467502626	8.646673095	6.026785714	1.124361352	APP|BCL2|CASP3|CNR1|CSF1R|EDNRA|EPHA3|EPHA4|EPHA5|EPHB2|EPHB3|FYN|HSP90AA1|HSP90AB1|IGF1R|JAK2|JUN|MAPT|MMP2|NTRK1|PTK2|PTPN11|RET|ADAM17|CDK5R1|TUBB3|EPHA6	-8.384432835
GO:0007565	female pregnancy	-9.908587042	7.024050372	9.743391871	4.017857143	0.927798058	PARP1|ADRA2B|AKT1|AR|STS|BCL2|CNR1|CTSB|ESR1|HSD11B2|LNPEP|MMP2|MMP9|OXTR|PGR|PPARD|PTGS2|VDR	-8.384432835
GO:1903034	regulation of response to wounding	-9.908587042	7.024050372	9.743391871	4.017857143	0.927798058	ALOX12|ALOX5|EPHA4|EPHB2|F2|F3|MTOR|IGF1R|MYLK|NOS3|PDGFRA|PLAT|PLG|MAP2K1|PTK2|PTPN6|PTPRF|PTPRS	-8.384432835
GO:2001242	regulation of intrinsic apoptotic signaling pathway	-9.867045333	6.983682266	9.706192346	4.017857143	0.927798058	PARP1|AKT1|BCL2|BDKRB2|LCK|MCL1|MDM2|MIF|MMP9|MYC|PIK3CB|PPIA|PTGS2|PTPN1|PTPN2|SRC|SIRT1|LRRK2	-8.343836271
GO:0048729	tissue morphogenesis	-9.855603994	3.810027715	8.282560051	7.142857143	1.216759185	ABL1|ACTB|AR|BCL2|CA2|CA9|CASP3|CSF1R|EDNRA|EGFR|EPHA2|EPHA4|ESR1|FKBP1A|NR3C1|KDR|MDM2|MET|MMP2|MYC|MYLK|NOS3|PGR|PPP1CA|RET|SRC|ADAM17|TGFBR1|VDR|ADAMTS5|CECR2|EGLN1	-8.333338027
GO:0051091	positive regulation of DNA-binding transcription factor activity	-9.84457295	5.480429626	9.084722328	4.910714286	1.020937413	AKT1|ALK|APP|AR|BTK|EPHA5|ESR1|ESR2|IL6|JAK2|KIT|NTRK1|PLA2G1B|PPARG|PPIA|PRKCH|RELA|TRIM26|RIPK2|HDAC4|HDAC5|TLR9	-8.323248032
GO:0002274	myeloid leukocyte activation	-9.842753044	7.500992063	9.885064327	3.794642857	0.902705471	ADAM10|ADORA2B|APP|BTK|CTSG|IL4|JAK2|JUN|KIT|LYN|MAPT|PIK3CD|PIK3CG|PTGDR|SYK|TRPV1|TLR9	-8.322367142
GO:0010876	lipid localization	-9.827178601	4.594848542	8.670123669	5.803571429	1.104653005	BDKRB2|DRD4|FABP4|FABP1|FABP2|FABP3|FABP5|ABCC1|NOS2|P2RX7|ABCB1|PLA2G1B|PLA2G2A|PLA2G4A|PPARA|PPARD|PPARG|PTGS2|RBP4|RPS6KB1|SQLE|DGAT1|LIPG|ABCG2|SIGMAR1|NPC1L1	-8.307729689
GO:0051099	positive regulation of binding	-9.825789783	6.94377551	9.669285619	4.017857143	0.927798058	ABL1|PARP1|APP|BLK|CALM1|EPHA4|FKBP1A|GSK3B|JAK2|MET|MMP8|MMP9|PON1|PPARG|TERT|RIPK2|MBD2|LRRK2	-8.307275843
GO:0033273	response to vitamin	-9.820464625	11.1090642	11.03177243	2.901785714	0.793047652	ALPL|BCHE|CCND1|CYP1A1|CYP26A1|IGF1R|PIM1|PPARD|PTGS2|TYMS|TYR|VDR|CYP26B1	-8.302883649
GO:0051339	regulation of lyase activity	-9.801743796	12.65792411	11.44785321	2.678571429	0.762810824	ADORA2B|ADORA3|ADRB1|ADRB2|AVPR2|DRD1|EDNRA|GABBR1|GRM2|NOS2|NOS3|RAF1	-8.285093783
GO:0043502	regulation of muscle adaptation	-9.799706248	9.845052083	10.64337139	3.125	0.822037939	PARP1|ADRA1A|CAMK2B|CDK9|G6PD|NOS3|PPARA|PPARG|ROCK1|RPS6KB1|SCN5A|PDE5A|ROCK2|HDAC4	-8.283985208
GO:0007210	serotonin receptor signaling pathway	-9.768008266	21.69929847	13.43657608	2.008928571	0.662882408	CHRM1|CHRM2|CHRM3|CHRM5|DRD4|HTR2A|HTR2B|HTR2C|HTR3A	-8.253214216
GO:1901342	regulation of vasculature development	-9.755948911	4.740795546	8.705886542	5.580357143	1.084484045	ABL1|ADAM10|ALOX5|CHRNA7|CMA1|CYP1B1|EPHA2|EPHA1|F3|FLT1|GLUL|IL6|JAK1|KDR|NOS3|PDE3B|PIK3CB|PIK3CD|PIK3CG|PPARG|ROCK1|TERT|ROCK2|SIRT1|EGLN1	-8.242079876
GO:0050679	positive regulation of epithelial cell proliferation	-9.734834088	6.027582908	9.260839666	4.464285714	0.97570799	AKT1|AR|CCND1|BTK|EGFR|F3|FGFR1|FLT4|GLUL|NR4A1|HTR2B|JUN|KDR|MYC|PIK3CD|SCN5A|ADAM17|TGFBR1|SIRT1|GPBAR1	-8.221888102
GO:0071456	cellular response to hypoxia	-9.721827528	8.001058201	9.99665871	3.571428571	0.876768309	BCL2|CCNA2|SLC29A1|FABP1|MTOR|MDM2|MYC|PDK1|PPARD|PPARG|PTGS2|SCN2A|SRC|TERT|SIRT1|EGLN1	-8.209802634
GO:0030888	regulation of B cell proliferation	-9.718910369	12.46318681	11.34441446	2.678571429	0.762810824	AHR|BCL2|BTK|CASP3|CD81|EPHB2|IL2|IL4|LYN|MIF|PKN1|TLR9	-8.207804617
GO:0006636	unsaturated fatty acid biosynthetic process	-9.700394475	17.30998168	12.49737541	2.232142857	0.697943126	ALOX12|ALOX15|ALOX15B|CBR1|MIF|PLA2G4A|PTGS1|PTGS2|SCD|PTGES	-8.192034535
GO:0051349	positive regulation of lyase activity	-9.700394475	17.30998168	12.49737541	2.232142857	0.697943126	ADORA2B|ADORA3|ADRB1|ADRB2|AVPR2|DRD1|EDNRA|NOS2|NOS3|RAF1	-8.192034535
GO:0052652	cyclic purine nucleotide metabolic process	-9.700394475	17.30998168	12.49737541	2.232142857	0.697943126	EPHA2|PDE2A|PDE4A|PDE4B|PDE4C|PDE4D|PDE7A|PDE8B|PDE5A|PDE10A	-8.192034535
GO:0051952	regulation of amine transport	-9.676750155	9.644132653	10.50974242	3.125	0.822037939	ADORA1|ADORA2A|ADORA3|ADRA2B|ADRA2C|GRK2|CNR1|DRD1|DRD4|GABBR1|GRM2|HTR2A|OXTR|P2RX7	-8.169301641
GO:0031669	cellular response to nutrient levels	-9.665948624	5.974241466	9.203704478	4.464285714	0.97570799	BCL2|COMT|MTOR|GCGR|GLUL|IGF1R|PIM1|PPARA|PPARD|PRKAG1|MAPK1|MAPK3|MAPK8|SREBF2|VDR|NCOA1|NUAK1|NR1H4|SIRT1|LRRK2	-8.159409628
GO:0051301	cell division	-9.659895111	3.955601283	8.270680113	6.696428571	1.180950644	CCND1|CCNA2|CCND3|CCNE1|CDK1|CDC25A|CDC25B|CDC25C|CDK2|CDK4|CDK6|ESRRB|NR3C1|KIT|NEK1|NEK2|PIK3CB|PLK1|PPP1CA|ROCK1|AURKA|TOP1|TOP2A|WEE1|TNKS|AURKB|ROCK2|NEK6|CECR2|CCNB3	-8.154263731
GO:0010543	regulation of platelet activation	-9.632049269	14.28073489	11.75304223	2.455357143	0.731172822	ALOX12|CTSG|F2|IL6|JAK2|LYN|NOS3|PDGFRA|PLA2G4A|SYK|TXK	-8.127323613
GO:0002695	negative regulation of leukocyte activation	-9.627917684	6.318569669	9.323052671	4.241071429	0.952112848	ADORA2A|AXL|BTK|CASP3|CNR1|CNR2|CTSG|FGR|IL2|IL4|JAK3|LYN|PLA2G2A|PKN1|PTPN2|PTPN6|TYRO3|PDE5A|NR1H3	-8.124095868
GO:0046434	organophosphate catabolic process	-9.625267924	7.884254432	9.902752254	3.571428571	0.876768309	PDE2A|PDE4A|PDE4B|PDE4C|PDE4D|PDE7A|ENPP2|PLA2G4A|PON1|VCP|XDH|PLA2G7|PDE8B|PDE5A|LIPG|PDE10A	-8.12234807
GO:0032386	regulation of intracellular transport	-9.617697036	4.865508366	8.697325555	5.357142857	1.063828273	CD81|CDK1|CHRM1|MAPK14|FYN|GSK3B|HSP90AA1|JAK2|PIK3R1|PKIA|MAPK1|MAPK3|MAPK8|MAP2K1|PTGS2|PTPN1|PTPN11|SRC|SREBF2|EZR|HDAC3|CDK5R1|SAE1|LRRK2	-8.115677274
GO:0048661	positive regulation of smooth muscle cell proliferation	-9.616375714	9.546717172	10.44435788	3.125	0.822037939	AKT1|ERN1|IGF1R|IL6|JAK2|JUN|MMP2|MMP9|PDGFRB|PIK3CA|PTGS2|RPS6KB1|SRC|TERT	-8.115254183
GO:0008209	androgen metabolic process	-9.61234126	20.9510468	13.18031671	2.008928571	0.662882408	CYP17A1|CYP19A1|ESR1|HSD3B1|HSD3B2|HSD17B3|HSD17B2|SRD5A2|UGT2B7	-8.112116105
GO:0002263	cell activation involved in immune response	-9.591347056	6.287596289	9.291714724	4.241071429	0.952112848	ABL1|ADORA2B|APP|BTK|MTOR|ICAM1|IL2|IL4|IL6|ITGAL|JAK1|KIT|LYN|PIK3CD|PIK3CG|PTGDR|PTGER4|RORC|SYK	-8.092016432
GO:0009187	cyclic nucleotide metabolic process	-9.581199258	16.87723214	12.32097336	2.232142857	0.697943126	EPHA2|PDE2A|PDE4A|PDE4B|PDE4C|PDE4D|PDE7A|PDE8B|PDE5A|PDE10A	-8.082761326
GO:0071453	cellular response to oxygen levels	-9.578325343	7.217935759	9.639227802	3.794642857	0.902705471	AKT1|BCL2|CCNA2|SLC29A1|FABP1|MTOR|MDM2|MYC|PDK1|PPARD|PPARG|PTGS2|SCN2A|SRC|TERT|SIRT1|EGLN1	-8.080778272
GO:0010631	epithelial cell migration	-9.556715765	9.45125	10.37989517	3.125	0.822037939	ABL1|AKT1|CYP1B1|DPP4|NR4A1|KDR|KIT|NOS3|PIK3CA|PPARD|PKN1|PTPN11|ROCK1|TGFBR1	-8.060057732
GO:0031331	positive regulation of cellular catabolic process	-9.553435717	4.636602237	8.559110943	5.580357143	1.084484045	ADRB2|APP|DAPK1|FABP1|MTOR|GSK3B|HTT|HTR2A|IL4|IL6|INSR|KDR|P2RX7|PIK3CB|PPARA|MAPK3|PTPN1|ROCK1|RIPK2|ROCK2|PIM2|SIRT1|TBK1|TLR9|LRRK2	-8.057664904
GO:0070371	ERK1 and ERK2 cascade	-9.536799462	14.01128706	11.62497167	2.455357143	0.731172822	ABL1|CDK1|HTR2B|KDR|MYC|OXTR|MAPK1|MAPK3|MAP2K1|PTGER4|RIPK2	-8.041914061
GO:0033135	regulation of peptidyl-serine phosphorylation	-9.483531375	7.715306122	9.765403421	3.571428571	0.876768309	AKT1|APP|BCL2|BDKRB2|EGFR|HSP90AA1|HSP90AB1|IL6|MIF|PDE4D|PIK3CA|PTGS2|RAF1|RET|RIPK2|TBK1	-7.990411401
GO:0044000	movement in host	-9.483531375	7.715306122	9.765403421	3.571428571	0.876768309	GRK2|ANPEP|AXL|CD81|CDK1|CTSB|CTSL|DPP4|EGFR|EPHA2|HTR2A|ICAM1|INSR|PPIA|SRC|TYRO3	-7.990411401
GO:1901989	positive regulation of cell cycle phase transition	-9.482601497	8.438616071	10.01149435	3.348214286	0.849909252	AKT1|APEX1|APP|CCND1|CDK1|CDC25A|CDC25B|CDC25C|CDK4|CYP1A1|EGFR|MDM2|ADAM17|TERT|BRD4	-7.990361553
GO:0045927	positive regulation of growth	-9.4764834	5.516293774	8.915684564	4.6875	0.998634496	ADAM10|AKT1|BCL2|CDK1|MAPK14|CSNK2A1|EGFR|F2|MTOR|IL2|INSR|MAPT|PIM1|PPARD|RPS6KA1|RPS6KB1|SLC6A3|ADAM17|TGFBR1|EZR|PLAA	-7.985121707
GO:2000278	regulation of DNA biosynthetic process	-9.430976844	8.368875443	9.959034775	3.348214286	0.849909252	CHEK1|CYP1B1|HSP90AA1|HSP90AB1|MYC|NEK2|PCNA|PDGFRB|MAPK1|MAPK3|SRC|TNKS|AURKB|NOX4|TNKS2	-7.940491627
GO:0010952	positive regulation of peptidase activity	-9.428245982	6.568436293	9.315460193	4.017857143	0.927798058	CTSL|CTSS|DAPK1|EPHA4|F3|FYN|JAK2|LCK|LYN|MAPT|MYC|PPARG|SYK|VCP|XDH|RIPK2|ROCK2|SIRT1	-7.938635478
GO:0042180	cellular ketone metabolic process	-9.408369069	10.32489496	10.556438	2.901785714	0.793047652	AKR1B1|CBR1|CYP11B1|CYP11B2|CYP17A1|CYP19A1|GLO1|HSD11B2|HSD17B1|HSD17B3|SRD5A2|AKR1B10|COQ8B	-7.919631519
GO:0007249	I-kappaB kinase/NF-kappaB signaling	-9.401965818	11.74068323	10.95229854	2.678571429	0.762810824	ABL1|AKT1|AVPR2|BTK|EDNRA|FYN|RELA|ROCK1|RIPK2|ROCK2|TBK1|TLR9	-7.914099471
GO:0000904	cell morphogenesis involved in differentiation	-9.395306601	3.971113445	8.155758723	6.473214286	1.162489368	APP|AR|BCL2|CASP3|CHRNA7|CSF1R|EDNRA|EPHA2|EPHA3|EPHA4|EPHA5|EPHB2|EPHB3|FYN|HSP90AA1|HSP90AB1|IGF1R|MET|NTRK1|PTK2|PTPN6|PTPN11|RET|ROCK1|ADAM17|CDK5R1|TUBB3|TUBB1|EPHA6	-7.908309713
GO:0045087	innate immune response	-9.386163959	3.256623673	7.762250249	8.258928571	1.300483217	PARP1|AXL|BLK|BTK|CALM1|CSF1R|DAPK1|FGR|FYN|HCK|IL4|JAK1|JAK2|JAK3|LCK|LYN|MIF|NOS2|PIK3CD|PIK3CG|PLA2G1B|PPARG|PRKDC|PTK6|PTPN6|RELA|RPS6KB1|SRC|SYK|TYK2|YES1|TRIM26|RIPK2|HDAC4|NR1H4|TBK1|TLR9	-7.900034792
GO:0022612	gland morphogenesis	-9.381872351	9.175970874	10.19181609	3.125	0.822037939	AR|BCL2|CSF1R|EGFR|EPHA2|ESR1|NR3C1|IL6|MMP2|PGR|POLB|RPS6KA1|SRC|VDR	-7.897473443
GO:0090132	epithelium migration	-9.381872351	9.175970874	10.19181609	3.125	0.822037939	ABL1|AKT1|CYP1B1|DPP4|NR4A1|KDR|KIT|NOS3|PIK3CA|PPARD|PKN1|PTPN11|ROCK1|TGFBR1	-7.897473443
GO:0043551	regulation of phosphatidylinositol 3-kinase activity	-9.353163297	16.07355442	11.98657	2.232142857	0.697943126	FGR|FLT1|FLT3|KIT|LYN|PDGFRA|PDGFRB|PIK3R1|PTK2|SRC	-7.869626941
GO:0050921	positive regulation of chemotaxis	-9.345369526	7.553446553	9.632073273	3.571428571	0.876768309	ADAM10|CCR1|CSF1R|F3|FGFR1|FPR2|IL4|IL6|KDR|MET|PDGFRB|MAPK1|MAPK3|PTK2|ADAM17|PLA2G7	-7.862694012
GO:0048009	insulin-like growth factor receptor signaling pathway	-9.319900393	19.59936636	12.70441083	2.008928571	0.662882408	AKT1|AR|IGF1R|PIK3CA|PIK3R1|MAPK1|MAPK3|MAP2K1|RAF1	-7.83894146
GO:0071276	cellular response to cadmium ion	-9.319900393	19.59936636	12.70441083	2.008928571	0.662882408	AKT1|CYP1A2|EGFR|JUN|MMP9|MAPK1|MAPK3|MAPK8|MAPK9	-7.83894146
GO:0032370	positive regulation of lipid transport	-9.278553015	10.08754105	10.40841028	2.901785714	0.793047652	CYP19A1|FABP3|MIF|P2RX7|PLA2G4A|PON1|PPARG|RXRA|NR1H2|LIPG|PTGES|NR1H3|SIRT1	-7.799303905
GO:2000243	positive regulation of reproductive process	-9.278553015	10.08754105	10.40841028	2.901785714	0.793047652	AR|CDC25A|CDC25B|CDC25C|GLRA1|HDAC2|INSR|OXTR|PDE3A|PLAT|SRC|AURKA|PDE5A	-7.799303905
GO:0022898	regulation of transmembrane transporter activity	-9.255378849	5.103767796	8.625446171	4.910714286	1.020937413	ACTB|ADRB2|APP|BCL2|CALM1|CHRM3|CTSS|DAPK1|DRD4|EDNRA|EPHB2|FKBP1A|GPR35|HTT|MMP9|NDUFA4|PDE4B|PDE4D|ABCB1|PIM1|PPARD|TLR9	-7.776982133
GO:0051881	regulation of mitochondrial membrane potential	-9.25149382	11.40995976	10.76815845	2.678571429	0.762810824	ABL1|ADORA2A|PARP1|AKT1|BCL2|KDR|MAPT|P2RX7|SRC|VCP|TRPV1|LRRK2	-7.773947828
GO:0006476	protein deacetylation	-9.243950773	15.69975083	11.82785518	2.232142857	0.697943126	HDAC2|HDAC3|MBD2|HDAC9|HDAC4|HDAC5|SIRT1|HDAC7|HDAC11|HDAC10	-7.768946999
GO:0009154	purine ribonucleotide catabolic process	-9.243950773	15.69975083	11.82785518	2.232142857	0.697943126	PDE2A|PDE4A|PDE4B|PDE4C|PDE4D|PDE7A|XDH|PDE8B|PDE5A|PDE10A	-7.768946999
GO:0050805	negative regulation of synaptic transmission	-9.243950773	15.69975083	11.82785518	2.232142857	0.697943126	ACHE|ADORA1|BCHE|CNR2|DRD1|GABBR1|GRM2|HTR2A|PTGS2|SLC6A4	-7.768946999
GO:0030100	regulation of endocytosis	-9.227256965	5.086289139	8.603597099	4.910714286	1.020937413	ABL1|ACTB|ALOX15|AXL|BTK|CSK|DRD4|EPHA3|FGR|FPR2|HCK|IL4|INSR|PIK3CB|PTPN1|ROCK1|SELE|SRC|SYK|NR1H2|NR1H3|LRRK2	-7.753939774
GO:0046942	carboxylic acid transport	-9.227256965	5.086289139	8.603597099	4.910714286	1.020937413	BDKRB2|DRD4|FABP4|FABP1|FABP2|FABP3|FABP5|GRM2|ABCC1|NOS2|P2RX7|ABCB1|PLA2G1B|PLA2G2A|PLA2G4A|PPARD|PPARG|PTGS2|RPS6KB1|SLC16A1|TRPV1|ABCG2	-7.753939774
GO:0033138	positive regulation of peptidyl-serine phosphorylation	-9.212936922	8.916273585	10.01126534	3.125	0.822037939	AKT1|APP|BCL2|EGFR|HSP90AA1|HSP90AB1|IL6|MIF|PIK3CA|PTGS2|RAF1|RET|RIPK2|TBK1	-7.740460572
GO:0070661	leukocyte proliferation	-9.210625183	7.398238748	9.502557571	3.571428571	0.876768309	ABL1|BCL2|BTK|CCND3|CSF1R|FLT3|FYN|IL2|IMPDH2|KIT|P2RX7|PIK3CG|PTPN6|PDE5A|RIPK2|TBK1	-7.73898805
GO:0002700	regulation of production of molecular mediator of immune response	-9.201989638	6.362097981	9.115489022	4.017857143	0.927798058	AXL|BTK|CD81|EPHB2|IL2|IL4|IL6|JAK3|KIT|MIF|P2RX7|PKN1|RBP4|SYK|RIPK2|MAPKAPK2|SIRT1|TLR9	-7.731190103
GO:0015849	organic acid transport	-9.199255814	5.06892979	8.581847675	4.910714286	1.020937413	BDKRB2|DRD4|FABP4|FABP1|FABP2|FABP3|FABP5|GRM2|ABCC1|NOS2|P2RX7|ABCB1|PLA2G1B|PLA2G2A|PLA2G4A|PPARD|PPARG|PTGS2|RPS6KB1|SLC16A1|TRPV1|ABCG2	-7.729292264
GO:0022411	cellular component disassembly	-9.192001667	4.83708834	8.47469753	5.133928571	1.042656757	ADAM10|CALM1|CDK1|CMA1|CTSG|CTSS|EPHA4|GSK3B|MMP2|MMP7|MMP8|MMP9|MYC|PLG|PLK1|PPP1CA|PRSS1|AURKA|TOP2A|VCP|NEK6|ADAMTS5|CECR2	-7.722872498
GO:0001975	response to amphetamine	-9.182177358	18.98688616	12.4828484	2.008928571	0.662882408	ADORA2A|CNR2|DRD1|DRD4|EDNRA|HDAC2|NR4A1|OXTR|HDAC9	-7.714712154
GO:0043552	positive regulation of phosphatidylinositol 3-kinase activity	-9.182177358	18.98688616	12.4828484	2.008928571	0.662882408	FGR|FLT1|FLT3|KIT|LYN|PDGFRA|PDGFRB|PTK2|SRC	-7.714712154
GO:0045765	regulation of angiogenesis	-9.180692101	4.629183673	8.373816013	5.357142857	1.063828273	ABL1|ALOX5|CHRNA7|CMA1|CYP1B1|EPHA2|EPHA1|F3|FLT1|GLUL|IL6|JAK1|KDR|NOS3|PDE3B|PIK3CB|PIK3CD|PIK3CG|PPARG|ROCK1|TERT|ROCK2|SIRT1|EGLN1	-7.714423177
GO:0002688	regulation of leukocyte chemotaxis	-9.180230766	8.036777211	9.705512387	3.348214286	0.849909252	ADAM10|CCR1|CSF1R|CYP19A1|DPP4|FPR2|IL4|IL6|LYN|MIF|MAPK1|MAPK3|PTK2|ADAM17|PLA2G7	-7.714423177
GO:0002687	positive regulation of leukocyte migration	-9.166444157	7.347910593	9.460200119	3.571428571	0.876768309	ABL1|ADAM10|APP|CCR1|CSF1R|FPR2|ICAM1|IL4|IL6|PIK3R1|MAPK1|MAPK3|PTK2|SELE|ADAM17|PLA2G7	-7.701463008
GO:0071559	response to transforming growth factor beta	-9.163170591	6.790838969	9.256663607	3.794642857	0.902705471	ABL1|PARP1|FNTA|FYN|NR3C1|HDAC2|IGF1R|JUN|PDE2A|PDE3A|PTK2|ROCK1|SRC|TGFBR1|YES1|ROCK2|SIRT1	-7.699014313
GO:0030003	intracellular monoatomic cation homeostasis	-9.122375549	4.260272191	8.170219821	5.803571429	1.104653005	ADORA1|APP|ATP4B|ATP5F1B|BCL2|CA2|CA7|CHRNA7|CCR1|CNR1|DRD4|EDNRA|F2|HTR2A|HTR2B|HTR2C|LCK|MYC|PIK3CB|MAPK1|MAPK3|HSP90B1|VDR|EGLN1|TRPM8|LRRK2	-7.659042579
GO:0035270	endocrine system development	-9.083220768	7.911202567	9.607987333	3.348214286	0.849909252	CDK6|CYP1B1|EDNRA|NR3C1|IL6|INSR|PDGFRA|MAPK1|MAPK3|MAP2K1|RAF1|SLC6A3|TGFBR1|THRA|TUBB1	-7.620709548
GO:0008211	glucocorticoid metabolic process	-9.061731289	31.50416667	14.48989917	1.5625	0.5859375	SERPINA6|CBR1|CYP11B1|CYP11B2|CYP17A1|NR3C1|HSD11B2	-7.600040265
GO:0007190	activation of adenylate cyclase activity	-9.056043943	23.48136646	13.22527363	1.785714286	0.625682936	ADORA2B|ADORA3|ADRB1|ADRB2|AVPR2|DRD1|EDNRA|RAF1	-7.59680426
GO:0046058	cAMP metabolic process	-9.056043943	23.48136646	13.22527363	1.785714286	0.625682936	EPHA2|PDE4A|PDE4B|PDE4C|PDE4D|PDE7A|PDE8B|PDE10A	-7.59680426
GO:0098664	G protein-coupled serotonin receptor signaling pathway	-9.056043943	23.48136646	13.22527363	1.785714286	0.625682936	CHRM1|CHRM2|CHRM3|CHRM5|DRD4|HTR2A|HTR2B|HTR2C	-7.59680426
GO:0090130	tissue migration	-9.049556546	8.67087156	9.837728233	3.125	0.822037939	ABL1|AKT1|CYP1B1|DPP4|NR4A1|KDR|KIT|NOS3|PIK3CA|PPARD|PKN1|PTPN11|ROCK1|TGFBR1	-7.59113091
GO:1901617	organic hydroxy compound biosynthetic process	-9.044362178	6.672394103	9.147910835	3.794642857	0.902705471	ALOX12|ALOX15|ALOX15B|CYP11B1|CYP11B2|CYP19A1|CYP51A1|DHCR7|G6PD|HMGCR|HSD17B1|HSD17B3|SLC6A3|SQLE|SRD5A2|TYR|NPC1L1	-7.586749067
GO:0002697	regulation of immune effector process	-9.001653191	4.361041897	8.159786274	5.580357143	1.084484045	ADORA2B|AHR|AXL|BTK|CD81|EPHB2|FGR|ICAM1|IL2|IL4|IL6|JAK3|KIT|LYN|MIF|NOS2|P2RX7|PKN1|PTPN6|RBP4|SYK|RIPK2|MAPKAPK2|SIRT1|TLR9	-7.544851088
GO:0001676	long-chain fatty acid metabolic process	-8.996274374	8.592045455	9.781359231	3.125	0.822037939	ALOX12|ALOX5|ALOX15|ALOX15B|DAGLA|CBR1|CYP1A1|CYP1A2|CYP1B1|CYP2C19|FAAH|PLA2G4A|PTGS1|PTGS2	-7.541089757
GO:0046718	viral entry into host cell	-8.996274374	8.592045455	9.781359231	3.125	0.822037939	GRK2|ANPEP|AXL|CD81|CDK1|CTSB|CTSL|DPP4|EGFR|EPHA2|HTR2A|ICAM1|INSR|TYRO3	-7.541089757
GO:0007292	female gamete generation	-8.993250583	7.153263955	9.294664868	3.571428571	0.876768309	AKT1|BCL2|CDC25B|EDNRA|MMP2|NOS3|PDE3A|PGR|PLK1|PTGS2|RPS6KA2|SRC|AURKA|TOP2A|PDE5A|SIRT1	-7.538872456
GO:0050864	regulation of B cell activation	-8.987996852	7.789491758	9.512554928	3.348214286	0.849909252	AHR|BCL2|BTK|CASP3|CD81|EPHB2|IL2|IL4|IL6|LYN|MIF|PKN1|PTPN6|SYK|TLR9	-7.534423719
GO:0016032	viral process	-8.985035867	5.466310006	8.642330848	4.464285714	0.97570799	GRK2|AKT1|ANPEP|AXL|CD81|CDK1|CTSB|CTSL|DPP4|EGFR|EPHA2|GSK3B|HSP90AB1|HTR2A|ICAM1|INSR|PPIA|ST6GAL1|TYRO3|VCP	-7.532266239
GO:0046889	positive regulation of lipid biosynthetic process	-8.968808606	9.539305124	10.05844493	2.901785714	0.793047652	AKT1|FABP3|MTOR|HTR2A|HTR2B|HTR2C|IGF1R|PPARA|PTGS2|SREBF2|NR1H2|NR1H4|NR1H3	-7.517641543
GO:1904892	regulation of receptor signaling pathway via STAT	-8.968808606	9.539305124	10.05844493	2.901785714	0.793047652	CALM1|CYP1B1|EPHB2|F2|IL4|IL6|JAK2|JAK3|KIT|PPARG|PTPN2|TYK2|CDK5R1	-7.517641543
GO:0001890	placenta development	-8.950810127	7.106203008	9.254223098	3.571428571	0.876768309	PARP1|AKT1|MAPK14|CTSB|EGFR|HSD17B2|HSP90AB1|PPARD|PPARG|MAPK1|MAP2K1|PTGS2|PTK2|VDR|NCOA1|EGLN1	-7.500442134
GO:0034405	response to fluid shear stress	-8.921732066	17.8700105	12.06846146	2.008928571	0.662882408	AKT1|MMP2|NOS3|P2RX7|PDGFRB|PTGS2|SRC|SREBF2|HDAC3	-7.473752499
GO:0048010	vascular endothelial growth factor receptor signaling pathway	-8.921732066	17.8700105	12.06846146	2.008928571	0.662882408	AXL|MAPK14|FLT1|FLT4|FYN|KDR|PTK2|SRC|MAPKAPK2	-7.473752499
GO:1905145	cellular response to acetylcholine	-8.921732066	17.8700105	12.06846146	2.008928571	0.662882408	ACHE|GRK2|CHRM1|CHRM2|CHRM3|CHRM5|CHRNA7|CDK5R1|ROCK2	-7.473752499
GO:0021537	telencephalon development	-8.912226413	5.136548913	8.465181692	4.6875	0.998634496	ALK|AVPR2|CASP3|CDK6|CSF1R|DRD1|EGFR|EPHA5|EPHB2|EPHB3|GSK3B|HSD3B1|HSD3B2|IGF1R|KCNA3|OXTR|PTPRS|SCN5A|SRD5A2|CDK5R1|LRRK2	-7.465040078
GO:0031099	regeneration	-8.908703327	7.059757236	9.214146011	3.571428571	0.876768309	AXL|CCND1|BCL2|CCNA2|CD81|CDK1|FLT3|IL6|JAK2|JUN|MMP2|PCNA|PTPRF|AURKA|TXK|TYMS	-7.462308779
GO:0006873	intracellular monoatomic ion homeostasis	-8.90211682	4.159317874	8.014079125	5.803571429	1.104653005	ADORA1|APP|ATP4B|ATP5F1B|BCL2|CA2|CA7|CHRNA7|CCR1|CNR1|DRD4|EDNRA|F2|HTR2A|HTR2B|HTR2C|LCK|MYC|PIK3CB|MAPK1|MAPK3|HSP90B1|VDR|EGLN1|TRPM8|LRRK2	-7.456512617
GO:1905954	positive regulation of lipid localization	-8.891409034	8.438616071	9.670738388	3.125	0.822037939	CYP19A1|FABP3|MIF|P2RX7|PLA2G4A|PON1|PPARG|RXRA|SREBF2|NR1H2|LIPG|PTGES|NR1H3|SIRT1	-7.44659374
GO:0038084	vascular endothelial growth factor signaling pathway	-8.885595386	22.50297619	12.92199069	1.785714286	0.625682936	FLT1|FLT3|FLT4|KDR|PDGFRA|PDGFRB|PIK3CA|PIK3CD	-7.441567571
GO:0002366	leukocyte activation involved in immune response	-8.878320004	6.075803571	8.831071217	4.017857143	0.927798058	ABL1|ADORA2B|BTK|MTOR|ICAM1|IL2|IL4|IL6|ITGAL|JAK1|KIT|LYN|PIK3CD|PIK3CG|PTGDR|PTGER4|RORC|SYK	-7.435078243
GO:0033157	regulation of intracellular protein transport	-8.870406828	5.700753968	8.678269422	4.241071429	0.952112848	CD81|CDK1|CHRM1|MAPK14|FYN|GSK3B|HSP90AA1|JAK2|PIK3R1|PKIA|MAPK8|PTGS2|PTPN1|PTPN11|SREBF2|HDAC3|CDK5R1|SAE1|LRRK2	-7.4279497
GO:0048806	genitalia development	-8.835443915	14.36360182	11.24250309	2.232142857	0.697943126	AR|AXL|CYP19A1|ESR1|HSD17B3|PDGFRA|PTPN11|RBP4|SRD5A2|TYRO3	-7.393770006
GO:0010827	regulation of glucose transmembrane transport	-8.828352713	10.52087199	10.25719202	2.678571429	0.762810824	AKT1|MAPK14|EDNRA|FABP5|INSR|PIK3R1|PLA2G1B|PTPN11|RPS6KB1|TERT|YES1|FFAR4	-7.387460612
GO:0019058	viral life cycle	-8.814086117	6.447481942	8.938001697	3.794642857	0.902705471	GRK2|ANPEP|AXL|CD81|CDK1|CTSB|CTSL|DPP4|EGFR|EPHA2|HSP90AB1|HTR2A|ICAM1|INSR|PPIA|TYRO3|VCP	-7.37397442
GO:0042596	fear response	-8.798334572	17.35943878	11.87426419	2.008928571	0.662882408	ADRB1|BCL2|DPP4|DRD1|DRD4|GABRA5|HTR2C|RPS6KB1|PDE8B	-7.359001878
GO:0001776	leukocyte homeostasis	-8.792327263	9.23806391	9.861045496	2.901785714	0.793047652	ABL1|AKT1|AXL|BCL2|BTK|CASP3|FLT3|IL6|JAK3|LYN|P2RX7|PDE4B|PKN1	-7.354548398
GO:0032091	negative regulation of protein binding	-8.792327263	9.23806391	9.861045496	2.901785714	0.793047652	ACTB|ADRB2|AKT1|GSK3B|PPARA|PPP1CA|MAPK3|MAPK8|PTPRF|ROCK1|AURKA|AURKB|LRRK2	-7.354548398
GO:0002702	positive regulation of production of molecular mediator of immune response	-8.757378207	7.500992063	9.28262515	3.348214286	0.849909252	BTK|CD81|EPHB2|IL2|IL4|IL6|KIT|MIF|P2RX7|RBP4|SYK|RIPK2|MAPKAPK2|SIRT1|TLR9	-7.320374176
GO:0016241	regulation of macroautophagy	-8.743522341	6.87989081	9.057369876	3.571428571	0.876768309	ADRB2|AKT1|CASP3|ERN1|MTOR|HTT|IL4|KDR|PIK3CA|MAPK3|MAPK8|RIPK2|CDK5R1|SIRT1|TBK1|LRRK2	-7.307291763
GO:0034308	primary alcohol metabolic process	-8.734954949	9.141834077	9.797179606	2.901785714	0.793047652	ADH1B|ADH1C|ALDH2|AKR1B1|CYP1A1|CYP1A2|CYP1B1|CYP11B1|CYP11B2|HSD11B2|RBP4|DGAT1|AKR1B10	-7.299496451
GO:0051604	protein maturation	-8.71646444	5.009496466	8.309547208	4.6875	0.998634496	ADAM10|PARP1|BCHE|BMP1|CASP3|CASP7|CMA1|CTSG|CTSL|CTSS|DPP4|F3|FKBP1A|MMP16|P2RX7|PLAT|PSEN2|ADAM17|PLA2G7|RIPK2|BACE1	-7.281776651
GO:0048812	neuron projection morphogenesis	-8.68451702	3.928321275	7.794492172	6.026785714	1.124361352	ADORA2A|APP|BCL2|CHRNA7|CSF1R|EDNRA|EPHA3|EPHA4|EPHA5|EPHB2|EPHB3|FYN|HSP90AA1|HSP90AB1|IGF1R|NTRK1|PTK2|PTPN11|RET|ROCK1|AURKA|ADAM17|WEE1|CDK5R1|TUBB3|LRRK2|EPHA6	-7.250598575
GO:0006942	regulation of striated muscle contraction	-8.678283037	9.047588365	9.734239552	2.901785714	0.793047652	ADORA1|ADRA1B|ADRA1A|GRK2|CALM1|NR4A1|HSP90AA1|PDE4B|PDE4D|PIK3CG|SCN5A|SCN10A|PDE5A	-7.245899203
GO:0048534	hematopoietic or lymphoid organ development	-8.678283037	9.047588365	9.734239552	2.901785714	0.793047652	ABL1|BCL2|EPHB3|POLB|PKN1|MAPK1|MAPK3|MAP2K1|RAF1|RET|ADAM17|TGFBR1|TYR	-7.245899203
GO:2000241	regulation of reproductive process	-8.672258369	5.898838419	8.650947526	4.017857143	0.927798058	AR|CDC25A|CDC25B|CDC25C|CNR1|ESR1|GLRA1|HDAC2|INSR|KIT|OXTR|PDE3A|PLAT|RPS6KA2|SRC|AURKA|PDE5A|PTGDR2	-7.240639812
GO:0051282	regulation of sequestering of calcium ion	-8.667967645	7.39148853	9.193926237	3.348214286	0.849909252	ABL1|CALM1|DRD1|F2|FKBP1A|HTT|HTR2A|HTR2B|HTR2C|LCK|LYN|P2RX7|PDE4D|PTPN6|TRPV1	-7.237113019
GO:0060627	regulation of vesicle-mediated transport	-8.657648396	3.686928302	7.659537485	6.473214286	1.162489368	ABL1|ACTB|ADORA2B|ALOX15|AXL|BTK|CSK|DRD4|EPHA3|FGR|FPR2|HCK|IL4|INSR|LYN|PIK3CB|MAPK1|MAPK3|MAP2K1|PTPN1|ROCK1|SELE|SRC|SYK|NR1H2|EZR|CDK5R1|NR1H3|LRRK2	-7.227556359
GO:0009261	ribonucleotide catabolic process	-8.646333121	13.77733236	10.97597663	2.232142857	0.697943126	PDE2A|PDE4A|PDE4B|PDE4C|PDE4D|PDE7A|XDH|PDE8B|PDE5A|PDE10A	-7.217002336
GO:0008203	cholesterol metabolic process	-8.638668475	8.077991453	9.405837685	3.125	0.822037939	APP|CYP1A2|CYP11B1|CYP11B2|CYP51A1|DHCR7|G6PD|HMGCR|IL4|PON1|PPARD|SQLE|SREBF2|NPC1L1	-7.210097611
GO:0032890	regulation of organic acid transport	-8.631066435	10.12633929	10.02235073	2.678571429	0.762810824	ADORA1|ADORA2A|AKT1|FABP3|GABBR1|GRM2|MIF|P2RX7|PLA2G4A|PPARA|SYK|PTGES	-7.203254164
GO:0006721	terpenoid metabolic process	-8.622296133	8.955266035	9.672201977	2.901785714	0.793047652	ADH1B|ADH1C|AKR1B1|CYP1A1|CYP1A2|CYP1B1|CYP2C19|CYP26A1|PPARD|RBP4|DGAT1|CYP26B1|AKR1B10	-7.195997085
GO:0051402	neuron apoptotic process	-8.622296133	8.955266035	9.672201977	2.901785714	0.793047652	ABL1|APP|AXL|BCL2|CASP3|CASP7|NTRK1|POLB|ROCK1|SCN2A|THRB|TYRO3|NAE1	-7.195997085
GO:0006940	regulation of smooth muscle contraction	-8.611069781	11.6030971	10.41203374	2.455357143	0.731172822	ADORA1|ADORA2B|ADRA1A|ADRA2B|ADRA2C|ADRB2|CHRM2|CHRM3|KIT|OXTR|PTGS2	-7.185525372
GO:0019439	aromatic compound catabolic process	-8.588402493	4.500595238	8.018545032	5.133928571	1.042656757	APEX1|COMT|CYP1A1|EPHX2|ERN1|FEN1|MAOA|MAOB|ABCC1|PDE2A|PDE4A|PDE4B|PDE4C|PDE4D|PDE7A|PON1|SLC6A3|VCP|XDH|PDE8B|PDE5A|PDE10A|CECR2	-7.163611414
GO:0120039	plasma membrane bounded cell projection morphogenesis	-8.584696082	3.886441517	7.724951434	6.026785714	1.124361352	ADORA2A|APP|BCL2|CHRNA7|CSF1R|EDNRA|EPHA3|EPHA4|EPHA5|EPHB2|EPHB3|FYN|HSP90AA1|HSP90AB1|IGF1R|NTRK1|PTK2|PTPN11|RET|ROCK1|AURKA|ADAM17|WEE1|CDK5R1|TUBB3|LRRK2|EPHA6	-7.160657028
GO:0097193	intrinsic apoptotic signaling pathway	-8.583329199	6.708961846	8.905985129	3.571428571	0.876768309	ABL1|BCL2|BCL2A1|BDKRB2|CASP3|CYP1B1|EPHA2|ERN1|JAK2|MCL1|PDK1|PIK3R1|POLB|PRKDC|SCN2A|SIRT1	-7.16004087
GO:0001505	regulation of neurotransmitter levels	-8.571965756	5.814166097	8.5635306	4.017857143	0.927798058	ACHE|ADORA2A|BCHE|DAGLA|COMT|DRD1|DRD4|SLC29A1|GABRA2|GRM4|NR4A1|MAOA|MAOB|P2RX7|SLC6A2|SLC6A3|SLC6A4|LRRK2	-7.149426857
GO:0046425	regulation of receptor signaling pathway via JAK-STAT	-8.567229055	10.00132275	9.94681488	2.678571429	0.762810824	CALM1|CYP1B1|EPHB2|F2|IL4|IL6|JAK2|JAK3|KIT|PTPN2|TYK2|CDK5R1	-7.146681006
GO:0051966	regulation of synaptic transmission, glutamatergic	-8.567229055	10.00132275	9.94681488	2.678571429	0.762810824	ADORA1|ADORA2A|CNR1|DRD1|GLUL|GRM2|GRM4|HTR2A|NTRK1|OXTR|PTGS2|LRRK2	-7.146681006
GO:2001243	negative regulation of intrinsic apoptotic signaling pathway	-8.566979344	8.864808802	9.61104435	2.901785714	0.793047652	AKT1|BCL2|BDKRB2|MDM2|MIF|MMP9|PIK3CB|PPIA|PTGS2|PTPN1|SRC|SIRT1|LRRK2	-7.146681006
GO:0006869	lipid transport	-8.564427366	4.487587737	8.000453061	5.133928571	1.042656757	BDKRB2|DRD4|FABP4|FABP1|FABP2|FABP3|FABP5|ABCC1|NOS2|P2RX7|ABCB1|PLA2G1B|PLA2G2A|PLA2G4A|PPARD|PPARG|PTGS2|RBP4|RPS6KB1|LIPG|ABCG2|SIGMAR1|NPC1L1	-7.144873321
GO:0045761	regulation of adenylate cyclase activity	-8.555161488	13.50178571	10.84848734	2.232142857	0.697943126	ADORA2B|ADORA3|ADRB1|ADRB2|AVPR2|DRD1|EDNRA|GABBR1|GRM2|RAF1	-7.137092211
GO:0046456	icosanoid biosynthetic process	-8.555161488	13.50178571	10.84848734	2.232142857	0.697943126	ALOX5|ALOX5AP|CBR1|MIF|PLA2G1B|PLA2G4A|PTGS1|PTGS2|SYK|PTGES	-7.137092211
GO:0006816	calcium ion transport	-8.541142296	5.153353326	8.279263079	4.464285714	0.97570799	ADRA1A|BCL2|CHRNA7|CCR1|EDNRA|FKBP1A|FYN|HTR2A|HTR2B|HTR2C|LCK|NOS3|P2RX7|PSEN2|SCN2A|SCN5A|SCN10A|VDR|TRPV1|TRPM8	-7.123813504
GO:0010565	regulation of cellular ketone metabolic process	-8.53673661	7.23309949	9.064178158	3.348214286	0.849909252	AKT1|CNR1|FABP1|FABP3|FABP5|PDK1|PPARA|PPARD|PTGS2|NR1H2|NCOR1|NCOR2|NR1H4|NR1H3|SIRT1	-7.120147043
GO:0019217	regulation of fatty acid metabolic process	-8.51231826	8.776160714	9.550744921	2.901785714	0.793047652	AKT1|CNR1|FABP1|FABP3|FABP5|PDK1|PPARA|PPARD|PTGS2|NR1H2|NCOR1|NR1H3|SIRT1	-7.096466662
GO:0010921	regulation of phosphatase activity	-8.504311438	9.879355401	9.872582157	2.678571429	0.762810824	CALM1|FKBP1A|MTOR|GSK3B|HTT|HSP90AB1|JAK2|PDGFRB|ROCK1|HSP90B1|ROCK2|NUAK1	-7.089932026
GO:0042509	regulation of tyrosine phosphorylation of STAT protein	-8.504311438	9.879355401	9.872582157	2.678571429	0.762810824	CSF1R|FLT3|FYN|HDAC2|IL2|IL4|IL6|JAK2|KIT|LYN|PTK6|PTPN2	-7.089932026
GO:0003014	renal system process	-8.493098157	7.876041667	9.254335972	3.125	0.822037939	ADORA1|ADORA2A|ADRA1A|AKR1B1|AVPR2|BCL2|CYP11B2|EDNRA|HSD11B2|PKN1|HNF1A|TRPV1|ABCG2|SLC22A12	-7.080185958
GO:0030278	regulation of ossification	-8.493098157	7.876041667	9.254335972	3.125	0.822037939	ADRB2|ALOX5|BCL2|CCR1|MAPK14|ESRRA|P2RX7|MAPK1|MAPK3|PTGER4|PTPN11|RXRA|RXRB|VDR	-7.080185958
GO:0032940	secretion by cell	-8.49084138	4.116398084	7.790432576	5.580357143	1.084484045	ADORA2B|AXL|BTK|CCR1|GCGR|FFAR1|GRM2|GRM4|HCK|NR4A1|IL6|KIT|LYN|NOS2|P2RX7|PIK3CD|PIK3CG|PTGDR|PTGS2|RAF1|SYK|HNF1A|TYRO3|TRPV1|FFAR4	-7.078660933
GO:0048858	cell projection morphogenesis	-8.486286895	3.845445298	7.656361901	6.026785714	1.124361352	ADORA2A|APP|BCL2|CHRNA7|CSF1R|EDNRA|EPHA3|EPHA4|EPHA5|EPHB2|EPHB3|FYN|HSP90AA1|HSP90AB1|IGF1R|NTRK1|PTK2|PTPN11|RET|ROCK1|AURKA|ADAM17|WEE1|CDK5R1|TUBB3|LRRK2|EPHA6	-7.074836968
GO:0015711	organic anion transport	-8.47225304	4.263721805	7.850609974	5.357142857	1.063828273	BDKRB2|CA4|DRD4|FABP4|FABP1|FABP2|FABP3|FABP5|GRM2|ABCC1|NOS2|P2RX7|ABCB1|PLA2G1B|PLA2G2A|PLA2G4A|PPARD|PPARG|PTGS2|RPS6KB1|SLC16A1|TRPV1|ABCG2|SLC22A12	-7.061532407
GO:0048708	astrocyte differentiation	-8.462911962	11.2514881	10.22318244	2.455357143	0.731172822	ABL1|ADORA2A|APP|CDK6|DRD1|NR3C1|MAPT|MAPK1|MAPK3|MAP2K1|PTPN11	-7.052919401
GO:0070997	neuron death	-8.458298928	8.689268034	9.491282695	2.901785714	0.793047652	ABL1|APP|AXL|BCL2|CASP3|CASP7|NTRK1|POLB|ROCK1|SCN2A|THRB|TYRO3|NAE1	-7.049033219
GO:0098926	postsynaptic signal transduction	-8.452054317	15.98895677	11.33676267	2.008928571	0.662882408	ACHE|GRK2|CHRM1|CHRM2|CHRM3|CHRM5|CHRNA7|RELA|CDK5R1	-7.043514247
GO:0046486	glycerolipid metabolic process	-8.445877591	4.423661986	7.911013887	5.133928571	1.042656757	ALOX15|BMX|DAGLA|CSF1R|FAAH|FABP5|PDGFRB|ENPP2|PIK3CA|PIK3CB|PIK3CD|PIK3CG|PIK3R1|PLA2G1B|PLA2G2A|PLA2G4A|PON1|PTPN11|NR1H2|PLA2G7|DGAT1|NR1H3|SIRT1	-7.03844079
GO:0002718	regulation of cytokine production involved in immune response	-8.44553321	7.810950413	9.204999126	3.125	0.822037939	AXL|BTK|CD81|IL4|IL6|JAK3|KIT|MIF|P2RX7|SYK|RIPK2|MAPKAPK2|SIRT1|TLR9	-7.03844079
GO:0001818	negative regulation of cytokine production	-8.427615341	4.241398654	7.817666548	5.357142857	1.063828273	AXL|BTK|CHRNA7|CSK|EPHA2|EPHB2|F2|FFAR1|HSP90AB1|IL4|IL6|JAK3|MMP8|PPARA|PTGER4|PTPN6|PTPN11|PTPRS|EZR|HDAC9|NR1H4|HDAC7|TLR9|FFAR4	-7.02124494
GO:0071675	regulation of mononuclear cell migration	-8.398433537	7.74692623	9.156224527	3.125	0.822037939	ABL1|ADAM10|AKT1|APP|CCR1|CSF1R|FPR2|IL4|LYN|MAPK1|MAPK3|PTK2|ADAM17|PLA2G7	-6.992783957
GO:0008286	insulin receptor signaling pathway	-8.390796056	11.08355544	10.13177459	2.455357143	0.731172822	AKT1|GSK3B|IGF1R|INSR|PIK3CA|PIK3R1|MAPK1|MAPK3|PTPN1|PTPN2|RAF1	-6.986584537
GO:0042531	positive regulation of tyrosine phosphorylation of STAT protein	-8.390796056	11.08355544	10.13177459	2.455357143	0.731172822	CSF1R|FLT3|FYN|HDAC2|IL2|IL4|IL6|JAK2|KIT|LYN|PTK6	-6.986584537
GO:0072330	monocarboxylic acid biosynthetic process	-8.389711494	6.506884682	8.723846343	3.571428571	0.876768309	ALOX12|ALOX5|ALOX15|ALOX15B|CBR1|CYP1A1|CYP1A2|FASN|MIF|PLA2G1B|PLA2G4A|PRKAG1|PTGS1|PTGS2|SCD|PTGES	-6.986217226
GO:0001523	retinoid metabolic process	-8.381140233	9.644132653	9.727872198	2.678571429	0.762810824	ADH1B|ADH1C|AKR1B1|CYP1A1|CYP1A2|CYP1B1|CYP26A1|PPARD|RBP4|DGAT1|CYP26B1|AKR1B10	-6.978362031
GO:0006195	purine nucleotide catabolic process	-8.379096309	12.98248626	10.6041321	2.232142857	0.697943126	PDE2A|PDE4A|PDE4B|PDE4C|PDE4D|PDE7A|XDH|PDE8B|PDE5A|PDE10A	-6.977746709
GO:1902895	positive regulation of miRNA transcription	-8.379096309	12.98248626	10.6041321	2.232142857	0.697943126	AR|EGFR|NR3C1|JUN|MYC|PPARG|RELA|SREBF2|TERT|NR1H2	-6.977746709
GO:0120255	olefinic compound biosynthetic process	-8.353276509	36.82305195	14.57104711	1.339285714	0.543087415	CYP11B1|CYP11B2|CYP19A1|HSD17B1|HSD17B3|SRD5A2	-6.952639451
GO:0050673	epithelial cell proliferation	-8.351833743	6.4679213	8.688317673	3.571428571	0.876768309	AR|CCND1|EGFR|EPHA2|ERN1|ESR1|IL6|KDR|KIT|PIK3CB|PPARD|MAPK1|MAP2K1|RAF1|RPS6KA1|TGFBR1	-6.951908061
GO:0002699	positive regulation of immune effector process	-8.344730407	5.019251195	8.11921707	4.464285714	0.97570799	ADORA2B|BTK|CD81|EPHB2|FGR|IL2|IL4|IL6|KIT|LYN|MIF|NOS2|P2RX7|PTPN6|RBP4|SYK|RIPK2|MAPKAPK2|SIRT1|TLR9	-6.946713828
GO:0006692	prostanoid metabolic process	-8.343805605	15.57898352	11.17101377	2.008928571	0.662882408	AKR1B1|CBR1|MIF|PLA2G4A|PTGS1|PTGS2|CES2|PLAA|PTGES	-6.946713828
GO:0006693	prostaglandin metabolic process	-8.343805605	15.57898352	11.17101377	2.008928571	0.662882408	AKR1B1|CBR1|MIF|PLA2G4A|PTGS1|PTGS2|CES2|PLAA|PTGES	-6.946713828
GO:0016575	histone deacetylation	-8.343805605	15.57898352	11.17101377	2.008928571	0.662882408	HDAC2|HDAC3|MBD2|HDAC9|HDAC4|HDAC5|SIRT1|HDAC7|HDAC11	-6.946713828
GO:0098771	inorganic ion homeostasis	-8.342784757	4.047297876	7.683349844	5.580357143	1.084484045	ADORA1|ALPL|APP|ATP4B|BCL2|CA12|CHRNA7|CCR1|CNR1|CYP11B2|DRD4|EDNRA|F2|HTR2A|HTR2B|HTR2C|KCNH2|KDR|LCK|MYC|PIK3CB|HSP90B1|VDR|EGLN1|TRPM8	-6.946398577
GO:0001959	regulation of cytokine-mediated signaling pathway	-8.314229654	6.429421769	8.653078459	3.571428571	0.876768309	AXL|IL6|PPARG|PTPN1|PTPN2|PTPN6|PTPN11|SYK|ADAM17|TXK|NR1H2|RIPK2|MAPKAPK2|NR1H4|NR1H3|TBK1	-6.918547926
GO:0006366	transcription by RNA polymerase II	-8.306466706	4.349314726	7.805870897	5.133928571	1.042656757	PARP1|ADRB2|AR|CDK9|MAPK14|ESR1|NR4A1|HNF4A|IL2|JAK2|PIK3R1|PPARG|RXRA|RXRB|THRA|THRB|NR1H2|VDR|NCOA1|HDAC3|NR1H4|NR1H3|NCOA2	-6.911488288
GO:0010971	positive regulation of G2/M transition of mitotic cell cycle	-8.282228095	19.28826531	11.87149741	1.785714286	0.625682936	APP|CCND1|CDK1|CDC25A|CDC25B|CDC25C|CDK4|BRD4	-6.887951851
GO:0051250	negative regulation of lymphocyte activation	-8.276895817	6.391377853	8.618124495	3.571428571	0.876768309	ADORA2A|AXL|BTK|CASP3|CTSG|FGR|IL2|IL4|JAK3|LYN|PLA2G2A|PKN1|PTPN2|PTPN6|TYRO3|PDE5A	-6.883320614
GO:0099565	chemical synaptic transmission, postsynaptic	-8.250281347	10.76229296	9.954631807	2.455357143	0.731172822	ADORA1|ADORA2A|AKT1|CHRNA7|DRD4|SLC29A1|GLRA1|GSK3B|P2RX7|TRPV1|LRRK2	-6.857406054
GO:0010950	positive regulation of endopeptidase activity	-8.239828884	6.353781513	8.583451659	3.571428571	0.876768309	DAPK1|EPHA4|F3|FYN|JAK2|LCK|LYN|MAPT|MYC|PPARG|SYK|VCP|XDH|RIPK2|ROCK2|SIRT1	-6.847652376
GO:0008210	estrogen metabolic process	-8.238801302	15.18950893	11.0112745	2.008928571	0.662882408	CYP1A1|CYP1A2|CYP1B1|CYP19A1|HSD3B1|HSD17B1|HSD17B2|PDGFRA|UGT2B7	-6.847322456
GO:0035601	protein deacylation	-8.210820907	12.50165344	10.3728491	2.232142857	0.697943126	HDAC2|HDAC3|MBD2|HDAC9|HDAC4|HDAC5|SIRT1|HDAC7|HDAC11|HDAC10	-6.820038604
GO:0046394	carboxylic acid biosynthetic process	-8.208330529	4.92765902	8.00825966	4.464285714	0.97570799	AKR1B1|ALOX12|ALOX5|ALOX5AP|ALOX15|ALOX15B|CBR1|CYP1A1|CYP1A2|FASN|GLUL|MIF|PLA2G1B|PLA2G4A|PRKAG1|PTGS1|PTGS2|SCD|SYK|PTGES	-6.818243653
GO:0016101	diterpenoid metabolic process	-8.20270977	9.311576355	9.51965953	2.678571429	0.762810824	ADH1B|ADH1C|AKR1B1|CYP1A1|CYP1A2|CYP1B1|CYP26A1|PPARD|RBP4|DGAT1|CYP26B1|AKR1B10	-6.815330637
GO:0048145	regulation of fibroblast proliferation	-8.20270977	9.311576355	9.51965953	2.678571429	0.762810824	ABL1|CCNA2|CDK4|CDK6|EGFR|ESR1|JUN|MIF|MYC|PDGFRA|PDGFRB|PLA2G1B	-6.815330637
GO:0030595	leukocyte chemotaxis	-8.202646884	6.842121139	8.736137996	3.348214286	0.849909252	ALOX5|CCR1|CNR2|CTSG|FLT1|IL6|CXCR1|KIT|MMP2|PDE4B|PIK3CD|PIK3CG|PLA2G1B|PPIA|SYK	-6.815330637
GO:0032946	positive regulation of mononuclear cell proliferation	-8.202646884	6.842121139	8.736137996	3.348214286	0.849909252	BCL2|BTK|CD81|EPHB2|IL2|IL4|IL6|JAK2|JAK3|MIF|ST6GAL1|SYK|TYK2|RIPK2|TLR9	-6.815330637
GO:0048384	retinoic acid receptor signaling pathway	-8.190226746	24.87171053	12.76290816	1.5625	0.5859375	PPARG|RXRA|RXRB|THRA|THRB|NR1H2|CYP26B1	-6.803600402
GO:0070302	regulation of stress-activated protein kinase signaling cascade	-8.176162771	5.855366254	8.362087446	3.794642857	0.902705471	APP|EGFR|FLT4|IGF1R|LYN|MMP8|MYC|PPIA|MAPK1|MAPK3|MAP2K1|EZR|XDH|RIPK2|HDAC3|NCOR1|TLR9	-6.790225237
GO:1902652	secondary alcohol metabolic process	-8.169639418	7.441929134	8.920401619	3.125	0.822037939	APP|CYP1A2|CYP11B1|CYP11B2|CYP51A1|DHCR7|G6PD|HMGCR|IL4|PON1|PPARD|SQLE|SREBF2|NPC1L1	-6.784389604
GO:2000377	regulation of reactive oxygen species metabolic process	-8.162414746	6.796200863	8.696847335	3.348214286	0.849909252	ALOX5|BCL2|CBR1|MAPK14|CYP1B1|F2|FPR2|FYN|G6PD|MAPT|MMP8|PDGFRB|PPARA|SYK|XDH	-6.777851564
GO:0097659	nucleic acid-templated transcription	-8.155075224	3.409541847	7.272568253	6.696428571	1.180950644	PARP1|ADRB2|AR|CCNA2|CDK2|CDK9|MAPK14|ESR1|NR4A1|HNF4A|IL2|JAK2|PIK3R1|PPARG|MAPK3|RELA|RXRA|RXRB|TERT|THRA|THRB|NR1H2|VDR|NCOA1|HDAC3|NR1H4|NR1H3|NCOA2|BAZ2A|BRD4	-6.771197589
GO:0002279	mast cell activation involved in immune response	-8.147688097	18.62315271	11.64243342	1.785714286	0.625682936	ADORA2B|BTK|KIT|LYN|PIK3CD|PIK3CG|PTGDR|SYK	-6.765860637
GO:0043303	mast cell degranulation	-8.147688097	18.62315271	11.64243342	1.785714286	0.625682936	ADORA2B|BTK|KIT|LYN|PIK3CD|PIK3CG|PTGDR|SYK	-6.765860637
GO:0060603	mammary gland duct morphogenesis	-8.147688097	18.62315271	11.64243342	1.785714286	0.625682936	AR|CSF1R|EPHA2|ESR1|NR3C1|PGR|SRC|VDR	-6.765860637
GO:0051346	negative regulation of hydrolase activity	-8.145613896	4.446695894	7.766770146	4.910714286	1.020937413	ABL1|ADORA2A|AKT1|APP|SERPINA6|CSNK2A1|CTSB|FABP1|FKBP1A|GSK3B|NR4A1|MMP9|NOS3|PTGS2|RAF1|ROCK1|RPS6KA1|SRC|ROCK2|HDAC9|EGLN1|LRRK2	-6.764467682
GO:0001667	ameboidal-type cell migration	-8.142839308	5.825643582	8.332210932	3.794642857	0.902705471	ABL1|AKT1|CYP1B1|DPP4|EDNRA|NR4A1|HTR2B|KDR|KIT|NOS3|PIK3CA|PPARD|PKN1|PTPN11|RET|ROCK1|TGFBR1	-6.762373274
GO:0030574	collagen catabolic process	-8.136860771	14.8190331	10.85717913	2.008928571	0.662882408	CTSB|CTSL|CTSS|MMP2|MMP7|MMP8|MMP9|MMP16|MMP25	-6.757073853
GO:0098732	macromolecule deacylation	-8.129406489	12.27435065	10.26173932	2.232142857	0.697943126	HDAC2|HDAC3|MBD2|HDAC9|HDAC4|HDAC5|SIRT1|HDAC7|HDAC11|HDAC10	-6.750297626
GO:0016053	organic acid biosynthetic process	-8.127989482	4.874290872	7.942970193	4.464285714	0.97570799	AKR1B1|ALOX12|ALOX5|ALOX5AP|ALOX15|ALOX15B|CBR1|CYP1A1|CYP1A2|FASN|GLUL|MIF|PLA2G1B|PLA2G4A|PRKAG1|PTGS1|PTGS2|SCD|SYK|PTGES	-6.749557617
GO:0010508	positive regulation of autophagy	-8.122506382	6.750892857	8.657916771	3.348214286	0.849909252	ADRB2|DAPK1|GSK3B|HTT|IL4|KDR|PIK3CB|MAPK3|ROCK1|RIPK2|PIM2|SIRT1|TBK1|TLR9|LRRK2	-6.744750462
GO:0032990	cell part morphogenesis	-8.106172124	3.689759254	7.391045208	6.026785714	1.124361352	ADORA2A|APP|BCL2|CHRNA7|CSF1R|EDNRA|EPHA3|EPHA4|EPHA5|EPHB2|EPHB3|FYN|HSP90AA1|HSP90AB1|IGF1R|NTRK1|PTK2|PTPN11|RET|ROCK1|AURKA|ADAM17|WEE1|CDK5R1|TUBB3|LRRK2|EPHA6	-6.729091098
GO:0034767	positive regulation of monoatomic ion transmembrane transport	-8.058384873	6.172244898	8.414165899	3.571428571	0.876768309	ABL1|ADRB2|CALM1|CTSS|DRD1|DRD4|EDNRA|EPHB2|F2|G6PD|HTT|KCNH2|NDUFA4|P2RX7|ABCB1|PLA2G1B	-6.681977695
GO:0002218	activation of innate immune response	-8.043642952	6.66206532	8.581112616	3.348214286	0.849909252	BTK|CTSS|FYN|HCK|HSP90AA1|LYN|PRKDC|RELA|SRC|SYK|RIPK2|MAPKAPK2|NR1H4|TBK1|TLR9	-6.667908577
GO:0001662	behavioral fear response	-8.018627424	18.00238095	11.42453984	1.785714286	0.625682936	BCL2|DPP4|DRD1|DRD4|GABRA5|HTR2C|RPS6KB1|PDE8B	-6.645573887
GO:0032309	icosanoid secretion	-8.018627424	18.00238095	11.42453984	1.785714286	0.625682936	BDKRB2|DRD4|NOS2|P2RX7|PLA2G1B|PLA2G2A|PLA2G4A|PTGS2	-6.645573887
GO:0045762	positive regulation of adenylate cyclase activity	-8.018627424	18.00238095	11.42453984	1.785714286	0.625682936	ADORA2B|ADORA3|ADRB1|ADRB2|AVPR2|DRD1|EDNRA|RAF1	-6.645573887
GO:0045907	positive regulation of vasoconstriction	-8.018627424	18.00238095	11.42453984	1.785714286	0.625682936	ABL1|ADRA1D|ADRA1A|AVPR2|FAAH|HTR2A|OXTR|PTGS2	-6.645573887
GO:0055074	calcium ion homeostasis	-8.00529532	5.3531309	8.072414831	4.017857143	0.927798058	ADORA1|ALPL|APP|BCL2|CHRNA7|CCR1|CNR1|DRD4|EDNRA|F2|HTR2A|HTR2B|HTR2C|KDR|PIK3CB|HSP90B1|VDR|TRPM8	-6.632909416
GO:0050852	T cell receptor signaling pathway	-7.998906435	7.978327922	8.990664327	2.901785714	0.793047652	ABL1|BTK|CSK|FYN|LCK|PDE4B|PDE4D|PIK3CA|PIK3CD|MAPK1|PTPN6|TXK|RIPK2	-6.627187138
GO:1905475	regulation of protein localization to membrane	-7.98756511	6.102502018	8.34828426	3.571428571	0.876768309	ACTB|ADAM10|AKT1|AR|CD81|CSK|EGFR|EPHA2|EPHA3|EPHB2|FYN|PIK3R1|PRKCH|MAPK8|EZR|CDK5R1	-6.616511398
GO:1900076	regulation of cellular response to insulin stimulus	-7.983070076	10.17257828	9.621227041	2.455357143	0.731172822	ESRRA|PPARG|PTPN1|PTPN2|PTPN11|RPS6KB1|SRC|NCOA1|NR1H4|NCOA2|SIRT1	-6.612680932
GO:0021766	hippocampus development	-7.975761271	8.902276295	9.257209695	2.678571429	0.762810824	ALK|CASP3|CDK6|DRD1|EPHA5|GSK3B|HSD3B1|HSD3B2|IGF1R|PTPRS|SRD5A2|CDK5R1	-6.606035679
GO:0032774	RNA biosynthetic process	-7.974913451	3.347550177	7.152094706	6.696428571	1.180950644	PARP1|ADRB2|AR|CCNA2|CDK2|CDK9|MAPK14|ESR1|NR4A1|HNF4A|IL2|JAK2|PIK3R1|PPARG|MAPK3|RELA|RXRA|RXRB|TERT|THRA|THRB|NR1H2|VDR|NCOA1|HDAC3|NR1H4|NR1H3|NCOA2|BAZ2A|BRD4	-6.605850398
GO:0050433	regulation of catecholamine secretion	-7.971669224	11.84367168	10.04792232	2.232142857	0.697943126	ADORA2A|ADORA3|ADRA2B|ADRA2C|GRK2|CNR1|GABBR1|GRM2|HTR2A|OXTR	-6.603928225
GO:0072523	purine-containing compound catabolic process	-7.971669224	11.84367168	10.04792232	2.232142857	0.697943126	PDE2A|PDE4A|PDE4B|PDE4C|PDE4D|PDE7A|XDH|PDE8B|PDE5A|PDE10A	-6.603928225
GO:0006720	isoprenoid metabolic process	-7.951351834	7.160037879	8.697070816	3.125	0.822037939	ADH1B|ADH1C|AKR1B1|CYP1A1|CYP1A2|CYP1B1|CYP2C19|CYP26A1|HMGCR|PPARD|RBP4|DGAT1|CYP26B1|AKR1B10	-6.584270356
GO:1903320	regulation of protein modification by small protein conjugation or removal	-7.94559023	5.010428292	7.901498208	4.241071429	0.952112848	ABL1|AKT1|FKBP1A|FYN|GSK3B|HSP90AA1|HSP90AB1|PLK1|PPIA|MAPK9|RELA|TGFBR1|VCP|RIPK2|HDAC3|PLAA|HDAC4|SAE1|LRRK2	-6.579167273
GO:0043299	leukocyte degranulation	-7.941520631	14.12977575	10.5646067	2.008928571	0.662882408	ADORA2B|BTK|HCK|KIT|LYN|PIK3CD|PIK3CG|PTGDR|SYK	-6.575755197
GO:0002209	behavioral defense response	-7.894630658	17.42165899	11.21691451	1.785714286	0.625682936	BCL2|DPP4|DRD1|DRD4|GABRA5|HTR2C|RPS6KB1|PDE8B	-6.530177294
GO:1902751	positive regulation of cell cycle G2/M phase transition	-7.894630658	17.42165899	11.21691451	1.785714286	0.625682936	APP|CCND1|CDK1|CDC25A|CDC25B|CDC25C|CDK4|BRD4	-6.530177294
GO:0090316	positive regulation of intracellular protein transport	-7.889608296	6.491243132	8.431576233	3.348214286	0.849909252	CD81|CDK1|CHRM1|MAPK14|FYN|GSK3B|HSP90AA1|JAK2|PIK3R1|MAPK8|PTGS2|SREBF2|HDAC3|CDK5R1|SAE1	-6.525809483
GO:0002819	regulation of adaptive immune response	-7.883523526	5.598301394	8.100355656	3.794642857	0.902705471	AHR|ALOX15|BTK|CD81|EPHB2|IL2|IL4|IL6|JAK2|JAK3|P2RX7|PLA2G4A|PKN1|PTPN6|TYK2|RIPK2|SIRT1	-6.520652542
GO:0060759	regulation of response to cytokine stimulus	-7.883145205	6.000793651	8.251335855	3.571428571	0.876768309	AXL|IL6|PPARG|PTPN1|PTPN2|PTPN6|PTPN11|SYK|ADAM17|TXK|NR1H2|RIPK2|MAPKAPK2|NR1H4|NR1H3|TBK1	-6.520652542
GO:0051129	negative regulation of cellular component organization	-7.871106872	3.089867743	6.964318921	7.366071429	1.234138774	PARP1|AKT1|AR|CHEK1|CSK|DPP4|EPHA3|EPHA4|EPHB2|FYN|GSK3B|HDAC2|MAPT|MET|PIK3CA|PIK3R1|PLK1|PPARG|PTGER4|PTPRS|RAF1|ROCK1|RPS6KA2|SRC|THRA|TOP2A|NR1H2|TNKS|ROCK2|NR1H4|NR1H3|TNKS2|LRRK2	-6.509265813
GO:0043536	positive regulation of blood vessel endothelial cell migration	-7.855832841	9.901309524	9.464039322	2.455357143	0.731172822	ABL1|AKT1|ATP5F1B|FGFR1|KDR|NOS3|PTGS2|ADAM17|HDAC9|SIRT1|HDAC7	-6.49464241
GO:0022408	negative regulation of cell-cell adhesion	-7.851987086	5.571125173	8.072232768	3.794642857	0.902705471	ABL1|ADORA2A|AKT1|ALOX12|CASP3|CTSG|IL2|IL4|JAK2|JAK3|PLA2G2A|PLG|PPARA|PTK2|PTPN2|PTPN6|PDE5A	-6.491446311
GO:0045786	negative regulation of cell cycle	-7.841550773	4.10768613	7.455331825	5.133928571	1.042656757	ABL1|ALOX15B|CCND1|BCL2|CASP3|CDK1|CDK2|CDK6|CHEK1|MAPK14|NR4A1|MDM2|NEK2|PLK1|PRKDC|PTGS2|PTPN11|RPS6KA2|WEE1|TNKS|NAE1|AURKB|SIRT1	-6.481658683
GO:0010720	positive regulation of cell development	-7.839766814	3.818378313	7.319142062	5.580357143	1.084484045	ACTB|AXL|BCL2|BTK|CAMK2B|CCR1|EPHA4|EPHB2|MTOR|HDAC2|IL2|IL4|IL6|KIT|LYN|MAPT|PDE3A|PRKCH|PRKDC|MAP2K1|RET|AURKA|SYK|PDE5A|RIPK2	-6.480522441
GO:0007413	axonal fasciculation	-7.838179763	22.50297619	12.08681555	1.5625	0.5859375	CASP3|CNR1|EPHA3|EPHA4|EPHB2|EPHB3|CDK5R1	-6.480227934
GO:0106030	neuron projection fasciculation	-7.838179763	22.50297619	12.08681555	1.5625	0.5859375	CASP3|CNR1|EPHA3|EPHA4|EPHB2|EPHB3|CDK5R1	-6.480227934
GO:0042063	gliogenesis	-7.809558166	4.914443076	7.787985821	4.241071429	0.952112848	ABL1|ADORA2A|AKT1|APP|CDK6|CSF1R|CSK|DRD1|EPHA4|MTOR|NR3C1|LYN|MAPT|MAPK1|MAPK3|MAP2K1|PTPN11|CDK5R1|HDAC11	-6.452251169
GO:0009166	nucleotide catabolic process	-7.793699558	9.771029135	9.387642642	2.455357143	0.731172822	PDE2A|PDE4A|PDE4B|PDE4C|PDE4D|PDE7A|VCP|XDH|PDE8B|PDE5A|PDE10A	-6.437036438
GO:0002448	mast cell mediated immunity	-7.775328203	16.87723214	11.01875444	1.785714286	0.625682936	ADORA2B|BTK|KIT|LYN|PIK3CD|PIK3CG|PTGDR|SYK	-6.420591004
GO:0002862	negative regulation of inflammatory response to antigenic stimulus	-7.775328203	16.87723214	11.01875444	1.785714286	0.625682936	MAPK14|FGR|FYN|HCK|LYN|SRC|SYK|YES1	-6.420591004
GO:0095500	acetylcholine receptor signaling pathway	-7.775328203	16.87723214	11.01875444	1.785714286	0.625682936	ACHE|GRK2|CHRM1|CHRM2|CHRM3|CHRM5|CHRNA7|CDK5R1	-6.420591004
GO:0050807	regulation of synapse organization	-7.742476321	5.148986077	7.846065193	4.017857143	0.927798058	ABL1|ADAM10|AKT1|APP|CAMK2B|MAPK14|EPHA4|EPHB2|EPHB3|FYN|NTRK1|OXTR|PTPRS|ROCK1|VCP|CDK5R1|EGLN1|LRRK2	-6.388379203
GO:1902105	regulation of leukocyte differentiation	-7.727934171	4.402756211	7.52724273	4.6875	0.998634496	ABL1|ACTB|AXL|BTK|CDK6|CCR1|ESRRA|MTOR|IL2|IL4|JAK3|LYN|MYC|PIK3R1|PRKDC|PTPN2|PTPN6|SYK|RIPK2|TLR9|CYP26B1	-6.374476191
GO:0001936	regulation of endothelial cell proliferation	-7.713754192	5.838610039	8.094530821	3.571428571	0.876768309	AKT1|ALOX5|F3|FGFR1|FLT1|FLT4|NR4A1|HTR2B|JUN|KDR|PIK3CD|PPARG|ADAM17|TGFBR1|XDH|SIRT1	-6.360934412
GO:0045861	negative regulation of proteolysis	-7.70463049	4.389125387	7.508847855	4.6875	0.998634496	ADORA2A|AKT1|APP|SERPINA6|CSNK2A1|CTSB|EPHA4|F2|FABP1|NR4A1|HSP90AB1|MMP9|PLAT|PTGS2|RAF1|ROCK1|RPS6KA1|SRC|NR1H2|NR1H3|LRRK2	-6.352447972
GO:0001101	response to acid chemical	-7.702121502	6.848731884	8.443979815	3.125	0.822037939	BCL2|CASP3|EGFR|MTOR|FYN|GLRA1|IGF1R|LYN|MMP2|NTRK1|PCNA|PDGFRA|PIK3CA|RPS6KB1	-6.351210711
GO:0046887	positive regulation of hormone secretion	-7.702121502	6.848731884	8.443979815	3.125	0.822037939	BLK|CHRM3|CYP19A1|F2|GABBR1|GLUL|FFAR1|JAK2|PPARD|PPARG|PTPN11|RBP4|NR1H4|FFAR4	-6.351210711
GO:0072521	purine-containing compound metabolic process	-7.686773874	3.750496032	7.208175165	5.580357143	1.084484045	PARP1|ATP5F1B|EPHA2|G6PD|HMGCR|IMPDH2|LDHB|ND6|PDE2A|PDE4A|PDE4B|PDE4C|PDE4D|PDE7A|PTGDR|VCP|XDH|PDE8B|PDE5A|DGAT1|ABCG2|NAMPT|PDE10A|SLC22A12|LRRK2	-6.336497553
GO:0043470	regulation of carbohydrate catabolic process	-7.674819098	11.06703747	9.650678762	2.232142857	0.697943126	APP|MTOR|HTR2A|INSR|P2RX7|PPARA|PPP1CA|PRKAG1|NCOR1|HDAC4	-6.325808942
GO:2000630	positive regulation of miRNA metabolic process	-7.674819098	11.06703747	9.650678762	2.232142857	0.697943126	AR|EGFR|NR3C1|JUN|MYC|PPARG|RELA|SREBF2|TERT|NR1H2	-6.325808942
GO:0055117	regulation of cardiac muscle contraction	-7.67226555	9.520489927	9.239010576	2.455357143	0.731172822	ADORA1|ADRA1B|ADRA1A|CALM1|HSP90AA1|PDE4B|PDE4D|PIK3CG|SCN5A|SCN10A|PDE5A	-6.324517879
GO:0061097	regulation of protein tyrosine kinase activity	-7.67226555	9.520489927	9.239010576	2.455357143	0.731172822	ADORA1|ADRA1A|APP|CSF1R|EPHA4|PTK6|PTPN1|PTPN2|SRC|ADAM17|NOX4	-6.324517879
GO:0042789	mRNA transcription by RNA polymerase II	-7.667742105	13.20826863	10.16052997	2.008928571	0.662882408	PPARG|RXRA|RXRB|THRB|NR1H2|VDR|NCOA1|NR1H3|NCOA2	-6.321440629
GO:0051972	regulation of telomerase activity	-7.667742105	13.20826863	10.16052997	2.008928571	0.662882408	HSP90AA1|HSP90AB1|MYC|NEK2|MAPK1|MAPK3|SRC|TNKS|AURKB	-6.321440629
GO:0071560	cellular response to transforming growth factor beta stimulus	-7.667301428	6.25082672	8.216829952	3.348214286	0.849909252	ABL1|PARP1|FNTA|FYN|NR3C1|HDAC2|IGF1R|JUN|PDE2A|PDE3A|PTK2|SRC|TGFBR1|YES1|SIRT1	-6.321440629
GO:0010743	regulation of macrophage derived foam cell differentiation	-7.660389742	16.36580087	10.82934224	1.785714286	0.625682936	ALOX15B|PLA2G2A|PPARA|PPARG|PRKCH|MAPK9|NR1H2|NR1H3	-6.317032089
GO:0033032	regulation of myeloid cell apoptotic process	-7.660389742	16.36580087	10.82934224	1.785714286	0.625682936	BCL2|MIF|PIK3CB|PIK3CD|ST6GAL1|ADAM17|THRA|SIRT1	-6.317032089
GO:0045576	mast cell activation	-7.660389742	16.36580087	10.82934224	1.785714286	0.625682936	ADORA2B|BTK|KIT|LYN|PIK3CD|PIK3CG|PTGDR|SYK	-6.317032089
GO:2000191	regulation of fatty acid transport	-7.660389742	16.36580087	10.82934224	1.785714286	0.625682936	AKT1|FABP3|MIF|P2RX7|PLA2G4A|PPARA|SYK|PTGES	-6.317032089
GO:0008585	female gonad development	-7.656523438	8.351620029	8.892406919	2.678571429	0.762810824	BCL2|CASP3|CYP19A1|ESR1|KDR|KIT|MMP2|NOS3|PDGFRA|PGR|SRC|SIRT1	-6.313789323
GO:0002009	morphogenesis of an epithelium	-7.649097259	3.733900917	7.180829537	5.580357143	1.084484045	ABL1|ACTB|AR|BCL2|CA2|CA9|CASP3|CSF1R|EDNRA|EGFR|EPHA2|EPHA4|ESR1|NR3C1|KDR|MET|MMP2|MYC|PGR|PPP1CA|RET|SRC|ADAM17|VDR|CECR2	-6.306985789
GO:0006644	phospholipid metabolic process	-7.646463877	4.17190008	7.381906304	4.910714286	1.020937413	ALOX15|ALOX15B|BMX|CSF1R|FABP5|PDGFRB|ENPP2|PIK3CA|PIK3CB|PIK3CD|PIK3CG|PIK3R1|PLA2G1B|PLA2G2A|PLA2G4A|PON1|PPARD|NR1H2|PLA2G7|PLAA|LIPG|NR1H3	-6.30497416
GO:0031647	regulation of protein stability	-7.635275907	4.348734663	7.454108631	4.6875	0.998634496	BCL2|CASP3|CD81|CSNK2A1|EPHA4|HTT|HSP90AA1|HSP90AB1|MDM2|PIM1|PIK3R1|PLK1|PRKDC|MAPK1|SRC|AURKA|TERT|HDAC3|PIM2|SIRT1|LRRK2	-6.294407054
GO:0002520	immune system development	-7.631221925	6.212478089	8.182092194	3.348214286	0.849909252	ABL1|BCL2|EPHB3|LYN|POLB|PKN1|PRKDC|MAPK1|MAPK3|MAP2K1|RAF1|RET|ADAM17|TGFBR1|TYR	-6.29097305
GO:0022600	digestive system process	-7.612912997	9.399977396	9.166688154	2.455357143	0.731172822	CCKBR|CHRM1|CHRM3|CHRM5|FABP1|FABP2|RBP4|VDR|EZR|NPC1L1|TLR9	-6.273503608
GO:0006351	DNA-templated transcription	-7.612515176	3.307025217	6.951181978	6.473214286	1.162489368	PARP1|ADRB2|AR|CCNA2|CDK2|CDK9|MAPK14|ESR1|NR4A1|HNF4A|IL2|JAK2|PIK3R1|PPARG|MAPK3|RELA|RXRA|RXRB|THRA|THRB|NR1H2|VDR|NCOA1|HDAC3|NR1H4|NR1H3|NCOA2|BAZ2A|BRD4	-6.273503608
GO:0009408	response to heat	-7.60558823	8.266399417	8.834661531	2.678571429	0.762810824	AKT1|MTOR|HDAC2|HSP90AA1|HSP90AB1|LYN|MAPT|NOS3|PTGS2|RPS6KB1|VCP|TRPV1	-6.268229144
GO:0032642	regulation of chemokine production	-7.60558823	8.266399417	8.834661531	2.678571429	0.762810824	ADORA2B|ALOX15B|APP|CSF1R|EPHA2|IL6|MIF|SYK|ADAM17|RIPK2|NR1H4|TLR9	-6.268229144
GO:0050994	regulation of lipid catabolic process	-7.604162779	10.88853687	9.557104469	2.232142857	0.697943126	ADORA1|AKT1|ALK|CDK4|CNR1|FABP1|PDE3B|PIK3CG|PPARA|THRA	-6.268229144
GO:0060135	maternal process involved in female pregnancy	-7.604162779	10.88853687	9.557104469	2.232142857	0.697943126	PARP1|AKT1|AR|CNR1|CTSB|ESR1|PGR|PPARD|PTGS2|VDR	-6.268229144
GO:0090398	cellular senescence	-7.604162779	10.88853687	9.557104469	2.232142857	0.697943126	ABL1|CDK2|MAPK14|IGF1R|MIF|MAPK8|MAPK9|MAPK10|MAP2K1|SIRT1	-6.268229144
GO:0050803	regulation of synapse structure or activity	-7.601821634	5.04216064	7.725244048	4.017857143	0.927798058	ABL1|ADAM10|AKT1|APP|CAMK2B|MAPK14|EPHA4|EPHB2|EPHB3|FYN|NTRK1|OXTR|PTPRS|ROCK1|VCP|CDK5R1|EGLN1|LRRK2	-6.266500976
GO:0071715	icosanoid transport	-7.581117274	12.92724164	10.03412499	2.008928571	0.662882408	BDKRB2|DRD4|ABCC1|NOS2|P2RX7|PLA2G1B|PLA2G2A|PLA2G4A|PTGS2	-6.247019982
GO:0150076	neuroinflammatory response	-7.581117274	12.92724164	10.03412499	2.008928571	0.662882408	ADORA2A|APP|NR3C1|IL4|JAK2|JUN|MAPT|TRPV1|TLR9	-6.247019982
GO:0071695	anatomical structure maturation	-7.576421207	5.337915282	7.82712591	3.794642857	0.902705471	AKR1B1|APP|AXL|BCL2|BTK|CDC25B|EDNRA|G6PD|KDR|MMP2|PDE3A|PGR|PPARG|RET|RPS6KA2|TYMS|CDK5R1	-6.242934308
GO:0006691	leukotriene metabolic process	-7.549518828	15.88445378	10.64803467	1.785714286	0.625682936	ALOX12|ALOX5|ALOX5AP|ABCC1|PLA2G1B|PLA2G4A|SYK|MAPKAPK2	-6.217250147
GO:0051973	positive regulation of telomerase activity	-7.549518828	15.88445378	10.64803467	1.785714286	0.625682936	HSP90AA1|HSP90AB1|MYC|NEK2|MAPK1|MAPK3|TNKS|AURKB	-6.217250147
GO:0032963	collagen metabolic process	-7.534829587	10.71570295	9.465643613	2.232142857	0.697943126	CTSB|CTSL|CTSS|MMP2|MMP7|MMP8|MMP9|MMP16|P2RX7|MMP25	-6.203775717
GO:0060079	excitatory postsynaptic potential	-7.534829587	10.71570295	9.465643613	2.232142857	0.697943126	ADORA1|ADORA2A|AKT1|CHRNA7|SLC29A1|GLRA1|GSK3B|P2RX7|TRPV1|LRRK2	-6.203775717
GO:0032989	cellular component morphogenesis	-7.533515816	3.279328189	6.897252246	6.473214286	1.162489368	ADORA2A|APP|BCL2|CHRNA7|CSF1R|EDNRA|EPHA3|EPHA4|EPHA5|EPHB2|EPHB3|FYN|HSP90AA1|HSP90AB1|IGF1R|NTRK1|PDGFRA|PDGFRB|PTK2|PTPN11|RET|ROCK1|AURKA|ADAM17|WEE1|CDK5R1|TUBB3|LRRK2|EPHA6	-6.203068079
GO:1902894	negative regulation of miRNA transcription	-7.525367316	20.54619565	11.49857979	1.5625	0.5859375	ESR1|PPARA|PPARD|PPARG|RELA|NCOR1|NCOR2	-6.195524867
GO:0042632	cholesterol homeostasis	-7.505538683	8.101071429	8.721594675	2.678571429	0.762810824	EPHX2|FABP4|FABP3|HNF4A|SREBF2|NR1H2|LIPG|HDAC9|NR1H4|NR1H3|SIRT1|NPC1L1	-6.17630068
GO:0002673	regulation of acute inflammatory response	-7.496629414	12.65792411	9.91150474	2.008928571	0.662882408	ADORA1|ALOX5AP|BTK|CNR1|IL4|IL6|PIK3CG|PTGS2|PTGES	-6.169199719
GO:0042311	vasodilation	-7.496629414	12.65792411	9.91150474	2.008928571	0.662882408	ADORA1|ADORA2A|ADORA2B|ADRB1|ADRB2|BDKRB2|DRD1|NOS3|PPARD	-6.169199719
GO:0048538	thymus development	-7.496629414	12.65792411	9.91150474	2.008928571	0.662882408	ABL1|BCL2|EPHB3|MAPK1|MAPK3|MAP2K1|RAF1|TGFBR1|TYR	-6.169199719
GO:0042176	regulation of protein catabolic process	-7.474840021	4.080209969	7.249585501	4.910714286	1.020937413	AKT1|CD81|CDK2|CSNK2A1|CYP51A1|EGFR|FYN|GSK3B|HMGCR|HSP90AA1|HSP90AB1|MDM2|NOS2|ODC1|PLK1|MAPK9|RELA|ROCK1|AURKA|VCP|EZR|LRRK2	-6.148011426
GO:0038127	ERBB signaling pathway	-7.466774321	10.54827009	9.376214269	2.232142857	0.697943126	ABL1|AKT1|EGFR|PIK3CA|MAPK1|PTK2|PTK6|PTPN11|SRC|ADAM17	-6.141145435
GO:0040014	regulation of multicellular organism growth	-7.466774321	10.54827009	9.376214269	2.232142857	0.697943126	ADRB1|ADRB2|APP|BCL2|CDK4|PIK3CA|SLC6A3|EZR|HDAC3|TNKS2	-6.141145435
GO:0010469	regulation of signaling receptor activity	-7.465588995	6.563368056	8.205560458	3.125	0.822037939	ADORA1|ADRA2B|ADRA2C|ADRB2|APP|DAPK1|EPHB2|HDAC2|JAK2|PDE4D|PPARA|PPARG|SRC|ADAM17	-6.140558723
GO:0046545	development of primary female sexual characteristics	-7.45639862	8.020862801	8.666233679	2.678571429	0.762810824	BCL2|CASP3|CYP19A1|ESR1|KDR|KIT|MMP2|NOS3|PDGFRA|PGR|SRC|SIRT1	-6.132563106
GO:0055092	sterol homeostasis	-7.45639862	8.020862801	8.666233679	2.678571429	0.762810824	EPHX2|FABP4|FABP3|HNF4A|SREBF2|NR1H2|LIPG|HDAC9|NR1H4|NR1H3|SIRT1|NPC1L1	-6.132563106
GO:0048469	cell maturation	-7.454778473	6.027582908	8.0126524	3.348214286	0.849909252	AKR1B1|APP|AXL|BCL2|BTK|CDC25B|EDNRA|G6PD|KDR|PDE3A|PGR|PPARG|RET|RPS6KA2|TYMS	-6.131539109
GO:0032872	regulation of stress-activated MAPK cascade	-7.454090173	5.596595115	7.855211817	3.571428571	0.876768309	APP|EGFR|FLT4|IGF1R|MMP8|MYC|PPIA|MAPK1|MAPK3|MAP2K1|EZR|XDH|RIPK2|HDAC3|NCOR1|TLR9	-6.13144614
GO:0043200	response to amino acid	-7.451444215	7.193574356	8.405273083	2.901785714	0.793047652	BCL2|CASP3|EGFR|MTOR|FYN|GLRA1|IGF1R|LYN|MMP2|PCNA|PDGFRA|PIK3CA|RPS6KB1	-6.129394699
GO:0032228	regulation of synaptic transmission, GABAergic	-7.442448386	15.43061224	10.47425309	1.785714286	0.625682936	ADORA1|ADORA2A|ADRA1A|CA2|CA7|CNR1|CNR2|OXTR	-6.120992574
GO:0050671	positive regulation of lymphocyte proliferation	-7.427322881	6.518103448	8.16714497	3.125	0.822037939	BCL2|BTK|CD81|EPHB2|IL2|IL4|IL6|JAK2|JAK3|MIF|SYK|TYK2|RIPK2|TLR9	-6.106459963
GO:0001993	regulation of systemic arterial blood pressure by norepinephrine-epinephrine	-7.42419978	42.19308036	14.28826687	1.116071429	0.496329221	ADRA1B|ADRA1A|ADRB1|ADRB2|PDE4D	-6.103928947
GO:1905477	positive regulation of protein localization to membrane	-7.407831889	7.942226891	8.611629078	2.678571429	0.762810824	AKT1|CD81|EGFR|EPHA2|EPHA3|EPHB2|FYN|PIK3R1|PRKCH|MAPK8|EZR|CDK5R1	-6.088152335
GO:0043154	negative regulation of cysteine-type endopeptidase activity involved in apoptotic process	-7.39995406	10.38598901	9.288738917	2.232142857	0.697943126	ADORA2A|AKT1|CSNK2A1|FABP1|NR4A1|MMP9|PTGS2|RAF1|RPS6KA1|SRC	-6.081454656
GO:0071300	cellular response to retinoic acid	-7.39995406	10.38598901	9.288738917	2.232142857	0.697943126	EPHA3|GSK3B|HDAC2|LYN|PTK6|RET|RORB|SLC6A4|YES1|CYP26B1	-6.081454656
GO:0045932	negative regulation of muscle contraction	-7.381166867	19.69010417	11.2316244	1.5625	0.5859375	ADORA1|ADORA2B|ADRB2|GRK2|PIK3CG|PTGS2|PDE5A	-6.065018183
GO:0045981	positive regulation of nucleotide metabolic process	-7.381166867	19.69010417	11.2316244	1.5625	0.5859375	ADORA2B|MTOR|IL4|NOS2|NOS3|PPARA|VCP	-6.065018183
GO:1900544	positive regulation of purine nucleotide metabolic process	-7.381166867	19.69010417	11.2316244	1.5625	0.5859375	ADORA2B|MTOR|IL4|NOS2|NOS3|PPARA|VCP	-6.065018183
GO:2000629	negative regulation of miRNA metabolic process	-7.381166867	19.69010417	11.2316244	1.5625	0.5859375	ESR1|PPARA|PPARD|PPARG|RELA|NCOR1|NCOR2	-6.065018183
GO:0010810	regulation of cell-substrate adhesion	-7.371819101	5.169602638	7.645815337	3.794642857	0.902705471	ABL1|ALOX15|BCL2|CDK6|EPHA1|EPHA3|GSK3B|JAK2|KDR|PIK3CB|PIK3R1|PLG|PTK2|ROCK1|ST6GAL1|SRC|ROCK2	-6.056256114
GO:0001990	regulation of systemic arterial blood pressure by hormone	-7.338936936	15.00198413	10.30747533	1.785714286	0.625682936	AVPR2|CMA1|CTSG|CYP11B2|HSD11B2|NOS3|OXTR|RPS6KA2	-6.023958857
GO:0045776	negative regulation of blood pressure	-7.333682735	12.15160714	9.676863101	2.008928571	0.662882408	ADORA1|ADRA1A|ADRB1|ADRB2|CNR1|NOS2|NOS3|PPARA|TRPV1	-6.019288778
GO:0001952	regulation of cell-matrix adhesion	-7.324578289	7.020928571	8.271240831	2.901785714	0.793047652	ABL1|BCL2|CDK6|EPHA1|EPHA3|GSK3B|KDR|PIK3CB|PIK3R1|PTK2|ROCK1|SRC|ROCK2	-6.010767669
GO:2001301	lipoxin biosynthetic process	-7.323190349	67.50892857	16.31141032	0.892857143	0.444431118	ALOX12|ALOX5|ALOX15|ALOX15B	-6.009962284
GO:0032388	positive regulation of intracellular transport	-7.298445227	5.455266955	7.712327338	3.571428571	0.876768309	CD81|CDK1|CHRM1|MAPK14|FYN|GSK3B|HSP90AA1|JAK2|PIK3R1|MAPK8|PTGS2|SREBF2|EZR|HDAC3|CDK5R1|SAE1	-5.985798936
GO:0002833	positive regulation of response to biotic stimulus	-7.296721913	4.564660651	7.361243161	4.241071429	0.952112848	BTK|CTSS|FPR2|FYN|HCK|HSP90AA1|LYN|MIF|PRKDC|RELA|SRC|SYK|TXK|RIPK2|MAPKAPK2|NR1H4|NR1H3|TBK1|TLR9	-5.984656618
GO:0032411	positive regulation of transporter activity	-7.283097959	6.965206916	8.227543359	2.901785714	0.793047652	ADRB2|CALM1|CTSS|DRD4|EDNRA|EPHB2|HTT|NDUFA4|ABCB1|PON1|PPARD|RXRA|NR1H3	-5.971612884
GO:0045089	positive regulation of innate immune response	-7.27872794	4.803006776	7.44842322	4.017857143	0.927798058	BTK|CTSS|FPR2|FYN|HCK|HSP90AA1|LYN|PRKDC|RELA|SRC|SYK|TXK|RIPK2|MAPKAPK2|NR1H4|NR1H3|TBK1|TLR9	-5.967822311
GO:1901292	nucleoside phosphate catabolic process	-7.274424766	8.73644958	8.758205934	2.455357143	0.731172822	PDE2A|PDE4A|PDE4B|PDE4C|PDE4D|PDE7A|VCP|XDH|PDE8B|PDE5A|PDE10A	-5.96409781
GO:0009299	mRNA transcription	-7.255048632	11.91334034	9.564496499	2.008928571	0.662882408	PPARG|RXRA|RXRB|THRB|NR1H2|VDR|NCOA1|NR1H3|NCOA2	-5.94529958
GO:0055088	lipid homeostasis	-7.251321023	5.819735222	7.818141913	3.348214286	0.849909252	ADORA1|EPHX2|FABP4|FABP3|HNF4A|PPARG|SREBF2|NR1H2|DGAT1|LIPG|HDAC9|NR1H4|NR1H3|SIRT1|NPC1L1	-5.942149107
GO:0032943	mononuclear cell proliferation	-7.242010545	6.910362767	8.184320023	2.901785714	0.793047652	ABL1|BCL2|CCND3|FLT3|FYN|IL2|IMPDH2|P2RX7|PIK3CG|PTPN6|PDE5A|RIPK2|TBK1	-5.933414998
GO:0050806	positive regulation of synaptic transmission	-7.240665518	6.300833333	7.980356261	3.125	0.822037939	ADORA1|ADORA2A|ADRA1A|APP|CA2|CA7|CHRNA7|DRD1|EPHB2|GLUL|NTRK1|OXTR|MAPK1|PTGS2	-5.932645577
GO:0030808	regulation of nucleotide biosynthetic process	-7.238765408	14.5965251	10.14722877	1.785714286	0.625682936	ADORA2B|PARP1|IL4|NOS2|NOS3|PDK1|PPARA|VCP	-5.931894395
GO:1900371	regulation of purine nucleotide biosynthetic process	-7.238765408	14.5965251	10.14722877	1.785714286	0.625682936	ADORA2B|PARP1|IL4|NOS2|NOS3|PDK1|PPARA|VCP	-5.931894395
GO:0006874	intracellular calcium ion homeostasis	-7.237543125	5.400714286	7.656525852	3.571428571	0.876768309	ADORA1|APP|BCL2|CHRNA7|CCR1|CNR1|DRD4|EDNRA|F2|HTR2A|HTR2B|HTR2C|PIK3CB|HSP90B1|VDR|TRPM8	-5.931245438
GO:0034103	regulation of tissue remodeling	-7.220750066	8.634862957	8.694040564	2.455357143	0.731172822	CSF1R|CSK|FLT4|IL2|IL6|P2RX7|PPARG|ROCK1|SRC|SYK|ROCK2	-5.915024949
GO:0043467	regulation of generation of precursor metabolites and energy	-7.219066159	7.642520216	8.400421196	2.678571429	0.762810824	AKT1|CDK1|MTOR|GCGR|GSK3B|IL4|INSR|NDUFA4|NOS2|PIK3CA|PPP1CA|VCP	-5.914483923
GO:1901796	regulation of signal transduction by p53 class mediator	-7.219066159	7.642520216	8.400421196	2.678571429	0.762810824	AKT1|BCL2|BDKRB2|CHEK1|MTOR|MDM2|MIF|MYC|AURKA|AURKB|NUAK1|SIRT1	-5.914483923
GO:0002443	leukocyte mediated immunity	-7.202759826	5.033560464	7.496387806	3.794642857	0.902705471	ADORA2B|BTK|CD81|CTSG|F2|IGHG1|IL6|KIT|LYN|P2RX7|PIK3CD|PIK3CG|PLA2G1B|PTGDR|PTPN6|SYK|ADAM17	-5.898747904
GO:0002758	innate immune response-activating signaling pathway	-7.201309556	6.856375558	8.141561708	2.901785714	0.793047652	BTK|CTSS|FYN|HCK|LYN|RELA|SRC|SYK|RIPK2|MAPKAPK2|NR1H4|TBK1|TLR9	-5.897867201
GO:0006110	regulation of glycolytic process	-7.178199861	11.68423764	9.45522196	2.008928571	0.662882408	APP|MTOR|HTR2A|INSR|P2RX7|PPARA|PRKAG1|NCOR1|HDAC4	-5.876461738
GO:0042572	retinol metabolic process	-7.178199861	11.68423764	9.45522196	2.008928571	0.662882408	ADH1B|ADH1C|AKR1B1|CYP1A1|CYP1A2|CYP1B1|RBP4|DGAT1|AKR1B10	-5.876461738
GO:1900542	regulation of purine nucleotide metabolic process	-7.178199861	11.68423764	9.45522196	2.008928571	0.662882408	ADORA2B|PARP1|MTOR|IL4|NOS2|NOS3|PDK1|PPARA|VCP	-5.876461738
GO:0043535	regulation of blood vessel endothelial cell migration	-7.168102393	6.217927632	7.908002134	3.125	0.822037939	ABL1|AKT1|ATP5F1B|EPHA2|FGFR1|KDR|NOS3|PPARG|PTGS2|ADAM17|HDAC9|HDAC5|SIRT1|HDAC7	-5.866930864
GO:0051928	positive regulation of calcium ion transport	-7.160988658	6.80322536	8.099259546	2.901785714	0.793047652	ABL1|CALM1|CCR1|DRD1|F2|G6PD|FFAR1|HTT|JAK3|MYLK|P2RX7|PDGFRB|PLA2G1B	-5.860382985
GO:0019098	reproductive behavior	-7.141734441	14.21240602	9.993084488	1.785714286	0.625682936	APP|DRD1|NR3C1|OXTR|SLC6A4|THRA|THRB|MBD2	-5.843377645
GO:0061900	glial cell activation	-7.141734441	14.21240602	9.993084488	1.785714286	0.625682936	ADORA2A|APP|IL4|JAK2|JUN|MAPT|TRPV1|TLR9	-5.843377645
GO:0044849	estrous cycle	-7.141727238	25.31584821	11.92936062	1.339285714	0.543087415	CA12|CYP1B1|IGF1R|OXTR|PCNA|NCOR2	-5.843377645
GO:1904177	regulation of adipose tissue development	-7.141727238	25.31584821	11.92936062	1.339285714	0.543087415	PARP1|PPARG|NCOA1|NR1H4|NCOA2|SIRT1	-5.843377645
GO:1904375	regulation of protein localization to cell periphery	-7.121041673	6.750892857	8.057404904	2.901785714	0.793047652	ACTB|ADAM10|AKT1|AR|CSK|EGFR|EPHA2|EPHA3|EPHB2|PIK3R1|PLK1|PRKCH|EZR	-5.823254274
GO:0032675	regulation of interleukin-6 production	-7.120399208	5.688954655	7.693441687	3.348214286	0.849909252	ADORA2B|APP|BTK|CSK|IL6|MMP8|NOS2|P2RX7|PTPN6|PTPN11|SYK|RIPK2|MAPKAPK2|NR1H4|TLR9	-5.823173276
GO:0010001	glial cell differentiation	-7.117975491	5.294817927	7.547138774	3.571428571	0.876768309	ABL1|ADORA2A|AKT1|APP|CDK6|CSK|DRD1|MTOR|NR3C1|LYN|MAPT|MAPK1|MAPK3|MAP2K1|PTPN11|HDAC11	-5.821310301
GO:0016042	lipid catabolic process	-7.104478267	4.438303262	7.201631541	4.241071429	0.952112848	ADORA1|STS|DAGLA|CYP1A2|CYP1B1|CYP19A1|CYP26A1|FAAH|HSD11B1|ENPP2|PLA2G1B|PLA2G2A|PLA2G4A|PPARD|SRD5A2|PLA2G7|LIPG|CYP26B1|AKR1B10	-5.808373095
GO:0006140	regulation of nucleotide metabolic process	-7.103062116	11.46378032	9.348894484	2.008928571	0.662882408	ADORA2B|PARP1|MTOR|IL4|NOS2|NOS3|PDK1|PPARA|VCP	-5.807516242
GO:1901215	negative regulation of neuron death	-7.08853843	5.268989547	7.520240772	3.571428571	0.876768309	ADORA2A|AKT1|AXL|CCND1|BCL2|GABRA5|JAK2|JUN|KDR|NTRK1|PIK3CA|PPARA|ROCK1|TERT|TYRO3|SIRT1	-5.793551134
GO:0032722	positive regulation of chemokine production	-7.083017273	9.644132653	8.878231374	2.232142857	0.697943126	ADORA2B|ALOX15B|APP|CSF1R|IL6|MIF|SYK|ADAM17|RIPK2|TLR9	-5.789648859
GO:2000379	positive regulation of reactive oxygen species metabolic process	-7.083017273	9.644132653	8.878231374	2.232142857	0.697943126	CBR1|MAPK14|CYP1B1|F2|FPR2|MAPT|MMP8|PDGFRB|SYK|XDH	-5.789648859
GO:0002793	positive regulation of peptide secretion	-7.082964718	7.432175623	8.249127264	2.678571429	0.762810824	ADORA1|BLK|CHRM3|F2|GABBR1|GLUL|FFAR1|JAK2|PPARD|RBP4|NR1H4|FFAR4	-5.789648859
GO:0006702	androgen biosynthetic process	-7.077346642	37.50496032	13.43045135	1.116071429	0.496329221	CYP17A1|HSD3B1|HSD3B2|HSD17B3|SRD5A2	-5.784586502
GO:0007409	axonogenesis	-7.067073825	4.027521307	7.005731879	4.6875	0.998634496	APP|BCL2|CSF1R|EDNRA|EPHA3|EPHA4|EPHA5|EPHB2|EPHB3|FYN|HSP90AA1|HSP90AB1|IGF1R|NTRK1|PTK2|PTPN11|RET|ADAM17|CDK5R1|TUBB3|EPHA6	-5.774868694
GO:0055086	nucleobase-containing small molecule metabolic process	-7.065766346	3.284218147	6.659762521	6.026785714	1.124361352	PARP1|ATP5F1B|DHODH|EPHA2|MTOR|G6PD|HMGCR|IMPDH2|LDHB|ND6|PDE2A|PDE4A|PDE4B|PDE4C|PDE4D|PDE7A|MAPK1|PTGDR|TYMS|VCP|XDH|PDE8B|PDE5A|DGAT1|NAMPT|PDE10A|LRRK2	-5.774115516
GO:0051048	negative regulation of secretion	-7.056286961	5.625744048	7.632502035	3.348214286	0.849909252	ADORA1|ADRA2B|ADRA2C|AVPR2|CNR1|CYP51A1|DRD4|GABBR1|HMGCR|MAOB|OXTR|PTPN11|NR1H3|FFAR4|PIM3	-5.765189725
GO:0140448	signaling receptor ligand precursor processing	-7.047662077	13.84798535	9.844652142	1.785714286	0.625682936	ADAM10|BCHE|CMA1|CTSG|CTSL|DPP4|PLA2G7|BACE1	-5.75711773
GO:0019935	cyclic-nucleotide-mediated signaling	-7.029565649	11.2514881	9.245378466	2.008928571	0.662882408	ADORA2B|AHR|EPHA5|HTR2B|HTR2C|PDE2A|PDE3A|PDE4D|PDE7A	-5.739573489
GO:1905114	cell surface receptor signaling pathway involved in cell-cell signaling	-7.025658037	4.004766949	6.9730363	4.6875	0.998634496	ADORA1|ADORA2A|AKT1|CCND1|CCNE1|CHRNA7|CSNK2A1|DRD4|EDNRA|SLC29A1|GLRA1|GRK6|GSK3B|P2RX7|PPP1CA|TRPV1|TNKS|MBD2|CSNK1G1|TNKS2|LRRK2	-5.736217362
GO:0034330	cell junction organization	-7.024392538	3.362513684	6.676410448	5.803571429	1.104653005	ACHE|ACTB|ADAM10|APP|BCL2|CHRNA7|CSF1R|CSK|DRD1|EPHA4|EPHB2|EPHB3|FNTA|FYN|GABRA1|GABRA2|IGF1R|INSR|MAPT|PTPRF|PTPRS|SRC|EZR|NR1H4|HDAC7|LRRK2	-5.735502649
GO:0032922	circadian regulation of gene expression	-7.022815885	9.508299799	8.80106384	2.232142857	0.697943126	AHR|HDAC2|PPARA|PPP1CA|RORC|TOP1|HDAC3|NAMPT|NCOA2|SIRT1	-5.734476083
GO:0034644	cellular response to UV	-7.013187044	8.25109127	8.447430358	2.455357143	0.731172822	PARP1|CDC25A|MAPK14|MMP2|MMP9|MYC|PCNA|PIK3R1|PTGS2|AURKB|SIRT1	-5.725396635
GO:0019722	calcium-mediated signaling	-7.003384619	6.598617078	7.934443183	2.901785714	0.793047652	BTK|CALM1|CHRM3|FPR2|MTOR|HTR2B|KDR|P2RX7|SELE|SYK|PTGDR2|TRPM8|LRRK2	-5.716142908
GO:1904035	regulation of epithelial cell apoptotic process	-6.994685765	7.298262548	8.151424739	2.678571429	0.762810824	ABL1|BCL2|ESR1|ICAM1|IGF1R|IL4|IL6|JAK2|KDR|PLA2G1B|PPARA|TERT	-5.70799206
GO:0030324	lung development	-6.993046148	5.563922684	7.572468864	3.348214286	0.849909252	CYP1A2|FLT4|HSD11B1|KDR|NOS3|PDGFRA|PDGFRB|PGR|PPP1CA|MAPK1|MAPK3|MAP2K1|RBP4|THRA|THRB	-5.706899757
GO:0043524	negative regulation of neuron apoptotic process	-6.991660329	6.019904459	7.732648937	3.125	0.822037939	ADORA2A|AXL|CCND1|BCL2|GABRA5|JAK2|JUN|KDR|NTRK1|PIK3CA|ROCK1|TERT|TYRO3|SIRT1	-5.706060565
GO:0032970	regulation of actin filament-based process	-6.988501046	3.827825847	6.874247595	4.910714286	1.020937413	ABL1|ADORA1|ALOX15|CSF1R|EPHA1|EPHA3|EPHA5|MTOR|HCK|MET|PDE4B|PDE4D|PDGFRA|PDGFRB|PIK3CA|PIK3R1|PTGER4|ROCK1|SCN5A|TGFBR1|CDK5R1|ROCK2	-5.703447221
GO:0046626	regulation of insulin receptor signaling pathway	-6.963601652	9.376240079	8.725408612	2.232142857	0.697943126	CCND3|CDK4|PIK3R1|PTPN1|PTPN2|PTPN11|RPS6KB1|SRC|NR1H4|SIRT1	-5.67909308
GO:1904355	positive regulation of telomere capping	-6.958133589	23.82668067	11.54362367	1.339285714	0.543087415	NEK2|MAPK1|MAPK3|TNKS|AURKB|TNKS2	-5.674169587
GO:0032570	response to progesterone	-6.956381785	13.50178571	9.701575648	1.785714286	0.625682936	CYP1B1|IGF1R|OXTR|PTGER2|SRC|TYMS|NR1H3|NCOA2	-5.672961672
GO:0050808	synapse organization	-6.954880644	4.14165206	6.993153562	4.464285714	0.97570799	ACHE|ACTB|ADAM10|APP|CHRNA7|DRD1|EPHA4|EPHB2|EPHB3|FNTA|FYN|GABRA1|GABRA2|IGF1R|INSR|MAPT|PTPRF|PTPRS|EZR|LRRK2	-5.672003738
GO:0007586	digestion	-6.951254889	7.23309949	8.103479725	2.678571429	0.762810824	CCKBR|CHRM1|CHRM3|CHRM5|FABP1|FABP2|PRSS1|RBP4|VDR|EZR|NPC1L1|TLR9	-5.668920513
GO:0034612	response to tumor necrosis factor	-6.943991306	5.143537415	7.38833847	3.571428571	0.876768309	ADAM10|AKT1|CASP3|MAPK14|CYP1B1|FABP4|JAK2|MAPK1|MAPK3|PTGS2|RELA|RPS6KB1|SELE|TRPV1|SIRT1|LRRK2	-5.662739959
GO:0048167	regulation of synaptic plasticity	-6.943991306	5.143537415	7.38833847	3.571428571	0.876768309	ABL1|ADORA1|ADORA2A|APP|CAMK2B|CHRNA7|DRD1|EPHA4|EPHB2|GRM2|GSK3B|KIT|MAPT|PLAT|MAPK1|PTGS2	-5.662739959
GO:0030878	thyroid gland development	-6.869244258	16.87723214	10.30641874	1.5625	0.5859375	EDNRA|MAPK1|MAPK3|MAP2K1|RAF1|THRA|TUBB1	-5.589468168
GO:1900078	positive regulation of cellular response to insulin stimulus	-6.869244258	16.87723214	10.30641874	1.5625	0.5859375	ESRRA|PTPN1|PTPN2|PTPN11|SRC|NR1H4|SIRT1	-5.589468168
GO:0030323	respiratory tube development	-6.869100019	5.444268433	7.455026188	3.348214286	0.849909252	CYP1A2|FLT4|HSD11B1|KDR|NOS3|PDGFRA|PDGFRB|PGR|PPP1CA|MAPK1|MAPK3|MAP2K1|RBP4|THRA|THRB	-5.589468168
GO:0046427	positive regulation of receptor signaling pathway via JAK-STAT	-6.86774076	13.17247387	9.563529389	1.785714286	0.625682936	CALM1|CYP1B1|F2|IL4|IL6|JAK2|KIT|TYK2	-5.588647402
GO:0007589	body fluid secretion	-6.848019081	9.122828185	8.578432351	2.232142857	0.697943126	ADORA1|CCND1|CHRM1|CHRM3|SLC29A1|OXTR|SLC6A3|VDR|XDH|NCOR2	-5.570537207
GO:0046632	alpha-beta T cell differentiation	-6.848019081	9.122828185	8.578432351	2.232142857	0.697943126	ABL1|BCL2|CTSL|MTOR|IL4|IL6|JAK1|PTGER4|RORC|SYK	-5.570537207
GO:0051403	stress-activated MAPK cascade	-6.848019081	9.122828185	8.578432351	2.232142857	0.697943126	MAPK14|MAPK1|MAPK3|MAPK8|MAPK9|MAPK10|PTGER4|RIPK2|MAPKAPK2|LRRK2	-5.570537207
GO:1901888	regulation of cell junction assembly	-6.831415944	5.047396529	7.28580317	3.571428571	0.876768309	ABL1|APP|EPHA2|EPHA3|EPHB2|EPHB3|KDR|NTRK1|OXTR|PRKCH|PTK2|PTPRS|ROCK1|SRC|ROCK2|GPBAR1	-5.554469905
GO:0001938	positive regulation of endothelial cell proliferation	-6.823691654	7.044409938	7.963113967	2.678571429	0.762810824	AKT1|F3|FGFR1|FLT4|NR4A1|HTR2B|JUN|KDR|PIK3CD|ADAM17|TGFBR1|SIRT1	-5.54728079
GO:0051147	regulation of muscle cell differentiation	-6.821940579	5.834104938	7.564717018	3.125	0.822037939	BCL2|CDK9|MAPK14|MTOR|G6PD|KIT|MDM2|PPARA|HDAC3|HDAC9|HDAC4|HDAC5|SIRT1|CYP26B1	-5.546064232
GO:0030198	extracellular matrix organization	-6.805037047	4.467502626	7.043943238	4.017857143	0.927798058	ADAM10|APP|BMP1|CMA1|CTSG|CTSS|CYP1B1|MMP2|MMP7|MMP8|MMP9|MMP16|PDGFRA|PLG|PRSS1|TGFBR1|ADAMTS5|MMP25	-5.529694559
GO:0051770	positive regulation of nitric-oxide synthase biosynthetic process	-6.787503583	22.50297619	11.18966144	1.339285714	0.543087415	JAK2|JAK3|KDR|NAMPT|TLR9|LRRK2	-5.513758747
GO:0060396	growth hormone receptor signaling pathway	-6.787503583	22.50297619	11.18966144	1.339285714	0.543087415	JAK2|JAK3|LYN|PIK3R1|PTK2|PTPN1	-5.513758747
GO:0071378	cellular response to growth hormone stimulus	-6.787503583	22.50297619	11.18966144	1.339285714	0.543087415	JAK2|JAK3|LYN|PIK3R1|PTK2|PTPN1	-5.513758747
GO:0042135	neurotransmitter catabolic process	-6.781644268	33.75446429	12.70267408	1.116071429	0.496329221	ACHE|BCHE|COMT|MAOA|MAOB	-5.510719103
GO:0071073	positive regulation of phospholipid biosynthetic process	-6.781644268	33.75446429	12.70267408	1.116071429	0.496329221	FABP3|HTR2A|HTR2B|HTR2C|NR1H4	-5.510719103
GO:1904179	positive regulation of adipose tissue development	-6.781644268	33.75446429	12.70267408	1.116071429	0.496329221	PPARG|NCOA1|NR1H4|NCOA2|SIRT1	-5.510719103
GO:0031663	lipopolysaccharide-mediated signaling pathway	-6.781598445	12.85884354	9.430214941	1.785714286	0.625682936	AKT1|MAPK14|HCK|LYN|NOS3|MAPK1|MAPK3|RIPK2	-5.510719103
GO:0045429	positive regulation of nitric oxide biosynthetic process	-6.781598445	12.85884354	9.430214941	1.785714286	0.625682936	AKT1|HSP90AA1|HSP90AB1|INSR|JAK2|MMP8|PTGS2|TRPV1	-5.510719103
GO:0043062	extracellular structure organization	-6.78128616	4.451138148	7.023692826	4.017857143	0.927798058	ADAM10|APP|BMP1|CMA1|CTSG|CTSS|CYP1B1|MMP2|MMP7|MMP8|MMP9|MMP16|PDGFRA|PLG|PRSS1|TGFBR1|ADAMTS5|MMP25	-5.510719103
GO:0097529	myeloid leukocyte migration	-6.777395739	6.313784687	7.699534977	2.901785714	0.793047652	CTSG|FLT1|IL6|CXCR1|KIT|MMP2|PDE4B|PIK3CD|PIK3CG|PIK3R1|PLA2G1B|PPIA|SYK	-5.507356058
GO:0042181	ketone biosynthetic process	-6.754825627	16.29525862	10.10455014	1.5625	0.5859375	CYP11B1|CYP11B2|CYP19A1|HSD17B1|HSD17B3|SRD5A2|COQ8B	-5.485312683
GO:0002822	regulation of adaptive immune response based on somatic recombination of immune receptors built from immunoglobulin superfamily domains	-6.74840975	5.329652256	7.34093088	3.348214286	0.849909252	AHR|BTK|CD81|EPHB2|IL2|IL4|IL6|JAK2|JAK3|P2RX7|PLA2G4A|PKN1|PTPN6|TYK2|RIPK2	-5.479948367
GO:0009743	response to carbohydrate	-6.74840975	5.329652256	7.34093088	3.348214286	0.849909252	CASP3|CMA1|SLC29A1|ERN1|GLUL|HNF4A|IGF1R|LYN|PIK3CA|PPARD|PTGS2|RAF1|RPS6KA2|RPS6KB1|NOX4	-5.479948367
GO:0071901	negative regulation of protein serine/threonine kinase activity	-6.740841259	6.923992674	7.872305853	2.678571429	0.762810824	ABL1|AKT1|CASP3|HMGCR|LYN|PIK3CB|PLK1|PPARG|PKIA|PTPN1|PTPN6|SIRT1	-5.472904703
GO:0045229	external encapsulating structure organization	-6.734118738	4.418766234	6.98348309	4.017857143	0.927798058	ADAM10|APP|BMP1|CMA1|CTSG|CTSS|CYP1B1|MMP2|MMP7|MMP8|MMP9|MMP16|PDGFRA|PLG|PRSS1|TGFBR1|ADAMTS5|MMP25	-5.466706376
GO:0019693	ribose phosphate metabolic process	-6.724626057	3.841971545	6.735214171	4.6875	0.998634496	PARP1|ATP5F1B|DHODH|EPHA2|G6PD|HMGCR|IMPDH2|ND6|PDE2A|PDE4A|PDE4B|PDE4C|PDE4D|PDE7A|VCP|XDH|PDE8B|PDE5A|DGAT1|PDE10A|LRRK2	-5.457737257
GO:0002690	positive regulation of leukocyte chemotaxis	-6.72147169	7.735398065	8.104796037	2.455357143	0.731172822	ADAM10|CCR1|CSF1R|FPR2|IL4|IL6|MAPK1|MAPK3|PTK2|ADAM17|PLA2G7	-5.455105821
GO:2001056	positive regulation of cysteine-type endopeptidase activity	-6.704676506	6.224227457	7.624286426	2.901785714	0.793047652	DAPK1|F3|FYN|JAK2|LCK|MAPT|MYC|PPARG|SYK|VCP|XDH|RIPK2|SIRT1	-5.43883294
GO:0071548	response to dexamethasone	-6.697825259	12.55980066	9.301358215	1.785714286	0.625682936	CYP1B1|NR3C1|IGF1R|JAK2|PCNA|PIK3CA|PLAT|RPS6KB1	-5.432503367
GO:0002703	regulation of leukocyte mediated immunity	-6.677341463	4.627628168	7.03378991	3.794642857	0.902705471	ADORA2B|AHR|BTK|CD81|FGR|ICAM1|IL2|IL4|IL6|JAK3|KIT|LYN|NOS2|P2RX7|PTPN6|SYK|TLR9	-5.413061045
GO:0033044	regulation of chromosome organization	-6.677341463	4.627628168	7.03378991	3.794642857	0.902705471	ACTB|PARP1|CDK1|CDK2|FEN1|MAPT|MYC|NEK2|PLK1|MAPK1|MAPK3|SRC|TOP2A|TNKS|AURKB|NEK6|TNKS2	-5.413061045
GO:0043271	negative regulation of monoatomic ion transport	-6.668784492	6.180394869	7.587205026	2.901785714	0.793047652	BCL2|CALM1|CNR1|DRD4|EPHB2|GPR35|HTR2A|KCNH2|MAOB|MMP9|NOS3|PTGS2|TLR9	-5.405543057
GO:2001235	positive regulation of apoptotic signaling pathway	-6.668784492	6.180394869	7.587205026	2.901785714	0.793047652	ADORA2A|CTSL|CTSS|JAK2|LCK|MCL1|MYC|PPP1CA|MAPK9|PTPN2|RET|TGFBR1|SIRT1	-5.405543057
GO:0098660	inorganic ion transmembrane transport	-6.66753223	2.855084292	6.234421072	6.919642857	1.199034981	ADRA1A|ATP4B|ATP5F1B|BCL2|CHRNA7|EDNRA|FKBP1A|GABRA1|GABRA2|GABRA3|GABRA5|GABRA6|GLRA1|HTR2A|HTR2B|HTR2C|HTR3A|KCNA3|KCNH2|LCK|P2RX7|SCN2A|SCN5A|SCN10A|SLC6A2|SLC6A3|SLC6A4|SLC16A1|VDR|TRPV1|TRPM8	-5.404809355
GO:0046661	male sex differentiation	-6.658516183	5.659431138	7.403657748	3.125	0.822037939	AR|CCND1|BCL2|CYP1B1|ESR1|HSD17B3|INSR|KIT|NTRK1|PDGFRA|PDGFRB|SRD5A2|TGFBR1|TLR9	-5.396311251
GO:0007202	activation of phospholipase C activity	-6.644987849	15.75208333	9.912480155	1.5625	0.5859375	ADRA1A|EDNRA|EGFR|HTR2A|HTR2B|SELE|TXK	-5.383816952
GO:0060416	response to growth hormone	-6.644987849	15.75208333	9.912480155	1.5625	0.5859375	AKT1|JAK2|JAK3|LYN|PIK3R1|PTK2|PTPN1	-5.383816952
GO:0001503	ossification	-6.641098035	4.355414747	6.904204212	4.017857143	0.927798058	ACHE|AKT1|ALOX15|ALPL|ATP5F1B|BCL2|BMP1|MAPK14|EGFR|EPHA2|FASN|FGR|GABBR1|MMP2|MMP16|PTGS2|THRA|NR1I3	-5.381516183
GO:0032412	regulation of monoatomic ion transmembrane transporter activity	-6.641098035	4.355414747	6.904204212	4.017857143	0.927798058	ADRB2|APP|CALM1|CHRM3|CTSS|DAPK1|DRD4|EDNRA|EPHB2|FKBP1A|GPR35|HTT|MMP9|NDUFA4|PDE4B|PDE4D|ABCB1|TLR9	-5.381516183
GO:0007411	axon guidance	-6.640626367	4.88752424	7.112375261	3.571428571	0.876768309	APP|CSF1R|EDNRA|EPHA3|EPHA4|EPHA5|EPHB2|EPHB3|FYN|NTRK1|PTK2|RET|ADAM17|CDK5R1|TUBB3|EPHA6	-5.381516183
GO:0097485	neuron projection guidance	-6.640626367	4.88752424	7.112375261	3.571428571	0.876768309	APP|CSF1R|EDNRA|EPHA3|EPHA4|EPHA5|EPHB2|EPHB3|FYN|NTRK1|PTK2|RET|ADAM17|CDK5R1|TUBB3|EPHA6	-5.381516183
GO:0008584	male gonad development	-6.633198097	6.137175325	7.550477255	2.901785714	0.793047652	AR|CCND1|BCL2|CYP1B1|ESR1|INSR|KIT|NTRK1|PDGFRA|PDGFRB|SRD5A2|TGFBR1|TLR9	-5.374601568
GO:0001996	positive regulation of heart rate by epinephrine-norepinephrine	-6.629351778	54.00714286	14.53476935	0.892857143	0.444431118	ADRA1B|ADRA1A|ADRB1|PDE4D	-5.372803811
GO:0061370	testosterone biosynthetic process	-6.629351778	54.00714286	14.53476935	0.892857143	0.444431118	CYP19A1|HSD17B1|HSD17B3|SRD5A2	-5.372803811
GO:0150099	neuron-glial cell signaling	-6.629351778	54.00714286	14.53476935	0.892857143	0.444431118	ADRA1D|ADRA1B|ADRA1A|GABBR1	-5.372803811
GO:2001300	lipoxin metabolic process	-6.629351778	54.00714286	14.53476935	0.892857143	0.444431118	ALOX12|ALOX5|ALOX15|ALOX15B	-5.372803811
GO:0030540	female genitalia development	-6.628153249	21.31860902	10.8632576	1.339285714	0.543087415	AXL|CYP19A1|ESR1|RBP4|SRD5A2|TYRO3	-5.372625951
GO:0051900	regulation of mitochondrial depolarization	-6.628153249	21.31860902	10.8632576	1.339285714	0.543087415	PARP1|BCL2|KDR|P2RX7|SRC|LRRK2	-5.372625951
GO:0021761	limbic system development	-6.619697746	6.750892857	7.740019217	2.678571429	0.762810824	ALK|CASP3|CDK6|DRD1|EPHA5|GSK3B|HSD3B1|HSD3B2|IGF1R|PTPRS|SRD5A2|CDK5R1	-5.365127491
GO:0035306	positive regulation of dephosphorylation	-6.619636513	10.12633929	8.676734294	2.008928571	0.662882408	ADORA1|CALM1|MTOR|HSP90AB1|JAK2|PDGFRB|PPIA|ROCK1|SRC	-5.365127491
GO:0033003	regulation of mast cell activation	-6.61630147	12.27435065	9.17670696	1.785714286	0.625682936	ADORA2B|CNR1|CNR2|FGR|IL4|LYN|PTPN6|SYK	-5.363821865
GO:0060443	mammary gland morphogenesis	-6.61630147	12.27435065	9.17670696	1.785714286	0.625682936	AR|CSF1R|EPHA2|ESR1|NR3C1|PGR|SRC|VDR	-5.363821865
GO:0106027	neuron projection organization	-6.61630147	12.27435065	9.17670696	1.785714286	0.625682936	APP|CHRNA7|EPHB2|EPHB3|FYN|GSK3B|IGF1R|INSR	-5.363821865
GO:1904407	positive regulation of nitric oxide metabolic process	-6.61630147	12.27435065	9.17670696	1.785714286	0.625682936	AKT1|HSP90AA1|HSP90AB1|INSR|JAK2|MMP8|PTGS2|TRPV1	-5.363821865
GO:0046546	development of primary male sexual characteristics	-6.597912861	6.094556052	7.514097085	2.901785714	0.793047652	AR|CCND1|BCL2|CYP1B1|ESR1|INSR|KIT|NTRK1|PDGFRA|PDGFRB|SRD5A2|TGFBR1|TLR9	-5.346444419
GO:0055123	digestive system development	-6.597912861	6.094556052	7.514097085	2.901785714	0.793047652	BCL2|CCKBR|CYP1A1|EGFR|EPHB3|INSR|KIT|OXTR|PDGFRA|PTK6|RET|SRC|TYMS	-5.346444419
GO:0009117	nucleotide metabolic process	-6.591718902	3.389569635	6.457224108	5.357142857	1.063828273	PARP1|ATP5F1B|DHODH|EPHA2|G6PD|HMGCR|IMPDH2|LDHB|ND6|PDE2A|PDE4A|PDE4B|PDE4C|PDE4D|PDE7A|TYMS|VCP|XDH|PDE8B|PDE5A|DGAT1|NAMPT|PDE10A|LRRK2	-5.34075516
GO:0060562	epithelial tube morphogenesis	-6.588052666	4.11112065	6.773275507	4.241071429	0.952112848	ABL1|AR|BCL2|CASP3|CSF1R|EDNRA|EPHA2|EPHA4|ESR1|NR3C1|KDR|MET|MYC|PGR|PPP1CA|RET|SRC|VDR|CECR2	-5.337593039
GO:2000117	negative regulation of cysteine-type endopeptidase activity	-6.574440857	8.545433996	8.234146019	2.232142857	0.697943126	ADORA2A|AKT1|CSNK2A1|FABP1|NR4A1|MMP9|PTGS2|RAF1|RPS6KA1|SRC	-5.32448476
GO:0009267	cellular response to starvation	-6.563320593	5.559558824	7.310113918	3.125	0.822037939	BCL2|COMT|MTOR|GCGR|GLUL|IGF1R|PPARA|MAPK1|MAPK3|MAPK8|SREBF2|NUAK1|SIRT1|LRRK2	-5.313867443
GO:0045428	regulation of nitric oxide biosynthetic process	-6.55599006	9.960333724	8.589746747	2.008928571	0.662882408	AKT1|HSP90AA1|HSP90AB1|INSR|JAK2|MMP8|PTGS2|TRPV1|ROCK2	-5.307039275
GO:0001774	microglial cell activation	-6.539391989	15.24395161	9.72941818	1.5625	0.5859375	APP|IL4|JAK2|JUN|MAPT|TRPV1|TLR9	-5.290942988
GO:0032755	positive regulation of interleukin-6 production	-6.538756003	7.425982143	7.89244443	2.455357143	0.731172822	ADORA2B|APP|BTK|IL6|MMP8|NOS2|P2RX7|PTPN11|SYK|RIPK2|TLR9	-5.290808208
GO:0030890	positive regulation of B cell proliferation	-6.536916229	12.0015873	9.056028574	1.785714286	0.625682936	BCL2|BTK|CD81|EPHB2|IL2|IL4|MIF|TLR9	-5.290468589
GO:0061098	positive regulation of protein tyrosine kinase activity	-6.536916229	12.0015873	9.056028574	1.785714286	0.625682936	ADORA1|ADRA1A|CSF1R|EPHA4|PTPN1|SRC|ADAM17|NOX4	-5.290468589
GO:1904894	positive regulation of receptor signaling pathway via STAT	-6.536916229	12.0015873	9.056028574	1.785714286	0.625682936	CALM1|CYP1B1|F2|IL4|IL6|JAK2|KIT|TYK2	-5.290468589
GO:0045598	regulation of fat cell differentiation	-6.528228499	6.011068982	7.442356151	2.901785714	0.793047652	AKT1|ALOX5|MAPK14|HTR2A|HTR2C|IL6|PIM1|PPARD|PPARG|PTGS2|RORC|SIRT1|FFAR4	-5.282279761
GO:0006650	glycerophospholipid metabolic process	-6.527219885	4.278734909	6.807176779	4.017857143	0.927798058	ALOX15|BMX|CSF1R|FABP5|PDGFRB|ENPP2|PIK3CA|PIK3CB|PIK3CD|PIK3CG|PIK3R1|PLA2G1B|PLA2G2A|PLA2G4A|PON1|NR1H2|PLA2G7|NR1H3	-5.281769477
GO:0019372	lipoxygenase pathway	-6.523728691	30.68587662	12.0747475	1.116071429	0.496329221	ALOX12|ALOX5|ALOX5AP|ALOX15|ALOX15B	-5.279273231
GO:0060020	Bergmann glial cell differentiation	-6.523728691	30.68587662	12.0747475	1.116071429	0.496329221	ABL1|MAPK1|MAPK3|MAP2K1|PTPN11	-5.279273231
GO:0031334	positive regulation of protein-containing complex assembly	-6.516240776	5.114312771	7.122115729	3.348214286	0.849909252	ALOX15|BTK|MTOR|GSK3B|HCK|HSP90AA1|MAPT|MET|MAPK8|MAPK9|SRC|SYK|NR1H2|VCP|CDK5R1	-5.272281936
GO:0051493	regulation of cytoskeleton organization	-6.505160239	3.251875172	6.345115309	5.580357143	1.084484045	ABL1|ALOX15|CSF1R|EPHA1|EPHA3|EPHA5|MTOR|GSK3B|HCK|MAPT|MET|P2RX7|PDGFRA|PDGFRB|PIK3CA|PIK3R1|PLK1|MAPK1|MAPK3|PTGER4|PTK2|ROCK1|TGFBR1|CDK5R1|ROCK2	-5.261697453
GO:0046651	lymphocyte proliferation	-6.502139363	6.586236934	7.612190942	2.678571429	0.762810824	ABL1|BCL2|CCND3|FLT3|FYN|IL2|IMPDH2|P2RX7|PIK3CG|PTPN6|PDE5A|RIPK2	-5.259172064
GO:0030810	positive regulation of nucleotide biosynthetic process	-6.478709863	20.25267857	10.56094174	1.339285714	0.543087415	ADORA2B|IL4|NOS2|NOS3|PPARA|VCP	-5.236731845
GO:1900373	positive regulation of purine nucleotide biosynthetic process	-6.478709863	20.25267857	10.56094174	1.339285714	0.543087415	ADORA2B|IL4|NOS2|NOS3|PPARA|VCP	-5.236731845
GO:0006325	chromatin organization	-6.477651134	2.797829927	6.105065126	6.919642857	1.199034981	ACTB|CDK1|CDK2|CDK9|CHEK1|ESR1|NR3C1|HDAC2|JAK2|MYC|PIK3CA|PKN1|RELA|TOP1|NCOA1|HDAC3|MBD2|AURKB|NCOR1|HDAC9|HDAC4|HDAC5|BAZ2A|SIRT1|BRD4|CECR2|BAZ2B|HDAC7|HDAC11|HDAC10|KDM4E	-5.236166914
GO:0002720	positive regulation of cytokine production involved in immune response	-6.470665884	8.334435626	8.104839193	2.232142857	0.697943126	CD81|IL4|IL6|KIT|MIF|P2RX7|SYK|RIPK2|MAPKAPK2|SIRT1	-5.230659695
GO:0031098	stress-activated protein kinase signaling cascade	-6.470665884	8.334435626	8.104839193	2.232142857	0.697943126	MAPK14|MAPK1|MAPK3|MAPK8|MAPK9|MAPK10|PTGER4|RIPK2|MAPKAPK2|LRRK2	-5.230659695
GO:0045913	positive regulation of carbohydrate metabolic process	-6.470665884	8.334435626	8.104839193	2.232142857	0.697943126	AKT1|APP|MTOR|HTR2A|INSR|P2RX7|PPARA|PTPN2|SRC|SIRT1	-5.230659695
GO:0007613	memory	-6.463718167	6.53312212	7.570526312	2.678571429	0.762810824	CHRNA7|CNR1|DRD1|FEN1|HTR2A|INSR|MAPT|OXTR|PTGS2|RPS6KB1|SCN2A|SLC6A4	-5.224203539
GO:0003254	regulation of membrane depolarization	-6.459566701	11.74068323	8.939108172	1.785714286	0.625682936	PARP1|BCL2|KDR|P2RX7|SCN5A|SCN10A|SRC|LRRK2	-5.222012774
GO:0008038	neuron recognition	-6.459566701	11.74068323	8.939108172	1.785714286	0.625682936	APP|CASP3|CNR1|EPHA3|EPHA4|EPHB2|EPHB3|CDK5R1	-5.222012774
GO:0071887	leukocyte apoptotic process	-6.459566701	11.74068323	8.939108172	1.785714286	0.625682936	AKT1|BCL2|CASP3|CASP7|CTSL|IL6|P2RX7|PKN1	-5.222012774
GO:2000273	positive regulation of signaling receptor activity	-6.459566701	11.74068323	8.939108172	1.785714286	0.625682936	ADORA1|ADRA2B|ADRA2C|ADRB2|EPHB2|HDAC2|JAK2|ADAM17	-5.222012774
GO:0006753	nucleoside phosphate metabolic process	-6.445581504	3.326928718	6.347832326	5.357142857	1.063828273	PARP1|ATP5F1B|DHODH|EPHA2|G6PD|HMGCR|IMPDH2|LDHB|ND6|PDE2A|PDE4A|PDE4B|PDE4C|PDE4D|PDE7A|TYMS|VCP|XDH|PDE8B|PDE5A|DGAT1|NAMPT|PDE10A|LRRK2	-5.208516372
GO:0010975	regulation of neuron projection development	-6.44261709	3.435188843	6.396236187	5.133928571	1.042656757	ABL1|AKT1|ALK|CAMK2B|CNR1|EPHA3|EPHA4|EPHB2|EPHB3|FYN|GSK3B|HDAC2|IGF1R|LYN|MAPT|NTRK1|MAP2K1|PTK6|PTPRF|PTPRS|RET|CDK5R1|LRRK2	-5.206040204
GO:0071353	cellular response to interleukin-4	-6.43773556	14.76757813	9.55466049	1.5625	0.5859375	CDK4|FASN|HSP90AB1|IL4|IMPDH2|JAK1|JAK3	-5.201646372
GO:1903706	regulation of hemopoiesis	-6.434450971	3.553101504	6.445122474	4.910714286	1.020937413	ABL1|ACTB|AXL|BTK|CDK6|CCR1|MAPK14|ESRRA|MTOR|IL2|IL4|JAK3|LYN|MYC|PIK3R1|PRKDC|PTPN2|PTPN6|SYK|RIPK2|TLR9|CYP26B1	-5.198848932
GO:0070542	response to fatty acid	-6.432285474	9.644132653	8.421653017	2.008928571	0.662882408	CDK4|FFAR1|PIK3CA|PLAT|PON1|PTGS2|SCD|SRC|NR1H4	-5.19717004
GO:1901216	positive regulation of neuron death	-6.419905501	8.232796167	8.041842134	2.232142857	0.697943126	ABL1|ADORA1|PARP1|CASP3|FYN|NR3C1|MAPT|MCL1|CDK5R1|BACE1	-5.185276127
GO:0001558	regulation of cell growth	-6.416919033	3.544621548	6.431502528	4.910714286	1.020937413	ABL1|ADAM10|AKT1|BCL2|CSNK2A1|EGFR|ESR2|F2|MTOR|G6PD|GSK3B|HNF4A|IL2|MAPT|PPARA|PPARD|PTPRS|RPS6KA1|ADAM17|TGFBR1|PLAA|SIRT1	-5.182775175
GO:0046631	alpha-beta T cell activation	-6.407334226	7.209691401	7.740736083	2.455357143	0.731172822	ABL1|BCL2|CTSL|MTOR|IL4|IL6|JAK1|PTGER4|RORC|SYK|RIPK2	-5.173675343
GO:0006163	purine nucleotide metabolic process	-6.399444328	3.536181973	6.417924001	4.910714286	1.020937413	PARP1|ATP5F1B|EPHA2|G6PD|HMGCR|IMPDH2|LDHB|ND6|PDE2A|PDE4A|PDE4B|PDE4C|PDE4D|PDE7A|VCP|XDH|PDE8B|PDE5A|DGAT1|NAMPT|PDE10A|LRRK2	-5.166269878
GO:0001501	skeletal system development	-6.397705828	3.306559767	6.311935205	5.357142857	1.063828273	ALPL|BMP1|MAPK14|EDNRA|EPHA2|ESRRA|FGFR1|FGR|HSD17B1|MMP2|MMP9|MMP16|P2RX7|PDGFRA|MAPK3|PTGER4|RBP4|SRC|SRD5A2|TGFBR1|THRA|TYMS|VDR|CYP26B1	-5.165015272
GO:0001885	endothelial cell development	-6.384157314	11.49088146	8.825746887	1.785714286	0.625682936	EDNRA|FASN|ICAM1|MET|PDE2A|PDE4D|PTPRS|EZR	-5.152915212
GO:0046677	response to antibiotic	-6.384157314	11.49088146	8.825746887	1.785714286	0.625682936	ALPL|CASP3|CYP1A1|HSP90AA1|JAK1|JAK2|MDM2|PLA2G4A	-5.152915212
GO:0070527	platelet aggregation	-6.384157314	11.49088146	8.825746887	1.785714286	0.625682936	ACTB|PDGFRA|PIK3CB|PIK3CG|PPIA|PTPN6|TYRO3|TUBB1	-5.152915212
GO:0080164	regulation of nitric oxide metabolic process	-6.37214617	9.49344308	8.340394801	2.008928571	0.662882408	AKT1|HSP90AA1|HSP90AB1|INSR|JAK2|MMP8|PTGS2|TRPV1|ROCK2	-5.141385815
GO:0050871	positive regulation of B cell activation	-6.369870673	8.133605852	7.979905469	2.232142857	0.697943126	BCL2|BTK|CD81|EPHB2|IL2|IL4|IL6|MIF|SYK|TLR9	-5.13959153
GO:0048771	tissue remodeling	-6.364537976	7.140367445	7.691514535	2.455357143	0.731172822	ADRB2|AXL|EDNRA|EPHA2|MDM2|MMP2|NOS3|PLG|SRC|VDR|NOX4	-5.134739514
GO:0048667	cell morphogenesis involved in neuron differentiation	-6.34736082	3.511102668	6.377434557	4.910714286	1.020937413	APP|BCL2|CHRNA7|CSF1R|EDNRA|EPHA3|EPHA4|EPHA5|EPHB2|EPHB3|FYN|HSP90AA1|HSP90AB1|IGF1R|NTRK1|PTK2|PTPN11|RET|ADAM17|CDK5R1|TUBB3|EPHA6	-5.118042506
GO:0061028	establishment of endothelial barrier	-6.339747455	14.32007576	9.38757832	1.5625	0.5859375	EDNRA|FASN|ICAM1|PDE2A|PDE4D|PTPRS|EZR	-5.112067001
GO:0001516	prostaglandin biosynthetic process	-6.338039056	19.28826531	10.27982767	1.339285714	0.543087415	CBR1|MIF|PLA2G4A|PTGS1|PTGS2|PTGES	-5.112067001
GO:0002902	regulation of B cell apoptotic process	-6.338039056	19.28826531	10.27982767	1.339285714	0.543087415	BCL2|BTK|IL2|LYN|MIF|AURKB	-5.112067001
GO:0007213	G protein-coupled acetylcholine receptor signaling pathway	-6.338039056	19.28826531	10.27982767	1.339285714	0.543087415	GRK2|CHRM1|CHRM2|CHRM3|CHRM5|CDK5R1	-5.112067001
GO:0010888	negative regulation of lipid storage	-6.338039056	19.28826531	10.27982767	1.339285714	0.543087415	IL6|PPARA|PPARG|PTPN2|NR1H2|NR1H3	-5.112067001
GO:0046457	prostanoid biosynthetic process	-6.338039056	19.28826531	10.27982767	1.339285714	0.543087415	CBR1|MIF|PLA2G4A|PTGS1|PTGS2|PTGES	-5.112067001
GO:0060444	branching involved in mammary gland duct morphogenesis	-6.338039056	19.28826531	10.27982767	1.339285714	0.543087415	AR|EPHA2|ESR1|PGR|SRC|VDR	-5.112067001
GO:0010906	regulation of glucose metabolic process	-6.322230196	7.072363946	7.642940563	2.455357143	0.731172822	AKT1|CLK2|NR3C1|INSR|PDK1|PPARA|PTPN2|RORC|SRC|NCOA2|SIRT1	-5.097209499
GO:1903076	regulation of protein localization to plasma membrane	-6.322230196	7.072363946	7.642940563	2.455357143	0.731172822	ACTB|AKT1|AR|CSK|EGFR|EPHA2|EPHA3|EPHB2|PIK3R1|PRKCH|EZR	-5.097209499
GO:1905953	negative regulation of lipid localization	-6.313098131	9.34739011	8.260901145	2.008928571	0.662882408	AKT1|IL6|PPARA|PPARG|PTPN2|PTPN11|SREBF2|NR1H2|NR1H3	-5.088552332
GO:1900271	regulation of long-term synaptic potentiation	-6.310599085	11.2514881	8.715760363	1.785714286	0.625682936	ABL1|ADORA1|ADORA2A|APP|CHRNA7|EPHA4|EPHB2|GSK3B	-5.086527666
GO:0007612	learning	-6.293207604	5.736052754	7.201391061	2.901785714	0.793047652	ABL1|APP|BCHE|DRD1|EPHB2|FYN|GABRA5|HTT|HMGCR|INSR|KIT|PTGS2|PDE8B	-5.069610047
GO:0002027	regulation of heart rate	-6.280401124	7.005643531	7.594999123	2.455357143	0.731172822	ADRA1B|ADRA1A|ADRB1|CALM1|EDNRA|KCNH2|MDM2|PDE4D|SCN5A|SCN10A|TRPV1	-5.057276913
GO:0006338	chromatin remodeling	-6.270587753	2.993006685	6.092385769	6.026785714	1.124361352	ACTB|CDK1|CDK2|CDK9|CHEK1|ESR1|HDAC2|JAK2|MYC|PIK3CA|PKN1|TOP1|NCOA1|HDAC3|MBD2|AURKB|HDAC9|HDAC4|HDAC5|BAZ2A|SIRT1|CECR2|BAZ2B|HDAC7|HDAC11|HDAC10|KDM4E	-5.047936371
GO:0060541	respiratory system development	-6.268679795	4.891951346	6.889643604	3.348214286	0.849909252	CYP1A2|FLT4|HSD11B1|KDR|NOS3|PDGFRA|PDGFRB|PGR|PPP1CA|MAPK1|MAPK3|MAP2K1|RBP4|THRA|THRB	-5.046657312
GO:0009259	ribonucleotide metabolic process	-6.268364574	3.750496032	6.437472224	4.464285714	0.97570799	PARP1|ATP5F1B|DHODH|EPHA2|HMGCR|IMPDH2|ND6|PDE2A|PDE4A|PDE4B|PDE4C|PDE4D|PDE7A|VCP|XDH|PDE8B|PDE5A|DGAT1|PDE10A|LRRK2	-5.046657312
GO:0009746	response to hexose	-6.260708599	5.698805659	7.168185054	2.901785714	0.793047652	CASP3|CMA1|SLC29A1|ERN1|GLUL|HNF4A|IGF1R|PIK3CA|PPARD|PTGS2|RAF1|RPS6KB1|NOX4	-5.039472627
GO:0031100	animal organ regeneration	-6.25510565	9.205762987	8.18310584	2.008928571	0.662882408	AXL|CCND1|CCNA2|CDK1|FLT3|IL6|PCNA|AURKA|TYMS	-5.034340458
GO:0098609	cell-cell adhesion	-6.247295357	3.14873734	6.154623306	5.580357143	1.084484045	ABL1|ACTB|BCL2|CYP1B1|EGFR|ICAM1|ITGAL|KIT|PDGFRA|PIK3CB|PIK3CG|PPIA|PPP1CA|PTPN6|PTPRF|PTPRS|RET|ROCK1|SELE|SRC|SYK|TYRO3|EZR|CDK5R1|TUBB1	-5.027000436
GO:0002269	leukocyte activation involved in inflammatory response	-6.245183731	13.89889706	9.227607889	1.5625	0.5859375	APP|IL4|JAK2|JUN|MAPT|TRPV1|TLR9	-5.025827825
GO:1990776	response to angiotensin	-6.245183731	13.89889706	9.227607889	1.5625	0.5859375	CA2|IGF1R|PTGS2|RELA|ROCK1|SRC|ROCK2	-5.025827825
GO:0090277	positive regulation of peptide hormone secretion	-6.23904129	6.940170227	7.547675662	2.455357143	0.731172822	BLK|CHRM3|F2|GABBR1|GLUL|FFAR1|JAK2|PPARD|RBP4|NR1H4|FFAR4	-5.020154131
GO:1900407	regulation of cellular response to oxidative stress	-6.223938372	7.849875415	7.800152413	2.232142857	0.697943126	ABL1|PARP1|AKT1|ALOX5|FYN|MCL1|MET|PPIA|SIRT1|LRRK2	-5.005519455
GO:0051769	regulation of nitric-oxide synthase biosynthetic process	-6.205192237	18.41152597	10.01749268	1.339285714	0.543087415	JAK2|JAK3|KDR|NAMPT|TLR9|LRRK2	-4.987241058
GO:0043010	camera-type eye development	-6.19769696	3.875134873	6.449331382	4.241071429	0.952112848	ACHE|CYP1A1|CYP1B1|EGFR|EPHA2|EPHB2|FLT1|HDAC2|IMPDH2|JUN|KDR|PDGFRA|PDGFRB|RBP4|RET|RORB|SLC6A3|TGFBR1|THRB	-4.980213016
GO:1903531	negative regulation of secretion by cell	-6.196480867	5.625744048	7.102638262	2.901785714	0.793047652	ADORA1|ADRA2B|ADRA2C|CNR1|CYP51A1|DRD4|GABBR1|HMGCR|MAOB|PTPN11|NR1H3|FFAR4|PIM3	-4.979463655
GO:0021700	developmental maturation	-6.18087791	4.266363516	6.598322207	3.794642857	0.902705471	AKR1B1|APP|AXL|BCL2|BTK|CDC25B|EDNRA|G6PD|KDR|MMP2|PDE3A|PGR|PPARG|RET|RPS6KA2|TYMS|CDK5R1	-4.96432693
GO:0042742	defense response to bacterium	-6.179667369	4.050535714	6.511098915	4.017857143	0.927798058	CASP7|CTSG|EPHA2|F2|FGR|FPR2|IL6|NOS2|P2RX7|PLA2G1B|PLA2G2A|SYK|ADAM17|RIPK2|NR1H4|ADAMTS5|TBK1|TLR9	-4.96358212
GO:0018958	phenol-containing compound metabolic process	-6.17662796	7.759646962	7.742158031	2.232142857	0.697943126	BCL2|COMT|CTSB|DRD1|DRD4|EDNRA|MAOA|MAOB|SLC6A3|TYR	-4.961007943
GO:0048565	digestive tract development	-6.169226172	6.137175325	7.252938776	2.678571429	0.762810824	BCL2|CCKBR|CYP1A1|EGFR|EPHB3|KIT|OXTR|PDGFRA|PTK6|RET|SRC|TYMS	-4.95407089
GO:0003015	heart process	-6.157692826	6.812827654	7.45482678	2.455357143	0.731172822	GRK2|EDNRA|MTOR|FYN|KCNH2|PDE4D|PIK3CA|RPS6KA2|SCN5A|SRC|NOX4	-4.944520503
GO:0003057	regulation of the force of heart contraction by chemical signal	-6.157359542	45.00595238	13.21852441	0.892857143	0.444431118	ADRA1A|ADRB1|GRK2|NOS3	-4.944520503
GO:0003321	positive regulation of blood pressure by epinephrine-norepinephrine	-6.157359542	45.00595238	13.21852441	0.892857143	0.444431118	ADRA1B|ADRA1A|ADRB1|PDE4D	-4.944520503
GO:0038171	cannabinoid signaling pathway	-6.157359542	45.00595238	13.21852441	0.892857143	0.444431118	ALOX15B|DAGLA|CNR1|CNR2	-4.944520503
GO:0071373	cellular response to luteinizing hormone stimulus	-6.157359542	45.00595238	13.21852441	0.892857143	0.444431118	CCNA2|CYP1B1|EDNRA|PLAT	-4.944520503
GO:0061081	positive regulation of myeloid leukocyte cytokine production involved in immune response	-6.153824088	13.50178571	9.074241998	1.5625	0.5859375	KIT|MIF|P2RX7|SYK|RIPK2|MAPKAPK2|SIRT1	-4.941908098
GO:0070670	response to interleukin-4	-6.153824088	13.50178571	9.074241998	1.5625	0.5859375	CDK4|FASN|HSP90AB1|IL4|IMPDH2|JAK1|JAK3	-4.941908098
GO:0070588	calcium ion transmembrane transport	-6.136926169	4.776575135	6.766224309	3.348214286	0.849909252	ADRA1A|BCL2|CHRNA7|EDNRA|FKBP1A|HTR2A|HTR2B|HTR2C|LCK|P2RX7|SCN2A|SCN5A|SCN10A|TRPV1|TRPM8	-4.925470969
GO:2000045	regulation of G1/S transition of mitotic cell cycle	-6.116659385	5.108783784	6.87360145	3.125	0.822037939	ACTB|AKT1|APEX1|CCND1|BCL2|CDK2|CYP1A1|EGFR|MDM2|PRKDC|PTPN6|ADAM17|TERT|WEE1	-4.905664486
GO:0001889	liver development	-6.098972234	6.045575693	7.177615771	2.678571429	0.762810824	CCND1|CYP1A1|IL6|JUN|MET|PCNA|PIK3CA|RELA|RPS6KA1|AURKA|HNF1A|TYMS	-4.88843715
GO:0003084	positive regulation of systemic arterial blood pressure	-6.089438526	25.96497253	11.039489	1.116071429	0.496329221	ADORA1|ADRA1A|AVPR2|CYP11B2|HSD11B2	-4.879821613
GO:0048011	neurotrophin TRK receptor signaling pathway	-6.089438526	25.96497253	11.039489	1.116071429	0.496329221	CASP3|NTRK1|PTPN11|RAF1|SRC	-4.879821613
GO:0010611	regulation of cardiac muscle hypertrophy	-6.087129727	8.805512422	7.959298347	2.008928571	0.662882408	PARP1|ADRA1A|CDK9|G6PD|PPARA|PPARG|ROCK1|PDE5A|ROCK2	-4.878429047
GO:0046470	phosphatidylcholine metabolic process	-6.087129727	8.805512422	7.959298347	2.008928571	0.662882408	FABP5|ENPP2|PLA2G1B|PLA2G2A|PLA2G4A|PON1|NR1H2|PLA2G7|NR1H3	-4.878429047
GO:0051591	response to cAMP	-6.083911476	7.585272873	7.628893837	2.232142857	0.697943126	AHR|APEX1|APP|CYP1B1|PDE2A|PIK3CG|PLAT|SLC6A3|TYR|EZR	-4.875668188
GO:0006509	membrane protein ectodomain proteolysis	-6.079367848	17.61102484	9.771885944	1.339285714	0.543087415	ADAM10|MMP7|P2RX7|PSEN2|ADAM17|BACE1	-4.871581473
GO:0097191	extrinsic apoptotic signaling pathway	-6.078114409	6.690074003	7.364286521	2.455357143	0.731172822	BCL2|BCL2A1|DAPK1|GSK3B|IL2|IL4|JAK2|MCL1|P2RX7|PIK3R1|RAF1	-4.870784465
GO:0016486	peptide hormone processing	-6.065468891	13.12673611	8.927022924	1.5625	0.5859375	ADAM10|BCHE|CMA1|CTSG|CTSL|DPP4|PLA2G7	-4.859050373
GO:0048008	platelet-derived growth factor receptor signaling pathway	-6.065468891	13.12673611	8.927022924	1.5625	0.5859375	ABL1|JAK2|PDGFRA|PDGFRB|PLAT|PTPN1|PTPN11	-4.859050373
GO:0005975	carbohydrate metabolic process	-6.045217813	3.367792355	6.141937267	4.910714286	1.020937413	PARP1|AKT1|ALDH2|AKR1B1|AMY1A|MAPK14|FABP5|G6PD|GLO1|GSK3B|GUSB|HTR2A|INSR|PDK1|PFKFB3|PIK3CA|PLA2G4A|PPARA|PPARD|PPP1CA|RBP4|MGAM	-4.839254292
GO:0097553	calcium ion transmembrane import into cytosol	-6.03896806	6.630341199	7.319850393	2.455357143	0.731172822	ADRA1A|BCL2|HTR2A|HTR2B|HTR2C|LCK|P2RX7|SCN2A|SCN5A|SCN10A|TRPV1	-4.833459059
GO:0031396	regulation of protein ubiquitination	-6.034322546	4.68812004	6.670235674	3.348214286	0.849909252	ABL1|AKT1|FKBP1A|FYN|GSK3B|HSP90AA1|HSP90AB1|PLK1|PPIA|MAPK9|TGFBR1|RIPK2|HDAC3|PLAA|LRRK2	-4.830243515
GO:0007173	epidermal growth factor receptor signaling pathway	-6.033297325	10.38598901	8.306311824	1.785714286	0.625682936	ABL1|AKT1|EGFR|PIK3CA|PTK2|PTPN11|SRC|ADAM17	-4.830243515
GO:0022602	ovulation cycle process	-6.033297325	10.38598901	8.306311824	1.785714286	0.625682936	CASP3|ESR1|MMP2|NOS3|PDGFRA|PGR|SRC|SIRT1	-4.830243515
GO:0060324	face development	-6.033297325	10.38598901	8.306311824	1.785714286	0.625682936	EDNRA|MMP2|PDGFRA|MAPK1|MAPK3|MAP2K1|PTPN11|RAF1	-4.830243515
GO:0042098	T cell proliferation	-6.033035336	8.679719388	7.887700056	2.008928571	0.662882408	ABL1|CCND3|FYN|IL2|P2RX7|PIK3CG|PTPN6|PDE5A|RIPK2	-4.830243515
GO:0043542	endothelial cell migration	-6.033035336	8.679719388	7.887700056	2.008928571	0.662882408	ABL1|AKT1|CYP1B1|DPP4|NR4A1|KDR|NOS3|PIK3CA|TGFBR1	-4.830243515
GO:0061041	regulation of wound healing	-6.029982023	5.956670168	7.103804158	2.678571429	0.762810824	ALOX12|ALOX5|EPHB2|F2|F3|MTOR|MYLK|NOS3|PDGFRA|PLAT|PLG|PTK2	-4.827641417
GO:0022604	regulation of cell morphogenesis	-6.017087004	4.390824623	6.547857061	3.571428571	0.876768309	CAMK2B|CSF1R|EPHA4|EPHB2|F2|FGR|FYN|HCK|KDR|KIT|ENPP2|PRKDC|PTK2|SRC|EZR|PLAA	-4.815197145
GO:0034284	response to monosaccharide	-6.009719091	5.417383157	6.912604085	2.901785714	0.793047652	CASP3|CMA1|SLC29A1|ERN1|GLUL|HNF4A|IGF1R|PIK3CA|PPARD|PTGS2|RAF1|RPS6KB1|NOX4	-4.808279511
GO:1903828	negative regulation of protein localization	-6.009047965	4.6665158	6.646605685	3.348214286	0.849909252	CDK9|CSK|CYP51A1|DRD4|MTOR|GSK3B|HMGCR|MAPT|PKIA|PTPN11|VCP|ROCK2|NR1H3|LRRK2|PIM3	-4.808058198
GO:0009150	purine ribonucleotide metabolic process	-6.004009268	3.761494554	6.288346426	4.241071429	0.952112848	PARP1|ATP5F1B|EPHA2|HMGCR|IMPDH2|ND6|PDE2A|PDE4A|PDE4B|PDE4C|PDE4D|PDE7A|VCP|XDH|PDE8B|PDE5A|DGAT1|PDE10A|LRRK2	-4.803468849
GO:0048754	branching morphogenesis of an epithelial tube	-5.995948688	5.913190824	7.067448187	2.678571429	0.762810824	AR|BCL2|EDNRA|EPHA2|ESR1|KDR|MET|MYC|PGR|PPP1CA|SRC|VDR	-4.796305572
GO:0061008	hepaticobiliary system development	-5.995948688	5.913190824	7.067448187	2.678571429	0.762810824	CCND1|CYP1A1|IL6|JUN|MET|PCNA|PIK3CA|RELA|RPS6KA1|AURKA|HNF1A|TYMS	-4.796305572
GO:0034110	regulation of homotypic cell-cell adhesion	-5.979936662	12.77195946	8.78553637	1.5625	0.5859375	ALOX12|CTSG|IL6|JAK1|JAK2|LYN|SYK	-4.781568194
GO:0045600	positive regulation of fat cell differentiation	-5.979841789	8.557469819	7.817516533	2.008928571	0.662882408	AKT1|MAPK14|HTR2A|HTR2C|PIM1|PPARD|PPARG|PTGS2|FFAR4	-4.781568194
GO:1903201	regulation of oxidative stress-induced cell death	-5.979841789	8.557469819	7.817516533	2.008928571	0.662882408	ABL1|PARP1|AKT1|FYN|MCL1|MET|PPIA|SIRT1|LRRK2	-4.781568194
GO:0030307	positive regulation of cell growth	-5.979422247	5.384147677	6.881851564	2.901785714	0.793047652	ADAM10|AKT1|BCL2|CSNK2A1|EGFR|F2|MTOR|IL2|MAPT|RPS6KA1|ADAM17|TGFBR1|PLAA	-4.781568194
GO:0010883	regulation of lipid storage	-5.967852723	10.19002695	8.21085589	1.785714286	0.625682936	IL6|PPARA|PPARG|PTPN2|SREBF2|NR1H2|NR1H3|SIRT1	-4.771335648
GO:0034605	cellular response to heat	-5.967852723	10.19002695	8.21085589	1.785714286	0.625682936	HDAC2|HSP90AA1|HSP90AB1|LYN|MAPT|PTGS2|VCP|TRPV1	-4.771335648
GO:0050886	endocrine process	-5.967852723	10.19002695	8.21085589	1.785714286	0.625682936	AVPR2|CMA1|CTSG|CYP11B2|HSD11B2|NOS3|OXTR|RPS6KA2	-4.771335648
GO:0016311	dephosphorylation	-5.958940368	4.623899217	6.599774844	3.348214286	0.849909252	ACP1|ALPL|ALPG|BCL2|CDC25A|CDC25B|CDC25C|EPHX2|PPP1CA|PTPN1|PTPN2|PTPN6|PTPN11|PTPRF|PTPRS	-4.762868039
GO:0001654	eye development	-5.956846084	3.581375521	6.184413513	4.464285714	0.97570799	ACHE|BCL2|CYP1A1|CYP1B1|EGFR|EPHA2|EPHB2|FLT1|HDAC2|IMPDH2|JUN|KDR|PDGFRA|PDGFRB|RBP4|RET|RORB|SLC6A3|TGFBR1|THRB	-4.761218046
GO:0042770	signal transduction in response to DNA damage	-5.928782272	5.828108941	6.99580353	2.678571429	0.762810824	ABL1|CCND1|CDK1|CDK2|CHEK1|MAPK14|MDM2|MIF|PLK1|PRKDC|MAPK3|PTPN11	-4.733598071
GO:0014743	regulation of muscle hypertrophy	-5.927522252	8.438616071	7.748699192	2.008928571	0.662882408	PARP1|ADRA1A|CDK9|G6PD|PPARA|PPARG|ROCK1|PDE5A|ROCK2	-4.732781435
GO:0009308	amine metabolic process	-5.905685789	7.259024578	7.41258574	2.232142857	0.697943126	COMT|CYP1A1|DRD1|DRD4|EDNRA|MAOA|MAOB|ODC1|SLC6A3|HDAC10	-4.711830384
GO:1903035	negative regulation of response to wounding	-5.905685789	7.259024578	7.41258574	2.232142857	0.697943126	ALOX12|ALOX5|EPHA4|F2|NOS3|PDGFRA|PLAT|PLG|PTPN6|PTPRS	-4.711830384
GO:0007260	tyrosine phosphorylation of STAT protein	-5.902873538	24.11033163	10.6053152	1.116071429	0.496329221	IL2|JAK1|JAK2|JAK3|PTK6	-4.71166359
GO:0014061	regulation of norepinephrine secretion	-5.902873538	24.11033163	10.6053152	1.116071429	0.496329221	ADORA2A|ADORA3|ADRA2B|ADRA2C|OXTR	-4.71166359
GO:0060330	regulation of response to type II interferon	-5.902873538	24.11033163	10.6053152	1.116071429	0.496329221	PPARG|PTPN2|TXK|NR1H2|NR1H3	-4.71166359
GO:0060334	regulation of type II interferon-mediated signaling pathway	-5.902873538	24.11033163	10.6053152	1.116071429	0.496329221	PPARG|PTPN2|TXK|NR1H2|NR1H3	-4.71166359
GO:0070141	response to UV-A	-5.902873538	24.11033163	10.6053152	1.116071429	0.496329221	AKT1|CCND1|EGFR|MMP2|MMP9	-4.71166359
GO:1903727	positive regulation of phospholipid metabolic process	-5.902873538	24.11033163	10.6053152	1.116071429	0.496329221	FABP3|HTR2A|HTR2B|HTR2C|NR1H4	-4.71166359
GO:0032373	positive regulation of sterol transport	-5.897061931	12.43585526	8.649406301	1.5625	0.5859375	PON1|PPARG|RXRA|NR1H2|LIPG|NR1H3|SIRT1	-4.707606711
GO:0032376	positive regulation of cholesterol transport	-5.897061931	12.43585526	8.649406301	1.5625	0.5859375	PON1|PPARG|RXRA|NR1H2|LIPG|NR1H3|SIRT1	-4.707606711
GO:0033619	membrane protein proteolysis	-5.897061931	12.43585526	8.649406301	1.5625	0.5859375	ADAM10|MMP7|P2RX7|PSEN2|RET|ADAM17|BACE1	-4.707606711
GO:0051385	response to mineralocorticoid	-5.897061931	12.43585526	8.649406301	1.5625	0.5859375	PARP1|CCND1|HSD3B1|HSD3B2|IGF1R|MAOB|SRC	-4.707606711
GO:0043254	regulation of protein-containing complex assembly	-5.895573083	3.416114458	6.077075953	4.6875	0.998634496	ABL1|PARP1|ALOX15|BTK|MTOR|GSK3B|HCK|HSP90AA1|MAPT|MET|MAPK8|MAPK9|PTGER4|PTPN11|RAF1|SRC|SYK|THRA|NR1H2|VCP|CDK5R1	-4.706555439
GO:0071482	cellular response to light stimulus	-5.886485296	6.401708744	7.147389764	2.455357143	0.731172822	PARP1|CDC25A|MAPK14|MMP2|MMP9|MYC|PCNA|PIK3R1|PTGS2|AURKB|SIRT1	-4.698168629
GO:0150063	visual system development	-5.886312441	3.543775778	6.126988388	4.464285714	0.97570799	ACHE|BCL2|CYP1A1|CYP1B1|EGFR|EPHA2|EPHB2|FLT1|HDAC2|IMPDH2|JUN|KDR|PDGFRA|PDGFRB|RBP4|RET|RORB|SLC6A3|TGFBR1|THRB	-4.698168629
GO:0030001	metal ion transport	-5.884535108	2.856960927	5.812938077	6.026785714	1.124361352	ADRA1A|ATP4B|BCL2|CDK2|CHRNA7|CCR1|EDNRA|FKBP1A|FYN|HTR2A|HTR2B|HTR2C|KCNA3|KCNH2|LCK|NOS3|P2RX7|PSEN2|SCN2A|SCN5A|SCN10A|SLC6A2|SLC6A3|SLC6A4|VDR|TRPV1|TRPM8	-4.696827553
GO:0008630	intrinsic apoptotic signaling pathway in response to DNA damage	-5.87605107	8.323018591	7.681201769	2.008928571	0.662882408	ABL1|BCL2|BCL2A1|EPHA2|MCL1|PIK3R1|POLB|PRKDC|SIRT1	-4.689214719
GO:0031623	receptor internalization	-5.87605107	8.323018591	7.681201769	2.008928571	0.662882408	ACHE|GRK2|CD81|DNM1|HTR2B|CXCR1|INSR|SYK|EZR	-4.689214719
GO:0007229	integrin-mediated signaling pathway	-5.862551272	7.181800912	7.360507198	2.232142857	0.697943126	ABL1|ADAM10|FGR|HCK|ITGAL|PTK2|PTPN11|SRC|SYK|TXK	-4.67658438
GO:1902882	regulation of response to oxidative stress	-5.862551272	7.181800912	7.360507198	2.232142857	0.697943126	ABL1|PARP1|AKT1|ALOX5|FYN|MCL1|MET|PPIA|SIRT1|LRRK2	-4.67658438
GO:0018904	ether metabolic process	-5.846147684	16.20214286	9.324106562	1.339285714	0.543087415	ALOX12|ALOX5|EPHX2|FASN|PLA2G4A|PLA2G7	-4.662346853
GO:0038095	Fc-epsilon receptor signaling pathway	-5.846147684	16.20214286	9.324106562	1.339285714	0.543087415	BTK|LYN|MAPK8|MAPK9|MAPK10|SYK	-4.662346853
GO:0046628	positive regulation of insulin receptor signaling pathway	-5.846147684	16.20214286	9.324106562	1.339285714	0.543087415	PTPN1|PTPN2|PTPN11|SRC|NR1H4|SIRT1	-4.662346853
GO:0051932	synaptic transmission, GABAergic	-5.846147684	16.20214286	9.324106562	1.339285714	0.543087415	GABBR1|GABRA1|GABRA2|GABRA3|GABRA5|GABRA6	-4.662346853
GO:1902993	positive regulation of amyloid precursor protein catabolic process	-5.846147684	16.20214286	9.324106562	1.339285714	0.543087415	CASP3|CHRNA7|EPHA4|LYN|RELA|ROCK2	-4.662346853
GO:1902991	regulation of amyloid precursor protein catabolic process	-5.841186889	9.819480519	8.027354551	1.785714286	0.625682936	CASP3|CHRNA7|EPHA4|FKBP1A|LYN|RELA|ROCK1|ROCK2	-4.657817977
GO:0050905	neuromuscular process	-5.797926509	5.665084915	6.856611916	2.678571429	0.762810824	ABL1|ADORA2A|APP|DRD1|EDNRA|MTOR|GLRA1|HSP90AA1|RPS6KB1|SLC6A3|PDE8B|BACE1	-4.614989087
GO:0002155	regulation of thyroid hormone mediated signaling pathway	-5.794509354	38.57653061	12.19182749	0.892857143	0.444431118	RXRA|THRA|THRB|NCOA1	-4.614151906
GO:0009624	response to nematode	-5.794509354	38.57653061	12.19182749	0.892857143	0.444431118	CYP1A1|PTGER2|PTGER4|PTGS2	-4.614151906
GO:0060331	negative regulation of response to type II interferon	-5.794509354	38.57653061	12.19182749	0.892857143	0.444431118	PPARG|PTPN2|NR1H2|NR1H3	-4.614151906
GO:0060336	negative regulation of type II interferon-mediated signaling pathway	-5.794509354	38.57653061	12.19182749	0.892857143	0.444431118	PPARG|PTPN2|NR1H2|NR1H3	-4.614151906
GO:0060745	mammary gland branching involved in pregnancy	-5.794509354	38.57653061	12.19182749	0.892857143	0.444431118	AR|ESR1|PGR|VDR	-4.614151906
GO:0120041	positive regulation of macrophage proliferation	-5.794509354	38.57653061	12.19182749	0.892857143	0.444431118	CSF1R|MAPK1|MAPK3|PTK2	-4.614151906
GO:0048880	sensory system development	-5.782391426	3.488833518	6.042278019	4.464285714	0.97570799	ACHE|BCL2|CYP1A1|CYP1B1|EGFR|EPHA2|EPHB2|FLT1|HDAC2|IMPDH2|JUN|KDR|PDGFRA|PDGFRB|RBP4|RET|RORB|SLC6A3|TGFBR1|THRB	-4.602462488
GO:0032649	regulation of type II interferon production	-5.776225955	6.240321128	7.023285343	2.455357143	0.731172822	ABL1|AXL|IL2|JAK2|PDE4B|PDE4D|TXK|TYK2|RIPK2|NR1H4|TLR9	-4.596725104
GO:0050795	regulation of behavior	-5.775556667	8.101071429	7.549992397	2.008928571	0.662882408	ADORA1|ADORA2A|PARP1|ADRB1|CNR1|EPHB2|MTOR|HDAC2|HTR2B	-4.596483482
GO:1901136	carbohydrate derivative catabolic process	-5.745057954	5.132257728	6.644610643	2.901785714	0.793047652	BTK|CTSL|GUSB|PDE2A|PDE4A|PDE4B|PDE4C|PDE4D|PDE7A|XDH|PDE8B|PDE5A|PDE10A	-4.566412014
GO:0051101	regulation of DNA binding	-5.740217582	6.188318452	6.98286084	2.455357143	0.731172822	PARP1|CALM1|HDAC2|JAK2|JUN|MMP8|MMP9|NEK2|PPARG|MAPK8|TNKS	-4.561998467
GO:0007595	lactation	-5.738692377	11.8140625	8.391876793	1.5625	0.5859375	CCND1|SLC29A1|OXTR|SLC6A3|VDR|XDH|NCOR2	-4.561987841
GO:0042307	positive regulation of protein import into nucleus	-5.738692377	11.8140625	8.391876793	1.5625	0.5859375	CDK1|MAPK14|HSP90AA1|JAK2|PIK3R1|PTGS2|HDAC3	-4.561987841
GO:0002360	T cell lineage commitment	-5.737654777	15.57898352	9.119132362	1.339285714	0.543087415	BCL2|CTSL|MTOR|IL6|JAK1|PRKDC	-4.561987841
GO:0008207	C21-steroid hormone metabolic process	-5.737654777	15.57898352	9.119132362	1.339285714	0.543087415	AKR1B1|CYP11B1|CYP11B2|CYP17A1|HSD3B1|HSD3B2	-4.561987841
GO:0035994	response to muscle stretch	-5.737654777	15.57898352	9.119132362	1.339285714	0.543087415	MAPK14|JUN|PIK3CA|PTK2|RAF1|RELA	-4.561987841
GO:1904353	regulation of telomere capping	-5.737654777	15.57898352	9.119132362	1.339285714	0.543087415	NEK2|MAPK1|MAPK3|TNKS|AURKB|TNKS2	-4.561987841
GO:0032230	positive regulation of synaptic transmission, GABAergic	-5.732101034	22.50297619	10.21420976	1.116071429	0.496329221	ADORA2A|ADRA1A|CA2|CA7|OXTR	-4.557281502
GO:1902644	tertiary alcohol metabolic process	-5.732101034	22.50297619	10.21420976	1.116071429	0.496329221	AKR1B1|CYP11B1|CYP11B2|HSD11B2|AKR1B10	-4.557281502
GO:0006970	response to osmotic stress	-5.726487457	7.994478383	7.486198315	2.008928571	0.662882408	AKR1B1|BDKRB2|CASP3|MTOR|HSP90AA1|MYLK|PKN1|PTGS2|SCN2A	-4.552091007
GO:0030518	intracellular steroid hormone receptor signaling pathway	-5.719792792	9.474937343	7.853014611	1.785714286	0.625682936	AR|ESR1|ESR2|NR3C1|JAK2|PGR|MAPK1|SRC	-4.546241274
GO:0032768	regulation of monooxygenase activity	-5.719792792	9.474937343	7.853014611	1.785714286	0.625682936	AKT1|CNR1|CNR2|EGFR|HTR2B|PIK3CB|TERT|VDR	-4.546241274
GO:0045444	fat cell differentiation	-5.704570775	6.137175325	6.942892182	2.455357143	0.731172822	ADRB1|ADRB2|CCND1|FABP4|FABP3|NR4A1|PDGFRA|PPARG|PTGS2|SIRT1|FFAR4	-4.531441107
GO:0040013	negative regulation of locomotion	-5.699825398	3.320111241	5.920566072	4.6875	0.998634496	ADORA1|ADORA2A|ADORA3|AKT1|ALOX15B|APEX1|BCL2|CYP1B1|CYP19A1|DPP4|EPHA1|EPHA4|HDAC2|IL4|MIF|PPARD|PPARG|PTGER4|PTPN2|ST6GAL1|HDAC5	-4.527117171
GO:0051153	regulation of striated muscle cell differentiation	-5.695328244	6.888666181	7.159580638	2.232142857	0.697943126	BCL2|MAPK14|MTOR|G6PD|PPARA|HDAC3|HDAC9|HDAC4|HDAC5|CYP26B1	-4.523041049
GO:0032729	positive regulation of type II interferon production	-5.678174511	7.890653989	7.423559648	2.008928571	0.662882408	ABL1|IL2|JAK2|PDE4B|PDE4D|TXK|TYK2|RIPK2|TLR9	-4.50630794
GO:0150077	regulation of neuroinflammatory response	-5.662931385	11.52591463	8.269879652	1.5625	0.5859375	DAGLA|IL4|IL6|MMP8|MMP9|PTGS2|LRRK2	-4.491485031
GO:0043280	positive regulation of cysteine-type endopeptidase activity involved in apoptotic process	-5.634337098	6.037383856	6.864285961	2.455357143	0.731172822	DAPK1|F3|JAK2|LCK|MAPT|MYC|PPARG|SYK|VCP|XDH|SIRT1	-4.465443222
GO:0010875	positive regulation of cholesterol efflux	-5.633959385	15.00198413	8.92520602	1.339285714	0.543087415	PON1|PPARG|RXRA|NR1H2|NR1H3|SIRT1	-4.465443222
GO:0015844	monoamine transport	-5.633959385	15.00198413	8.92520602	1.339285714	0.543087415	CHRM5|DRD1|SLC6A2|SLC6A3|SLC6A4|SYK	-4.465443222
GO:0032740	positive regulation of interleukin-17 production	-5.633959385	15.00198413	8.92520602	1.339285714	0.543087415	BTK|IL2|IL6|JAK2|TYK2|NR1H4	-4.465443222
GO:0042133	neurotransmitter metabolic process	-5.633959385	15.00198413	8.92520602	1.339285714	0.543087415	ACHE|BCHE|DAGLA|COMT|MAOA|MAOB	-4.465443222
GO:0050995	negative regulation of lipid catabolic process	-5.633959385	15.00198413	8.92520602	1.339285714	0.543087415	ADORA1|AKT1|ALK|CNR1|PDE3B|PIK3CG	-4.465443222
GO:0062149	detection of stimulus involved in sensory perception of pain	-5.633959385	15.00198413	8.92520602	1.339285714	0.543087415	ADORA1|FYN|HTR2A|NTRK1|TRPV1|BACE1	-4.465443222
GO:0070373	negative regulation of ERK1 and ERK2 cascade	-5.630597152	7.789491758	7.362039824	2.008928571	0.662882408	ABL1|CSK|EPHA4|EPHB2|LYN|PTPN1|PTPN2|EZR|TLR9	-4.462497978
GO:0006259	DNA metabolic process	-5.625401854	2.596497253	5.539136696	6.696428571	1.180950644	ABL1|PARP1|APEX1|CCNE1|CDK1|CDK2|CDK9|CHEK1|CYP1A1|CYP1B1|ERCC5|FEN1|HSP90AA1|HSP90AB1|MPG|PCNA|POLB|PRKDC|SRC|TERT|TOP1|TOP2A|TYMS|VCP|DYRK1B|DBF4|BAZ2A|SIRT1|CECR2|HDAC10	-4.45771927
GO:0009749	response to glucose	-5.609841052	5.43696069	6.657390016	2.678571429	0.762810824	CASP3|CMA1|SLC29A1|ERN1|GLUL|HNF4A|IGF1R|PIK3CA|PPARD|RAF1|RPS6KB1|NOX4	-4.44299045
GO:0031644	regulation of nervous system process	-5.609841052	5.43696069	6.657390016	2.678571429	0.762810824	ADORA1|ADRB2|APP|CHRNA7|FABP5|GLRA1|GPR35|HTR2C|NOS3|SRC|ROCK2|LRRK2	-4.44299045
GO:0042306	regulation of protein import into nucleus	-5.60328096	9.153753027	7.68706277	1.785714286	0.625682936	CDK1|MAPK14|HSP90AA1|JAK2|PIK3R1|PKIA|PTGS2|HDAC3	-4.43767535
GO:0046324	regulation of glucose import	-5.60328096	9.153753027	7.68706277	1.785714286	0.625682936	AKT1|MAPK14|INSR|PIK3R1|PLA2G1B|PTPN11|RPS6KB1|TERT	-4.43767535
GO:0070228	regulation of lymphocyte apoptotic process	-5.60328096	9.153753027	7.68706277	1.785714286	0.625682936	BCL2|BTK|IL2|JAK3|LYN|MIF|P2RX7|AURKB	-4.43767535
GO:0050999	regulation of nitric-oxide synthase activity	-5.589293006	11.2514881	8.152037414	1.5625	0.5859375	AKT1|CNR1|CNR2|EGFR|HTR2B|PIK3CB|TERT	-4.424928829
GO:0071470	cellular response to osmotic stress	-5.589293006	11.2514881	8.152037414	1.5625	0.5859375	AKR1B1|BDKRB2|CASP3|MTOR|MYLK|PTGS2|SCN2A	-4.424928829
GO:1904031	positive regulation of cyclin-dependent protein kinase activity	-5.589293006	11.2514881	8.152037414	1.5625	0.5859375	AKT1|CCND1|CCND3|EGFR|HSP90AB1|SRC|ADAM17	-4.424928829
GO:0007178	transmembrane receptor protein serine/threonine kinase signaling pathway	-5.58697802	4.610365854	6.360011004	3.125	0.822037939	ABL1|PARP1|MAPK14|FKBP1A|FNTA|HNF4A|JUN|LNPEP|PPARG|MAPK3|PTK2|SRC|TGFBR1|SIRT1	-4.423026867
GO:0032147	activation of protein kinase activity	-5.5751771	6.684052334	7.016135647	2.232142857	0.697943126	ABL1|ADRA2B|ADRA2C|ADRB2|MTOR|IL4|INSR|JAK2|PPIA|SRC	-4.411976269
GO:0001963	synaptic transmission, dopaminergic	-5.574690702	21.09654018	9.859367143	1.116071429	0.496329221	ADORA2A|DRD1|DRD4|SLC6A2|SLC6A3	-4.411976269
GO:1900034	regulation of cellular response to heat	-5.574690702	21.09654018	9.859367143	1.116071429	0.496329221	MTOR|GSK3B|MAPT|MAPKAPK2|SIRT1	-4.411976269
GO:1903038	negative regulation of leukocyte cell-cell adhesion	-5.549209879	5.364947966	6.593367164	2.678571429	0.762810824	ADORA2A|AKT1|CASP3|CTSG|IL2|IL4|JAK3|PLA2G2A|PPARA|PTPN2|PTPN6|PDE5A	-4.386906905
GO:1903078	positive regulation of protein localization to plasma membrane	-5.54674574	9.001190476	7.607015433	1.785714286	0.625682936	AKT1|EGFR|EPHA2|EPHA3|EPHB2|PIK3R1|PRKCH|EZR	-4.384853835
GO:0070167	regulation of biomineral tissue development	-5.536074068	6.618522409	6.969612448	2.232142857	0.697943126	ADRB2|ALOX5|CCR1|NOS3|P2RX7|ROCK1|RXRA|RXRB|VDR|ROCK2	-4.375646476
GO:0002675	positive regulation of acute inflammatory response	-5.534671741	14.46619898	8.741340068	1.339285714	0.543087415	ALOX5AP|BTK|CNR1|IL6|PIK3CG|PTGS2	-4.375646476
GO:0007214	gamma-aminobutyric acid signaling pathway	-5.534671741	14.46619898	8.741340068	1.339285714	0.543087415	GABBR1|GABRA1|GABRA2|GABRA3|GABRA5|GABRA6	-4.375646476
GO:0010758	regulation of macrophage chemotaxis	-5.534671741	14.46619898	8.741340068	1.339285714	0.543087415	CSF1R|CYP19A1|MIF|MAPK1|MAPK3|PTK2	-4.375646476
GO:0032104	regulation of response to extracellular stimulus	-5.534671741	14.46619898	8.741340068	1.339285714	0.543087415	BCL2|PPARA|RXRA|RXRB|VDR|NR1H4	-4.375646476
GO:0032107	regulation of response to nutrient levels	-5.534671741	14.46619898	8.741340068	1.339285714	0.543087415	BCL2|PPARA|RXRA|RXRB|VDR|NR1H4	-4.375646476
GO:0042759	long-chain fatty acid biosynthetic process	-5.534671741	14.46619898	8.741340068	1.339285714	0.543087415	ALOX12|ALOX5|ALOX15|ALOX15B|CYP1A1|CYP1A2	-4.375646476
GO:0010821	regulation of mitochondrion organization	-5.51926526	5.329652256	6.561781169	2.678571429	0.762810824	AKT1|GSK3B|HTT|KDR|MAPT|MMP9|PDE2A|PPARG|MAPK8|SREBF2|AURKA|LRRK2	-4.361055572
GO:1904064	positive regulation of cation transmembrane transport	-5.51926526	5.329652256	6.561781169	2.678571429	0.762810824	ABL1|CALM1|CTSS|DRD1|DRD4|EDNRA|F2|G6PD|HTT|KCNH2|P2RX7|PLA2G1B	-4.361055572
GO:0006584	catecholamine metabolic process	-5.517668835	10.98982558	8.038109733	1.5625	0.5859375	COMT|DRD1|DRD4|EDNRA|MAOA|MAOB|SLC6A3	-4.360273195
GO:0009712	catechol-containing compound metabolic process	-5.517668835	10.98982558	8.038109733	1.5625	0.5859375	COMT|DRD1|DRD4|EDNRA|MAOA|MAOB|SLC6A3	-4.360273195
GO:0042594	response to starvation	-5.513175996	4.543870192	6.288700102	3.125	0.822037939	BCL2|COMT|MTOR|GCGR|GLUL|IGF1R|PPARA|MAPK1|MAPK3|MAPK8|SREBF2|NUAK1|SIRT1|LRRK2	-4.356186809
GO:0007197	adenylate cyclase-inhibiting G protein-coupled acetylcholine receptor signaling pathway	-5.498603527	33.75446429	11.36124133	0.892857143	0.444431118	CHRM1|CHRM2|CHRM3|CHRM5	-4.343640916
GO:0034699	response to luteinizing hormone	-5.498603527	33.75446429	11.36124133	0.892857143	0.444431118	CCNA2|CYP1B1|EDNRA|PLAT	-4.343640916
GO:0034983	peptidyl-lysine deacetylation	-5.498603527	33.75446429	11.36124133	0.892857143	0.444431118	HDAC9|HDAC4|SIRT1|HDAC10	-4.343640916
GO:0060397	growth hormone receptor signaling pathway via JAK-STAT	-5.498603527	33.75446429	11.36124133	0.892857143	0.444431118	JAK2|JAK3|LYN|PTPN1	-4.343640916
GO:0120040	regulation of macrophage proliferation	-5.498603527	33.75446429	11.36124133	0.892857143	0.444431118	CSF1R|MAPK1|MAPK3|PTK2	-4.343640916
GO:0019218	regulation of steroid metabolic process	-5.497428504	6.55426491	6.923709413	2.232142857	0.697943126	DHCR7|EPHX2|NR3C1|IGF1R|KIT|RORC|SREBF2|PDE8B|NR1H4|SIRT1	-4.342870075
GO:0032418	lysosome localization	-5.491303586	8.853629977	7.528814732	1.785714286	0.625682936	ADORA2B|BTK|KIT|LYN|PIK3CD|PIK3CG|PTGDR|SYK	-4.340417058
GO:0046824	positive regulation of nucleocytoplasmic transport	-5.491303586	8.853629977	7.528814732	1.785714286	0.625682936	CDK1|MAPK14|GSK3B|HSP90AA1|JAK2|PIK3R1|PTGS2|HDAC3	-4.340417058
GO:1904356	regulation of telomere maintenance via telomere lengthening	-5.491303586	8.853629977	7.528814732	1.785714286	0.625682936	PARP1|NEK2|MAPK1|MAPK3|SRC|TNKS|AURKB|TNKS2	-4.340417058
GO:1990849	vacuolar localization	-5.491303586	8.853629977	7.528814732	1.785714286	0.625682936	ADORA2B|BTK|KIT|LYN|PIK3CD|PIK3CG|PTGDR|SYK	-4.340417058
GO:0007208	phospholipase C-activating serotonin receptor signaling pathway	-5.490954212	67.50892857	14.12586215	0.669642857	0.385321828	HTR2A|HTR2B|HTR2C	-4.340417058
GO:0008627	intrinsic apoptotic signaling pathway in response to osmotic stress	-5.490954212	67.50892857	14.12586215	0.669642857	0.385321828	BDKRB2|CASP3|SCN2A	-4.340417058
GO:0010513	positive regulation of phosphatidylinositol biosynthetic process	-5.490954212	67.50892857	14.12586215	0.669642857	0.385321828	HTR2A|HTR2B|HTR2C	-4.340417058
GO:0018894	dibenzo-p-dioxin metabolic process	-5.490954212	67.50892857	14.12586215	0.669642857	0.385321828	CYP1A1|CYP1A2|SRD5A2	-4.340417058
GO:0110032	positive regulation of G2/MI transition of meiotic cell cycle	-5.490954212	67.50892857	14.12586215	0.669642857	0.385321828	CDC25A|CDC25B|CDC25C	-4.340417058
GO:2001303	lipoxin A4 biosynthetic process	-5.490954212	67.50892857	14.12586215	0.669642857	0.385321828	ALOX12|ALOX15|ALOX15B	-4.340417058
GO:0060537	muscle tissue development	-5.480232331	3.616549745	5.913946718	4.017857143	0.927798058	ABL1|ADRA1A|BCL2|CDK1|MAPK14|EDNRA|FKBP1A|MTOR|NR4A1|HSD17B1|MYLK|PDGFRA|PDGFRB|RBP4|SCN5A|TGFBR1|NOX4|EGLN1	-4.330095264
GO:1905521	regulation of macrophage migration	-5.44795858	10.74005682	7.927875403	1.5625	0.5859375	CD81|CSF1R|CYP19A1|MIF|MAPK1|MAPK3|PTK2	-4.298717983
GO:0045446	endothelial cell differentiation	-5.447258377	7.409516551	7.126472123	2.008928571	0.662882408	EDNRA|FASN|ICAM1|KDR|MET|PDE2A|PDE4D|PTPRS|EZR	-4.298717983
GO:0051279	regulation of release of sequestered calcium ion into cytosol	-5.447258377	7.409516551	7.126472123	2.008928571	0.662882408	ABL1|CALM1|DRD1|F2|FKBP1A|HTT|LYN|PDE4D|PTPN6	-4.298717983
GO:1905897	regulation of response to endoplasmic reticulum stress	-5.447258377	7.409516551	7.126472123	2.008928571	0.662882408	ALOX5|ERN1|PIK3R1|PTPN1|PTPN2|NR1H2|NR1H3|SIRT1|LRRK2	-4.298717983
GO:0019933	cAMP-mediated signaling	-5.43944791	13.96736453	8.566666857	1.339285714	0.543087415	AHR|EPHA5|PDE2A|PDE3A|PDE4D|PDE7A	-4.292498339
GO:0035590	purinergic nucleotide receptor signaling pathway	-5.43944791	13.96736453	8.566666857	1.339285714	0.543087415	ADORA1|ADORA2A|ADORA2B|ADORA3|CTSG|P2RX7	-4.292498339
GO:0042417	dopamine metabolic process	-5.43944791	13.96736453	8.566666857	1.339285714	0.543087415	COMT|DRD1|DRD4|MAOA|MAOB|SLC6A3	-4.292498339
GO:1903649	regulation of cytoplasmic transport	-5.43944791	13.96736453	8.566666857	1.339285714	0.543087415	MAPK1|MAPK3|MAP2K1|SRC|EZR|LRRK2	-4.292498339
GO:0042116	macrophage activation	-5.436916588	8.710829493	7.452386941	1.785714286	0.625682936	APP|IL4|JAK2|JUN|MAPT|SYK|TRPV1|TLR9	-4.29076025
GO:0048678	response to axon injury	-5.436916588	8.710829493	7.452386941	1.785714286	0.625682936	AXL|BCL2|CDK1|JAK2|JUN|LYN|MMP2|NTRK1	-4.29076025
GO:0002821	positive regulation of adaptive immune response	-5.431697182	5.756575305	6.638504547	2.455357143	0.731172822	BTK|CD81|IL2|IL4|IL6|JAK2|P2RX7|PLA2G4A|TYK2|RIPK2|SIRT1	-4.285936917
GO:0030728	ovulation	-5.4287382	19.85556723	9.535401808	1.116071429	0.496329221	MMP2|NOS3|PGR|PTGS2|SIRT1	-4.283768999
GO:0050872	white fat cell differentiation	-5.4287382	19.85556723	9.535401808	1.116071429	0.496329221	FABP4|PDGFRA|PPARG|SIRT1|FFAR4	-4.283768999
GO:0060485	mesenchyme development	-5.421801973	4.184437721	6.09870741	3.348214286	0.849909252	BCL2|EDNRA|FGFR1|GSK3B|HTR2B|MDM2|NOS3|PDGFRB|MAPK1|MAPK3|RET|ROCK1|TGFBR1|ROCK2|ADAMTS5	-4.277227766
GO:0042129	regulation of T cell proliferation	-5.418038462	4.795716237	6.31524247	2.901785714	0.793047652	CASP3|CD81|IL2|IL4|IL6|JAK2|JAK3|PLA2G2A|PTPN6|SYK|TYK2|PDE5A|RIPK2	-4.273858888
GO:0045619	regulation of lymphocyte differentiation	-5.416861293	4.458136792	6.195700707	3.125	0.822037939	ABL1|ACTB|AXL|BTK|IL2|IL4|JAK3|PRKDC|PTPN2|PTPN6|SYK|RIPK2|TLR9|CYP26B1	-4.273469912
GO:1902806	regulation of cell cycle G1/S phase transition	-5.416861293	4.458136792	6.195700707	3.125	0.822037939	ACTB|AKT1|APEX1|CCND1|BCL2|CDK2|CYP1A1|EGFR|MDM2|PRKDC|PTPN6|ADAM17|TERT|WEE1	-4.273469912
GO:0032024	positive regulation of insulin secretion	-5.403076558	7.320245267	7.070051362	2.008928571	0.662882408	BLK|CHRM3|F2|GLUL|FFAR1|JAK2|PPARD|RBP4|NR1H4	-4.260078738
GO:0040007	growth	-5.387958492	3.285106013	5.719410376	4.464285714	0.97570799	ABL1|ADRA1A|APP|AR|BCL2|CD81|CHEK1|CYP19A1|EDNRA|ESR1|MTOR|HSP90AA1|HSP90AB1|PDGFRB|PTPN11|SRC|AURKA|TXK|TYMS|TNKS2	-4.245746726
GO:0048589	developmental growth	-5.387958492	3.285106013	5.719410376	4.464285714	0.97570799	ABL1|ADRA1A|APP|AR|BCL2|CD81|CHEK1|CYP19A1|EDNRA|ESR1|MTOR|HSP90AA1|HSP90AB1|PDGFRB|PTPN11|SRC|AURKA|TXK|TYMS|TNKS2	-4.245746726
GO:1904036	negative regulation of epithelial cell apoptotic process	-5.38354878	8.572562358	7.37766242	1.785714286	0.625682936	ABL1|BCL2|ICAM1|IGF1R|IL4|KDR|PPARA|TERT	-4.241729508
GO:0035307	positive regulation of protein dephosphorylation	-5.380069271	10.50138889	7.821130434	1.5625	0.5859375	ADORA1|CALM1|MTOR|HSP90AB1|JAK2|PDGFRB|PPIA	-4.238642139
GO:0010976	positive regulation of neuron projection development	-5.37311937	5.159918107	6.407927999	2.678571429	0.762810824	ABL1|ALK|CAMK2B|CNR1|EPHA3|EPHB2|FYN|IGF1R|LYN|NTRK1|PTK6|RET	-4.232084024
GO:0023061	signal release	-5.366157019	4.743870656	6.263136764	2.901785714	0.793047652	BTK|FFAR1|GRM4|NR4A1|IL6|LYN|NOS2|P2RX7|PTGS2|RAF1|SYK|HNF1A|FFAR4	-4.226294913
GO:0045766	positive regulation of angiogenesis	-5.366157019	4.743870656	6.263136764	2.901785714	0.793047652	ABL1|CHRNA7|CMA1|CYP1B1|EPHA1|F3|FLT1|JAK1|KDR|NOS3|PIK3CD|TERT|SIRT1	-4.226294913
GO:1904018	positive regulation of vasculature development	-5.366157019	4.743870656	6.263136764	2.901785714	0.793047652	ABL1|CHRNA7|CMA1|CYP1B1|EPHA1|F3|FLT1|JAK1|KDR|NOS3|PIK3CD|TERT|SIRT1	-4.226294913
GO:0006576	biogenic amine metabolic process	-5.359522362	7.23309949	7.014560936	2.008928571	0.662882408	COMT|DRD1|DRD4|EDNRA|MAOA|MAOB|ODC1|SLC6A3|HDAC10	-4.220050634
GO:0090330	regulation of platelet aggregation	-5.347982848	13.50178571	8.400420469	1.339285714	0.543087415	ALOX12|CTSG|IL6|JAK2|LYN|SYK	-4.209290822
GO:0099505	regulation of presynaptic membrane potential	-5.347982848	13.50178571	8.400420469	1.339285714	0.543087415	GABBR1|GABRA2|GABRA3|GABRA5|GLRA1|SCN10A	-4.209290822
GO:0072593	reactive oxygen species metabolic process	-5.347239472	6.309245661	6.746012778	2.232142857	0.697943126	ALOX12|BCL2|CYP1A1|CYP1A2|MAOB|NOS2|NOS3|P2RX7|NOX4|LRRK2	-4.208936773
GO:0034109	homotypic cell-cell adhesion	-5.331166002	8.438616071	7.304575332	1.785714286	0.625682936	ACTB|PDGFRA|PIK3CB|PIK3CG|PPIA|PTPN6|TYRO3|TUBB1	-4.193252282
GO:2001239	regulation of extrinsic apoptotic signaling pathway in absence of ligand	-5.313914563	10.27309783	7.717686369	1.5625	0.5859375	AKT1|BCL2|FGFR1|MCL1|PPP1CA|RET|TERT	-4.176389473
GO:0046822	regulation of nucleocytoplasmic transport	-5.310747483	6.25082672	6.703000004	2.232142857	0.697943126	CDK1|MAPK14|GSK3B|HSP90AA1|JAK2|PIK3R1|PKIA|PTGS2|PTPN11|HDAC3	-4.173610677
GO:0002532	production of molecular mediator involved in inflammatory response	-5.292722421	18.75248016	9.237988311	1.116071429	0.496329221	ALOX5|ALOX5AP|BTK|LYN|SYK	-4.157908051
GO:0010885	regulation of cholesterol storage	-5.292722421	18.75248016	9.237988311	1.116071429	0.496329221	PPARA|PPARG|SREBF2|NR1H2|NR1H3	-4.157908051
GO:0033189	response to vitamin A	-5.292722421	18.75248016	9.237988311	1.116071429	0.496329221	CYP1A1|CYP26A1|PPARD|TYMS|CYP26B1	-4.157908051
GO:0071071	regulation of phospholipid biosynthetic process	-5.292722421	18.75248016	9.237988311	1.116071429	0.496329221	FABP3|HTR2A|HTR2B|HTR2C|NR1H4	-4.157908051
GO:0097067	cellular response to thyroid hormone stimulus	-5.292722421	18.75248016	9.237988311	1.116071429	0.496329221	CTSB|CTSL|CTSS|KIT|THRB	-4.157908051
GO:2000811	negative regulation of anoikis	-5.292722421	18.75248016	9.237988311	1.116071429	0.496329221	BCL2|MCL1|PIK3CA|PTK2|SRC	-4.157908051
GO:0048738	cardiac muscle tissue development	-5.28965056	4.668170593	6.186361827	2.901785714	0.793047652	ABL1|ADRA1A|CDK1|EDNRA|FKBP1A|MTOR|PDGFRA|PDGFRB|RBP4|SCN5A|TGFBR1|NOX4|EGLN1	-4.155222058
GO:0032956	regulation of actin cytoskeleton organization	-5.286386497	3.501904076	5.747699379	4.017857143	0.927798058	ABL1|ALOX15|CSF1R|EPHA1|EPHA3|EPHA5|MTOR|HCK|MET|PDGFRA|PDGFRB|PIK3CA|PIK3R1|PTGER4|ROCK1|TGFBR1|CDK5R1|ROCK2	-4.15234352
GO:0002275	myeloid cell activation involved in immune response	-5.279735784	8.308791209	7.233063373	1.785714286	0.625682936	ADORA2B|BTK|KIT|LYN|PIK3CD|PIK3CG|PTGDR|SYK	-4.146847335
GO:0043687	post-translational protein modification	-5.279735784	8.308791209	7.233063373	1.785714286	0.625682936	PARP1|CCNA2|CDK2|JAK2|PKN1|TNKS|AURKB|TNKS2	-4.146847335
GO:0070050	neuron cellular homeostasis	-5.279735784	8.308791209	7.233063373	1.785714286	0.625682936	ADORA1|APP|CA2|CA7|CNR1|IL6|SLC6A2|TYRO3	-4.146847335
GO:0002262	myeloid cell homeostasis	-5.271432324	5.541777719	6.46093476	2.455357143	0.731172822	AXL|BTK|CASP3|G6PD|IL6|JAK2|KIT|LYN|PDE4B|PTPN2|THRA	-4.138928036
GO:0035335	peptidyl-tyrosine dephosphorylation	-5.260004731	13.06624424	8.241921853	1.339285714	0.543087415	PTPN1|PTPN2|PTPN6|PTPN11|PTPRF|PTPRS	-4.128267748
GO:0045987	positive regulation of smooth muscle contraction	-5.260004731	13.06624424	8.241921853	1.339285714	0.543087415	ADRA1A|ADRA2B|CHRM3|KIT|OXTR|PTGS2	-4.128267748
GO:0043583	ear development	-5.253796129	4.315639269	6.038377816	3.125	0.822037939	ADAM10|BCL2|CCNA2|EDNRA|EPHA4|EPHB2|ESRRB|GABRA5|PDGFRB|MAPK1|MAPK3|PTPN11|MAPKAPK2|CECR2	-4.122442291
GO:0010830	regulation of myotube differentiation	-5.249414117	10.05452128	7.617368787	1.5625	0.5859375	BCL2|MAPK14|MTOR|HDAC9|HDAC4|HDAC5|CYP26B1	-4.120532094
GO:0034446	substrate adhesion-dependent cell spreading	-5.249414117	10.05452128	7.617368787	1.5625	0.5859375	ABL1|AXL|EPHA1|EPHB3|PIK3R1|SRC|TYRO3	-4.120532094
GO:0001542	ovulation from ovarian follicle	-5.248452756	30.00396825	10.67077956	0.892857143	0.444431118	MMP2|NOS3|PGR|SIRT1	-4.120532094
GO:0001973	G protein-coupled adenosine receptor signaling pathway	-5.248452756	30.00396825	10.67077956	0.892857143	0.444431118	ADORA1|ADORA2A|ADORA2B|ADORA3	-4.120532094
GO:0019614	catechol-containing compound catabolic process	-5.248452756	30.00396825	10.67077956	0.892857143	0.444431118	COMT|MAOA|MAOB|SLC6A3	-4.120532094
GO:0035357	peroxisome proliferator activated receptor signaling pathway	-5.248452756	30.00396825	10.67077956	0.892857143	0.444431118	PPARG|RXRA|NCOA1|NCOA2	-4.120532094
GO:0035588	G protein-coupled purinergic receptor signaling pathway	-5.248452756	30.00396825	10.67077956	0.892857143	0.444431118	ADORA1|ADORA2A|ADORA2B|ADORA3	-4.120532094
GO:0042420	dopamine catabolic process	-5.248452756	30.00396825	10.67077956	0.892857143	0.444431118	COMT|MAOA|MAOB|SLC6A3	-4.120532094
GO:0042424	catecholamine catabolic process	-5.248452756	30.00396825	10.67077956	0.892857143	0.444431118	COMT|MAOA|MAOB|SLC6A3	-4.120532094
GO:0002832	negative regulation of response to biotic stimulus	-5.240259029	5.500727513	6.426490911	2.455357143	0.731172822	PARP1|AHR|AKT1|PPARG|PRKDC|PTPN2|PTPRS|TYRO3|NR1H2|AURKB|NR1H3	-4.112718161
GO:0021543	pallium development	-5.239500915	4.619031955	6.136073261	2.901785714	0.793047652	ALK|CASP3|CDK6|DRD1|EGFR|EPHA5|GSK3B|HSD3B1|HSD3B2|IGF1R|PTPRS|SRD5A2|CDK5R1	-4.112569573
GO:0051341	regulation of oxidoreductase activity	-5.238973048	6.137175325	6.618579615	2.232142857	0.697943126	ABL1|AKT1|CNR1|CNR2|EGFR|HTR2B|NDUFA4|PIK3CB|TERT|VDR	-4.112569573
GO:0099173	postsynapse organization	-5.238973048	6.137175325	6.618579615	2.232142857	0.697943126	ACTB|ADAM10|CHRNA7|EPHB2|EPHB3|FNTA|FYN|IGF1R|INSR|EZR	-4.112569573
GO:0032092	positive regulation of protein binding	-5.23247176	6.983682266	6.853407281	2.008928571	0.662882408	ABL1|APP|BLK|FKBP1A|GSK3B|MMP9|TERT|RIPK2|LRRK2	-4.106824896
GO:0045824	negative regulation of innate immune response	-5.23247176	6.983682266	6.853407281	2.008928571	0.662882408	PARP1|AKT1|PPARG|PRKDC|PTPN2|TYRO3|NR1H2|AURKB|NR1H3	-4.106824896
GO:0050854	regulation of antigen receptor-mediated signaling pathway	-5.229227238	8.182900433	7.163067539	1.785714286	0.625682936	CD81|LCK|LYN|PRKCH|PTPN2|PTPN6|RELA|EZR	-4.103958185
GO:0071674	mononuclear cell migration	-5.203675302	6.081885457	6.577148304	2.232142857	0.697943126	ALOX5|CCR1|CTSG|FLT1|IL6|CXCR1|ITGAL|PIK3CD|PIK3CG|RET	-4.078783732
GO:0035710	CD4-positive, alpha-beta T cell activation	-5.179610952	8.060767591	7.094531895	1.785714286	0.625682936	CTSL|MTOR|IL4|IL6|JAK1|PTGER4|RORC|RIPK2	-4.055096538
GO:0008277	regulation of G protein-coupled receptor signaling pathway	-5.178756136	5.420424922	6.358622171	2.455357143	0.731172822	ADRB2|GRK2|F2|GRK6|HTR2B|MET|PDE4A|PDE4B|ROCK1|ROCK2|PTGDR2	-4.05461855
GO:0006898	receptor-mediated endocytosis	-5.177972054	4.9396777	6.203205393	2.678571429	0.762810824	ACHE|ADRB2|GRK2|CD81|CTSL|DNM1|DPP4|HTR2B|CXCR1|INSR|SYK|EZR	-4.05421097
GO:0007617	mating behavior	-5.175270282	12.65792411	8.090566536	1.339285714	0.543087415	APP|DRD1|OXTR|SLC6A4|THRA|THRB	-4.052261223
GO:0032148	activation of protein kinase B activity	-5.175270282	12.65792411	8.090566536	1.339285714	0.543087415	ADRA2B|ADRA2C|MTOR|INSR|PPIA|SRC	-4.052261223
GO:0001678	intracellular glucose homeostasis	-5.168760696	6.027582908	6.536221061	2.232142857	0.697943126	CMA1|SLC29A1|ERN1|IGF1R|PIK3CA|PIK3R1|RAF1|NR1H4|SIRT1|NOX4	-4.046127162
GO:0002363	alpha-beta T cell lineage commitment	-5.165408427	17.76550752	8.963607048	1.116071429	0.496329221	BCL2|CTSL|MTOR|IL6|JAK1	-4.043899523
GO:0014048	regulation of glutamate secretion	-5.165408427	17.76550752	8.963607048	1.116071429	0.496329221	ADORA1|ADORA2A|GABBR1|GRM2|P2RX7	-4.043899523
GO:2000641	regulation of early endosome to late endosome transport	-5.165408427	17.76550752	8.963607048	1.116071429	0.496329221	MAPK1|MAPK3|MAP2K1|SRC|EZR	-4.043899523
GO:0006470	protein dephosphorylation	-5.150944818	4.90974026	6.17491012	2.678571429	0.762810824	ACP1|BCL2|CDC25A|CDC25B|CDC25C|PPP1CA|PTPN1|PTPN2|PTPN6|PTPN11|PTPRF|PTPRS	-4.03055764
GO:0048639	positive regulation of developmental growth	-5.150944818	4.90974026	6.17491012	2.678571429	0.762810824	AKT1|BCL2|CDK1|MAPK14|INSR|MAPT|PIM1|PPARD|RPS6KB1|SLC6A3|EZR|PLAA	-4.03055764
GO:0061138	morphogenesis of a branching epithelium	-5.150944818	4.90974026	6.17491012	2.678571429	0.762810824	AR|BCL2|EDNRA|EPHA2|ESR1|KDR|MET|MYC|PGR|PPP1CA|SRC|VDR	-4.03055764
GO:0014706	striated muscle tissue development	-5.141186524	4.523794183	6.037562228	2.901785714	0.793047652	ABL1|ADRA1A|CDK1|EDNRA|FKBP1A|MTOR|PDGFRA|PDGFRB|RBP4|SCN5A|TGFBR1|NOX4|EGLN1	-4.021172612
GO:1904377	positive regulation of protein localization to cell periphery	-5.130858902	7.942226891	7.027403381	1.785714286	0.625682936	AKT1|EGFR|EPHA2|EPHA3|EPHB2|PIK3R1|PRKCH|EZR	-4.011217934
GO:0032892	positive regulation of organic acid transport	-5.12508149	9.644132653	7.425477816	1.5625	0.5859375	ADORA2A|FABP3|GABBR1|MIF|P2RX7|PLA2G4A|PTGES	-4.006185453
GO:0045933	positive regulation of muscle contraction	-5.12508149	9.644132653	7.425477816	1.5625	0.5859375	ADRA1A|ADRA2B|CHRM3|HSP90AA1|KIT|OXTR|PTGS2	-4.006185453
GO:0007626	locomotory behavior	-5.117011136	4.500595238	6.01335233	2.901785714	0.793047652	ADORA2A|ALK|APP|DPP4|DRD1|DRD4|EPHA4|GLRA1|HTR2C|SLC6A3|NCOR1|NCOA2|LRRK2	-3.998487086
GO:0010948	negative regulation of cell cycle process	-5.116076254	3.737518537	5.733816459	3.571428571	0.876768309	CCND1|BCL2|CDK1|CDK2|CHEK1|MAPK14|MDM2|NEK2|PLK1|PRKDC|PTPN11|RPS6KA2|WEE1|TNKS|NAE1|AURKB	-3.997923873
GO:0048598	embryonic morphogenesis	-5.10677547	2.783873343	5.328411436	5.357142857	1.063828273	ABL1|CASP3|EDNRA|EPHA2|EPHB2|FLT1|HDAC2|HTR2B|MMP2|MMP8|MMP9|MMP16|PDGFRA|MAPK1|MAPK3|MAP2K1|RBP4|RET|ROCK1|TGFBR1|NCOA1|ROCK2|CECR2|CYP26B1	-3.988994439
GO:0001659	temperature homeostasis	-5.093560896	12.27435065	7.945814397	1.339285714	0.543087415	ADORA1|ADRB1|ADRB2|DRD1|HTR2A|TRPV1	-3.978739294
GO:0033006	regulation of mast cell activation involved in immune response	-5.093560896	12.27435065	7.945814397	1.339285714	0.543087415	ADORA2B|FGR|IL4|LYN|PTPN6|SYK	-3.978739294
GO:0033238	regulation of amine metabolic process	-5.093560896	12.27435065	7.945814397	1.339285714	0.543087415	ALDH2|DRD1|DRD4|MAOB|SLC6A3|NR1H4	-3.978739294
GO:0038034	signal transduction in absence of ligand	-5.093560896	12.27435065	7.945814397	1.339285714	0.543087415	BCL2|BCL2A1|GSK3B|IL2|IL4|MCL1	-3.978739294
GO:0042310	vasoconstriction	-5.093560896	12.27435065	7.945814397	1.339285714	0.543087415	ADRA1A|BDKRB2|EDNRA|HTR2A|HTR2B|SLC6A4	-3.978739294
GO:0097061	dendritic spine organization	-5.093560896	12.27435065	7.945814397	1.339285714	0.543087415	CHRNA7|EPHB2|EPHB3|FYN|IGF1R|INSR	-3.978739294
GO:0097192	extrinsic apoptotic signaling pathway in absence of ligand	-5.093560896	12.27435065	7.945814397	1.339285714	0.543087415	BCL2|BCL2A1|GSK3B|IL2|IL4|MCL1	-3.978739294
GO:1990806	ligand-gated ion channel signaling pathway	-5.093560896	12.27435065	7.945814397	1.339285714	0.543087415	APP|CHRM3|F2|FFAR1|GRIA2|CDK5R1	-3.978739294
GO:0030193	regulation of blood coagulation	-5.082944364	7.827122153	6.961631618	1.785714286	0.625682936	ALOX12|EPHB2|F2|F3|NOS3|PDGFRA|PLAT|PLG	-3.968859478
GO:0150116	regulation of cell-substrate junction organization	-5.082944364	7.827122153	6.961631618	1.785714286	0.625682936	ABL1|EPHA3|KDR|PIK3R1|PTK2|ROCK1|SRC|ROCK2	-3.968859478
GO:0006812	monoatomic cation transport	-5.070550232	2.478175859	5.162261122	6.473214286	1.162489368	ADRA1A|ATP4B|ATP5F1B|BCL2|CDK2|CHRNA7|CCR1|EDNRA|FKBP1A|FYN|HTR2A|HTR2B|HTR2C|KCNA3|KCNH2|LCK|NOS3|P2RX7|PSEN2|SCN2A|SCN5A|SCN10A|SLC6A2|SLC6A3|SLC6A4|SLC16A1|VDR|TRPV1|TRPM8	-3.956833237
GO:0045664	regulation of neuron differentiation	-5.069132277	4.454903916	5.965419469	2.901785714	0.793047652	ADRA2B|ADRA2C|ALK|APP|BCL2|FGFR1|GSK3B|RET|ROCK1|SLC6A4|NCOA1|CDK5R1|LRRK2	-3.955782861
GO:0022037	metencephalon development	-5.066245459	5.870341615	6.416355895	2.232142857	0.697943126	ABL1|BCL2|IGF1R|MAP2K1|PTPN11|PTPRS|SCN5A|CDK5R1|NCOR2|COQ8B	-3.953630269
GO:0031570	DNA integrity checkpoint signaling	-5.066245459	5.870341615	6.416355895	2.232142857	0.697943126	CCND1|CDK1|CDK2|CHEK1|MAPK14|MDM2|PLK1|PRKDC|PTPN11|NAE1	-3.953630269
GO:0019748	secondary metabolic process	-5.065114058	9.45125	7.333614629	1.5625	0.5859375	AKR1B1|BCL2|CYP1A1|CYP1A2|CYP1B1|TYR|AKR1B10	-3.952865515
GO:0042053	regulation of dopamine metabolic process	-5.045779452	16.87723214	8.709360777	1.116071429	0.496329221	ALDH2|DRD1|DRD4|MAOB|SLC6A3	-3.935359521
GO:0042069	regulation of catecholamine metabolic process	-5.045779452	16.87723214	8.709360777	1.116071429	0.496329221	ALDH2|DRD1|DRD4|MAOB|SLC6A3	-3.935359521
GO:0043369	CD4-positive or CD8-positive, alpha-beta T cell lineage commitment	-5.045779452	16.87723214	8.709360777	1.116071429	0.496329221	BCL2|CTSL|MTOR|IL6|JAK1	-3.935359521
GO:0055093	response to hyperoxia	-5.045779452	16.87723214	8.709360777	1.116071429	0.496329221	CYP1A1|HDAC2|MMP2|PDGFRB|POLB	-3.935359521
GO:1902004	positive regulation of amyloid-beta formation	-5.045779452	16.87723214	8.709360777	1.116071429	0.496329221	CASP3|CHRNA7|EPHA4|RELA|ROCK2	-3.935359521
GO:0002260	lymphocyte homeostasis	-5.035841833	7.715306122	6.897168738	1.785714286	0.625682936	ABL1|AKT1|BCL2|CASP3|JAK3|LYN|P2RX7|PKN1	-3.925786702
GO:0010887	negative regulation of cholesterol storage	-5.031723299	27.00357143	10.08457626	0.892857143	0.444431118	PPARA|PPARG|NR1H2|NR1H3	-3.923124312
GO:0019062	virion attachment to host cell	-5.031723299	27.00357143	10.08457626	0.892857143	0.444431118	CD81|DPP4|HSP90AB1|ICAM1	-3.923124312
GO:0060068	vagina development	-5.031723299	27.00357143	10.08457626	0.892857143	0.444431118	AXL|ESR1|RBP4|TYRO3	-3.923124312
GO:0097267	omega-hydroxylase P450 pathway	-5.031723299	27.00357143	10.08457626	0.892857143	0.444431118	CYP1A1|CYP1A2|CYP1B1|CYP2C19	-3.923124312
GO:0010212	response to ionizing radiation	-5.029725753	5.229564889	6.194619676	2.455357143	0.731172822	PARP1|CCND1|BCL2|CASP3|CLK2|MAPK14|MDM2|MYC|POLB|PRKDC|SIRT1	-3.92149004
GO:0046700	heterocycle catabolic process	-5.021113823	3.498938371	5.579729743	3.794642857	0.902705471	APEX1|CYP1A1|ERN1|FEN1|ABCC1|PDE2A|PDE4A|PDE4B|PDE4C|PDE4D|PDE7A|VCP|XDH|PDE8B|PDE5A|PDE10A|CECR2	-3.91324108
GO:0009792	embryo development ending in birth or egg hatching	-5.017564726	2.619749467	5.19879475	5.803571429	1.104653005	ABL1|ADAM10|AKT1|AR|CASP3|CHEK1|EDNRA|EGFR|EPHA2|FGFR1|HSD17B2|MMP16|NEK2|NOS3|PDGFRA|POLB|PRKDC|MAPK1|MAP2K1|RBP4|TGFBR1|NCOA1|HDAC3|CDK5R1|CECR2|EGLN1	-3.910054652
GO:0032212	positive regulation of telomere maintenance via telomerase	-5.014679407	11.91334034	7.807181104	1.339285714	0.543087415	NEK2|MAPK1|MAPK3|TNKS|AURKB|TNKS2	-3.908255521
GO:0048265	response to pain	-5.014679407	11.91334034	7.807181104	1.339285714	0.543087415	AKT1|MTOR|NTRK1|RET|SLC6A2|TRPV1	-3.908255521
GO:0050873	brown fat cell differentiation	-5.014679407	11.91334034	7.807181104	1.339285714	0.543087415	ADRB1|ADRB2|FABP4|FABP3|PTGS2|FFAR4	-3.908255521
GO:0043491	protein kinase B signaling	-5.006529568	9.265931373	7.24429636	1.5625	0.5859375	AKT1|AXL|EPHA2|KDR|PIK3CA|RPS6KB1|TYRO3	-3.900467143
GO:0043122	regulation of I-kappaB kinase/NF-kappaB signaling	-5.006037813	3.865014995	5.711099202	3.348214286	0.849909252	ABL1|PARP1|ESR1|FKBP1A|FYN|HTR2B|RELA|RIPK2|NR1H4|NEK6|PIM2|SIRT1|BRD4|TBK1|TLR9	-3.900336548
GO:0071897	DNA biosynthetic process	-4.993372091	6.53312212	6.552896799	2.008928571	0.662882408	HSP90AA1|HSP90AB1|PCNA|POLB|SRC|TERT|TYMS|VCP|SIRT1	-3.888031685
GO:1900046	regulation of hemostasis	-4.989526954	7.606639839	6.833969226	1.785714286	0.625682936	ALOX12|EPHB2|F2|F3|NOS3|PDGFRA|PLAT|PLG	-3.884547108
GO:0050830	defense response to Gram-positive bacterium	-4.96693345	5.721095642	6.300652467	2.232142857	0.697943126	CTSG|EPHA2|FGR|IL6|P2RX7|PLA2G1B|PLA2G2A|ADAM17|RIPK2|TBK1	-3.862313865
GO:0051492	regulation of stress fiber assembly	-4.955319626	6.463620821	6.505389118	2.008928571	0.662882408	ABL1|EPHA1|MTOR|MET|PIK3R1|PTGER4|ROCK1|TGFBR1|ROCK2	-3.851060003
GO:0045778	positive regulation of ossification	-4.949270637	9.087740385	7.157401687	1.5625	0.5859375	ADRB2|ALOX5|P2RX7|PTPN11|RXRA|RXRB|VDR	-3.845730045
GO:1904707	positive regulation of vascular associated smooth muscle cell proliferation	-4.949270637	9.087740385	7.157401687	1.5625	0.5859375	ERN1|JAK2|JUN|MMP2|MMP9|SRC|TERT	-3.845730045
GO:0071677	positive regulation of mononuclear cell migration	-4.94397645	7.500992063	6.771989771	1.785714286	0.625682936	ABL1|ADAM10|APP|CCR1|FPR2|IL4|ADAM17|PLA2G7	-3.840794927
GO:2000058	regulation of ubiquitin-dependent protein catabolic process	-4.941887587	4.682700248	5.956456112	2.678571429	0.762810824	AKT1|CDK2|CSNK2A1|GSK3B|HSP90AB1|MDM2|PLK1|MAPK9|PTK2|AURKA|VCP|LRRK2	-3.839064837
GO:0051968	positive regulation of synaptic transmission, glutamatergic	-4.938447358	11.57295918	7.674230903	1.339285714	0.543087415	ADORA2A|DRD1|GLUL|NTRK1|OXTR|PTGS2	-3.836341266
GO:1902253	regulation of intrinsic apoptotic signaling pathway by p53 class mediator	-4.938447358	11.57295918	7.674230903	1.339285714	0.543087415	BCL2|BDKRB2|MDM2|MIF|MYC|SIRT1	-3.836341266
GO:0019370	leukotriene biosynthetic process	-4.932988088	16.07355442	8.472839779	1.116071429	0.496329221	ALOX5|ALOX5AP|PLA2G1B|PLA2G4A|SYK	-3.831597474
GO:0071498	cellular response to fluid shear stress	-4.932988088	16.07355442	8.472839779	1.116071429	0.496329221	MMP2|PTGS2|SRC|SREBF2|HDAC3	-3.831597474
GO:0031330	negative regulation of cellular catabolic process	-4.92915443	4.323231879	5.825375575	2.901785714	0.793047652	ADRA1A|AKT1|BCL2|CNR1|MAPK14|MTOR|MCL1|MET|PIK3CA|PIK3CG|ROCK1|MAPKAPK2|LRRK2	-3.828121112
GO:0030177	positive regulation of Wnt signaling pathway	-4.915105797	5.086289139	6.068888538	2.455357143	0.731172822	ABL1|CSNK2A1|EGFR|SRC|TERT|VCP|TNKS|MBD2|CSNK1G1|TNKS2|LRRK2	-3.814429483
GO:0001894	tissue homeostasis	-4.905167031	4.021808511	5.702267258	3.125	0.822037939	ACTB|ADRB2|ALPL|BCL2|ESRRB|IL6|NOS3|P2RX7|PTGS2|PTPN11|RBP4|SRC|NOX4|TLR9	-3.805203844
GO:0060249	anatomical structure homeostasis	-4.905167031	4.021808511	5.702267258	3.125	0.822037939	ACTB|ADRB2|ALPL|BCL2|ESRRB|IL6|NOS3|P2RX7|PTGS2|PTPN11|RBP4|SRC|NOX4|TLR9	-3.805203844
GO:0046069	cGMP catabolic process	-4.893713888	50.63169643	12.17224488	0.669642857	0.385321828	PDE2A|PDE5A|PDE10A	-3.796161055
GO:0090170	regulation of Golgi inheritance	-4.893713888	50.63169643	12.17224488	0.669642857	0.385321828	MAPK1|MAPK3|MAP2K1	-3.796161055
GO:0110030	regulation of G2/MI transition of meiotic cell cycle	-4.893713888	50.63169643	12.17224488	0.669642857	0.385321828	CDC25A|CDC25B|CDC25C	-3.796161055
GO:1901995	positive regulation of meiotic cell cycle phase transition	-4.893713888	50.63169643	12.17224488	0.669642857	0.385321828	CDC25A|CDC25B|CDC25C	-3.796161055
GO:2001302	lipoxin A4 metabolic process	-4.893713888	50.63169643	12.17224488	0.669642857	0.385321828	ALOX12|ALOX15|ALOX15B	-3.796161055
GO:0002639	positive regulation of immunoglobulin production	-4.893283385	8.916273585	7.072817296	1.5625	0.5859375	BTK|EPHB2|IL2|IL4|IL6|RBP4|TLR9	-3.796161055
GO:0032210	regulation of telomere maintenance via telomerase	-4.893283385	8.916273585	7.072817296	1.5625	0.5859375	NEK2|MAPK1|MAPK3|SRC|TNKS|AURKB|TNKS2	-3.796161055
GO:1900087	positive regulation of G1/S transition of mitotic cell cycle	-4.893283385	8.916273585	7.072817296	1.5625	0.5859375	AKT1|APEX1|CYP1A1|EGFR|MDM2|ADAM17|TERT	-3.796161055
GO:0001763	morphogenesis of a branching structure	-4.891524944	4.629183673	5.90392646	2.678571429	0.762810824	AR|BCL2|EDNRA|EPHA2|ESR1|KDR|MET|MYC|PGR|PPP1CA|SRC|VDR	-3.794756418
GO:0006091	generation of precursor metabolites and energy	-4.875682082	3.26656106	5.393605795	4.017857143	0.927798058	ADH1B|ADH1C|AKT1|ALDH2|AKR1B1|ATP5F1B|CYP1A2|CYP19A1|MTOR|G6PD|GCGR|GSK3B|MAOB|ND6|NDUFA4|PPARD|PPP1CA|NOX4	-3.779267072
GO:0001893	maternal placenta development	-4.864702707	11.2514881	7.54657052	1.339285714	0.543087415	PARP1|AKT1|CTSB|PPARD|PTGS2|VDR	-3.770050974
GO:0010613	positive regulation of cardiac muscle hypertrophy	-4.864702707	11.2514881	7.54657052	1.339285714	0.543087415	PARP1|ADRA1A|CDK9|ROCK1|PDE5A|ROCK2	-3.770050974
GO:0010922	positive regulation of phosphatase activity	-4.864702707	11.2514881	7.54657052	1.339285714	0.543087415	CALM1|MTOR|HSP90AB1|JAK2|PDGFRB|ROCK1	-3.770050974
GO:0046320	regulation of fatty acid oxidation	-4.864702707	11.2514881	7.54657052	1.339285714	0.543087415	AKT1|CNR1|FABP1|FABP3|PPARA|PPARD	-3.770050974
GO:1903725	regulation of phospholipid metabolic process	-4.864702707	11.2514881	7.54657052	1.339285714	0.543087415	CHRM5|FABP3|HTR2A|HTR2B|HTR2C|NR1H4	-3.770050974
GO:0050818	regulation of coagulation	-4.855080482	7.298262548	6.651528011	1.785714286	0.625682936	ALOX12|EPHB2|F2|F3|NOS3|PDGFRA|PLAT|PLG	-3.760780547
GO:0000723	telomere maintenance	-4.844018327	6.263715022	6.366909021	2.008928571	0.662882408	PARP1|APEX1|CCNE1|FEN1|HSP90AA1|HSP90AB1|PCNA|PRKDC|TERT	-3.750069905
GO:0007276	gamete generation	-4.840745889	2.45487013	5.01444081	6.25	1.143632898	AKT1|AR|AXL|BCL2|CDC25B|CDC25C|CNR1|EDNRA|MTOR|KIT|MMP2|NOS3|PDE3A|PGR|PLK1|PRKAG1|PTGS2|RPS6KA2|RPS6KB1|SRC|AURKA|TGFBR1|TOP2A|TYRO3|PDE5A|SIRT1|CYP26B1|LRRK2	-3.749112699
GO:0006703	estrogen biosynthetic process	-4.840545497	24.5487013	9.57844788	0.892857143	0.444431118	CYP19A1|HSD3B1|HSD17B1|HSD17B2	-3.749112699
GO:0042711	maternal behavior	-4.840545497	24.5487013	9.57844788	0.892857143	0.444431118	DRD1|NR3C1|OXTR|MBD2	-3.749112699
GO:0043951	negative regulation of cAMP-mediated signaling	-4.840545497	24.5487013	9.57844788	0.892857143	0.444431118	PDE2A|PDE3A|PDE3B|PDE4D	-3.749112699
GO:0044650	adhesion of symbiont to host cell	-4.840545497	24.5487013	9.57844788	0.892857143	0.444431118	CD81|DPP4|HSP90AB1|ICAM1	-3.749112699
GO:0060746	parental behavior	-4.840545497	24.5487013	9.57844788	0.892857143	0.444431118	DRD1|NR3C1|OXTR|MBD2	-3.749112699
GO:0010874	regulation of cholesterol efflux	-4.838517153	8.751157407	6.990437205	1.5625	0.5859375	PON1|PPARG|RXRA|SREBF2|NR1H2|NR1H3|SIRT1	-3.749112699
GO:0030316	osteoclast differentiation	-4.838517153	8.751157407	6.990437205	1.5625	0.5859375	CD81|MAPK14|CSF1R|EPHA2|GLO1|PIK3R1|SRC	-3.749112699
GO:0043367	CD4-positive, alpha-beta T cell differentiation	-4.838517153	8.751157407	6.990437205	1.5625	0.5859375	CTSL|MTOR|IL4|IL6|JAK1|PTGER4|RORC	-3.749112699
GO:0071320	cellular response to cAMP	-4.838517153	8.751157407	6.990437205	1.5625	0.5859375	AHR|APEX1|APP|CYP1B1|PDE2A|PIK3CG|EZR	-3.749112699
GO:0071385	cellular response to glucocorticoid stimulus	-4.838517153	8.751157407	6.990437205	1.5625	0.5859375	CYP1B1|FLT3|NR3C1|IGF1R|JAK2|PLAT|RPS6KB1	-3.749112699
GO:1902743	regulation of lamellipodium organization	-4.838517153	8.751157407	6.990437205	1.5625	0.5859375	EPHA2|MTOR|HSP90AA1|ENPP2|PIK3CA|PIK3R1|SRC	-3.749112699
GO:2000772	regulation of cellular senescence	-4.838517153	8.751157407	6.990437205	1.5625	0.5859375	ABL1|CDK6|MIF|TERT|NUAK1|NEK6|SIRT1	-3.749112699
GO:0010951	negative regulation of endopeptidase activity	-4.831674931	4.983880633	5.97757091	2.455357143	0.731172822	ADORA2A|AKT1|SERPINA6|CSNK2A1|FABP1|NR4A1|MMP9|PTGS2|RAF1|RPS6KA1|SRC	-3.742618051
GO:0030336	negative regulation of cell migration	-4.82898201	3.240428571	5.353143109	4.017857143	0.927798058	ADORA1|ADORA3|AKT1|ALOX15B|APEX1|BCL2|CYP1B1|CYP19A1|DPP4|EPHA1|EPHA4|HDAC2|IL4|MIF|PPARD|PPARG|PTGER4|HDAC5	-3.740272426
GO:0003085	negative regulation of systemic arterial blood pressure	-4.826320458	15.34293831	8.25202109	1.116071429	0.496329221	ADORA1|ADRA1A|ADRB1|ADRB2|TRPV1	-3.739688843
GO:0010288	response to lead ion	-4.826320458	15.34293831	8.25202109	1.116071429	0.496329221	APP|MAPT|PPP1CA|PTGS2|BACE1	-3.739688843
GO:0032303	regulation of icosanoid secretion	-4.826320458	15.34293831	8.25202109	1.116071429	0.496329221	MIF|P2RX7|PLA2G4A|SYK|PTGES	-3.739688843
GO:0032516	positive regulation of phosphoprotein phosphatase activity	-4.826320458	15.34293831	8.25202109	1.116071429	0.496329221	CALM1|MTOR|HSP90AB1|JAK2|PDGFRB	-3.739688843
GO:0045821	positive regulation of glycolytic process	-4.826320458	15.34293831	8.25202109	1.116071429	0.496329221	APP|MTOR|HTR2A|INSR|P2RX7	-3.739688843
GO:2000810	regulation of bicellular tight junction assembly	-4.826320458	15.34293831	8.25202109	1.116071429	0.496329221	EPHA2|PRKCH|ROCK1|ROCK2|GPBAR1	-3.739688843
GO:0016239	positive regulation of macroautophagy	-4.811693318	7.200952381	6.592968934	1.785714286	0.625682936	ADRB2|HTT|IL4|KDR|MAPK3|RIPK2|SIRT1|TBK1	-3.725407066
GO:0002824	positive regulation of adaptive immune response based on somatic recombination of immune receptors built from immunoglobulin superfamily domains	-4.808081781	5.488530778	6.11638098	2.232142857	0.697943126	BTK|CD81|IL2|IL4|IL6|JAK2|P2RX7|PLA2G4A|TYK2|RIPK2	-3.722583914
GO:0098754	detoxification	-4.808081781	5.488530778	6.11638098	2.232142857	0.697943126	ALOX5AP|FABP1|NOS3|ABCB1|PIM1|PTGS1|PTGS2|ABCG2|PTGES|AKR1B10	-3.722583914
GO:0097306	cellular response to alcohol	-4.80783572	6.199799563	6.322040192	2.008928571	0.662882408	AHR|AKT1|CDK4|CYP1B1|GLRA1|IGF1R|PTGDR|PTGER2|PTGER4	-3.722583914
GO:0043009	chordate embryonic development	-4.804281033	2.604511133	5.062746562	5.580357143	1.084484045	ABL1|ADAM10|AKT1|AR|CASP3|CHEK1|EDNRA|EGFR|EPHA2|FGFR1|HSD17B2|MMP16|NEK2|NOS3|PDGFRA|POLB|PRKDC|MAPK1|MAP2K1|RBP4|TGFBR1|NCOA1|HDAC3|CECR2|EGLN1	-3.719373495
GO:0014742	positive regulation of muscle hypertrophy	-4.793297865	10.94739382	7.423843967	1.339285714	0.543087415	PARP1|ADRA1A|CDK9|ROCK1|PDE5A|ROCK2	-3.710109286
GO:0046326	positive regulation of glucose import	-4.793297865	10.94739382	7.423843967	1.339285714	0.543087415	AKT1|MAPK14|INSR|PIK3R1|PTPN11|TERT	-3.710109286
GO:0071402	cellular response to lipoprotein particle stimulus	-4.793297865	10.94739382	7.423843967	1.339285714	0.543087415	AKT1|CD81|PPARG|SREBF2|SYK|ADAM17	-3.710109286
GO:1902745	positive regulation of lamellipodium organization	-4.793297865	10.94739382	7.423843967	1.339285714	0.543087415	MTOR|HSP90AA1|ENPP2|PIK3CA|PIK3R1|SRC	-3.710109286
GO:1904358	positive regulation of telomere maintenance via telomere lengthening	-4.793297865	10.94739382	7.423843967	1.339285714	0.543087415	NEK2|MAPK1|MAPK3|TNKS|AURKB|TNKS2	-3.710109286
GO:0071478	cellular response to radiation	-4.792956925	4.525738228	5.801207969	2.678571429	0.762810824	PARP1|CDC25A|MAPK14|MDM2|MMP2|MMP9|MYC|PCNA|PIK3R1|PTGS2|AURKB|SIRT1	-3.710109286
GO:0003158	endothelium development	-4.772095742	6.137175325	6.277790232	2.008928571	0.662882408	EDNRA|FASN|ICAM1|KDR|MET|PDE2A|PDE4D|PTPRS|EZR	-3.68993257
GO:0099175	regulation of postsynapse organization	-4.772095742	6.137175325	6.277790232	2.008928571	0.662882408	ADAM10|AKT1|CAMK2B|EPHA4|EPHB2|FYN|PTPRS|CDK5R1|LRRK2	-3.68993257
GO:0002637	regulation of immunoglobulin production	-4.768987023	7.106203008	6.535476151	1.785714286	0.625682936	BTK|EPHB2|IL2|IL4|IL6|PKN1|RBP4|TLR9	-3.687507242
GO:1903036	positive regulation of response to wounding	-4.768987023	7.106203008	6.535476151	1.785714286	0.625682936	F2|F3|MTOR|IGF1R|MYLK|PLAT|PLG|PTK2	-3.687507242
GO:0009615	response to virus	-4.767526361	3.206228798	5.299822852	4.017857143	0.927798058	BCL2|CDK6|CHRM2|MAPK14|CYP1A1|FGR|HSP90AA1|IL6|JAK1|JAK2|ODC1|RELA|SRC|TYK2|TRIM26|PIM2|TBK1|TLR9	-3.686387872
GO:0051146	striated muscle cell differentiation	-4.750601146	4.159317874	5.646868224	2.901785714	0.793047652	ADRA1A|AKT1|BCL2|CASP3|CD81|CDK1|MAPK14|MTOR|PDGFRA|PDGFRB|DYRK1B|ADAMTS5|NOX4	-3.669803681
GO:0002244	hematopoietic progenitor cell differentiation	-4.736789084	6.075803571	6.234143938	2.008928571	0.662882408	BCL2|CDK6|FLT3|KIT|LYN|PDGFRA|PRKDC|PTPN6|TOP2A	-3.656332376
GO:0002446	neutrophil mediated immunity	-4.725169433	14.67585404	8.045192099	1.116071429	0.496329221	CTSG|F2|IL6|PLA2G1B|ADAM17	-3.645733394
GO:0042982	amyloid precursor protein metabolic process	-4.725169433	14.67585404	8.045192099	1.116071429	0.496329221	ACHE|ADAM10|PSEN2|ADAM17|BACE1	-3.645733394
GO:1902254	negative regulation of intrinsic apoptotic signaling pathway by p53 class mediator	-4.725169433	14.67585404	8.045192099	1.116071429	0.496329221	BCL2|BDKRB2|MDM2|MIF|SIRT1	-3.645733394
GO:2000107	negative regulation of leukocyte apoptotic process	-4.681081183	8.290570175	6.755560754	1.5625	0.5859375	AXL|BCL2|IL2|JAK3|MIF|ST6GAL1|AURKB	-3.601984835
GO:0030902	hindbrain development	-4.670945376	4.790956221	5.802073151	2.455357143	0.731172822	ABL1|BCL2|EPHB2|IGF1R|MAP2K1|PTPN11|PTPRS|SCN5A|CDK5R1|NCOR2|COQ8B	-3.592842702
GO:0002320	lymphoid progenitor cell differentiation	-4.669568626	22.50297619	9.135413642	0.892857143	0.444431118	BCL2|FLT3|KIT|PRKDC	-3.592842702
GO:0019336	phenol-containing compound catabolic process	-4.669568626	22.50297619	9.135413642	0.892857143	0.444431118	COMT|MAOA|MAOB|SLC6A3	-3.592842702
GO:0035821	modulation of process of another organism	-4.669568626	22.50297619	9.135413642	0.892857143	0.444431118	AKT1|NOS2|P2RX7|SYK	-3.592842702
GO:0044406	adhesion of symbiont to host	-4.669568626	22.50297619	9.135413642	0.892857143	0.444431118	CD81|DPP4|HSP90AB1|ICAM1	-3.592842702
GO:0060134	prepulse inhibition	-4.669568626	22.50297619	9.135413642	0.892857143	0.444431118	ADORA2A|DRD1|SLC6A3|BACE1	-3.592842702
GO:0060333	type II interferon-mediated signaling pathway	-4.669568626	22.50297619	9.135413642	0.892857143	0.444431118	HCK|JAK1|JAK2|TYK2	-3.592842702
GO:0043255	regulation of carbohydrate biosynthetic process	-4.667439935	5.956670168	6.148604133	2.008928571	0.662882408	AKT1|CLK2|NR3C1|GSK3B|INSR|PPARA|PPP1CA|PTPN2|SIRT1	-3.591388905
GO:0046620	regulation of organ growth	-4.667439935	5.956670168	6.148604133	2.008928571	0.662882408	AKT1|CDK1|MAPK14|G6PD|PIM1|PPARA|RBP4|SLC6A4|TGFBR1	-3.591388905
GO:0045737	positive regulation of cyclin-dependent protein serine/threonine kinase activity	-4.656979724	10.38598901	7.191928876	1.339285714	0.543087415	AKT1|CCND1|CCND3|EGFR|SRC|ADAM17	-3.581265748
GO:0032094	response to food	-4.629014269	14.06436012	7.850891818	1.116071429	0.496329221	AKT1|CYP1A1|G6PD|HSD11B2|SLC16A1	-3.553973619
GO:0036120	cellular response to platelet-derived growth factor stimulus	-4.629014269	14.06436012	7.850891818	1.116071429	0.496329221	CCNA2|FYN|PDGFRB|SRC|YES1	-3.553973619
GO:0000075	cell cycle checkpoint signaling	-4.61909673	4.729924932	5.74556753	2.455357143	0.731172822	CCND1|CDK1|CDK2|CHEK1|MAPK14|MDM2|PLK1|PRKDC|PTPN11|NAE1|AURKB	-3.544392351
GO:0032371	regulation of sterol transport	-4.604606964	6.750892857	6.315507611	1.785714286	0.625682936	PON1|PPARG|RXRA|SREBF2|NR1H2|LIPG|NR1H3|SIRT1	-3.530574348
GO:0032374	regulation of cholesterol transport	-4.604606964	6.750892857	6.315507611	1.785714286	0.625682936	PON1|PPARG|RXRA|SREBF2|NR1H2|LIPG|NR1H3|SIRT1	-3.530574348
GO:2000146	negative regulation of cell motility	-4.6031504	3.115796703	5.156766113	4.017857143	0.927798058	ADORA1|ADORA3|AKT1|ALOX15B|APEX1|BCL2|CYP1B1|CYP19A1|DPP4|EPHA1|EPHA4|HDAC2|IL4|MIF|PPARD|PPARG|PTGER4|HDAC5	-3.529453276
GO:0006885	regulation of pH	-4.599719397	5.842118819	6.065309219	2.008928571	0.662882408	ATP4B|ATP5F1B|BCL2|CA2|CA7|CCKBR|MAPK1|MAPK3|LRRK2	-3.527027196
GO:0032204	regulation of telomere maintenance	-4.599719397	5.842118819	6.065309219	2.008928571	0.662882408	PARP1|MYC|NEK2|MAPK1|MAPK3|SRC|TNKS|AURKB|TNKS2	-3.527027196
GO:0110020	regulation of actomyosin structure organization	-4.599719397	5.842118819	6.065309219	2.008928571	0.662882408	ABL1|EPHA1|MTOR|MET|PIK3R1|PTGER4|ROCK1|TGFBR1|ROCK2	-3.527027196
GO:1902850	microtubule cytoskeleton organization involved in mitosis	-4.598546393	5.192994505	5.874679868	2.232142857	0.697943126	CDK1|HTT|NEK2|PLK1|AURKA|VCP|TNKS|HDAC3|AURKB|NEK6	-3.526188651
GO:0006775	fat-soluble vitamin metabolic process	-4.591829596	10.12633929	7.082177938	1.339285714	0.543087415	CBR1|CYP1A1|CYP26A1|PPARD|NPC1L1|CYP26B1	-3.520473688
GO:0045923	positive regulation of fatty acid metabolic process	-4.591829596	10.12633929	7.082177938	1.339285714	0.543087415	FABP1|PPARA|PPARD|PTGS2|NR1H2|NR1H3	-3.520473688
GO:0071392	cellular response to estradiol stimulus	-4.591829596	10.12633929	7.082177938	1.339285714	0.543087415	CCNA2|EGFR|ESR1|ESR2|IGF1R|MMP2	-3.520473688
GO:0061061	muscle structure development	-4.581759949	2.801753953	5.011726034	4.6875	0.998634496	ADRA1A|AKT1|BCL2|CASP3|CD81|CDK1|MAPK14|EDNRA|FKBP1A|MTOR|NR4A1|HSD17B1|MYLK|PDGFRA|PDGFRB|TGFBR1|DYRK1B|ADAMTS5|SIRT1|NOX4|EGLN1	-3.510737472
GO:0019318	hexose metabolic process	-4.568074126	4.670429021	5.690007557	2.455357143	0.731172822	AKT1|AKR1B1|MAPK14|FABP5|G6PD|PDK1|PFKFB3|PIK3CA|PPARA|PPARD|RBP4	-3.497717745
GO:0051092	positive regulation of NF-kappaB transcription factor activity	-4.568074126	4.670429021	5.690007557	2.455357143	0.731172822	ALK|APP|AR|BTK|NTRK1|PLA2G1B|PPIA|PRKCH|RELA|RIPK2|TLR9	-3.497717745
GO:0045926	negative regulation of growth	-4.56733865	3.750496032	5.376269593	3.125	0.822037939	ADRB1|ADRB2|ALOX15B|BCL2|ESR2|G6PD|HNF4A|PPARA|PPARD|PTK6|PTPRS|RBP4|SLC6A4|SIRT1	-3.497314934
GO:0021549	cerebellum development	-4.566449465	5.786479592	6.024470759	2.008928571	0.662882408	ABL1|IGF1R|MAP2K1|PTPN11|PTPRS|SCN5A|CDK5R1|NCOR2|COQ8B	-3.497090316
GO:0042102	positive regulation of T cell proliferation	-4.566449465	5.786479592	6.024470759	2.008928571	0.662882408	CD81|IL2|IL4|IL6|JAK2|JAK3|SYK|TYK2|RIPK2	-3.497090316
GO:0002286	T cell activation involved in immune response	-4.565038594	6.667548501	6.262863505	1.785714286	0.625682936	MTOR|ICAM1|IL4|IL6|ITGAL|JAK1|PTGER4|RORC	-3.496342997
GO:1900015	regulation of cytokine production involved in inflammatory response	-4.565038594	6.667548501	6.262863505	1.785714286	0.625682936	ALOX5|MAPK14|EPHB2|F2|IL6|NOS2|PPARA|MAPK9	-3.496342997
GO:0034655	nucleobase-containing compound catabolic process	-4.542056227	3.528341215	5.277155988	3.348214286	0.849909252	APEX1|ERN1|FEN1|PDE2A|PDE4A|PDE4B|PDE4C|PDE4D|PDE7A|VCP|XDH|PDE8B|PDE5A|PDE10A|CECR2	-3.473692026
GO:0030010	establishment of cell polarity	-4.541228255	5.114312771	5.808806736	2.232142857	0.697943126	GSK3B|HTT|HSP90AA1|HSP90AB1|IGF1R|PLK1|PTK2|WEE1|HDAC3|CYP26B1	-3.473526088
GO:0050868	negative regulation of T cell activation	-4.541228255	5.114312771	5.808806736	2.232142857	0.697943126	ADORA2A|CASP3|CTSG|IL2|IL4|JAK3|PLA2G2A|PTPN2|PTPN6|PDE5A	-3.473526088
GO:0006706	steroid catabolic process	-4.537404899	13.50178571	7.667865202	1.116071429	0.496329221	STS|CYP1A2|CYP19A1|HSD11B1|SRD5A2	-3.472340824
GO:0046641	positive regulation of alpha-beta T cell proliferation	-4.537404899	13.50178571	7.667865202	1.116071429	0.496329221	CD81|JAK2|SYK|TYK2|RIPK2	-3.472340824
GO:0050482	arachidonic acid secretion	-4.537404899	13.50178571	7.667865202	1.116071429	0.496329221	BDKRB2|DRD4|PLA2G1B|PLA2G2A|PLA2G4A	-3.472340824
GO:0090335	regulation of brown fat cell differentiation	-4.537404899	13.50178571	7.667865202	1.116071429	0.496329221	MAPK14|PIM1|PTGS2|SIRT1|FFAR4	-3.472340824
GO:1903963	arachidonate transport	-4.537404899	13.50178571	7.667865202	1.116071429	0.496329221	BDKRB2|DRD4|PLA2G1B|PLA2G2A|PLA2G4A	-3.472340824
GO:2000193	positive regulation of fatty acid transport	-4.537404899	13.50178571	7.667865202	1.116071429	0.496329221	FABP3|MIF|P2RX7|PLA2G4A|PTGES	-3.472340824
GO:2000209	regulation of anoikis	-4.537404899	13.50178571	7.667865202	1.116071429	0.496329221	BCL2|MCL1|PIK3CA|PTK2|SRC	-3.472340824
GO:2000773	negative regulation of cellular senescence	-4.537404899	13.50178571	7.667865202	1.116071429	0.496329221	ABL1|CDK6|MIF|TERT|SIRT1	-3.472340824
GO:0000077	DNA damage checkpoint signaling	-4.533562698	5.731890162	5.984154978	2.008928571	0.662882408	CCND1|CDK1|CDK2|CHEK1|MAPK14|MDM2|PLK1|PRKDC|PTPN11	-3.468827261
GO:0006284	base-excision repair	-4.528543309	9.879355401	6.976229915	1.339285714	0.543087415	APEX1|ERCC5|FEN1|MPG|PCNA|POLB	-3.46511994
GO:0030225	macrophage differentiation	-4.528543309	9.879355401	6.976229915	1.339285714	0.543087415	PARP1|APP|CSF1R|NR3C1|MMP9|SIRT1	-3.46511994
GO:0033574	response to testosterone	-4.528543309	9.879355401	6.976229915	1.339285714	0.543087415	AR|CA9|IGF1R|RPS6KB1|SRD5A2|ROCK2	-3.46511994
GO:0060612	adipose tissue development	-4.528543309	9.879355401	6.976229915	1.339285714	0.543087415	CDK4|HSD17B1|PIK3CA|PPARD|RORC|DYRK1B	-3.46511994
GO:0030431	sleep	-4.514979709	20.77197802	8.743151372	0.892857143	0.444431118	SLC29A1|HTR2A|OXTR|PTGDR	-3.452864457
GO:0033604	negative regulation of catecholamine secretion	-4.514979709	20.77197802	8.743151372	0.892857143	0.444431118	ADRA2B|ADRA2C|CNR1|GABBR1	-3.452864457
GO:1900103	positive regulation of endoplasmic reticulum unfolded protein response	-4.514979709	20.77197802	8.743151372	0.892857143	0.444431118	ERN1|PIK3R1|PTPN1|PTPN2	-3.452864457
GO:1900272	negative regulation of long-term synaptic potentiation	-4.514979709	20.77197802	8.743151372	0.892857143	0.444431118	ABL1|ADORA1|APP|EPHA4	-3.452864457
GO:0002221	pattern recognition receptor signaling pathway	-4.50105159	5.678321095	5.944349895	2.008928571	0.662882408	BTK|CTSS|LYN|RELA|RIPK2|MAPKAPK2|NR1H4|TBK1|TLR9	-3.441403753
GO:1990748	cellular detoxification	-4.50105159	5.678321095	5.944349895	2.008928571	0.662882408	ALOX5AP|FABP1|NOS3|PIM1|PTGS1|PTGS2|ABCG2|PTGES|AKR1B10	-3.441403753
GO:0010511	regulation of phosphatidylinositol biosynthetic process	-4.500590068	40.50535714	10.83252602	0.669642857	0.385321828	HTR2A|HTR2B|HTR2C	-3.441403753
GO:0022614	membrane to membrane docking	-4.500590068	40.50535714	10.83252602	0.669642857	0.385321828	ICAM1|ROCK1|EZR	-3.441403753
GO:0032310	prostaglandin secretion	-4.500590068	40.50535714	10.83252602	0.669642857	0.385321828	NOS2|P2RX7|PTGS2	-3.441403753
GO:0032811	negative regulation of epinephrine secretion	-4.500590068	40.50535714	10.83252602	0.669642857	0.385321828	ADRA2B|ADRA2C|GABBR1	-3.441403753
GO:0034650	cortisol metabolic process	-4.500590068	40.50535714	10.83252602	0.669642857	0.385321828	CYP11B1|CYP11B2|HSD11B2	-3.441403753
GO:0035624	receptor transactivation	-4.500590068	40.50535714	10.83252602	0.669642857	0.385321828	ADRA2B|ADRA2C|ADAM17	-3.441403753
GO:0097176	epoxide metabolic process	-4.500590068	40.50535714	10.83252602	0.669642857	0.385321828	ALOX12|ALOX5|EPHX2	-3.441403753
GO:0007051	spindle organization	-4.493042432	4.583939594	5.608378219	2.455357143	0.731172822	NEK2|PLK1|AURKA|VCP|EZR|TNKS|HDAC3|AURKB|NCOR1|NEK6|TUBB1	-3.434180337
GO:0044774	mitotic DNA integrity checkpoint signaling	-4.487624427	6.506884682	6.160197255	1.785714286	0.625682936	CCND1|CDK1|CDK2|CHEK1|MDM2|PLK1|PRKDC|NAE1	-3.429086312
GO:0098662	inorganic cation transmembrane transport	-4.482104238	2.547506739	4.836475916	5.357142857	1.063828273	ADRA1A|ATP4B|ATP5F1B|BCL2|CHRNA7|EDNRA|FKBP1A|HTR2A|HTR2B|HTR2C|HTR3A|KCNA3|KCNH2|LCK|P2RX7|SCN2A|SCN5A|SCN10A|SLC6A2|SLC6A3|SLC6A4|SLC16A1|TRPV1|TRPM8	-3.423889861
GO:0044270	cellular nitrogen compound catabolic process	-4.473560741	3.313321648	5.149333285	3.571428571	0.876768309	APEX1|ERN1|FEN1|ABCC1|PDE2A|PDE4A|PDE4B|PDE4C|PDE4D|PDE7A|VCP|XDH|PDE8B|PDE5A|PDE10A|CECR2	-3.415669861
GO:0043123	positive regulation of I-kappaB kinase/NF-kappaB signaling	-4.468963622	4.197446336	5.464178945	2.678571429	0.762810824	ABL1|PARP1|FKBP1A|FYN|HTR2B|RELA|RIPK2|NEK6|PIM2|BRD4|TBK1|TLR9	-3.411987016
GO:0043433	negative regulation of DNA-binding transcription factor activity	-4.468963622	4.197446336	5.464178945	2.678571429	0.762810824	ADORA3|CYP1B1|ESR1|HDAC2|PIM1|HDAC3|HDAC4|NR1H4|SIRT1|TLR9|EGLN1|LRRK2	-3.411987016
GO:0032231	regulation of actin filament bundle assembly	-4.468908849	5.625744048	5.905043915	2.008928571	0.662882408	ABL1|EPHA1|MTOR|MET|PIK3R1|PTGER4|ROCK1|TGFBR1|ROCK2	-3.411987016
GO:0002294	CD4-positive, alpha-beta T cell differentiation involved in immune response	-4.467024619	9.644132653	6.873859887	1.339285714	0.543087415	MTOR|IL4|IL6|JAK1|PTGER4|RORC	-3.411069676
GO:0042093	T-helper cell differentiation	-4.467024619	9.644132653	6.873859887	1.339285714	0.543087415	MTOR|IL4|IL6|JAK1|PTGER4|RORC	-3.411069676
GO:0045124	regulation of bone resorption	-4.467024619	9.644132653	6.873859887	1.339285714	0.543087415	CSF1R|CSK|IL6|P2RX7|SRC|SYK	-3.411069676
GO:0036119	response to platelet-derived growth factor	-4.449949649	12.98248626	7.495027218	1.116071429	0.496329221	CCNA2|FYN|PDGFRB|SRC|YES1	-3.395280553
GO:0038179	neurotrophin signaling pathway	-4.449949649	12.98248626	7.495027218	1.116071429	0.496329221	CASP3|NTRK1|PTPN11|RAF1|SRC	-3.395280553
GO:0046697	decidualization	-4.449949649	12.98248626	7.495027218	1.116071429	0.496329221	PARP1|CTSB|PPARD|PTGS2|VDR	-3.395280553
GO:1990000	amyloid fibril formation	-4.449949649	12.98248626	7.495027218	1.116071429	0.496329221	APP|FKBP1A|MAPT|MDM2|BACE1	-3.395280553
GO:0090303	positive regulation of wound healing	-4.439148766	7.621975806	6.400028177	1.5625	0.5859375	F2|F3|MTOR|MYLK|PLAT|PLG|PTK2	-3.384800538
GO:0010466	negative regulation of peptidase activity	-4.418621423	3.866150094	5.314968252	2.901785714	0.793047652	ADORA2A|AKT1|APP|SERPINA6|CSNK2A1|CTSB|FABP1|NR4A1|MMP9|PTGS2|RAF1|RPS6KA1|SRC	-3.364914219
GO:0061448	connective tissue development	-4.418621423	3.866150094	5.314968252	2.901785714	0.793047652	BMP1|CDK4|MAPK14|ESRRA|HSD17B1|PDGFRB|PIK3CA|PPARD|MAPK3|RORC|THRA|TYMS|DYRK1B	-3.364914219
GO:0002287	alpha-beta T cell activation involved in immune response	-4.407184557	9.419850498	6.774861252	1.339285714	0.543087415	MTOR|IL4|IL6|JAK1|PTGER4|RORC	-3.354437121
GO:0002293	alpha-beta T cell differentiation involved in immune response	-4.407184557	9.419850498	6.774861252	1.339285714	0.543087415	MTOR|IL4|IL6|JAK1|PTGER4|RORC	-3.354437121
GO:0051954	positive regulation of amine transport	-4.407184557	9.419850498	6.774861252	1.339285714	0.543087415	ADORA2A|GRK2|DRD4|GABBR1|OXTR|P2RX7	-3.354437121
GO:2000060	positive regulation of ubiquitin-dependent protein catabolic process	-4.405700351	5.523457792	5.827884711	2.008928571	0.662882408	AKT1|GSK3B|MDM2|PLK1|MAPK9|PTK2|AURKA|VCP|LRRK2	-3.353591583
GO:2001252	positive regulation of chromosome organization	-4.405700351	5.523457792	5.827884711	2.008928571	0.662882408	CDK1|CDK2|FEN1|NEK2|MAPK1|MAPK3|TNKS|AURKB|TNKS2	-3.353591583
GO:0001655	urogenital system development	-4.393515729	7.500992063	6.333671823	1.5625	0.5859375	ALOX15B|AR|CYP19A1|EPHB2|EPHB3|ESR1|MMP2	-3.342999536
GO:0032663	regulation of interleukin-2 production	-4.393515729	7.500992063	6.333671823	1.5625	0.5859375	ABL1|PDE4B|PDE4D|EZR|RIPK2|NR1H4|HDAC7	-3.342999536
GO:0032757	positive regulation of interleukin-8 production	-4.393515729	7.500992063	6.333671823	1.5625	0.5859375	F3|IL6|NOS2|PLA2G1B|RELA|SYK|TLR9	-3.342999536
GO:0043030	regulation of macrophage activation	-4.393515729	7.500992063	6.333671823	1.5625	0.5859375	IL4|IL6|MIF|MMP8|PLA2G4A|NR1H3|LRRK2	-3.342999536
GO:0051353	positive regulation of oxidoreductase activity	-4.393515729	7.500992063	6.333671823	1.5625	0.5859375	ABL1|AKT1|HTR2B|NDUFA4|PIK3CB|TERT|VDR	-3.342999536
GO:1904950	negative regulation of establishment of protein localization	-4.375550567	4.891951346	5.61892035	2.232142857	0.697943126	CSK|CYP51A1|DRD4|HMGCR|MAPT|PKIA|PTPN11|NR1H3|LRRK2|PIM3	-3.325980969
GO:0120034	positive regulation of plasma membrane bounded cell projection assembly	-4.374621032	5.473696911	5.790010086	2.008928571	0.662882408	MTOR|GSK3B|HTT|HSP90AA1|KIT|P2RX7|PIK3CA|PIK3R1|TGFBR1	-3.325980969
GO:0006287	base-excision repair, gap-filling	-4.373961129	19.28826531	8.392472301	0.892857143	0.444431118	APEX1|FEN1|PCNA|POLB	-3.325980969
GO:0010745	negative regulation of macrophage derived foam cell differentiation	-4.373961129	19.28826531	8.392472301	0.892857143	0.444431118	PPARA|PPARG|NR1H2|NR1H3	-3.325980969
GO:0032306	regulation of prostaglandin secretion	-4.373961129	19.28826531	8.392472301	0.892857143	0.444431118	MIF|P2RX7|PLA2G4A|PTGES	-3.325980969
GO:0032308	positive regulation of prostaglandin secretion	-4.373961129	19.28826531	8.392472301	0.892857143	0.444431118	MIF|P2RX7|PLA2G4A|PTGES	-3.325980969
GO:0033598	mammary gland epithelial cell proliferation	-4.373961129	19.28826531	8.392472301	0.892857143	0.444431118	CCND1|EPHA2|ESR1|MAPK1	-3.325980969
GO:0070102	interleukin-6-mediated signaling pathway	-4.373961129	19.28826531	8.392472301	0.892857143	0.444431118	IL6|JAK1|JAK2|SRC	-3.325980969
GO:0001964	startle response	-4.366305524	12.50165344	7.331434287	1.116071429	0.496329221	ADORA2A|DRD1|GLRA1|SLC6A3|BACE1	-3.32053231
GO:0019934	cGMP-mediated signaling	-4.366305524	12.50165344	7.331434287	1.116071429	0.496329221	ADORA2B|HTR2B|HTR2C|PDE2A|PDE3A	-3.32053231
GO:0036296	response to increased oxygen levels	-4.366305524	12.50165344	7.331434287	1.116071429	0.496329221	CYP1A1|HDAC2|MMP2|PDGFRB|POLB	-3.32053231
GO:0048679	regulation of axon regeneration	-4.366305524	12.50165344	7.331434287	1.116071429	0.496329221	EPHA4|IGF1R|MAP2K1|PTPRF|PTPRS	-3.32053231
GO:0051953	negative regulation of amine transport	-4.366305524	12.50165344	7.331434287	1.116071429	0.496329221	ADORA1|ADRA2B|ADRA2C|CNR1|GABBR1	-3.32053231
GO:0071549	cellular response to dexamethasone stimulus	-4.366305524	12.50165344	7.331434287	1.116071429	0.496329221	NR3C1|IGF1R|JAK2|PLAT|RPS6KB1	-3.32053231
GO:2000108	positive regulation of leukocyte apoptotic process	-4.366305524	12.50165344	7.331434287	1.116071429	0.496329221	LYN|P2RX7|PIK3CB|PIK3CD|SIRT1	-3.32053231
GO:0007215	glutamate receptor signaling pathway	-4.348940714	9.205762987	6.679043846	1.339285714	0.543087415	APP|DAGLA|GRIA2|GRM2|GRM4|CDK5R1	-3.306089187
GO:0010828	positive regulation of glucose transmembrane transport	-4.348940714	9.205762987	6.679043846	1.339285714	0.543087415	AKT1|MAPK14|INSR|PIK3R1|PTPN11|TERT	-3.306089187
GO:0016126	sterol biosynthetic process	-4.348940714	9.205762987	6.679043846	1.339285714	0.543087415	CYP51A1|DHCR7|G6PD|HMGCR|SQLE|NPC1L1	-3.306089187
GO:0030501	positive regulation of bone mineralization	-4.348940714	9.205762987	6.679043846	1.339285714	0.543087415	ADRB2|ALOX5|P2RX7|RXRA|RXRB|VDR	-3.306089187
GO:0046640	regulation of alpha-beta T cell proliferation	-4.348940714	9.205762987	6.679043846	1.339285714	0.543087415	CD81|IL2|JAK2|SYK|TYK2|RIPK2	-3.306089187
GO:0051602	response to electrical stimulus	-4.348940714	9.205762987	6.679043846	1.339285714	0.543087415	NR4A1|MMP2|NTRK1|P2RX7|RPS6KB1|SRC	-3.306089187
GO:1903322	positive regulation of protein modification by small protein conjugation or removal	-4.34881152	4.856757451	5.588340635	2.232142857	0.697943126	FKBP1A|GSK3B|PLK1|MAPK9|VCP|RIPK2|HDAC3|HDAC4|SAE1|LRRK2	-3.306089187
GO:0051893	regulation of focal adhesion assembly	-4.34872895	7.383789063	6.268755863	1.5625	0.5859375	ABL1|EPHA3|KDR|PTK2|ROCK1|SRC|ROCK2	-3.306089187
GO:0071384	cellular response to corticosteroid stimulus	-4.34872895	7.383789063	6.268755863	1.5625	0.5859375	CYP1B1|FLT3|NR3C1|IGF1R|JAK2|PLAT|RPS6KB1	-3.306089187
GO:0090109	regulation of cell-substrate junction assembly	-4.34872895	7.383789063	6.268755863	1.5625	0.5859375	ABL1|EPHA3|KDR|PTK2|ROCK1|SRC|ROCK2	-3.306089187
GO:1903050	regulation of proteolysis involved in protein catabolic process	-4.340416021	3.799203772	5.23670681	2.901785714	0.793047652	AKT1|CDK2|CSNK2A1|EPHA4|GSK3B|HSP90AB1|MDM2|PLK1|MAPK9|PTK2|AURKA|VCP|LRRK2	-3.298088364
GO:0060491	regulation of cell projection assembly	-4.339257681	4.070890165	5.329385997	2.678571429	0.762810824	EPHA2|EPHB2|MTOR|GSK3B|HTT|HSP90AA1|KIT|P2RX7|PIK3CA|PIK3R1|SRC|TGFBR1	-3.297241904
GO:0032414	positive regulation of ion transmembrane transporter activity	-4.313479758	5.37681732	5.715619751	2.008928571	0.662882408	ADRB2|CALM1|CTSS|DRD4|EDNRA|EPHB2|HTT|NDUFA4|ABCB1	-3.271775639
GO:0032653	regulation of interleukin-10 production	-4.304760775	7.270192308	6.205225601	1.5625	0.5859375	BTK|IL4|IL6|JAK3|MMP8|SYK|TLR9	-3.26336809
GO:0010507	negative regulation of autophagy	-4.303487477	6.137175325	5.917677801	1.785714286	0.625682936	ADRA1A|AKT1|BCL2|MTOR|MCL1|MET|PIK3CA|LRRK2	-3.262716991
GO:0050672	negative regulation of lymphocyte proliferation	-4.303487477	6.137175325	5.917677801	1.785714286	0.625682936	BTK|CASP3|IL2|LYN|PLA2G2A|PKN1|PTPN6|PDE5A	-3.262716991
GO:0032434	regulation of proteasomal ubiquitin-dependent protein catabolic process	-4.296049121	4.787867275	5.528048938	2.232142857	0.697943126	AKT1|CDK2|GSK3B|HSP90AB1|MDM2|PLK1|MAPK9|AURKA|VCP|LRRK2	-3.255589399
GO:0010907	positive regulation of glucose metabolic process	-4.292216606	9.001190476	6.586232295	1.339285714	0.543087415	AKT1|INSR|PPARA|PTPN2|SRC|SIRT1	-3.252997726
GO:0030195	negative regulation of blood coagulation	-4.292216606	9.001190476	6.586232295	1.339285714	0.543087415	ALOX12|F2|NOS3|PDGFRA|PLAT|PLG	-3.252997726
GO:0045058	T cell selection	-4.292216606	9.001190476	6.586232295	1.339285714	0.543087415	BCL2|CTSL|MTOR|IL6|JAK1|SYK	-3.252997726
GO:0050856	regulation of T cell receptor signaling pathway	-4.292216606	9.001190476	6.586232295	1.339285714	0.543087415	CD81|LCK|PTPN2|PTPN6|RELA|EZR	-3.252997726
GO:0043949	regulation of cAMP-mediated signaling	-4.286170438	12.05516582	7.176261398	1.116071429	0.496329221	PDE2A|PDE3A|PDE3B|PDE4D|FFAR4	-3.247570653
GO:0050951	sensory perception of temperature stimulus	-4.286170438	12.05516582	7.176261398	1.116071429	0.496329221	ADORA1|HTR2A|NTRK1|TRPV1|TRPM8	-3.247570653
GO:0034250	positive regulation of amide metabolic process	-4.278141339	4.342679616	5.374980462	2.455357143	0.731172822	CASP3|CHRNA7|CYP1B1|EPHA4|MTOR|IL6|PRKDC|RELA|RPS6KB1|ROCK2|NR1H4	-3.239850771
GO:0032945	negative regulation of mononuclear cell proliferation	-4.268168795	6.068218299	5.871419467	1.785714286	0.625682936	BTK|CASP3|IL2|LYN|PLA2G2A|PKN1|PTPN6|PDE5A	-3.230187223
GO:1902808	positive regulation of cell cycle G1/S phase transition	-4.261584887	7.160037879	6.143029237	1.5625	0.5859375	AKT1|APEX1|CYP1A1|EGFR|MDM2|ADAM17|TERT	-3.223912092
GO:0048762	mesenchymal cell differentiation	-4.255157504	4.317431478	5.350045645	2.455357143	0.731172822	BCL2|EDNRA|FGFR1|GSK3B|HTR2B|MAPK1|MAPK3|RET|ROCK1|TGFBR1|ROCK2	-3.217793266
GO:0046634	regulation of alpha-beta T cell activation	-4.253653717	5.283307453	5.642976859	2.008928571	0.662882408	ADORA2A|CD81|IL2|IL4|JAK2|JAK3|SYK|TYK2|RIPK2	-3.216597817
GO:0001780	neutrophil homeostasis	-4.244369535	18.00238095	8.076365052	0.892857143	0.444431118	AXL|BTK|IL6|PDE4B	-3.210078873
GO:0003376	sphingosine-1-phosphate receptor signaling pathway	-4.244369535	18.00238095	8.076365052	0.892857143	0.444431118	AKT1|PIK3CB|PIK3CG|EZR	-3.210078873
GO:0006206	pyrimidine nucleobase metabolic process	-4.244369535	18.00238095	8.076365052	0.892857143	0.444431118	DHODH|MTOR|MAPK1|TYMS	-3.210078873
GO:0033008	positive regulation of mast cell activation involved in immune response	-4.244369535	18.00238095	8.076365052	0.892857143	0.444431118	ADORA2B|FGR|IL4|SYK	-3.210078873
GO:0035358	regulation of peroxisome proliferator activated receptor signaling pathway	-4.244369535	18.00238095	8.076365052	0.892857143	0.444431118	ALOX15|ALOX15B|FABP5|SIRT1	-3.210078873
GO:0042987	amyloid precursor protein catabolic process	-4.244369535	18.00238095	8.076365052	0.892857143	0.444431118	ADAM10|PSEN2|ADAM17|BACE1	-3.210078873
GO:0043306	positive regulation of mast cell degranulation	-4.244369535	18.00238095	8.076365052	0.892857143	0.444431118	ADORA2B|FGR|IL4|SYK	-3.210078873
GO:0045986	negative regulation of smooth muscle contraction	-4.244369535	18.00238095	8.076365052	0.892857143	0.444431118	ADORA1|ADORA2B|ADRB2|PTGS2	-3.210078873
GO:0050966	detection of mechanical stimulus involved in sensory perception of pain	-4.244369535	18.00238095	8.076365052	0.892857143	0.444431118	FYN|HTR2A|NTRK1|BACE1	-3.210078873
GO:0014911	positive regulation of smooth muscle cell migration	-4.236941123	8.805512422	6.496264566	1.339285714	0.543087415	BCL2|CYP1B1|PDGFRB|RPS6KB1|SRC|TERT	-3.203873826
GO:0048599	oocyte development	-4.236941123	8.805512422	6.496264566	1.339285714	0.543087415	BCL2|CDC25B|EDNRA|PDE3A|RPS6KA2|PDE5A	-3.203873826
GO:1900047	negative regulation of hemostasis	-4.236941123	8.805512422	6.496264566	1.339285714	0.543087415	ALOX12|F2|NOS3|PDGFRA|PLAT|PLG	-3.203873826
GO:1990090	cellular response to nerve growth factor stimulus	-4.236941123	8.805512422	6.496264566	1.339285714	0.543087415	PARP1|AKT1|APP|MAPT|NTRK1|TRPV1	-3.203873826
GO:0014910	regulation of smooth muscle cell migration	-4.233325497	6.000793651	5.825861864	1.785714286	0.625682936	APEX1|BCL2|CYP1B1|PDGFRB|PPARD|RPS6KB1|SRC|TERT	-3.200563504
GO:0097237	cellular response to toxic substance	-4.224219064	5.2377617	5.607287625	2.008928571	0.662882408	ALOX5AP|FABP1|NOS3|PIM1|PTGS1|PTGS2|ABCG2|PTGES|AKR1B10	-3.191762161
GO:0030534	adult behavior	-4.218642782	4.68812004	5.439706965	2.232142857	0.697943126	ALK|APP|DRD1|DRD4|EPHA4|GLRA1|GRM2|HDAC2|HTR2A|PPARA	-3.186795415
GO:0045055	regulated exocytosis	-4.218642782	4.68812004	5.439706965	2.232142857	0.697943126	ADORA2B|BTK|HCK|KIT|LYN|P2RX7|PIK3CD|PIK3CG|PTGDR|SYK	-3.186795415
GO:0010575	positive regulation of vascular endothelial growth factor production	-4.209276937	11.63947044	7.028783574	1.116071429	0.496329221	ADORA2B|CYP1B1|FLT4|IL6|PTGS2	-3.178646081
GO:0010800	positive regulation of peptidyl-threonine phosphorylation	-4.209276937	11.63947044	7.028783574	1.116071429	0.496329221	APP|CALM1|PLK1|MAPK1|RIPK2	-3.178646081
GO:0033280	response to vitamin D	-4.209276937	11.63947044	7.028783574	1.116071429	0.496329221	ALPL|PIM1|PTGS2|TYR|VDR	-3.178646081
GO:1902175	regulation of oxidative stress-induced intrinsic apoptotic signaling pathway	-4.209276937	11.63947044	7.028783574	1.116071429	0.496329221	PARP1|AKT1|MCL1|PPIA|SIRT1	-3.178646081
GO:0031284	positive regulation of guanylate cyclase activity	-4.204372775	33.75446429	9.838798211	0.669642857	0.385321828	ADORA2B|NOS2|NOS3	-3.175257783
GO:0070212	protein poly-ADP-ribosylation	-4.204372775	33.75446429	9.838798211	0.669642857	0.385321828	PARP1|TNKS|TNKS2	-3.175257783
GO:0070564	positive regulation of vitamin D receptor signaling pathway	-4.204372775	33.75446429	9.838798211	0.669642857	0.385321828	RXRA|RXRB|VDR	-3.175257783
GO:0070932	histone H3 deacetylation	-4.204372775	33.75446429	9.838798211	0.669642857	0.385321828	HDAC2|HDAC4|SIRT1	-3.175257783
GO:1990962	xenobiotic transport across blood-brain barrier	-4.204372775	33.75446429	9.838798211	0.669642857	0.385321828	ABCC1|ABCB1|ABCG2	-3.175257783
GO:0051783	regulation of nuclear division	-4.1932906	4.655788177	5.410799617	2.232142857	0.697943126	CDC25C|CHEK1|INSR|NEK2|PDE3A|PDGFRB|PLK1|RPS6KA2|AURKA|AURKB	-3.164478147
GO:1902905	positive regulation of supramolecular fiber organization	-4.187223354	4.243418367	5.2763666	2.455357143	0.731172822	ABL1|ALOX15|APP|EPHA1|MTOR|HCK|MAPT|MET|TGFBR1|CDK5R1|ROCK2	-3.158713229
GO:0002292	T cell differentiation involved in immune response	-4.183048033	8.618161094	6.408990686	1.339285714	0.543087415	MTOR|IL4|IL6|JAK1|PTGER4|RORC	-3.154840026
GO:0055021	regulation of cardiac muscle tissue growth	-4.177510856	6.949448529	6.022444292	1.5625	0.5859375	CDK1|MAPK14|G6PD|PIM1|PPARA|RBP4|TGFBR1	-3.149604757
GO:0006006	glucose metabolic process	-4.16627819	5.148986077	5.537129799	2.008928571	0.662882408	AKT1|MAPK14|FABP5|G6PD|PDK1|PIK3CA|PPARA|PPARD|RBP4	-3.139276557
GO:0045833	negative regulation of lipid metabolic process	-4.16627819	5.148986077	5.537129799	2.008928571	0.662882408	ADORA1|AKT1|ALK|CNR1|PDE3B|PIK3CG|PDE8B|NCOR1|SIRT1	-3.139276557
GO:0051702	biological process involved in interaction with symbiont	-4.16627819	5.148986077	5.537129799	2.008928571	0.662882408	CDK9|CSF1R|CTSG|F2|FASN|JAK2|JUN|PLG|ROCK2	-3.139276557
GO:0042692	muscle cell differentiation	-4.155958413	3.436818182	4.977666621	3.125	0.822037939	ADRA1A|AKT1|BCL2|CASP3|CD81|CDK1|MAPK14|EDNRA|MTOR|PDGFRA|PDGFRB|DYRK1B|ADAMTS5|NOX4	-3.129257851
GO:0034698	response to gonadotropin	-4.135387085	11.2514881	6.888360783	1.116071429	0.496329221	CCNA2|CYP1B1|EDNRA|PLAT|SRD5A2	-3.110188755
GO:0070570	regulation of neuron projection regeneration	-4.135387085	11.2514881	6.888360783	1.116071429	0.496329221	EPHA4|IGF1R|MAP2K1|PTPRF|PTPRS	-3.110188755
GO:0090140	regulation of mitochondrial fission	-4.135387085	11.2514881	6.888360783	1.116071429	0.496329221	KDR|MAPT|PPARG|AURKA|LRRK2	-3.110188755
GO:0097066	response to thyroid hormone	-4.135387085	11.2514881	6.888360783	1.116071429	0.496329221	CTSB|CTSL|CTSS|KIT|THRB	-3.110188755
GO:0097421	liver regeneration	-4.135387085	11.2514881	6.888360783	1.116071429	0.496329221	CCND1|IL6|PCNA|AURKA|TYMS	-3.110188755
GO:0032436	positive regulation of proteasomal ubiquitin-dependent protein catabolic process	-4.131540005	5.807219662	5.693207859	1.785714286	0.625682936	AKT1|GSK3B|MDM2|PLK1|MAPK9|AURKA|VCP|LRRK2	-3.107073062
GO:1904427	positive regulation of calcium ion transmembrane transport	-4.131540005	5.807219662	5.693207859	1.785714286	0.625682936	ABL1|CALM1|DRD1|F2|G6PD|HTT|P2RX7|PLA2G1B	-3.107073062
GO:0031648	protein destabilization	-4.130475549	8.438616071	6.324271609	1.339285714	0.543087415	HTT|MDM2|PLK1|PRKDC|SRC|SIRT1	-3.107073062
GO:0032660	regulation of interleukin-17 production	-4.130475549	8.438616071	6.324271609	1.339285714	0.543087415	BTK|IL2|IL6|JAK2|TYK2|NR1H4	-3.107073062
GO:1902003	regulation of amyloid-beta formation	-4.130475549	8.438616071	6.324271609	1.339285714	0.543087415	CASP3|CHRNA7|EPHA4|RELA|ROCK1|ROCK2	-3.107073062
GO:1990089	response to nerve growth factor	-4.130475549	8.438616071	6.324271609	1.339285714	0.543087415	PARP1|AKT1|APP|MAPT|NTRK1|TRPV1	-3.107073062
GO:0002903	negative regulation of B cell apoptotic process	-4.124535295	16.87723214	7.789373669	0.892857143	0.444431118	BCL2|IL2|MIF|AURKB	-3.102325926
GO:0090336	positive regulation of brown fat cell differentiation	-4.124535295	16.87723214	7.789373669	0.892857143	0.444431118	MAPK14|PIM1|PTGS2|FFAR4	-3.102325926
GO:0090520	sphingolipid mediated signaling pathway	-4.124535295	16.87723214	7.789373669	0.892857143	0.444431118	AKT1|PIK3CB|PIK3CG|EZR	-3.102325926
GO:1903409	reactive oxygen species biosynthetic process	-4.124535295	16.87723214	7.789373669	0.892857143	0.444431118	CYP1A1|CYP1A2|MAOB|NOX4	-3.102325926
GO:1901988	negative regulation of cell cycle phase transition	-4.116231518	3.611588771	5.012016856	2.901785714	0.793047652	CCND1|BCL2|CDK1|CDK2|CHEK1|MAPK14|MDM2|PLK1|PRKDC|PTPN11|WEE1|NAE1|AURKB	-3.094319917
GO:0034502	protein localization to chromosome	-4.09849215	5.745440729	5.650271037	1.785714286	0.625682936	PARP1|CDK1|ESR1|PLK1|TERT|TNKS|AURKB|TNKS2	-3.077175473
GO:0048477	oogenesis	-4.09849215	5.745440729	5.650271037	1.785714286	0.625682936	AKT1|BCL2|CDC25B|EDNRA|PDE3A|RPS6KA2|SRC|PDE5A	-3.077175473
GO:0043114	regulation of vascular permeability	-4.079165933	8.266399417	6.241978211	1.339285714	0.543087415	ADORA2A|BDKRB2|PDE2A|PDE3A|SRC|YES1	-3.058740117
GO:0046850	regulation of bone remodeling	-4.079165933	8.266399417	6.241978211	1.339285714	0.543087415	CSF1R|CSK|IL6|P2RX7|SRC|SYK	-3.058740117
GO:0050819	negative regulation of coagulation	-4.079165933	8.266399417	6.241978211	1.339285714	0.543087415	ALOX12|F2|NOS3|PDGFRA|PLAT|PLG	-3.058740117
GO:1901991	negative regulation of mitotic cell cycle phase transition	-4.077272846	4.125545635	5.157166755	2.455357143	0.731172822	CCND1|BCL2|CDK1|CDK2|CHEK1|MDM2|PLK1|PRKDC|WEE1|NAE1|AURKB	-3.057143578
GO:0045732	positive regulation of protein catabolic process	-4.074986689	3.821260108	5.054653501	2.678571429	0.762810824	AKT1|CD81|CSNK2A1|GSK3B|HSP90AA1|MDM2|PLK1|MAPK9|AURKA|VCP|EZR|LRRK2	-3.055153766
GO:0001782	B cell homeostasis	-4.064288269	10.88853687	6.754425526	1.116071429	0.496329221	ABL1|BCL2|CASP3|LYN|PKN1	-3.046229186
GO:0010039	response to iron ion	-4.064288269	10.88853687	6.754425526	1.116071429	0.496329221	CCND1|BCL2|CYP1A1|G6PD|SLC6A3	-3.046229186
GO:0042573	retinoic acid metabolic process	-4.064288269	10.88853687	6.754425526	1.116071429	0.496329221	ADH1B|ADH1C|CYP1A1|CYP26A1|CYP26B1	-3.046229186
GO:0043304	regulation of mast cell degranulation	-4.064288269	10.88853687	6.754425526	1.116071429	0.496329221	ADORA2B|FGR|IL4|LYN|SYK	-3.046229186
GO:0071354	cellular response to interleukin-6	-4.064288269	10.88853687	6.754425526	1.116071429	0.496329221	IL6|JAK1|JAK2|RELA|SRC	-3.046229186
GO:2000316	regulation of T-helper 17 type immune response	-4.064288269	10.88853687	6.754425526	1.116071429	0.496329221	EPHB2|IL2|IL4|JAK2|TYK2	-3.046229186
GO:0043627	response to estrogen	-4.056751761	6.655809859	5.850421919	1.5625	0.5859375	AR|CCND1|ESR1|ESR2|HSP90AA1|MMP2|PDGFRB	-3.038987615
GO:0035051	cardiocyte differentiation	-4.053960823	4.980166862	5.401467305	2.008928571	0.662882408	ADRA1A|CDK1|EDNRA|MTOR|PDGFRA|PDGFRB|MAPK1|MAPK3|NOX4	-3.036491414
GO:0001701	in utero embryonic development	-4.048514323	2.927683127	4.710471949	3.794642857	0.902705471	ADAM10|AKT1|AR|CHEK1|EDNRA|EGFR|HSD17B2|NEK2|NOS3|PDGFRA|POLB|MAPK1|MAP2K1|TGFBR1|NCOA1|HDAC3|EGLN1	-3.03133945
GO:0070664	negative regulation of leukocyte proliferation	-4.033659451	5.625744048	5.566220684	1.785714286	0.625682936	BTK|CASP3|IL2|LYN|PLA2G2A|PKN1|PTPN6|PDE5A	-3.017073053
GO:1904705	regulation of vascular associated smooth muscle cell proliferation	-4.033659451	5.625744048	5.566220684	1.785714286	0.625682936	ERN1|JAK2|JUN|MMP2|MMP9|PPARG|SRC|TERT	-3.017073053
GO:0009994	oocyte differentiation	-4.029065157	8.101071429	6.161990393	1.339285714	0.543087415	BCL2|CDC25B|EDNRA|PDE3A|RPS6KA2|PDE5A	-3.012772699
GO:0007093	mitotic cell cycle checkpoint signaling	-4.026594535	4.9396777	5.368475999	2.008928571	0.662882408	CCND1|CDK1|CDK2|CHEK1|MDM2|PLK1|PRKDC|NAE1|AURKB	-3.010595817
GO:0003170	heart valve development	-4.017841672	6.563368056	5.795280351	1.5625	0.5859375	MTOR|MDM2|NOS3|PDE2A|ROCK1|ROCK2|ADAMTS5	-3.002429838
GO:0033143	regulation of intracellular steroid hormone receptor signaling pathway	-4.017841672	6.563368056	5.795280351	1.5625	0.5859375	PARP1|AR|PKN1|SRC|NCOR1|NCOR2|SIRT1	-3.002429838
GO:0030889	negative regulation of B cell proliferation	-4.013131732	15.88445378	7.527179946	0.892857143	0.444431118	BTK|CASP3|LYN|PKN1	-2.999475807
GO:0034112	positive regulation of homotypic cell-cell adhesion	-4.013131732	15.88445378	7.527179946	0.892857143	0.444431118	CTSG|IL6|JAK1|JAK2	-2.999475807
GO:0043373	CD4-positive, alpha-beta T cell lineage commitment	-4.013131732	15.88445378	7.527179946	0.892857143	0.444431118	CTSL|MTOR|IL6|JAK1	-2.999475807
GO:0045187	regulation of circadian sleep/wake cycle, sleep	-4.013131732	15.88445378	7.527179946	0.892857143	0.444431118	ADORA1|ADORA2A|PARP1|ADRB1	-2.999475807
GO:0051412	response to corticosterone	-4.013131732	15.88445378	7.527179946	0.892857143	0.444431118	CCND1|HSD3B1|HSD3B2|MAOB	-2.999475807
GO:0055089	fatty acid homeostasis	-4.013131732	15.88445378	7.527179946	0.892857143	0.444431118	ADORA1|DGAT1|NR1H4|SIRT1	-2.999475807
GO:0031102	neuron projection regeneration	-3.995789714	10.54827009	6.626472582	1.116071429	0.496329221	BCL2|JAK2|JUN|MMP2|PTPRF	-2.983300465
GO:0032770	positive regulation of monooxygenase activity	-3.995789714	10.54827009	6.626472582	1.116071429	0.496329221	AKT1|HTR2B|PIK3CB|TERT|VDR	-2.983300465
GO:0043368	positive T cell selection	-3.995789714	10.54827009	6.626472582	1.116071429	0.496329221	BCL2|CTSL|MTOR|IL6|JAK1	-2.983300465
GO:0050892	intestinal absorption	-3.995789714	10.54827009	6.626472582	1.116071429	0.496329221	FABP1|FABP2|VDR|EZR|NPC1L1	-2.983300465
GO:0046578	regulation of Ras protein signal transduction	-3.992124275	4.03585986	5.064873493	2.455357143	0.731172822	ABL1|ADRA1A|EPHB2|GPR35|MET|NTRK1|PDGFRB|PIK3CB|PIK3CG|RAF1|SRC	-2.98021719
GO:0071356	cellular response to tumor necrosis factor	-3.992124275	4.03585986	5.064873493	2.455357143	0.731172822	AKT1|MAPK14|CYP1B1|FABP4|JAK2|MAPK1|MAPK3|RELA|TRPV1|SIRT1|LRRK2	-2.98021719
GO:0002250	adaptive immune response	-3.982193907	2.41854417	4.454739461	5.133928571	1.042656757	BMX|BTK|CD81|CSK|CTSL|CTSS|MTOR|FYN|IGHG1|IL2|IL6|JAK1|JAK2|JAK3|LYN|P2RX7|PIK3CD|PIK3CG|RORC|SYK|ADAM17|TXK|RIPK2	-2.970577612
GO:1903202	negative regulation of oxidative stress-induced cell death	-3.980122585	7.942226891	6.08419629	1.339285714	0.543087415	AKT1|FYN|MET|PPIA|SIRT1|LRRK2	-2.969115544
GO:0051926	negative regulation of calcium ion transport	-3.979570623	6.473458904	5.741176496	1.5625	0.5859375	BCL2|CALM1|DRD4|GPR35|NOS3|PTGS2|TLR9	-2.969115544
GO:0061045	negative regulation of wound healing	-3.979570623	6.473458904	5.741176496	1.5625	0.5859375	ALOX12|ALOX5|F2|NOS3|PDGFRA|PLAT|PLG	-2.969115544
GO:0071260	cellular response to mechanical stimulus	-3.979570623	6.473458904	5.741176496	1.5625	0.5859375	CHEK1|IGF1R|PDE2A|MAPK3|MAPK8|PTGER4|PTGS2	-2.969115544
GO:0002761	regulation of myeloid leukocyte differentiation	-3.972684189	4.860642857	5.303551845	2.008928571	0.662882408	CDK6|CCR1|ESRRA|MTOR|IL4|LYN|MYC|PIK3R1|PTPN2	-2.962518929
GO:0006766	vitamin metabolic process	-3.970450514	5.510932945	5.484499746	1.785714286	0.625682936	AKR1B1|ALPL|CBR1|CYP1A1|CYP26A1|PPARD|NPC1L1|CYP26B1	-2.96116262
GO:0006704	glucocorticoid biosynthetic process	-3.966143931	28.93239796	9.062757302	0.669642857	0.385321828	CYP11B1|CYP11B2|CYP17A1	-2.96116262
GO:0014060	regulation of epinephrine secretion	-3.966143931	28.93239796	9.062757302	0.669642857	0.385321828	ADRA2B|ADRA2C|GABBR1	-2.96116262
GO:0014062	regulation of serotonin secretion	-3.966143931	28.93239796	9.062757302	0.669642857	0.385321828	CNR1|MAOB|SLC6A4	-2.96116262
GO:0031649	heat generation	-3.966143931	28.93239796	9.062757302	0.669642857	0.385321828	ADRB1|ADRB2|TRPV1	-2.96116262
GO:0035507	regulation of myosin-light-chain-phosphatase activity	-3.966143931	28.93239796	9.062757302	0.669642857	0.385321828	ROCK1|ROCK2|NUAK1	-2.96116262
GO:0035771	interleukin-4-mediated signaling pathway	-3.966143931	28.93239796	9.062757302	0.669642857	0.385321828	IL4|JAK1|JAK3	-2.96116262
GO:0035791	platelet-derived growth factor receptor-beta signaling pathway	-3.966143931	28.93239796	9.062757302	0.669642857	0.385321828	ABL1|PDGFRB|PTPN1	-2.96116262
GO:0045759	negative regulation of action potential	-3.966143931	28.93239796	9.062757302	0.669642857	0.385321828	CNR1|CNR2|GPR35	-2.96116262
GO:0046813	receptor-mediated virion attachment to host cell	-3.966143931	28.93239796	9.062757302	0.669642857	0.385321828	CD81|DPP4|ICAM1	-2.96116262
GO:0050798	activated T cell proliferation	-3.966143931	28.93239796	9.062757302	0.669642857	0.385321828	ABL1|FYN|IL2	-2.96116262
GO:0060440	trachea formation	-3.966143931	28.93239796	9.062757302	0.669642857	0.385321828	MAPK1|MAPK3|MAP2K1	-2.96116262
GO:0071321	cellular response to cGMP	-3.966143931	28.93239796	9.062757302	0.669642857	0.385321828	PDE2A|PDE3A|SLC6A4	-2.96116262
GO:0071393	cellular response to progesterone stimulus	-3.966143931	28.93239796	9.062757302	0.669642857	0.385321828	CYP1B1|IGF1R|SRC	-2.96116262
GO:1901078	negative regulation of relaxation of muscle	-3.966143931	28.93239796	9.062757302	0.669642857	0.385321828	GRK2|PDE4B|PDE4D	-2.96116262
GO:1902961	positive regulation of aspartic-type endopeptidase activity involved in amyloid precursor protein catabolic process	-3.966143931	28.93239796	9.062757302	0.669642857	0.385321828	EPHA4|LYN|ROCK2	-2.96116262
GO:1903412	response to bile acid	-3.966143931	28.93239796	9.062757302	0.669642857	0.385321828	VDR|NR1H4|GPBAR1	-2.96116262
GO:1903431	positive regulation of cell maturation	-3.966143931	28.93239796	9.062757302	0.669642857	0.385321828	BCL2|RET|AURKA	-2.96116262
GO:0010721	negative regulation of cell development	-3.959506364	3.293118467	4.786198864	3.125	0.822037939	CDK6|EPHB2|F2|GSK3B|IL2|IL4|IL6|JAK3|LYN|MYC|PIK3R1|PTPN2|PTPRS|TRPV1	-2.954811243
GO:0034763	negative regulation of transmembrane transport	-3.95135547	4.355414747	5.135475241	2.232142857	0.697943126	AKT1|BCL2|CALM1|DRD4|EPHB2|FABP5|GPR35|KCNH2|MMP9|TLR9	-2.947232165
GO:2001257	regulation of cation channel activity	-3.95135547	4.355414747	5.135475241	2.232142857	0.697943126	CALM1|CTSS|DRD4|EDNRA|FKBP1A|GPR35|HTT|MMP9|PDE4B|PDE4D	-2.947232165
GO:0140694	non-membrane-bounded organelle assembly	-3.948269405	3.12541336	4.716366821	3.348214286	0.849909252	CDK2|MAPT|NEK2|PDGFRA|PDGFRB|PRKDC|SQLE|AURKA|EZR|TNKS|HDAC3|AURKB|NCOR1|NEK6|TUBB1	-2.944431727
GO:0051962	positive regulation of nervous system development	-3.943649062	3.281684028	4.770702052	3.125	0.822037939	CAMK2B|EPHA4|EPHB2|EPHB3|MTOR|HDAC2|IL6|KIT|LYN|MAPT|NTRK1|OXTR|PRKCH|MAP2K1	-2.940096821
GO:0060420	regulation of heart growth	-3.941920404	6.38597973	5.68807584	1.5625	0.5859375	CDK1|MAPK14|G6PD|PIM1|PPARA|RBP4|TGFBR1	-2.938653414
GO:0051225	spindle assembly	-3.939433437	5.455266955	5.444476703	1.785714286	0.625682936	NEK2|AURKA|TNKS|HDAC3|AURKB|NCOR1|NEK6|TUBB1	-2.936451511
GO:0002762	negative regulation of myeloid leukocyte differentiation	-3.932290698	7.789491758	6.008491551	1.339285714	0.543087415	CDK6|IL4|LYN|MYC|PIK3R1|PTPN2	-2.929878339
GO:0007259	receptor signaling pathway via JAK-STAT	-3.932290698	7.789491758	6.008491551	1.339285714	0.543087415	IL2|JAK1|JAK2|JAK3|PTK6|TYK2	-2.929878339
GO:0051495	positive regulation of cytoskeleton organization	-3.929829839	3.971113445	4.99734901	2.455357143	0.731172822	ABL1|ALOX15|EPHA1|MTOR|HCK|MAPT|MET|P2RX7|TGFBR1|CDK5R1|ROCK2	-2.927701984
GO:0005996	monosaccharide metabolic process	-3.909354701	3.949990502	4.975152646	2.455357143	0.731172822	AKT1|AKR1B1|MAPK14|FABP5|G6PD|PDK1|PFKFB3|PIK3CA|PPARA|PPARD|RBP4	-2.909793746
GO:0009310	amine catabolic process	-3.909086771	15.00198413	7.286315182	0.892857143	0.444431118	COMT|MAOA|MAOB|SLC6A3	-2.909793746
GO:0015872	dopamine transport	-3.909086771	15.00198413	7.286315182	0.892857143	0.444431118	CHRM5|DRD1|SLC6A2|SLC6A3	-2.909793746
GO:0019373	epoxygenase P450 pathway	-3.909086771	15.00198413	7.286315182	0.892857143	0.444431118	CYP1A1|CYP1A2|CYP1B1|CYP2C19	-2.909793746
GO:0030224	monocyte differentiation	-3.909086771	15.00198413	7.286315182	0.892857143	0.444431118	CSF1R|FASN|JUN|PPARG	-2.909793746
GO:0032354	response to follicle-stimulating hormone	-3.909086771	15.00198413	7.286315182	0.892857143	0.444431118	CYP1B1|EDNRA|PLAT|SRD5A2	-2.909793746
GO:0042402	cellular biogenic amine catabolic process	-3.909086771	15.00198413	7.286315182	0.892857143	0.444431118	COMT|MAOA|MAOB|SLC6A3	-2.909793746
GO:0050965	detection of temperature stimulus involved in sensory perception of pain	-3.909086771	15.00198413	7.286315182	0.892857143	0.444431118	ADORA1|HTR2A|NTRK1|TRPV1	-2.909793746
GO:0071318	cellular response to ATP	-3.909086771	15.00198413	7.286315182	0.892857143	0.444431118	P2RX7|PTGS2|HSP90B1|TRPV1	-2.909793746
GO:2000479	regulation of cAMP-dependent protein kinase activity	-3.909086771	15.00198413	7.286315182	0.892857143	0.444431118	ADRB2|HTT|PKIA|SIRT1	-2.909793746
GO:0006919	activation of cysteine-type endopeptidase activity involved in apoptotic process	-3.904873569	6.300833333	5.635945472	1.5625	0.5859375	F3|JAK2|LCK|MAPT|PPARG|VCP|XDH	-2.905863012
GO:0051640	organelle localization	-3.896663448	2.576676663	4.464330509	4.464285714	0.97570799	ADORA2B|BTK|CALM1|CDK9|DNM1|MTOR|HTT|KIT|LYN|MAPT|PIK3CD|PIK3CG|PLK1|PSEN2|PTGDR|SYK|EZR|HDAC3|SIRT1|LRRK2	-2.897935175
GO:0001541	ovarian follicle development	-3.885524842	7.642520216	5.934778702	1.339285714	0.543087415	BCL2|ESR1|KDR|KIT|MMP2|SRC	-2.887642323
GO:0050982	detection of mechanical stimulus	-3.885524842	7.642520216	5.934778702	1.339285714	0.543087415	FYN|HTR2A|KIT|NTRK1|PTK2|BACE1	-2.887642323
GO:0071622	regulation of granulocyte chemotaxis	-3.885524842	7.642520216	5.934778702	1.339285714	0.543087415	CSF1R|DPP4|IL4|MAPK1|MAPK3|PTK2	-2.887642323
GO:1901019	regulation of calcium ion transmembrane transporter activity	-3.878533371	5.347241867	5.366037615	1.785714286	0.625682936	CALM1|DRD4|FKBP1A|GPR35|HTT|PDE4B|PDE4D|TLR9	-2.880932404
GO:0008544	epidermis development	-3.87530767	3.077914677	4.646796086	3.348214286	0.849909252	ALOX12|STS|BCL2|CASP3|EGFR|EPHA2|FABP5|HDAC2|INSR|MET|PPARA|MAP2K1|RELA|HDAC3|CYP26B1	-2.877988073
GO:0009112	nucleobase metabolic process	-3.865922574	9.927783613	6.386754319	1.116071429	0.496329221	DHODH|MTOR|MAPK1|TYMS|XDH	-2.870287379
GO:0045577	regulation of B cell differentiation	-3.865922574	9.927783613	6.386754319	1.116071429	0.496329221	BTK|IL2|PTPN6|SYK|TLR9	-2.870287379
GO:0055094	response to lipoprotein particle	-3.865922574	9.927783613	6.386754319	1.116071429	0.496329221	AKT1|CD81|PPARG|SREBF2|SYK	-2.870287379
GO:0070741	response to interleukin-6	-3.865922574	9.927783613	6.386754319	1.116071429	0.496329221	IL6|JAK1|JAK2|RELA|SRC	-2.870287379
GO:0071404	cellular response to low-density lipoprotein particle stimulus	-3.865922574	9.927783613	6.386754319	1.116071429	0.496329221	AKT1|CD81|PPARG|SREBF2|SYK	-2.870287379
GO:1901797	negative regulation of signal transduction by p53 class mediator	-3.865922574	9.927783613	6.386754319	1.116071429	0.496329221	BCL2|BDKRB2|MDM2|MIF|SIRT1	-2.870287379
GO:0045165	cell fate commitment	-3.856144177	3.40161268	4.750354401	2.901785714	0.793047652	BCL2|CASP3|CTSL|EDNRA|MTOR|IL6|JAK1|KDR|MCL1|PPARG|PRKDC|TGFBR1|CYP26B1	-2.860789082
GO:0098655	monoatomic cation transmembrane transport	-3.854889834	2.37054253	4.348309836	5.133928571	1.042656757	ADRA1A|ATP4B|ATP5F1B|BCL2|CHRNA7|EDNRA|FKBP1A|HTR2A|HTR2B|HTR2C|KCNA3|KCNH2|LCK|P2RX7|SCN2A|SCN5A|SCN10A|SLC6A2|SLC6A3|SLC6A4|SLC16A1|TRPV1|TRPM8	-2.859814658
GO:0032200	telomere organization	-3.842497917	4.673695055	5.147104856	2.008928571	0.662882408	PARP1|APEX1|CCNE1|FEN1|HSP90AA1|HSP90AB1|PCNA|PRKDC|TERT	-2.847702479
GO:0070169	positive regulation of biomineral tissue development	-3.839783002	7.500992063	5.862966574	1.339285714	0.543087415	ADRB2|ALOX5|P2RX7|RXRA|RXRB|VDR	-2.845583493
GO:0097696	receptor signaling pathway via STAT	-3.839783002	7.500992063	5.862966574	1.339285714	0.543087415	IL2|JAK1|JAK2|JAK3|PTK6|TYK2	-2.845583493
GO:0003007	heart morphogenesis	-3.839540793	3.38847904	4.7336021	2.901785714	0.793047652	EDNRA|FKBP1A|MTOR|HTR2B|INSR|JUN|MDM2|NOS3|PTK2|RBP4|TGFBR1|ADAMTS5|EGLN1	-2.845583493
GO:0032652	regulation of interleukin-1 production	-3.817213911	4.638017993	5.116770491	2.008928571	0.662882408	APP|FFAR1|HDAC2|IL6|JAK2|P2RX7|RIPK2|NR1H4|FFAR4	-2.823535631
GO:0007588	excretion	-3.811521434	14.21240602	7.063956492	0.892857143	0.444431118	ADRA1A|TRPV1|ABCG2|SLC22A12	-2.820068883
GO:0008631	intrinsic apoptotic signaling pathway in response to oxidative stress	-3.811521434	14.21240602	7.063956492	0.892857143	0.444431118	BCL2|CYP1B1|JAK2|PDK1	-2.820068883
GO:0010544	negative regulation of platelet activation	-3.811521434	14.21240602	7.063956492	0.892857143	0.444431118	ALOX12|F2|NOS3|PDGFRA	-2.820068883
GO:0010744	positive regulation of macrophage derived foam cell differentiation	-3.811521434	14.21240602	7.063956492	0.892857143	0.444431118	ALOX15B|PLA2G2A|PRKCH|MAPK9	-2.820068883
GO:0010759	positive regulation of macrophage chemotaxis	-3.811521434	14.21240602	7.063956492	0.892857143	0.444431118	CSF1R|MAPK1|MAPK3|PTK2	-2.820068883
GO:0045346	regulation of MHC class II biosynthetic process	-3.811521434	14.21240602	7.063956492	0.892857143	0.444431118	HDAC2|IL4|JAK2|SIRT1	-2.820068883
GO:0048266	behavioral response to pain	-3.811521434	14.21240602	7.063956492	0.892857143	0.444431118	AKT1|MTOR|NTRK1|TRPV1	-2.820068883
GO:0060391	positive regulation of SMAD protein signal transduction	-3.811521434	14.21240602	7.063956492	0.892857143	0.444431118	PARP1|JAK2|PPARG|TGFBR1	-2.820068883
GO:0044242	cellular lipid catabolic process	-3.809081177	3.847659141	4.866420726	2.455357143	0.731172822	DAGLA|CYP1B1|CYP26A1|FAAH|ENPP2|PLA2G4A|PPARD|PLA2G7|LIPG|CYP26B1|AKR1B10	-2.817906042
GO:0050974	detection of mechanical stimulus involved in sensory perception	-3.804257802	9.644132653	6.274219808	1.116071429	0.496329221	FYN|HTR2A|KIT|NTRK1|BACE1	-2.813913852
GO:0090050	positive regulation of cell migration involved in sprouting angiogenesis	-3.804257802	9.644132653	6.274219808	1.116071429	0.496329221	ABL1|KDR|PTGS2|HDAC9|HDAC7	-2.813913852
GO:2000352	negative regulation of endothelial cell apoptotic process	-3.804257802	9.644132653	6.274219808	1.116071429	0.496329221	ABL1|ICAM1|IL4|KDR|TERT	-2.813913852
GO:0048705	skeletal system morphogenesis	-3.795533123	3.568753933	4.763478936	2.678571429	0.762810824	ALPL|BMP1|MAPK14|FGFR1|FGR|MMP2|MMP16|P2RX7|PDGFRA|TGFBR1|THRA|CYP26B1	-2.805787427
GO:0002220	innate immune response activating cell surface receptor signaling pathway	-3.795025597	7.36461039	5.792969786	1.339285714	0.543087415	FYN|LYN|SRC|SYK|RIPK2|NR1H4	-2.805787427
GO:0002686	negative regulation of leukocyte migration	-3.795025597	7.36461039	5.792969786	1.339285714	0.543087415	ADORA1|AKT1|CYP19A1|DPP4|MIF|PTGER4	-2.805787427
GO:0007159	leukocyte cell-cell adhesion	-3.795025597	7.36461039	5.792969786	1.339285714	0.543087415	ICAM1|ITGAL|ROCK1|SELE|SYK|EZR	-2.805787427
GO:0071322	cellular response to carbohydrate stimulus	-3.789903788	5.192994505	5.252206561	1.785714286	0.625682936	CMA1|SLC29A1|ERN1|IGF1R|PIK3CA|RAF1|RPS6KA2|NOX4	-2.800941624
GO:0007207	phospholipase C-activating G protein-coupled acetylcholine receptor signaling pathway	-3.766829648	25.31584821	8.434215781	0.669642857	0.385321828	CHRM1|CHRM2|CHRM3	-2.781986653
GO:0014041	regulation of neuron maturation	-3.766829648	25.31584821	8.434215781	0.669642857	0.385321828	BCL2|RET|LRRK2	-2.781986653
GO:0014047	glutamate secretion	-3.766829648	25.31584821	8.434215781	0.669642857	0.385321828	GRM2|P2RX7|TRPV1	-2.781986653
GO:0016115	terpenoid catabolic process	-3.766829648	25.31584821	8.434215781	0.669642857	0.385321828	CYP26A1|CYP26B1|AKR1B10	-2.781986653
GO:0032847	regulation of cellular pH reduction	-3.766829648	25.31584821	8.434215781	0.669642857	0.385321828	BCL2|CA2|CA7	-2.781986653
GO:0038110	interleukin-2-mediated signaling pathway	-3.766829648	25.31584821	8.434215781	0.669642857	0.385321828	IL2|JAK1|JAK3	-2.781986653
GO:0040016	embryonic cleavage	-3.766829648	25.31584821	8.434215781	0.669642857	0.385321828	PIK3CB|TOP1|TOP2A	-2.781986653
GO:0045988	negative regulation of striated muscle contraction	-3.766829648	25.31584821	8.434215781	0.669642857	0.385321828	GRK2|PIK3CG|PDE5A	-2.781986653
GO:0051121	hepoxilin metabolic process	-3.766829648	25.31584821	8.434215781	0.669642857	0.385321828	ALOX12|ALOX15|ALOX15B	-2.781986653
GO:0051122	hepoxilin biosynthetic process	-3.766829648	25.31584821	8.434215781	0.669642857	0.385321828	ALOX12|ALOX15|ALOX15B	-2.781986653
GO:0051709	regulation of killing of cells of another organism	-3.766829648	25.31584821	8.434215781	0.669642857	0.385321828	NOS2|P2RX7|SYK	-2.781986653
GO:0051901	positive regulation of mitochondrial depolarization	-3.766829648	25.31584821	8.434215781	0.669642857	0.385321828	PARP1|KDR|P2RX7	-2.781986653
GO:0071352	cellular response to interleukin-2	-3.766829648	25.31584821	8.434215781	0.669642857	0.385321828	IL2|JAK1|JAK3	-2.781986653
GO:1905247	positive regulation of aspartic-type peptidase activity	-3.766829648	25.31584821	8.434215781	0.669642857	0.385321828	EPHA4|LYN|ROCK2	-2.781986653
GO:2001225	regulation of chloride transport	-3.766829648	25.31584821	8.434215781	0.669642857	0.385321828	CA2|CA7|ABCB1	-2.781986653
GO:0044773	mitotic DNA damage checkpoint signaling	-3.762395719	5.981803797	5.436519612	1.5625	0.5859375	CCND1|CDK1|CDK2|CHEK1|MDM2|PLK1|PRKDC	-2.778371889
GO:0050810	regulation of steroid biosynthetic process	-3.762395719	5.981803797	5.436519612	1.5625	0.5859375	DHCR7|NR3C1|IGF1R|SREBF2|PDE8B|NR1H4|SIRT1	-2.778371889
GO:2000736	regulation of stem cell differentiation	-3.762395719	5.981803797	5.436519612	1.5625	0.5859375	ABL1|CDK6|ESRRB|GSK3B|HDAC2|PDGFRA|PRKDC	-2.778371889
GO:0009914	hormone transport	-3.761057078	5.143537415	5.215235857	1.785714286	0.625682936	BTK|FFAR1|IL6|LYN|RAF1|HNF1A|TUBB1|FFAR4	-2.777578502
GO:0071346	cellular response to type II interferon	-3.761057078	5.143537415	5.215235857	1.785714286	0.625682936	CALM1|DAPK1|HCK|JAK1|JAK2|NOS2|RPS6KB1|TYK2	-2.777578502
GO:0045930	negative regulation of mitotic cell cycle	-3.760145624	3.537585777	4.726522805	2.678571429	0.762810824	ABL1|CCND1|BCL2|CDK1|CDK2|CHEK1|MDM2|PLK1|PRKDC|WEE1|NAE1|AURKB	-2.776939418
GO:0001954	positive regulation of cell-matrix adhesion	-3.751215298	7.23309949	5.724708279	1.339285714	0.543087415	ABL1|CDK6|EPHA1|GSK3B|KDR|ROCK1	-2.769096869
GO:0007254	JNK cascade	-3.751215298	7.23309949	5.724708279	1.339285714	0.543087415	MAPK8|MAPK9|MAPK10|PTGER4|RIPK2|LRRK2	-2.769096869
GO:0010332	response to gamma radiation	-3.751215298	7.23309949	5.724708279	1.339285714	0.543087415	PARP1|BCL2|MDM2|MYC|POLB|PRKDC	-2.769096869
GO:0043525	positive regulation of neuron apoptotic process	-3.751215298	7.23309949	5.724708279	1.339285714	0.543087415	ABL1|CASP3|NR3C1|MCL1|CDK5R1|BACE1	-2.769096869
GO:0042886	amide transport	-3.75007291	4.116398084	4.906913425	2.232142857	0.697943126	FFAR1|GRM2|IL6|P2RX7|ABCB1|RAF1|HNF1A|TRPV1|ABCG2|FFAR4	-2.768226
GO:0030111	regulation of Wnt signaling pathway	-3.747883438	2.995958369	4.524838918	3.348214286	0.849909252	ABL1|APP|MAPK14|CSNK2A1|EGFR|GSK3B|PPP1CA|SRC|TERT|VCP|TNKS|MBD2|CSNK1G1|TNKS2|LRRK2	-2.766307877
GO:0014002	astrocyte development	-3.744597121	9.376240079	6.166118115	1.116071429	0.496329221	ADORA2A|APP|CDK6|DRD1|MAPT	-2.764105265
GO:0070227	lymphocyte apoptotic process	-3.744597121	9.376240079	6.166118115	1.116071429	0.496329221	AKT1|BCL2|CASP7|P2RX7|PKN1	-2.764105265
GO:0070873	regulation of glycogen metabolic process	-3.744597121	9.376240079	6.166118115	1.116071429	0.496329221	AKT1|GCGR|GSK3B|INSR|PPP1CA	-2.764105265
GO:1905898	positive regulation of response to endoplasmic reticulum stress	-3.744597121	9.376240079	6.166118115	1.116071429	0.496329221	ERN1|PIK3R1|PTPN1|PTPN2|SIRT1	-2.764105265
GO:0051224	negative regulation of protein transport	-3.742797779	4.53418177	5.027572739	2.008928571	0.662882408	CSK|CYP51A1|DRD4|HMGCR|PKIA|PTPN11|NR1H3|LRRK2|PIM3	-2.762576427
GO:0035265	organ growth	-3.732547154	5.095013477	5.178732905	1.785714286	0.625682936	ABL1|ADRA1A|AR|BCL2|CYP19A1|ESR1|PDGFRB|PTPN11	-2.752866306
GO:1901890	positive regulation of cell junction assembly	-3.732547154	5.095013477	5.178732905	1.785714286	0.625682936	ABL1|EPHA2|EPHB2|EPHB3|KDR|NTRK1|OXTR|ROCK1	-2.752866306
GO:0120032	regulation of plasma membrane bounded cell projection assembly	-3.731295935	3.769534083	4.782023738	2.455357143	0.731172822	EPHA2|EPHB2|MTOR|GSK3B|HTT|HSP90AA1|KIT|P2RX7|PIK3CA|PIK3R1|TGFBR1	-2.751885087
GO:0010738	regulation of protein kinase A signaling	-3.719705915	13.50178571	6.857779817	0.892857143	0.444431118	ADRB2|MIF|PDE4A|LRRK2	-2.742180379
GO:0030220	platelet formation	-3.719705915	13.50178571	6.857779817	0.892857143	0.444431118	CASP3|PTPN6|PTPN11|TUBB1	-2.742180379
GO:0031998	regulation of fatty acid beta-oxidation	-3.719705915	13.50178571	6.857779817	0.892857143	0.444431118	AKT1|CNR1|FABP1|PPARA	-2.742180379
GO:0051937	catecholamine transport	-3.719705915	13.50178571	6.857779817	0.892857143	0.444431118	CHRM5|DRD1|SLC6A2|SLC6A3	-2.742180379
GO:0071371	cellular response to gonadotropin stimulus	-3.719705915	13.50178571	6.857779817	0.892857143	0.444431118	CCNA2|CYP1B1|EDNRA|PLAT	-2.742180379
GO:0071379	cellular response to prostaglandin stimulus	-3.719705915	13.50178571	6.857779817	0.892857143	0.444431118	AKT1|PTGDR|PTGER2|PTGER4	-2.742180379
GO:1900221	regulation of amyloid-beta clearance	-3.719705915	13.50178571	6.857779817	0.892857143	0.444431118	CYP51A1|HMGCR|IL4|ROCK1	-2.742180379
GO:0008037	cell recognition	-3.718458708	4.500595238	4.998423791	2.008928571	0.662882408	APP|CASP3|CD81|CNR1|EPHA3|EPHA4|EPHB2|EPHB3|CDK5R1	-2.741201835
GO:0006260	DNA replication	-3.712175789	3.750496032	4.761269291	2.455357143	0.731172822	PARP1|CCNE1|CDK1|CDK2|CDK9|CHEK1|FEN1|PCNA|POLB|TOP1|DBF4	-2.735187414
GO:0043388	positive regulation of DNA binding	-3.708316856	7.106203008	5.658106897	1.339285714	0.543087415	PARP1|CALM1|JAK2|MMP8|MMP9|PPARG	-2.731596812
GO:0010639	negative regulation of organelle organization	-3.706486436	2.969600964	4.485083327	3.348214286	0.849909252	PARP1|AKT1|CHEK1|MAPT|MET|PIK3CA|PIK3R1|PLK1|PPARG|RPS6KA2|SRC|TOP2A|TNKS|TNKS2|LRRK2	-2.730034557
GO:0034101	erythrocyte homeostasis	-3.704367447	5.047396529	5.142687012	1.785714286	0.625682936	AXL|CASP3|G6PD|JAK2|KIT|LYN|PTPN2|THRA	-2.728183569
GO:0030500	regulation of bone mineralization	-3.694373213	5.834104938	5.341875662	1.5625	0.5859375	ADRB2|ALOX5|CCR1|P2RX7|RXRA|RXRB|VDR	-2.718965972
GO:0030593	neutrophil chemotaxis	-3.694373213	5.834104938	5.341875662	1.5625	0.5859375	CXCR1|PDE4B|PIK3CD|PIK3CG|PLA2G1B|PPIA|SYK	-2.718965972
GO:0002285	lymphocyte activation involved in immune response	-3.69434684	4.467502626	4.969557936	2.008928571	0.662882408	ABL1|MTOR|ICAM1|IL4|IL6|ITGAL|JAK1|PTGER4|RORC	-2.718965972
GO:0006695	cholesterol biosynthetic process	-3.686823605	9.122828185	6.062151564	1.116071429	0.496329221	CYP51A1|DHCR7|G6PD|HMGCR|NPC1L1	-2.712777796
GO:0010935	regulation of macrophage cytokine production	-3.686823605	9.122828185	6.062151564	1.116071429	0.496329221	AXL|P2RX7|RIPK2|MAPKAPK2|SIRT1	-2.712777796
GO:0021955	central nervous system neuron axonogenesis	-3.686823605	9.122828185	6.062151564	1.116071429	0.496329221	EPHA4|EPHB2|EPHB3|HSP90AA1|HSP90AB1	-2.712777796
GO:0071312	cellular response to alkaloid	-3.686823605	9.122828185	6.062151564	1.116071429	0.496329221	CASP3|CASP7|CCNA2|CHEK1|TRPV1	-2.712777796
GO:1902653	secondary alcohol biosynthetic process	-3.686823605	9.122828185	6.062151564	1.116071429	0.496329221	CYP51A1|DHCR7|G6PD|HMGCR|NPC1L1	-2.712777796
GO:0003205	cardiac chamber development	-3.686123094	4.042450813	4.834337898	2.232142857	0.697943126	EDNRA|FKBP1A|IGF1R|MDM2|NOS3|PDE2A|RBP4|SCN5A|TGFBR1|EGLN1	-2.712343806
GO:1902903	regulation of supramolecular fiber organization	-3.673753145	2.827599102	4.407838064	3.571428571	0.876768309	ABL1|ALOX15|APP|CHRNA7|EPHA1|MTOR|HCK|MAPT|MET|PIK3CA|PIK3R1|PTGER4|ROCK1|TGFBR1|CDK5R1|ROCK2	-2.700240214
GO:1903052	positive regulation of proteolysis involved in protein catabolic process	-3.670458728	4.434893118	4.940970137	2.008928571	0.662882408	AKT1|GSK3B|MDM2|PLK1|MAPK9|PTK2|AURKA|VCP|LRRK2	-2.697211989
GO:0140888	interferon-mediated signaling pathway	-3.666296954	6.983682266	5.593095004	1.339285714	0.543087415	HCK|JAK1|JAK2|TYK2|HDAC4|TBK1	-2.693582113
GO:1901616	organic hydroxy compound catabolic process	-3.666296954	6.983682266	5.593095004	1.339285714	0.543087415	ALDH2|COMT|MAOA|MAOB|SLC6A3|AKR1B10	-2.693582113
GO:0050848	regulation of calcium-mediated signaling	-3.66111778	5.762957317	5.2957321	1.5625	0.5859375	CALM1|MTOR|GSK3B|HTT|MAPT|SYK|LRRK2	-2.688934187
GO:0051149	positive regulation of muscle cell differentiation	-3.66111778	5.762957317	5.2957321	1.5625	0.5859375	BCL2|MAPK14|MTOR|KIT|MDM2|SIRT1|CYP26B1	-2.688934187
GO:0006887	exocytosis	-3.656446986	3.447264438	4.618080804	2.678571429	0.762810824	ADORA2B|BTK|CCR1|GCGR|HCK|KIT|LYN|P2RX7|PIK3CD|PIK3CG|PTGDR|SYK	-2.684528773
GO:0001649	osteoblast differentiation	-3.646791	4.402756211	4.912655484	2.008928571	0.662882408	ACHE|AKT1|ALPL|ATP5F1B|MAPK14|EPHA2|FASN|GABBR1|NR1I3	-2.675138005
GO:0030163	protein catabolic process	-3.642710654	2.200421401	4.129164924	5.580357143	1.084484045	ADAM10|AKT1|BTK|CASP3|CASP7|CMA1|CTSB|CTSL|CTSS|MTOR|FYN|GSK3B|GUSB|HSP90AA1|LNPEP|MDM2|MMP2|P2RX7|RELA|AURKA|HSP90B1|VCP|NAE1|PLAA|SIRT1	-2.671322715
GO:0072001	renal system development	-3.641853697	3.068587662	4.47429755	3.125	0.822037939	AKR1B1|BCL2|CYP26A1|EDNRA|EPHA4|MYC|ODC1|PDGFRA|PDGFRB|RBP4|RET|TGFBR1|CYP26B1|LRRK2	-2.670730653
GO:0007163	establishment or maintenance of cell polarity	-3.636959556	3.676228784	4.679580904	2.455357143	0.731172822	ACTB|GSK3B|HTT|HSP90AA1|HSP90AB1|IGF1R|PLK1|PTK2|WEE1|HDAC3|CYP26B1	-2.666101244
GO:0010042	response to manganese ion	-3.633027518	12.85884354	6.665851892	0.892857143	0.444431118	APP|PTGS2|BACE1|LRRK2	-2.664281281
GO:0032305	positive regulation of icosanoid secretion	-3.633027518	12.85884354	6.665851892	0.892857143	0.444431118	MIF|P2RX7|PLA2G4A|PTGES	-2.664281281
GO:0033005	positive regulation of mast cell activation	-3.633027518	12.85884354	6.665851892	0.892857143	0.444431118	ADORA2B|FGR|IL4|SYK	-2.664281281
GO:0036092	phosphatidylinositol-3-phosphate biosynthetic process	-3.633027518	12.85884354	6.665851892	0.892857143	0.444431118	PIK3CA|PIK3CB|PIK3CD|PIK3CG	-2.664281281
GO:0036473	cell death in response to oxidative stress	-3.633027518	12.85884354	6.665851892	0.892857143	0.444431118	BCL2|CYP1B1|JAK2|PDK1	-2.664281281
GO:0042749	regulation of circadian sleep/wake cycle	-3.633027518	12.85884354	6.665851892	0.892857143	0.444431118	ADORA1|ADORA2A|PARP1|ADRB1	-2.664281281
GO:0043651	linoleic acid metabolic process	-3.633027518	12.85884354	6.665851892	0.892857143	0.444431118	ALOX12|ALOX5|ALOX15|ALOX15B	-2.664281281
GO:1903429	regulation of cell maturation	-3.633027518	12.85884354	6.665851892	0.892857143	0.444431118	BCL2|RET|AURKA|LRRK2	-2.664281281
GO:0048536	spleen development	-3.630830276	8.882753759	5.962049927	1.116071429	0.496329221	ABL1|BCL2|POLB|PKN1|ADAM17	-2.662873426
GO:0051899	membrane depolarization	-3.630830276	8.882753759	5.962049927	1.116071429	0.496329221	ABL1|ADORA2A|KCNH2|P2RX7|SCN5A	-2.662873426
GO:0070229	negative regulation of lymphocyte apoptotic process	-3.630830276	8.882753759	5.962049927	1.116071429	0.496329221	BCL2|IL2|JAK3|MIF|AURKB	-2.662873426
GO:0032648	regulation of interferon-beta production	-3.625124066	6.86531477	5.52960614	1.339285714	0.543087415	HSP90AA1|PTPN11|PTPRS|RIPK2|TBK1|TLR9	-2.657430027
GO:0008360	regulation of cell shape	-3.623340362	4.371081706	4.884609188	2.008928571	0.662882408	CSF1R|F2|FGR|FYN|HCK|KDR|KIT|PTK2|EZR	-2.656171467
GO:0046328	regulation of JNK cascade	-3.623340362	4.371081706	4.884609188	2.008928571	0.662882408	APP|EGFR|FLT4|IGF1R|MMP8|RIPK2|HDAC3|NCOR1|TLR9	-2.656171467
GO:1902106	negative regulation of leukocyte differentiation	-3.621746714	4.90974026	5.037189807	1.785714286	0.625682936	CDK6|IL2|IL4|JAK3|LYN|MYC|PIK3R1|PTPN2	-2.654840154
GO:0000226	microtubule cytoskeleton organization	-3.600283715	2.445975673	4.204198939	4.464285714	0.97570799	CDK1|CDK2|HTT|MAPT|NEK2|PLK1|SLC16A1|AURKA|VCP|EZR|WEE1|TNKS|HDAC3|CDK5R1|AURKB|ROCK2|NCOR1|TUBB3|NEK6|TUBB1	-2.63363933
GO:0034248	regulation of amide metabolic process	-3.598671672	2.382668067	4.17680163	4.6875	0.998634496	AKT1|APP|CASP3|CHRNA7|CSNK2A1|CYP1B1|DAPK1|EPHA4|MTOR|IL6|PDK1|PPP1CA|PRKDC|RELA|ROCK1|RPS6KA1|RPS6KB1|TYMS|MKNK1|ROCK2|NR1H4	-2.632289305
GO:0002679	respiratory burst involved in defense response	-3.595540574	22.50297619	7.911107778	0.669642857	0.385321828	HCK|PIK3CD|PIK3CG	-2.632030018
GO:0006700	C21-steroid hormone biosynthetic process	-3.595540574	22.50297619	7.911107778	0.669642857	0.385321828	AKR1B1|CYP11B1|CYP11B2	-2.632030018
GO:0014870	response to muscle inactivity	-3.595540574	22.50297619	7.911107778	0.669642857	0.385321828	PIK3CA|SCN5A|HDAC4	-2.632030018
GO:0019371	cyclooxygenase pathway	-3.595540574	22.50297619	7.911107778	0.669642857	0.385321828	CBR1|PTGS1|PTGS2	-2.632030018
GO:0031282	regulation of guanylate cyclase activity	-3.595540574	22.50297619	7.911107778	0.669642857	0.385321828	ADORA2B|NOS2|NOS3	-2.632030018
GO:0031620	regulation of fever generation	-3.595540574	22.50297619	7.911107778	0.669642857	0.385321828	CNR1|PTGS2|PTGES	-2.632030018
GO:0070305	response to cGMP	-3.595540574	22.50297619	7.911107778	0.669642857	0.385321828	PDE2A|PDE3A|SLC6A4	-2.632030018
GO:1901993	regulation of meiotic cell cycle phase transition	-3.595540574	22.50297619	7.911107778	0.669642857	0.385321828	CDC25A|CDC25B|CDC25C	-2.632030018
GO:1904415	regulation of xenophagy	-3.595540574	22.50297619	7.911107778	0.669642857	0.385321828	MAPK3|RIPK2|TBK1	-2.632030018
GO:1904417	positive regulation of xenophagy	-3.595540574	22.50297619	7.911107778	0.669642857	0.385321828	MAPK3|RIPK2|TBK1	-2.632030018
GO:2000553	positive regulation of T-helper 2 cell cytokine production	-3.595540574	22.50297619	7.911107778	0.669642857	0.385321828	CD81|IL4|IL6	-2.632030018
GO:0034766	negative regulation of monoatomic ion transmembrane transport	-3.594825849	4.865508366	5.002871868	1.785714286	0.625682936	BCL2|CALM1|DRD4|EPHB2|GPR35|KCNH2|MMP9|TLR9	-2.631575427
GO:0002886	regulation of myeloid leukocyte mediated immunity	-3.584768332	6.750892857	5.467577712	1.339285714	0.543087415	ADORA2B|BTK|FGR|IL4|LYN|SYK	-2.622297381
GO:0043407	negative regulation of MAP kinase activity	-3.584768332	6.750892857	5.467577712	1.339285714	0.543087415	HMGCR|LYN|PIK3CB|PPARG|PTPN1|PTPN6	-2.622297381
GO:0046579	positive regulation of Ras protein signal transduction	-3.584768332	6.750892857	5.467577712	1.339285714	0.543087415	GPR35|NTRK1|PDGFRB|PIK3CB|PIK3CG|SRC	-2.622297381
GO:0015850	organic hydroxy compound transport	-3.582792369	3.924937708	4.717068113	2.232142857	0.697943126	CHRM5|DRD1|RBP4|SLC6A2|SLC6A3|SLC6A4|SLC16A1|SYK|LIPG|NPC1L1	-2.62058093
GO:0045616	regulation of keratinocyte differentiation	-3.576519007	8.654990842	5.865567243	1.116071429	0.496329221	ALOX15B|PRKCH|ROCK1|VDR|ROCK2	-2.615085177
GO:0045740	positive regulation of DNA replication	-3.576519007	8.654990842	5.865567243	1.116071429	0.496329221	CDK1|CDK2|EGFR|PCNA|DBF4	-2.615085177
GO:0045823	positive regulation of heart contraction	-3.576519007	8.654990842	5.865567243	1.116071429	0.496329221	ADRA1B|ADRA1A|ADRB1|HSP90AA1|PDE4D	-2.615085177
GO:0021782	glial cell development	-3.568205051	4.822066327	4.968962397	1.785714286	0.625682936	ADORA2A|AKT1|APP|CDK6|DRD1|LYN|MAPT|HDAC11	-2.607547439
GO:0042177	negative regulation of protein catabolic process	-3.568205051	4.822066327	4.968962397	1.785714286	0.625682936	CYP51A1|EGFR|FYN|HMGCR|HSP90AB1|NOS2|RELA|ROCK1	-2.607547439
GO:0098773	skin epidermis development	-3.568205051	4.822066327	4.968962397	1.785714286	0.625682936	ALOX12|BCL2|EGFR|HDAC2|MET|RELA|HDAC3|CYP26B1	-2.607547439
GO:0002223	stimulatory C-type lectin receptor signaling pathway	-3.550966793	12.27435065	6.4865495	0.892857143	0.444431118	FYN|LYN|SRC|SYK	-2.592886605
GO:0010623	programmed cell death involved in cell development	-3.550966793	12.27435065	6.4865495	0.892857143	0.444431118	BCL2|KIT|NTRK1|PRKDC	-2.592886605
GO:0032069	regulation of nuclease activity	-3.550966793	12.27435065	6.4865495	0.892857143	0.444431118	AKT1|PCNA|PDE3A|SIRT1	-2.592886605
GO:0034104	negative regulation of tissue remodeling	-3.550966793	12.27435065	6.4865495	0.892857143	0.444431118	CSK|IL6|P2RX7|PPARG	-2.592886605
GO:0036344	platelet morphogenesis	-3.550966793	12.27435065	6.4865495	0.892857143	0.444431118	CASP3|PTPN6|PTPN11|TUBB1	-2.592886605
GO:0050961	detection of temperature stimulus involved in sensory perception	-3.550966793	12.27435065	6.4865495	0.892857143	0.444431118	ADORA1|HTR2A|NTRK1|TRPV1	-2.592886605
GO:0051000	positive regulation of nitric-oxide synthase activity	-3.550966793	12.27435065	6.4865495	0.892857143	0.444431118	AKT1|HTR2B|PIK3CB|TERT	-2.592886605
GO:1990840	response to lectin	-3.550966793	12.27435065	6.4865495	0.892857143	0.444431118	FYN|LYN|SRC|SYK	-2.592886605
GO:1990858	cellular response to lectin	-3.550966793	12.27435065	6.4865495	0.892857143	0.444431118	FYN|LYN|SRC|SYK	-2.592886605
GO:2001169	regulation of ATP biosynthetic process	-3.550966793	12.27435065	6.4865495	0.892857143	0.444431118	PARP1|IL4|PPARA|VCP	-2.592886605
GO:0098657	import into cell	-3.545688567	3.587430987	4.580344348	2.455357143	0.731172822	ATP4B|SLC29A1|KCNH2|RPS6KB1|SCN2A|SCN5A|SCN10A|SLC6A2|SLC6A3|SLC6A4|TRPV1	-2.588404251
GO:0003179	heart valve morphogenesis	-3.545201442	6.640222482	5.406950702	1.339285714	0.543087415	MTOR|MDM2|NOS3|ROCK1|ROCK2|ADAMTS5	-2.588404251
GO:0006081	cellular aldehyde metabolic process	-3.545201442	6.640222482	5.406950702	1.339285714	0.543087415	ALDH2|ALPL|CYP1B1|CYP11B1|CYP11B2|GLO1	-2.588404251
GO:0010803	regulation of tumor necrosis factor-mediated signaling pathway	-3.545201442	6.640222482	5.406950702	1.339285714	0.543087415	PTPN2|SYK|ADAM17|MAPKAPK2|NR1H4|TBK1	-2.588404251
GO:0098900	regulation of action potential	-3.545201442	6.640222482	5.406950702	1.339285714	0.543087415	ADRA1A|CALM1|CNR1|CNR2|GPR35|SCN5A	-2.588404251
GO:0010232	vascular transport	-3.532845557	5.494912791	5.118487962	1.5625	0.5859375	SLC29A1|FABP5|INSR|ABCC1|ABCB1|SLC16A1|ABCG2	-2.577072043
GO:0021954	central nervous system neuron development	-3.532845557	5.494912791	5.118487962	1.5625	0.5859375	DRD1|EPHA4|EPHB2|EPHB3|HSP90AA1|HSP90AB1|MAPT	-2.577072043
GO:0071621	granulocyte chemotaxis	-3.532845557	5.494912791	5.118487962	1.5625	0.5859375	CXCR1|PDE4B|PIK3CD|PIK3CG|PLA2G1B|PPIA|SYK	-2.577072043
GO:0150104	transport across blood-brain barrier	-3.532845557	5.494912791	5.118487962	1.5625	0.5859375	SLC29A1|FABP5|INSR|ABCC1|ABCB1|SLC16A1|ABCG2	-2.577072043
GO:0032728	positive regulation of interferon-beta production	-3.523799569	8.438616071	5.772479083	1.116071429	0.496329221	HSP90AA1|PTPN11|RIPK2|TBK1|TLR9	-2.56853699
GO:1903524	positive regulation of blood circulation	-3.523799569	8.438616071	5.772479083	1.116071429	0.496329221	ADRA1B|ADRA1A|ADRB1|HSP90AA1|PDE4D	-2.56853699
GO:0002820	negative regulation of adaptive immune response	-3.506396528	6.53312212	5.347669413	1.339285714	0.543087415	AHR|ALOX15|IL2|IL4|JAK3|PTPN6	-2.551644283
GO:0051209	release of sequestered calcium ion into cytosol	-3.506396528	6.53312212	5.347669413	1.339285714	0.543087415	HTR2A|HTR2B|HTR2C|LCK|P2RX7|TRPV1	-2.551644283
GO:0008306	associative learning	-3.501907379	5.431752874	5.075905782	1.5625	0.5859375	ABL1|APP|DRD1|GABRA5|HMGCR|KIT|PDE8B	-2.547410077
GO:0002070	epithelial cell maturation	-3.473079477	11.74068323	6.318498254	0.892857143	0.444431118	AKR1B1|KDR|PGR|TYMS	-2.520379275
GO:0006809	nitric oxide biosynthetic process	-3.473079477	11.74068323	6.318498254	0.892857143	0.444431118	AKT1|CYP1B1|NOS2|NOS3	-2.520379275
GO:0044030	regulation of DNA methylation	-3.473079477	11.74068323	6.318498254	0.892857143	0.444431118	PARP1|MYC|MBD2|BAZ2A	-2.520379275
GO:0048169	regulation of long-term neuronal synaptic plasticity	-3.473079477	11.74068323	6.318498254	0.892857143	0.444431118	APP|CAMK2B|EPHB2|KIT	-2.520379275
GO:0060065	uterus development	-3.473079477	11.74068323	6.318498254	0.892857143	0.444431118	CYP19A1|ESR1|RBP4|SRC	-2.520379275
GO:0090075	relaxation of muscle	-3.473079477	11.74068323	6.318498254	0.892857143	0.444431118	ADORA1|ADORA2B|PIK3CA|PDE5A	-2.520379275
GO:0032965	regulation of collagen biosynthetic process	-3.472588805	8.232796167	5.682580178	1.116071429	0.496329221	F2|HDAC2|IL6|PDGFRB|PPARD	-2.520379275
GO:0045123	cellular extravasation	-3.472588805	8.232796167	5.682580178	1.116071429	0.496329221	ITGAL|PIK3CD|PIK3CG|ROCK1|SELE	-2.520379275
GO:0051281	positive regulation of release of sequestered calcium ion into cytosol	-3.472588805	8.232796167	5.682580178	1.116071429	0.496329221	ABL1|CALM1|DRD1|F2|HTT	-2.520379275
GO:0034440	lipid oxidation	-3.47139959	5.370028409	5.033976548	1.5625	0.5859375	ALOX12|ALOX5|ALOX15|ALOX15B|MAPK14|PPARD|PLA2G7	-2.519696822
GO:0071333	cellular response to glucose stimulus	-3.47139959	5.370028409	5.033976548	1.5625	0.5859375	CMA1|SLC29A1|ERN1|IGF1R|PIK3CA|RAF1|NOX4	-2.519696822
GO:0033077	T cell differentiation in thymus	-3.468328073	6.429421769	5.289681227	1.339285714	0.543087415	ABL1|BCL2|CDK6|PRKDC|ADAM17|RIPK2	-2.517131475
GO:0051283	negative regulation of sequestering of calcium ion	-3.468328073	6.429421769	5.289681227	1.339285714	0.543087415	HTR2A|HTR2B|HTR2C|LCK|P2RX7|TRPV1	-2.517131475
GO:0062014	negative regulation of small molecule metabolic process	-3.464614077	4.655788177	4.837236556	1.785714286	0.625682936	PARP1|AKT1|CLK2|CNR1|PPARA|NCOR1|HDAC4|SIRT1	-2.513923061
GO:1903707	negative regulation of hemopoiesis	-3.464614077	4.655788177	4.837236556	1.785714286	0.625682936	CDK6|IL2|IL4|JAK3|LYN|MYC|PIK3R1|PTPN2	-2.513923061
GO:0002676	regulation of chronic inflammatory response	-3.445437274	20.25267857	7.46647843	0.669642857	0.385321828	ADORA2B|CYP19A1|IL4	-2.49876986
GO:0008300	isoprenoid catabolic process	-3.445437274	20.25267857	7.46647843	0.669642857	0.385321828	CYP26A1|CYP26B1|AKR1B10	-2.49876986
GO:0032060	bleb assembly	-3.445437274	20.25267857	7.46647843	0.669642857	0.385321828	MYLK|P2RX7|ROCK1	-2.49876986
GO:0032070	regulation of deoxyribonuclease activity	-3.445437274	20.25267857	7.46647843	0.669642857	0.385321828	AKT1|PCNA|SIRT1	-2.49876986
GO:0033034	positive regulation of myeloid cell apoptotic process	-3.445437274	20.25267857	7.46647843	0.669642857	0.385321828	PIK3CB|PIK3CD|SIRT1	-2.49876986
GO:0044346	fibroblast apoptotic process	-3.445437274	20.25267857	7.46647843	0.669642857	0.385321828	CASP3|CASP7|MYC	-2.49876986
GO:0050665	hydrogen peroxide biosynthetic process	-3.445437274	20.25267857	7.46647843	0.669642857	0.385321828	CYP1A1|CYP1A2|MAOB	-2.49876986
GO:0060080	inhibitory postsynaptic potential	-3.445437274	20.25267857	7.46647843	0.669642857	0.385321828	ADORA2A|DRD4|GLRA1	-2.49876986
GO:0070391	response to lipoteichoic acid	-3.445437274	20.25267857	7.46647843	0.669642857	0.385321828	MAPK14|RELA|RIPK2	-2.49876986
GO:0070562	regulation of vitamin D receptor signaling pathway	-3.445437274	20.25267857	7.46647843	0.669642857	0.385321828	RXRA|RXRB|VDR	-2.49876986
GO:0070669	response to interleukin-2	-3.445437274	20.25267857	7.46647843	0.669642857	0.385321828	IL2|JAK1|JAK3	-2.49876986
GO:0071223	cellular response to lipoteichoic acid	-3.445437274	20.25267857	7.46647843	0.669642857	0.385321828	MAPK14|RELA|RIPK2	-2.49876986
GO:0071394	cellular response to testosterone stimulus	-3.445437274	20.25267857	7.46647843	0.669642857	0.385321828	AR|IGF1R|ROCK2	-2.49876986
GO:0099550	trans-synaptic signaling, modulating synaptic transmission	-3.445437274	20.25267857	7.46647843	0.669642857	0.385321828	CNR1|EPHB2|PLAT	-2.49876986
GO:1902959	regulation of aspartic-type endopeptidase activity involved in amyloid precursor protein catabolic process	-3.445437274	20.25267857	7.46647843	0.669642857	0.385321828	EPHA4|LYN|ROCK2	-2.49876986
GO:1904181	positive regulation of membrane depolarization	-3.445437274	20.25267857	7.46647843	0.669642857	0.385321828	PARP1|KDR|P2RX7	-2.49876986
GO:0007088	regulation of mitotic nuclear division	-3.439413541	4.615995116	4.805242187	1.785714286	0.625682936	CDC25C|CHEK1|INSR|NEK2|PDGFRB|PLK1|AURKA|AURKB	-2.492996369
GO:0021885	forebrain cell migration	-3.430971817	6.328962054	5.232936394	1.339285714	0.543087415	AXL|DRD1|EGFR|TYRO3|CDK5R1|LRRK2	-2.485304507
GO:0032655	regulation of interleukin-12 production	-3.430971817	6.328962054	5.232936394	1.339285714	0.543087415	MAPK14|JAK3|RELA|SYK|RIPK2|TLR9	-2.485304507
GO:0051445	regulation of meiotic cell cycle	-3.430971817	6.328962054	5.232936394	1.339285714	0.543087415	CDC25A|CDC25B|CDC25C|INSR|PDE3A|RPS6KA2	-2.485304507
GO:0002066	columnar/cuboidal epithelial cell development	-3.422809907	8.036777211	5.59568236	1.116071429	0.496329221	CDK6|FASN|PGR|SRC|TYMS	-2.478638445
GO:0010591	regulation of lamellipodium assembly	-3.422809907	8.036777211	5.59568236	1.116071429	0.496329221	EPHA2|MTOR|HSP90AA1|PIK3CA|PIK3R1	-2.478638445
GO:0051154	negative regulation of striated muscle cell differentiation	-3.422809907	8.036777211	5.59568236	1.116071429	0.496329221	G6PD|PPARA|HDAC3|HDAC4|HDAC5	-2.478638445
GO:0055090	acylglycerol homeostasis	-3.422809907	8.036777211	5.59568236	1.116071429	0.496329221	ADORA1|HNF4A|NR1H4|NR1H3|SIRT1	-2.478638445
GO:0060338	regulation of type I interferon-mediated signaling pathway	-3.422809907	8.036777211	5.59568236	1.116071429	0.496329221	PTPN1|PTPN2|PTPN6|PTPN11|TBK1	-2.478638445
GO:0070328	triglyceride homeostasis	-3.422809907	8.036777211	5.59568236	1.116071429	0.496329221	ADORA1|HNF4A|NR1H4|NR1H3|SIRT1	-2.478638445
GO:1901800	positive regulation of proteasomal protein catabolic process	-3.414482027	4.576876513	4.773607132	1.785714286	0.625682936	AKT1|GSK3B|MDM2|PLK1|MAPK9|AURKA|VCP|LRRK2	-2.470559374
GO:0007098	centrosome cycle	-3.411635064	5.250694444	4.952005699	1.5625	0.5859375	CDK1|CDK2|NEK2|PLK1|SLC16A1|AURKA|ROCK2	-2.4682096
GO:0071331	cellular response to hexose stimulus	-3.411635064	5.250694444	4.952005699	1.5625	0.5859375	CMA1|SLC29A1|ERN1|IGF1R|PIK3CA|RAF1|NOX4	-2.4682096
GO:0001556	oocyte maturation	-3.39898261	11.2514881	6.160525527	0.892857143	0.444431118	CDC25B|EDNRA|PDE3A|RPS6KA2	-2.457540229
GO:0010640	regulation of platelet-derived growth factor receptor signaling pathway	-3.39898261	11.2514881	6.160525527	0.892857143	0.444431118	F3|PTGIR|PTPN2|SRC	-2.457540229
GO:0030539	male genitalia development	-3.39898261	11.2514881	6.160525527	0.892857143	0.444431118	AR|HSD17B3|PDGFRA|SRD5A2	-2.457540229
GO:0032515	negative regulation of phosphoprotein phosphatase activity	-3.39898261	11.2514881	6.160525527	0.892857143	0.444431118	FKBP1A|GSK3B|ROCK1|ROCK2	-2.457540229
GO:0036336	dendritic cell migration	-3.39898261	11.2514881	6.160525527	0.892857143	0.444431118	ALOX5|CCR1|CXCR1|PIK3CG	-2.457540229
GO:0060343	trabecula formation	-3.39898261	11.2514881	6.160525527	0.892857143	0.444431118	FKBP1A|MMP2|RBP4|EGLN1	-2.457540229
GO:0060907	positive regulation of macrophage cytokine production	-3.39898261	11.2514881	6.160525527	0.892857143	0.444431118	P2RX7|RIPK2|MAPKAPK2|SIRT1	-2.457540229
GO:1900273	positive regulation of long-term synaptic potentiation	-3.39898261	11.2514881	6.160525527	0.892857143	0.444431118	ADORA2A|APP|CHRNA7|EPHB2	-2.457540229
GO:0045637	regulation of myeloid cell differentiation	-3.388650557	3.437954696	4.40921993	2.455357143	0.731172822	CDK6|CCR1|MAPK14|ESRRA|MTOR|IL4|LYN|MYC|PIK3R1|PRKDC|PTPN2	-2.447455426
GO:0071229	cellular response to acid chemical	-3.382359133	5.192994505	4.911930175	1.5625	0.5859375	EGFR|MTOR|FYN|GLRA1|MMP2|PDGFRA|PIK3CA	-2.441411111
GO:0032735	positive regulation of interleukin-12 production	-3.374391788	7.849875415	5.51161277	1.116071429	0.496329221	MAPK14|RELA|SYK|RIPK2|TLR9	-2.4344308
GO:0043029	T cell homeostasis	-3.374391788	7.849875415	5.51161277	1.116071429	0.496329221	AKT1|BCL2|CASP3|JAK3|P2RX7	-2.4344308
GO:0043507	positive regulation of JUN kinase activity	-3.374391788	7.849875415	5.51161277	1.116071429	0.496329221	EPHA4|ERN1|PTPN1|SYK|TLR9	-2.4344308
GO:0061001	regulation of dendritic spine morphogenesis	-3.374391788	7.849875415	5.51161277	1.116071429	0.496329221	CAMK2B|EPHA4|EPHB2|CDK5R1|LRRK2	-2.4344308
GO:0048863	stem cell differentiation	-3.368730308	3.68901249	4.473929245	2.232142857	0.697943126	BCL2|CDK6|MAPK14|EDNRA|ESR1|HTR2B|KIT|MAPK1|MAPK3|RET	-2.429015728
GO:0048857	neural nucleus development	-3.358304678	6.137175325	5.122990935	1.339285714	0.543087415	ACTB|BCL2|CALM1|G6PD|MAOB|CDK5R1	-2.418836366
GO:0009791	post-embryonic development	-3.353475169	5.136548913	4.872439715	1.5625	0.5859375	ABL1|BCL2|CYP1A2|MTOR|JAK2|KDR|TGFBR1	-2.414990537
GO:0032273	positive regulation of protein polymerization	-3.353475169	5.136548913	4.872439715	1.5625	0.5859375	ALOX15|MTOR|HCK|HSP90AA1|MAPT|MET|CDK5R1	-2.414990537
GO:0071326	cellular response to monosaccharide stimulus	-3.353475169	5.136548913	4.872439715	1.5625	0.5859375	CMA1|SLC29A1|ERN1|IGF1R|PIK3CA|RAF1|NOX4	-2.414990537
GO:1990266	neutrophil migration	-3.353475169	5.136548913	4.872439715	1.5625	0.5859375	CXCR1|PDE4B|PIK3CD|PIK3CG|PLA2G1B|PPIA|SYK	-2.414990537
GO:0048568	embryonic organ development	-3.347614219	2.550337302	4.062940904	3.794642857	0.902705471	AKT1|EDNRA|EGFR|EPHA2|EPHB2|KDR|KIT|MMP16|PDGFRA|MAPK1|MAPK3|MAP2K1|RBP4|TGFBR1|NCOA1|MBD2|EGLN1	-2.409375159
GO:0031589	cell-substrate adhesion	-3.331636376	3.649131274	4.431742706	2.232142857	0.697943126	ABL1|AXL|BCL2|EPHA1|EPHB3|ITGAL|PIK3R1|PPARD|SRC|TYRO3	-2.39364275
GO:0016048	detection of temperature stimulus	-3.32834373	10.80142857	6.011623843	0.892857143	0.444431118	ADORA1|HTR2A|NTRK1|TRPV1	-2.391330453
GO:0022038	corpus callosum development	-3.32834373	10.80142857	6.011623843	0.892857143	0.444431118	EPHB2|EPHB3|KCNA3|PTPRS	-2.391330453
GO:0043302	positive regulation of leukocyte degranulation	-3.32834373	10.80142857	6.011623843	0.892857143	0.444431118	ADORA2B|FGR|IL4|SYK	-2.391330453
GO:1904996	positive regulation of leukocyte adhesion to vascular endothelial cell	-3.32834373	10.80142857	6.011623843	0.892857143	0.444431118	ALOX5|IL6|RELA|SELE	-2.391330453
GO:0010799	regulation of peptidyl-threonine phosphorylation	-3.327268526	7.671469156	5.430212288	1.116071429	0.496329221	APP|CALM1|PLK1|MAPK1|RIPK2	-2.39123339
GO:0032881	regulation of polysaccharide metabolic process	-3.327268526	7.671469156	5.430212288	1.116071429	0.496329221	AKT1|GCGR|GSK3B|INSR|PPP1CA	-2.39123339
GO:0051955	regulation of amino acid transport	-3.327268526	7.671469156	5.430212288	1.116071429	0.496329221	ADORA1|ADORA2A|GABBR1|GRM2|P2RX7	-2.39123339
GO:1903573	negative regulation of response to endoplasmic reticulum stress	-3.327268526	7.671469156	5.430212288	1.116071429	0.496329221	ALOX5|PTPN1|NR1H2|NR1H3|LRRK2	-2.39123339
GO:0045682	regulation of epidermis development	-3.322950867	6.045575693	5.069703431	1.339285714	0.543087415	ALOX15B|PPARD|PRKCH|ROCK1|VDR|ROCK2	-2.387159923
GO:0014049	positive regulation of glutamate secretion	-3.311929701	18.41152597	7.082148266	0.669642857	0.385321828	ADORA2A|GABBR1|P2RX7	-2.378815839
GO:0014820	tonic smooth muscle contraction	-3.311929701	18.41152597	7.082148266	0.669642857	0.385321828	EDNRA|HTR2A|MYLK	-2.378815839
GO:0050847	progesterone receptor signaling pathway	-3.311929701	18.41152597	7.082148266	0.669642857	0.385321828	PGR|MAPK1|SRC	-2.378815839
GO:0060439	trachea morphogenesis	-3.311929701	18.41152597	7.082148266	0.669642857	0.385321828	MAPK1|MAPK3|MAP2K1	-2.378815839
GO:0060736	prostate gland growth	-3.311929701	18.41152597	7.082148266	0.669642857	0.385321828	AR|CYP19A1|ESR1	-2.378815839
GO:0070213	protein auto-ADP-ribosylation	-3.311929701	18.41152597	7.082148266	0.669642857	0.385321828	PARP1|TNKS|TNKS2	-2.378815839
GO:0097062	dendritic spine maintenance	-3.311929701	18.41152597	7.082148266	0.669642857	0.385321828	FYN|IGF1R|INSR	-2.378815839
GO:0099105	ion channel modulating, G protein-coupled receptor signaling pathway	-3.311929701	18.41152597	7.082148266	0.669642857	0.385321828	CHRM3|F2|FFAR1	-2.378815839
GO:0140353	lipid export from cell	-3.311929701	18.41152597	7.082148266	0.669642857	0.385321828	NOS2|P2RX7|PTGS2	-2.378815839
GO:1905244	regulation of modification of synaptic structure	-3.311929701	18.41152597	7.082148266	0.669642857	0.385321828	ABL1|EPHA4|EGLN1	-2.378815839
GO:1905245	regulation of aspartic-type peptidase activity	-3.311929701	18.41152597	7.082148266	0.669642857	0.385321828	EPHA4|LYN|ROCK2	-2.378815839
GO:0030641	regulation of cellular pH	-3.296848223	5.027260638	4.795152956	1.5625	0.5859375	ATP5F1B|BCL2|CA2|CA7|MAPK1|MAPK3|LRRK2	-2.36446162
GO:0046165	alcohol biosynthetic process	-3.296848223	5.027260638	4.795152956	1.5625	0.5859375	CYP11B1|CYP11B2|CYP51A1|DHCR7|G6PD|HMGCR|NPC1L1	-2.36446162
GO:0046879	hormone secretion	-3.296848223	5.027260638	4.795152956	1.5625	0.5859375	BTK|FFAR1|IL6|LYN|RAF1|HNF1A|FFAR4	-2.36446162
GO:0060041	retina development in camera-type eye	-3.295597012	3.945326994	4.493194755	2.008928571	0.662882408	ACHE|CYP1B1|IMPDH2|PDGFRA|PDGFRB|RBP4|RET|RORB|THRB	-2.363452558
GO:0051057	positive regulation of small GTPase mediated signal transduction	-3.288223271	5.956670168	5.017485202	1.339285714	0.543087415	GPR35|NTRK1|PDGFRB|PIK3CB|PIK3CG|SRC	-2.356320831
GO:0030850	prostate gland development	-3.281378872	7.500992063	5.351334155	1.116071429	0.496329221	ALOX15B|AR|CYP19A1|ESR1|MMP2	-2.350201666
GO:0035249	synaptic transmission, glutamatergic	-3.281378872	7.500992063	5.351334155	1.116071429	0.496329221	ADORA2A|DRD1|GRIA2|NR3C1|PLAT	-2.350201666
GO:0061383	trabecula morphogenesis	-3.281378872	7.500992063	5.351334155	1.116071429	0.496329221	FKBP1A|MMP2|RBP4|TGFBR1|EGLN1	-2.350201666
GO:0034976	response to endoplasmic reticulum stress	-3.272529857	3.330036835	4.282280389	2.455357143	0.731172822	ABL1|ALOX15|CCND1|BCL2|ERN1|GSK3B|JUN|PIK3R1|PTPN1|HSP90B1|VCP	-2.341594127
GO:0007052	mitotic spindle organization	-3.269088499	4.974342105	4.75732754	1.5625	0.5859375	NEK2|PLK1|AURKA|VCP|TNKS|AURKB|NEK6	-2.338394111
GO:0002026	regulation of the force of heart contraction	-3.260872343	10.38598901	5.870922073	0.892857143	0.444431118	ADRA1A|ADRB1|GRK2|NOS3	-2.332103877
GO:0010460	positive regulation of heart rate	-3.260872343	10.38598901	5.870922073	0.892857143	0.444431118	ADRA1B|ADRA1A|ADRB1|PDE4D	-2.332103877
GO:0031103	axon regeneration	-3.260872343	10.38598901	5.870922073	0.892857143	0.444431118	BCL2|JAK2|JUN|MMP2	-2.332103877
GO:0046209	nitric oxide metabolic process	-3.260872343	10.38598901	5.870922073	0.892857143	0.444431118	AKT1|CYP1B1|NOS2|NOS3	-2.332103877
GO:0051446	positive regulation of meiotic cell cycle	-3.260872343	10.38598901	5.870922073	0.892857143	0.444431118	CDC25A|CDC25B|CDC25C|INSR	-2.332103877
GO:1903421	regulation of synaptic vesicle recycling	-3.260872343	10.38598901	5.870922073	0.892857143	0.444431118	ACTB|ROCK1|PLAA|LRRK2	-2.332103877
GO:1905523	positive regulation of macrophage migration	-3.260872343	10.38598901	5.870922073	0.892857143	0.444431118	CSF1R|MAPK1|MAPK3|PTK2	-2.332103877
GO:2000249	regulation of actin cytoskeleton reorganization	-3.260872343	10.38598901	5.870922073	0.892857143	0.444431118	ABL1|CSF1R|HCK|PDGFRA	-2.332103877
GO:0001822	kidney development	-3.25430202	2.945020374	4.137474553	2.901785714	0.793047652	AKR1B1|BCL2|CYP26A1|EDNRA|EPHA4|MYC|ODC1|PDGFRA|PDGFRB|RET|TGFBR1|CYP26B1|LRRK2	-2.325814503
GO:1901224	positive regulation of NIK/NF-kappaB signaling	-3.254102821	5.870341615	4.966298158	1.339285714	0.543087415	APP|EGFR|NR3C2|MMP8|RELA|TLR9	-2.325814503
GO:0010811	positive regulation of cell-substrate adhesion	-3.247113685	4.320571429	4.561629599	1.785714286	0.625682936	ABL1|ALOX15|CDK6|EPHA1|GSK3B|JAK2|KDR|ROCK1	-2.319065243
GO:0010712	regulation of collagen metabolic process	-3.236665821	7.337927019	5.274842763	1.116071429	0.496329221	F2|HDAC2|IL6|PDGFRB|PPARD	-2.308857122
GO:0042476	odontogenesis	-3.224174703	4.286281179	4.532620791	1.785714286	0.625682936	ALPL|HDAC2|PDGFRA|PPARA|SCN5A|SCN10A|SRC|ADAMTS5	-2.296605615
GO:0048839	inner ear development	-3.223492285	3.534498878	4.30861144	2.232142857	0.697943126	ADAM10|CCNA2|EPHA4|EPHB2|ESRRB|GABRA5|PDGFRB|PTPN11|MAPKAPK2|CECR2	-2.296162675
GO:0032206	positive regulation of telomere maintenance	-3.220571308	5.786479592	4.916106102	1.339285714	0.543087415	NEK2|MAPK1|MAPK3|TNKS|AURKB|TNKS2	-2.29372026
GO:0032481	positive regulation of type I interferon production	-3.220571308	5.786479592	4.916106102	1.339285714	0.543087415	HSP90AA1|PTPN11|SYK|RIPK2|TBK1|TLR9	-2.29372026
GO:0008593	regulation of Notch signaling pathway	-3.214636711	4.871778351	4.683243755	1.5625	0.5859375	ADAM10|AKT1|CCNC|KIT|NOS3|SRC|SREBF2	-2.288024746
GO:0003231	cardiac ventricle development	-3.201466455	4.252530934	4.503912043	1.785714286	0.625682936	EDNRA|FKBP1A|MDM2|NOS3|PDE2A|SCN5A|TGFBR1|EGLN1	-2.275093442
GO:0007205	protein kinase C-activating G protein-coupled receptor signaling pathway	-3.196313136	10.00132275	5.737662554	0.892857143	0.444431118	ADORA2A|CHRM1|HTR2B|IL2	-2.272517621
GO:0007271	synaptic transmission, cholinergic	-3.196313136	10.00132275	5.737662554	0.892857143	0.444431118	ACHE|ADORA2A|CHRM3|CHRNA7	-2.272517621
GO:0014812	muscle cell migration	-3.196313136	10.00132275	5.737662554	0.892857143	0.444431118	BCL2|PDGFRB|PLAT|ROCK1	-2.272517621
GO:0050857	positive regulation of antigen receptor-mediated signaling pathway	-3.196313136	10.00132275	5.737662554	0.892857143	0.444431118	CD81|LCK|PRKCH|RELA	-2.272517621
GO:0060384	innervation	-3.196313136	10.00132275	5.737662554	0.892857143	0.444431118	EDNRA|GABRA5|NTRK1|RET	-2.272517621
GO:1903578	regulation of ATP metabolic process	-3.196313136	10.00132275	5.737662554	0.892857143	0.444431118	PARP1|IL4|PPARA|VCP	-2.272517621
GO:1904357	negative regulation of telomere maintenance via telomere lengthening	-3.196313136	10.00132275	5.737662554	0.892857143	0.444431118	PARP1|SRC|TNKS|TNKS2	-2.272517621
GO:1990845	adaptive thermogenesis	-3.196313136	10.00132275	5.737662554	0.892857143	0.444431118	ADRB1|ADRB2|ALPL|TRPV1	-2.272517621
GO:2001057	reactive nitrogen species metabolic process	-3.196313136	10.00132275	5.737662554	0.892857143	0.444431118	AKT1|CYP1B1|NOS2|NOS3	-2.272517621
GO:0060711	labyrinthine layer development	-3.193076228	7.181800912	5.200612586	1.116071429	0.496329221	AKT1|MAPK1|MAP2K1|NCOA1|EGLN1	-2.272517621
GO:0070849	response to epidermal growth factor	-3.193076228	7.181800912	5.200612586	1.116071429	0.496329221	AKT1|EGFR|MAPK1|MAPK3|PTPN11	-2.272517621
GO:0120163	negative regulation of cold-induced thermogenesis	-3.193076228	7.181800912	5.200612586	1.116071429	0.496329221	LNPEP|ADAM17|NR1H2|NR1H3|ADAMTS5	-2.272517621
GO:0002327	immature B cell differentiation	-3.191782547	16.87723214	6.745349194	0.669642857	0.385321828	ABL1|KIT|PRKDC	-2.272517621
GO:0006991	response to sterol depletion	-3.191782547	16.87723214	6.745349194	0.669642857	0.385321828	LYN|SREBF2|NPC1L1	-2.272517621
GO:0014854	response to inactivity	-3.191782547	16.87723214	6.745349194	0.669642857	0.385321828	PIK3CA|SCN5A|HDAC4	-2.272517621
GO:0031650	regulation of heat generation	-3.191782547	16.87723214	6.745349194	0.669642857	0.385321828	CNR1|PTGS2|PTGES	-2.272517621
GO:0033327	Leydig cell differentiation	-3.191782547	16.87723214	6.745349194	0.669642857	0.385321828	AR|CCND1|PDGFRA	-2.272517621
GO:0033629	negative regulation of cell adhesion mediated by integrin	-3.191782547	16.87723214	6.745349194	0.669642857	0.385321828	CYP1B1|PDE3B|PTPN11	-2.272517621
GO:0036005	response to macrophage colony-stimulating factor	-3.191782547	16.87723214	6.745349194	0.669642857	0.385321828	ALPL|CSF1R|PDE2A	-2.272517621
GO:0038183	bile acid signaling pathway	-3.191782547	16.87723214	6.745349194	0.669642857	0.385321828	VDR|NR1H4|GPBAR1	-2.272517621
GO:0043276	anoikis	-3.191782547	16.87723214	6.745349194	0.669642857	0.385321828	AKT1|MTOR|PIK3CA	-2.272517621
GO:0048548	regulation of pinocytosis	-3.191782547	16.87723214	6.745349194	0.669642857	0.385321828	AXL|NR1H2|NR1H3	-2.272517621
GO:0061307	cardiac neural crest cell differentiation involved in heart development	-3.191782547	16.87723214	6.745349194	0.669642857	0.385321828	EDNRA|MAPK1|MAPK3	-2.272517621
GO:0061308	cardiac neural crest cell development involved in heart development	-3.191782547	16.87723214	6.745349194	0.669642857	0.385321828	EDNRA|MAPK1|MAPK3	-2.272517621
GO:0070671	response to interleukin-12	-3.191782547	16.87723214	6.745349194	0.669642857	0.385321828	JAK2|TYK2|RIPK2	-2.272517621
GO:0071287	cellular response to manganese ion	-3.191782547	16.87723214	6.745349194	0.669642857	0.385321828	APP|BACE1|LRRK2	-2.272517621
GO:0086103	G protein-coupled receptor signaling pathway involved in heart process	-3.191782547	16.87723214	6.745349194	0.669642857	0.385321828	EDNRA|PDE4D|SRC	-2.272517621
GO:1901503	ether biosynthetic process	-3.191782547	16.87723214	6.745349194	0.669642857	0.385321828	ALOX5|FASN|PLA2G4A	-2.272517621
GO:1901731	positive regulation of platelet aggregation	-3.191782547	16.87723214	6.745349194	0.669642857	0.385321828	CTSG|IL6|JAK2	-2.272517621
GO:2000668	regulation of dendritic cell apoptotic process	-3.191782547	16.87723214	6.745349194	0.669642857	0.385321828	AXL|BCL2|LYN	-2.272517621
GO:0030218	erythrocyte differentiation	-3.187929476	4.822066327	4.6469593	1.5625	0.5859375	CASP3|G6PD|JAK2|KIT|LYN|PTPN2|THRA	-2.268899495
GO:0034341	response to type II interferon	-3.178985197	4.219308036	4.475497647	1.785714286	0.625682936	CALM1|DAPK1|HCK|JAK1|JAK2|NOS2|RPS6KB1|TYK2	-2.260190033
GO:0061136	regulation of proteasomal protein catabolic process	-3.153899023	3.461996337	4.229238287	2.232142857	0.697943126	AKT1|CDK2|GSK3B|HSP90AB1|MDM2|PLK1|MAPK9|AURKA|VCP|LRRK2	-2.235338549
GO:0008542	visual learning	-3.150560466	7.03218006	5.128527232	1.116071429	0.496329221	APP|DRD1|HMGCR|KIT|PDE8B	-2.232937487
GO:0032369	negative regulation of lipid transport	-3.150560466	7.03218006	5.128527232	1.116071429	0.496329221	AKT1|PTPN11|SREBF2|NR1H2|NR1H3	-2.232937487
GO:0043300	regulation of leukocyte degranulation	-3.150560466	7.03218006	5.128527232	1.116071429	0.496329221	ADORA2B|FGR|IL4|LYN|SYK	-2.232937487
GO:0045744	negative regulation of G protein-coupled receptor signaling pathway	-3.150560466	7.03218006	5.128527232	1.116071429	0.496329221	ADRB2|GRK2|HTR2B|MET|PDE4B	-2.232937487
GO:0051960	regulation of nervous system development	-3.147282747	2.447018733	3.872640194	3.794642857	0.902705471	AKT1|CAMK2B|EPHA4|EPHB2|EPHB3|F2|MTOR|HDAC2|IL6|KIT|LYN|MAPT|NTRK1|OXTR|PRKCH|MAP2K1|PTPRS	-2.229893826
GO:0097530	granulocyte migration	-3.135516172	4.725625	4.575843447	1.5625	0.5859375	CXCR1|PDE4B|PIK3CD|PIK3CG|PLA2G1B|PPIA|SYK	-2.218686461
GO:0045621	positive regulation of lymphocyte differentiation	-3.134689115	4.154395604	4.419529844	1.785714286	0.625682936	ACTB|AXL|BTK|IL2|IL4|PRKDC|SYK|RIPK2	-2.218686461
GO:0030194	positive regulation of blood coagulation	-3.134440499	9.644132653	5.611182727	0.892857143	0.444431118	F2|F3|PLAT|PLG	-2.218686461
GO:0030325	adrenal gland development	-3.134440499	9.644132653	5.611182727	0.892857143	0.444431118	CYP1B1|NR3C1|INSR|PDGFRA	-2.218686461
GO:0060765	regulation of androgen receptor signaling pathway	-3.134440499	9.644132653	5.611182727	0.892857143	0.444431118	PKN1|NCOR1|NCOR2|SIRT1	-2.218686461
GO:1900048	positive regulation of hemostasis	-3.134440499	9.644132653	5.611182727	0.892857143	0.444431118	F2|F3|PLAT|PLG	-2.218686461
GO:1904385	cellular response to angiotensin	-3.134440499	9.644132653	5.611182727	0.892857143	0.444431118	CA2|IGF1R|RELA|SRC	-2.218686461
GO:0090596	sensory organ morphogenesis	-3.130865653	3.011550717	4.063497434	2.678571429	0.762810824	BCL2|EDNRA|EPHA2|EPHB2|HDAC2|KDR|MAPK1|MAPK3|RBP4|RORB|THRB|CYP26B1	-2.215344668
GO:0090287	regulation of cellular response to growth factor stimulus	-3.12707833	2.72370317	3.959915065	3.125	0.822037939	ABL1|FGFR1|FKBP1A|HDAC2|HSP90AB1|IL4|KDR|PIK3CB|PPARA|PPARG|PTPN1|ADAM17|XDH|SIRT1	-2.211790273
GO:0007179	transforming growth factor beta receptor signaling pathway	-3.109796311	4.678836634	4.540988599	1.5625	0.5859375	PARP1|FNTA|JUN|PTK2|SRC|TGFBR1|SIRT1	-2.194973736
GO:0050764	regulation of phagocytosis	-3.109796311	4.678836634	4.540988599	1.5625	0.5859375	ALOX15|BTK|CSK|FGR|FPR2|HCK|SYK	-2.194973736
GO:0060043	regulation of cardiac muscle cell proliferation	-3.109072122	6.888666181	5.058478606	1.116071429	0.496329221	CDK1|MAPK14|PIM1|RBP4|TGFBR1	-2.194482101
GO:0032732	positive regulation of interleukin-1 production	-3.091997628	5.473696911	4.72462367	1.339285714	0.543087415	APP|HDAC2|IL6|JAK2|P2RX7|RIPK2	-2.177640037
GO:0002024	diet induced thermogenesis	-3.082627225	15.57898352	6.446813748	0.669642857	0.385321828	ADRB1|ADRB2|TRPV1	-2.170818182
GO:0002863	positive regulation of inflammatory response to antigenic stimulus	-3.082627225	15.57898352	6.446813748	0.669642857	0.385321828	BTK|CD81|CNR1	-2.170818182
GO:0014874	response to stimulus involved in regulation of muscle adaptation	-3.082627225	15.57898352	6.446813748	0.669642857	0.385321828	RPS6KB1|SCN5A|HDAC4	-2.170818182
GO:0031392	regulation of prostaglandin biosynthetic process	-3.082627225	15.57898352	6.446813748	0.669642857	0.385321828	FABP5|PTGS2|SIRT1	-2.170818182
GO:0032494	response to peptidoglycan	-3.082627225	15.57898352	6.446813748	0.669642857	0.385321828	IL6|RELA|RIPK2	-2.170818182
GO:0034638	phosphatidylcholine catabolic process	-3.082627225	15.57898352	6.446813748	0.669642857	0.385321828	ENPP2|PLA2G4A|PLA2G7	-2.170818182
GO:0051450	myoblast proliferation	-3.082627225	15.57898352	6.446813748	0.669642857	0.385321828	ABL1|FGR|SRC	-2.170818182
GO:0051918	negative regulation of fibrinolysis	-3.082627225	15.57898352	6.446813748	0.669642857	0.385321828	F2|PLAT|PLG	-2.170818182
GO:0071801	regulation of podosome assembly	-3.082627225	15.57898352	6.446813748	0.669642857	0.385321828	HCK|MAPK9|SRC	-2.170818182
GO:0072539	T-helper 17 cell differentiation	-3.082627225	15.57898352	6.446813748	0.669642857	0.385321828	IL6|JAK1|RORC	-2.170818182
GO:2000551	regulation of T-helper 2 cell cytokine production	-3.082627225	15.57898352	6.446813748	0.669642857	0.385321828	CD81|IL4|IL6	-2.170818182
GO:0007212	dopamine receptor signaling pathway	-3.075054089	9.311576355	5.490900291	0.892857143	0.444431118	DRD1|DRD4|GSK3B|PTGER1	-2.164398551
GO:0010592	positive regulation of lamellipodium assembly	-3.075054089	9.311576355	5.490900291	0.892857143	0.444431118	MTOR|HSP90AA1|PIK3CA|PIK3R1	-2.164398551
GO:0031571	mitotic G1 DNA damage checkpoint signaling	-3.075054089	9.311576355	5.490900291	0.892857143	0.444431118	CCND1|CDK2|MDM2|PRKDC	-2.164398551
GO:0044819	mitotic G1/S transition checkpoint signaling	-3.075054089	9.311576355	5.490900291	0.892857143	0.444431118	CCND1|CDK2|MDM2|PRKDC	-2.164398551
GO:0090025	regulation of monocyte chemotaxis	-3.075054089	9.311576355	5.490900291	0.892857143	0.444431118	CCR1|FPR2|LYN|PLA2G7	-2.164398551
GO:0022412	cellular process involved in reproduction in multicellular organism	-3.07186369	2.488808427	3.830673646	3.571428571	0.876768309	AKT1|BCL2|CDC25B|EDNRA|MTOR|KIT|PDE3A|PLK1|RPS6KA2|RPS6KB1|SRC|AURKA|TGFBR1|TOP2A|PDE5A|CYP26B1	-2.161438485
GO:0009581	detection of external stimulus	-3.069858807	4.060687433	4.337651637	1.785714286	0.625682936	ADORA1|FYN|HTR2A|KIT|NTRK1|PTK2|TRPV1|BACE1	-2.159893905
GO:0070555	response to interleukin-1	-3.069858807	4.060687433	4.337651637	1.785714286	0.625682936	APP|MMP2|MAPK3|RELA|SELE|SRC|RIPK2|HDAC4	-2.159893905
GO:0090102	cochlea development	-3.068567726	6.750892857	4.990366158	1.116071429	0.496329221	ADAM10|CCNA2|EPHA4|GABRA5|CECR2	-2.159062637
GO:1903747	regulation of establishment of protein localization to mitochondrion	-3.068567726	6.750892857	4.990366158	1.116071429	0.496329221	MAPT|MAPK8|SREBF2|SAE1|LRRK2	-2.159062637
GO:0051276	chromosome organization	-3.06671388	2.405978586	3.795271253	3.794642857	0.902705471	ABL1|PARP1|APEX1|CCNE1|CDK1|FEN1|HSP90AA1|HSP90AB1|MYC|NEK2|PCNA|PLK1|PRKDC|TERT|TOP1|TOP2A|AURKB	-2.157438516
GO:0110053	regulation of actin filament organization	-3.061438072	2.956595412	3.989379941	2.678571429	0.762810824	ABL1|ALOX15|EPHA1|MTOR|HCK|MET|PIK3CA|PIK3R1|PTGER4|ROCK1|TGFBR1|ROCK2	-2.152577332
GO:0002790	peptide secretion	-3.06116425	5.400714286	4.67892201	1.339285714	0.543087415	FFAR1|IL6|RAF1|HNF1A|TRPV1|FFAR4	-2.152577332
GO:0061515	myeloid cell development	-3.06116425	5.400714286	4.67892201	1.339285714	0.543087415	APP|G6PD|KIT|PTPN6|PTPN11|SRC	-2.152577332
GO:0032677	regulation of interleukin-8 production	-3.059297257	4.587985437	4.472629402	1.5625	0.5859375	F3|IL6|NOS2|PLA2G1B|RELA|SYK|TLR9	-2.150939579
GO:0016570	histone modification	-3.054683794	3.133325799	4.042895614	2.455357143	0.731172822	ACTB|HDAC2|HDAC3|MBD2|AURKB|HDAC9|HDAC4|HDAC5|SIRT1|HDAC7|HDAC11	-2.146555234
GO:0030258	lipid modification	-3.043464242	3.638205731	4.192007935	2.008928571	0.662882408	ALOX12|ALOX5|ALOX15|ALOX15B|MAPK14|CYP1A1|EPHX2|PPARD|PLA2G7	-2.13556468
GO:1904063	negative regulation of cation transmembrane transport	-3.034505491	4.543870192	4.439103903	1.5625	0.5859375	BCL2|CALM1|DRD4|GPR35|KCNH2|MMP9|TLR9	-2.126834806
GO:0010822	positive regulation of mitochondrion organization	-3.030825928	5.329652256	4.634031824	1.339285714	0.543087415	GSK3B|HTT|KDR|MMP9|MAPK8|AURKA	-2.123612637
GO:0042058	regulation of epidermal growth factor receptor signaling pathway	-3.030825928	5.329652256	4.634031824	1.339285714	0.543087415	ADORA1|EGFR|MMP9|PTK6|PTPN2|ADAM17	-2.123612637
GO:0032873	negative regulation of stress-activated MAPK cascade	-3.029006504	6.618522409	4.924096221	1.116071429	0.496329221	MYC|PPIA|EZR|HDAC3|NCOR1	-2.122706556
GO:0043392	negative regulation of DNA binding	-3.029006504	6.618522409	4.924096221	1.116071429	0.496329221	HDAC2|JAK2|JUN|NEK2|TNKS	-2.122706556
GO:0070303	negative regulation of stress-activated protein kinase signaling cascade	-3.029006504	6.618522409	4.924096221	1.116071429	0.496329221	MYC|PPIA|EZR|HDAC3|NCOR1	-2.122706556
GO:0097194	execution phase of apoptosis	-3.029006504	6.618522409	4.924096221	1.116071429	0.496329221	AKT1|CASP3|CASP7|TOP2A|CECR2	-2.122706556
GO:0097435	supramolecular fiber organization	-3.024111443	2.254252448	3.703549773	4.241071429	0.952112848	ABL1|APP|BCL2|BMP1|CYP1B1|FKBP1A|HSP90AB1|JAK2|MAPT|MDM2|PDGFRA|PDGFRB|PLA2G1B|SRC|TGFBR1|HSP90B1|EZR|BACE1|TUBB1	-2.118039531
GO:0001504	neurotransmitter uptake	-3.01797518	9.001190476	5.376301097	0.892857143	0.444431118	SLC29A1|SLC6A2|SLC6A3|SLC6A4	-2.113496175
GO:0005979	regulation of glycogen biosynthetic process	-3.01797518	9.001190476	5.376301097	0.892857143	0.444431118	AKT1|GSK3B|INSR|PPP1CA	-2.113496175
GO:0010962	regulation of glucan biosynthetic process	-3.01797518	9.001190476	5.376301097	0.892857143	0.444431118	AKT1|GSK3B|INSR|PPP1CA	-2.113496175
GO:0032647	regulation of interferon-alpha production	-3.01797518	9.001190476	5.376301097	0.892857143	0.444431118	PTPRS|RIPK2|TBK1|TLR9	-2.113496175
GO:0050820	positive regulation of coagulation	-3.01797518	9.001190476	5.376301097	0.892857143	0.444431118	F2|F3|PLAT|PLG	-2.113496175
GO:0070168	negative regulation of biomineral tissue development	-3.01797518	9.001190476	5.376301097	0.892857143	0.444431118	CCR1|NOS3|ROCK1|ROCK2	-2.113496175
GO:1900101	regulation of endoplasmic reticulum unfolded protein response	-3.01797518	9.001190476	5.376301097	0.892857143	0.444431118	ERN1|PIK3R1|PTPN1|PTPN2	-2.113496175
GO:0050769	positive regulation of neurogenesis	-3.010325268	3.094159226	3.993909327	2.455357143	0.731172822	CAMK2B|EPHA4|EPHB2|MTOR|HDAC2|IL6|KIT|LYN|MAPT|PRKCH|MAP2K1	-2.106073345
GO:0002065	columnar/cuboidal epithelial cell differentiation	-3.010010826	4.500595238	4.406000954	1.5625	0.5859375	ABL1|CDK6|FASN|PGR|PTK6|SRC|TYMS	-2.105985867
GO:0009582	detection of abiotic stimulus	-3.00688575	3.971113445	4.258142529	1.785714286	0.625682936	ADORA1|FYN|HTR2A|KIT|NTRK1|PTK2|TRPV1|BACE1	-2.103087635
GO:0045685	regulation of glial cell differentiation	-3.000969214	5.260435993	4.58992728	1.339285714	0.543087415	CDK1|EPHA4|F2|MTOR|HDAC2|IL6	-2.097624434
GO:2001251	negative regulation of chromosome organization	-3.000969214	5.260435993	4.58992728	1.339285714	0.543087415	PARP1|PLK1|SRC|TOP2A|TNKS|TNKS2	-2.097624434
GO:0006111	regulation of gluconeogenesis	-2.990350165	6.491243132	4.859581414	1.116071429	0.496329221	CLK2|NR3C1|PPARA|PTPN2|SIRT1	-2.087910637
GO:0034332	adherens junction organization	-2.990350165	6.491243132	4.859581414	1.116071429	0.496329221	ACTB|ADAM10|CSK|EPHA4|SRC	-2.087910637
GO:0046503	glycerolipid catabolic process	-2.990350165	6.491243132	4.859581414	1.116071429	0.496329221	DAGLA|FAAH|ENPP2|PLA2G4A|PLA2G7	-2.087910637
GO:0051496	positive regulation of stress fiber assembly	-2.990350165	6.491243132	4.859581414	1.116071429	0.496329221	ABL1|EPHA1|MTOR|TGFBR1|ROCK2	-2.087910637
GO:0002295	T-helper cell lineage commitment	-2.982676343	14.46619898	6.179629399	0.669642857	0.385321828	MTOR|IL6|JAK1	-2.083839071
GO:0007216	G protein-coupled glutamate receptor signaling pathway	-2.982676343	14.46619898	6.179629399	0.669642857	0.385321828	DAGLA|GRM2|GRM4	-2.083839071
GO:0010752	regulation of cGMP-mediated signaling	-2.982676343	14.46619898	6.179629399	0.669642857	0.385321828	ADORA2B|PDE2A|PDE10A	-2.083839071
GO:0014909	smooth muscle cell migration	-2.982676343	14.46619898	6.179629399	0.669642857	0.385321828	BCL2|PDGFRB|PLAT	-2.083839071
GO:0030238	male sex determination	-2.982676343	14.46619898	6.179629399	0.669642857	0.385321828	AR|INSR|PTGDR	-2.083839071
GO:0031000	response to caffeine	-2.982676343	14.46619898	6.179629399	0.669642857	0.385321828	ADORA2A|CHEK1|HDAC2	-2.083839071
GO:0033004	negative regulation of mast cell activation	-2.982676343	14.46619898	6.179629399	0.669642857	0.385321828	CNR1|CNR2|PTPN6	-2.083839071
GO:0036151	phosphatidylcholine acyl-chain remodeling	-2.982676343	14.46619898	6.179629399	0.669642857	0.385321828	PLA2G4A|NR1H2|NR1H3	-2.083839071
GO:0045348	positive regulation of MHC class II biosynthetic process	-2.982676343	14.46619898	6.179629399	0.669642857	0.385321828	IL4|JAK2|SIRT1	-2.083839071
GO:0046462	monoacylglycerol metabolic process	-2.982676343	14.46619898	6.179629399	0.669642857	0.385321828	FAAH|PLA2G4A|DGAT1	-2.083839071
GO:0048148	behavioral response to cocaine	-2.982676343	14.46619898	6.179629399	0.669642857	0.385321828	DRD1|DRD4|HTR2A	-2.083839071
GO:0061029	eyelid development in camera-type eye	-2.982676343	14.46619898	6.179629399	0.669642857	0.385321828	EGFR|HDAC2|JUN	-2.083839071
GO:1901077	regulation of relaxation of muscle	-2.982676343	14.46619898	6.179629399	0.669642857	0.385321828	GRK2|PDE4B|PDE4D	-2.083839071
GO:1902065	response to L-glutamate	-2.982676343	14.46619898	6.179629399	0.669642857	0.385321828	FYN|IGF1R|PCNA	-2.083839071
GO:1905203	regulation of connective tissue replacement	-2.982676343	14.46619898	6.179629399	0.669642857	0.385321828	PPARG|ROCK1|ROCK2	-2.083839071
GO:2001171	positive regulation of ATP biosynthetic process	-2.982676343	14.46619898	6.179629399	0.669642857	0.385321828	IL4|PPARA|VCP	-2.083839071
GO:0050709	negative regulation of protein secretion	-2.971581197	5.192994505	4.546583696	1.339285714	0.543087415	CYP51A1|DRD4|HMGCR|PTPN11|NR1H3|PIM3	-2.072968077
GO:0048873	homeostasis of number of cells within a tissue	-2.963043659	8.710829493	5.266929199	0.892857143	0.444431118	BCL2|NOS3|P2RX7|PTPN11	-2.065102302
GO:0150117	positive regulation of cell-substrate junction organization	-2.963043659	8.710829493	5.266929199	0.892857143	0.444431118	ABL1|KDR|PIK3R1|ROCK1	-2.065102302
GO:1902042	negative regulation of extrinsic apoptotic signaling pathway via death domain receptors	-2.963043659	8.710829493	5.266929199	0.892857143	0.444431118	GSK3B|ICAM1|NOS3|RAF1	-2.065102302
GO:0031023	microtubule organizing center organization	-2.961889641	4.416471963	4.341024128	1.5625	0.5859375	CDK1|CDK2|NEK2|PLK1|SLC16A1|AURKA|ROCK2	-2.064171974
GO:0006836	neurotransmitter transport	-2.945686192	3.885405961	4.180877741	1.785714286	0.625682936	SLC29A1|GABRA2|GRM4|NR4A1|P2RX7|SLC6A2|SLC6A3|SLC6A4	-2.0481921
GO:0016055	Wnt signaling pathway	-2.94094435	2.862569409	3.860112751	2.678571429	0.762810824	CCND1|CCNE1|CSNK2A1|EDNRA|GRK6|GSK3B|PPP1CA|TNKS|MBD2|CSNK1G1|TNKS2|LRRK2	-2.043897063
GO:0198738	cell-cell signaling by wnt	-2.94094435	2.862569409	3.860112751	2.678571429	0.762810824	CCND1|CCNE1|CSNK2A1|EDNRA|GRK6|GSK3B|PPP1CA|TNKS|MBD2|CSNK1G1|TNKS2|LRRK2	-2.043897063
GO:0007632	visual behavior	-2.915610196	6.25082672	4.735495943	1.116071429	0.496329221	APP|DRD1|HMGCR|KIT|PDE8B	-2.019009255
GO:0060998	regulation of dendritic spine development	-2.915610196	6.25082672	4.735495943	1.116071429	0.496329221	CAMK2B|EPHB2|HDAC2|IL2|PTPRS	-2.019009255
GO:0090049	regulation of cell migration involved in sprouting angiogenesis	-2.914162143	5.063169643	4.462086052	1.339285714	0.543087415	ABL1|KDR|PTGS2|HDAC9|HDAC5|HDAC7	-2.017784203
GO:0001935	endothelial cell proliferation	-2.910115526	8.438616071	5.162378628	0.892857143	0.444431118	EPHA2|ERN1|PIK3CB|TGFBR1	-2.015295395
GO:0016242	negative regulation of macroautophagy	-2.910115526	8.438616071	5.162378628	0.892857143	0.444431118	AKT1|MTOR|PIK3CA|LRRK2	-2.015295395
GO:0033198	response to ATP	-2.910115526	8.438616071	5.162378628	0.892857143	0.444431118	P2RX7|PTGS2|HSP90B1|TRPV1	-2.015295395
GO:0034694	response to prostaglandin	-2.910115526	8.438616071	5.162378628	0.892857143	0.444431118	AKT1|PTGDR|PTGER2|PTGER4	-2.015295395
GO:0035308	negative regulation of protein dephosphorylation	-2.910115526	8.438616071	5.162378628	0.892857143	0.444431118	FKBP1A|GSK3B|ROCK1|ROCK2	-2.015295395
GO:0061384	heart trabecula morphogenesis	-2.910115526	8.438616071	5.162378628	0.892857143	0.444431118	FKBP1A|RBP4|TGFBR1|EGLN1	-2.015295395
GO:0061436	establishment of skin barrier	-2.910115526	8.438616071	5.162378628	0.892857143	0.444431118	ALOX12|MET|HDAC3|CYP26B1	-2.015295395
GO:0007218	neuropeptide signaling pathway	-2.891795681	4.296022727	4.246494903	1.5625	0.5859375	LTB4R|GLRA1|NPBWR1|UTS2R|RELA|TYRO3|PTGDR2	-1.999266958
GO:0090263	positive regulation of canonical Wnt signaling pathway	-2.891795681	4.296022727	4.246494903	1.5625	0.5859375	EGFR|SRC|VCP|TNKS|CSNK1G1|TNKS2|LRRK2	-1.999266958
GO:0001977	renal system process involved in regulation of blood volume	-2.890547226	13.50178571	5.938520347	0.669642857	0.385321828	ADORA1|CYP11B2|HSD11B2	-1.999266958
GO:0007567	parturition	-2.890547226	13.50178571	5.938520347	0.669642857	0.385321828	CYP1A1|MMP2|OXTR	-1.999266958
[truncated: 469 more rows]
