# Supplementary material for: A Network Pharmacology Prediction and Molecular Docking-Based Strategy to Explore the Potential Pharmacological Mechanism of Astragalus membranaceus for Glioma
Source: Int J Mol Sci. 2023 Nov 14;24(22):16306. doi: 10.3390/ijms242216306 (PMC10671347; doi:10.3390/ijms242216306)
Supplement: Supplementary file 1 [file ijms-24-16306-s001.zip › Table S4. KEGG items.csv]

GO	Description	LogP	Enrichment	Z-score	%InGO	STDV %InGO	Hits	Log(q-value)
hsa05200	Pathways in cancer	-57.84900456	10.42510761	26.86784199	18.30357143	1.826965927	ABL1|AKT1|ALK|AR|CCND1|BCL2|BDKRB2|CALM1|CAMK2B|CASP3|CASP7|CCNA2|CCND3|CCNE1|CDK2|CDK4|CDK6|CSF1R|DAPK1|EDNRA|EGFR|ESR1|ESR2|F2|FGFR1|FLT3|FLT4|MTOR|GSK3B|HDAC2|HSP90AA1|HSP90AB1|IGF1R|IL2|IL4|IL6|JAK1|JAK2|JAK3|JUN|KIT|MDM2|MET|MMP2|MMP9|MYC|NOS2|NTRK1|PDGFRA|PDGFRB|PIK3CA|PIK3CB|PIM1|PIK3CD|PIK3R1|PPARD|PPARG|MAPK1|MAPK3|MAPK8|MAPK9|MAPK10|MAP2K1|PTGER1|PTGER2|PTGER4|PTGS2|PTK2|RAF1|RELA|RET|R…	-55.3024619
hsa04151	PI3K-Akt signaling pathway	-39.75381695	10.67937853	22.46252671	12.5	1.5625	AKT1|CCND1|BCL2|CCND3|CCNE1|CDK2|CDK4|CDK6|CHRM1|CHRM2|CSF1R|EGFR|EPHA2|FGFR1|FLT1|FLT3|FLT4|MTOR|GSK3B|NR4A1|HSP90AA1|HSP90AB1|IGF1R|IL2|IL4|IL6|INSR|JAK1|JAK2|JAK3|KDR|KIT|MCL1|MDM2|MET|MYC|NOS3|NTRK1|PDGFRA|PDGFRB|PIK3CA|PIK3CB|PIK3CD|PIK3CG|PIK3R1|PKN1|MAPK1|MAPK3|MAP2K1|PTK2|RAF1|RELA|RPS6KB1|RXRA|SYK|HSP90B1	-37.68439554
hsa05207	Chemical carcinogenesis - receptor activation	-36.54113959	14.01128706	23.3114088	9.821428571	1.406047523	ADRB1|ADRB2|AHR|AKT1|AR|CCND1|BCL2|CCND3|CDC25A|CHRNA7|CYP1A1|CYP1A2|CYP1B1|EGFR|EPHX2|ESR1|ESR2|MTOR|HSP90AA1|HSP90AB1|JAK2|JUN|MYC|PGR|PIK3CA|PIK3CB|PIK3CD|PIK3R1|PPARA|MAPK1|MAPK3|MAP2K1|RAF1|RELA|RPS6KA1|RPS6KA2|RPS6KB1|RXRA|RXRB|SRC|HSP90B1|UGT2B7|VDR|NR1I3	-34.59665692
hsa05167	Kaposi sarcoma-associated herpesvirus infection	-29.33610461	12.87541421	20.34697504	8.258928571	1.300483217	AKT1|CCND1|CALM1|CASP3|CDK4|CDK6|CCR1|MAPK14|MTOR|GSK3B|HCK|ICAM1|IL6|JAK1|JAK2|JUN|LYN|MYC|PIK3CA|PIK3CB|PIK3CD|PIK3CG|PIK3R1|MAPK1|MAPK3|MAPK8|MAPK9|MAPK10|MAP2K1|PTGS2|RAF1|RELA|SRC|SYK|TYK2|MAPKAPK2|TBK1	-27.50303298
hsa04024	cAMP signaling pathway	-29.24432016	11.70154762	19.75659949	8.705357143	1.331916308	ADORA1|ADORA2A|ADRB1|ADRB2|AKT1|CALM1|CAMK2B|CHRM1|CHRM2|DRD1|EDNRA|GABBR1|GRIA2|JUN|OXTR|PDE3A|PDE3B|PDE4A|PDE4B|PDE4C|PDE4D|PIK3CA|PIK3CB|PIK3CD|PIK3R1|PPARA|PPP1CA|MAPK1|MAPK3|MAPK8|MAPK9|MAPK10|MAP2K1|PTGER2|RAF1|RELA|ROCK1|ROCK2|PDE10A	-27.50303298
hsa05215	Prostate cancer	-29.2044776	20.18308174	23.20356168	6.473214286	1.162489368	AKT1|AR|CCND1|BCL2|CCNE1|CDK2|EGFR|FGFR1|MTOR|GSK3B|HSP90AA1|HSP90AB1|IGF1R|MDM2|MMP9|PDGFRA|PDGFRB|PIK3CA|PIK3CB|PIK3CD|PIK3R1|PLAT|MAPK1|MAPK3|MAP2K1|RAF1|RELA|SRD5A2|HSP90B1	-27.50303298
hsa01522	Endocrine resistance	-29.05796832	19.97713192	23.07284912	6.473214286	1.162489368	AKT1|CCND1|BCL2|CDK4|MAPK14|EGFR|ESR1|ESR2|MTOR|IGF1R|JUN|MDM2|MMP2|MMP9|PIK3CA|PIK3CB|PIK3CD|PIK3R1|MAPK1|MAPK3|MAPK8|MAPK9|MAPK10|MAP2K1|PTK2|RAF1|RPS6KB1|SRC|NCOR1	-27.41451565
hsa05417	Lipid and atherosclerosis	-28.82900645	11.93181063	19.72483386	8.482142857	1.316335839	AKT1|BCL2|CALM1|CAMK2B|CASP3|CASP7|MAPK14|CYP1A1|ERN1|GSK3B|HSP90AA1|HSP90AB1|ICAM1|IL6|JAK2|JUN|LYN|MMP9|NOS3|PIK3CA|PIK3CB|PIK3CD|PIK3R1|PPARG|MAPK1|MAPK3|MAPK8|MAPK9|MAPK10|PTK2|RELA|RXRA|RXRB|SELE|SRC|HSP90B1|ROCK2|TBK1	-27.2367063
hsa04914	Progesterone-mediated oocyte maturation	-28.4898951	19.19371499	22.56877044	6.473214286	1.162489368	AKT1|CCNA2|CDK1|CDC25A|CDC25B|CDC25C|CDK2|MAPK14|HSP90AA1|HSP90AB1|IGF1R|PDE3B|PGR|PIK3CA|PIK3CB|PIK3CD|PIK3R1|PLK1|MAPK1|MAPK3|MAPK8|MAPK9|MAPK10|MAP2K1|RAF1|RPS6KA1|RPS6KA2|AURKA|CCNB3	-26.94335243
hsa05205	Proteoglycans in cancer	-26.04169566	11.52591463	18.54242357	7.8125	1.26792051	ACTB|AKT1|CCND1|CAMK2B|CASP3|MAPK14|CTSL|EGFR|ESR1|FGFR1|MTOR|IGF1R|KDR|MDM2|MET|MMP2|MMP9|MYC|PIK3CA|PIK3CB|PIK3CD|PIK3R1|PPP1CA|MAPK1|MAPK3|MAP2K1|PTK2|PTPN6|PTPN11|RAF1|ROCK1|RPS6KB1|SRC|EZR|ROCK2	-24.53654568
hsa04933	AGE-RAGE signaling pathway in diabetic complications	-25.88122796	18.22741071	21.15884836	6.026785714	1.124361352	AKT1|CCND1|BCL2|CASP3|CDK4|MAPK14|F3|ICAM1|IL6|JAK2|JUN|MMP2|NOS3|PIK3CA|PIK3CB|PIM1|PIK3CD|PIK3R1|MAPK1|MAPK3|MAPK8|MAPK9|MAPK10|RELA|SELE|TGFBR1|NOX4	-24.42888009
hsa04218	Cellular senescence	-25.21288732	13.41523581	19.06308	6.919642857	1.199034981	AKT1|CCND1|CALM1|CCNA2|CCND3|CCNE1|CDK1|CDC25A|CDK2|CDK4|CDK6|CHEK1|MAPK14|MTOR|IL6|MDM2|MYC|PIK3CA|PIK3CB|PIK3CD|PIK3R1|PPP1CA|MAPK1|MAPK3|MAP2K1|RAF1|RELA|TGFBR1|MAPKAPK2|SIRT1|CCNB3	-23.81247269
hsa05169	Epstein-Barr virus infection	-25.09484643	11.36288897	18.12026596	7.589285714	1.251188108	AKT1|CCND1|BCL2|BTK|CASP3|CCNA2|CCND3|CCNE1|CDK2|CDK4|CDK6|MAPK14|HDAC2|ICAM1|IL6|ITGAL|JAK1|JAK3|JUN|LYN|MDM2|MYC|PIK3CA|PIK3CB|PIK3CD|PIK3R1|MAPK8|MAPK9|MAPK10|RELA|SYK|TYK2|NCOR2|TBK1	-23.72439503
hsa05161	Hepatitis B	-24.68481869	12.91837522	18.65063688	6.919642857	1.199034981	AKT1|BCL2|CASP3|CCNA2|CCNE1|CDK2|MAPK14|IL6|JAK1|JAK2|JAK3|JUN|MMP9|MYC|PCNA|PIK3CA|PIK3CB|PIK3CD|PIK3R1|MAPK1|MAPK3|MAPK8|MAPK9|MAPK10|MAP2K1|RAF1|RELA|SRC|TGFBR1|TYK2|TBK1	-23.36872495
hsa05163	Human cytomegalovirus infection	-24.6176368	10.50138889	17.54093348	7.8125	1.26792051	AKT1|CCND1|CALM1|CASP3|CDK4|CDK6|CCR1|MAPK14|EGFR|MTOR|GSK3B|IL6|JAK1|MDM2|MYC|PDGFRA|PIK3CA|PIK3CB|PIK3CD|PIK3R1|MAPK1|MAPK3|MAP2K1|PTGER1|PTGER2|PTGER4|PTGS2|PTK2|RAF1|RELA|ROCK1|RPS6KB1|SRC|ROCK2|TBK1	-23.32636664
hsa01521	EGFR tyrosine kinase inhibitor resistance	-24.44181345	20.50904159	21.28973592	5.357142857	1.063828273	AKT1|AXL|BCL2|EGFR|MTOR|GSK3B|IGF1R|IL6|JAK1|JAK2|KDR|MET|PDGFRA|PDGFRB|PIK3CA|PIK3CB|PIK3CD|PIK3R1|MAPK1|MAPK3|MAP2K1|RAF1|RPS6KB1|SRC	-23.17402438
hsa05230	Central carbon metabolism in cancer	-24.34491502	22.1815051	21.75513851	5.133928571	1.042656757	AKT1|EGFR|FGFR1|FLT3|MTOR|G6PD|KIT|LDHB|MET|MYC|NTRK1|PDGFRA|PDGFRB|PDK1|PIK3CA|PIK3CB|PIK3CD|PIK3R1|MAPK1|MAPK3|MAP2K1|RAF1|RET	-23.09940236
hsa04014	Ras signaling pathway	-23.89673489	10.01191737	17.04225801	7.8125	1.26792051	ABL1|AKT1|CALM1|CSF1R|EGFR|EPHA2|FGFR1|FLT1|FLT3|FLT4|IGF1R|INSR|KDR|KIT|MET|NTRK1|PDGFRA|PDGFRB|PIK3CA|PIK3CB|PIK3CD|PIK3R1|PLA2G1B|PLA2G2A|PLA2G4A|MAPK1|MAPK3|MAPK8|MAPK9|MAPK10|MAP2K1|PTPN11|RAF1|RELA|TBK1	-22.67241152
hsa04510	Focal adhesion	-23.86521962	10.97435785	17.48429923	7.366071429	1.234138774	ACTB|AKT1|CCND1|BCL2|CCND3|EGFR|FLT1|FLT4|FYN|GSK3B|IGF1R|JUN|KDR|MET|MYLK|PDGFRA|PDGFRB|PIK3CA|PIK3CB|PIK3CD|PIK3R1|PPP1CA|MAPK1|MAPK3|MAPK8|MAPK9|MAPK10|MAP2K1|PTK2|RAF1|ROCK1|SRC|ROCK2	-22.66109964
hsa04722	Neurotrophin signaling pathway	-23.66120422	15.31715186	19.18841238	6.026785714	1.124361352	ABL1|AKT1|BCL2|CALM1|CAMK2B|MAPK14|GSK3B|JUN|NTRK1|PIK3CA|PIK3CB|PIK3CD|PIK3R1|MAPK1|MAPK3|MAPK8|MAPK9|MAPK10|MAP2K1|PSEN2|PTPN11|RAF1|RELA|RPS6KA1|RPS6KA2|RIPK2|MAPKAPK2	-22.47638939
hsa05221	Acute myeloid leukemia	-23.30218465	22.16711087	21.26833114	4.910714286	1.020937413	AKT1|CCND1|BCL2A1|CCNA2|CSF1R|FLT3|MTOR|KIT|MYC|PIK3CA|PIK3CB|PIM1|PIK3CD|PIK3R1|PPARD|MAPK1|MAPK3|MAP2K1|RAF1|RELA|RPS6KB1|PIM2	-22.13585323
hsa04010	MAPK signaling pathway	-22.67069314	8.496021623	15.83720511	8.258928571	1.300483217	AKT1|CASP3|CDC25B|MAPK14|CSF1R|EGFR|EPHA2|FGFR1|FLT1|FLT3|FLT4|NR4A1|IGF1R|INSR|JUN|KDR|KIT|MAPT|MET|MYC|NTRK1|PDGFRA|PDGFRB|PLA2G4A|MAPK1|MAPK3|MAPK8|MAPK9|MAPK10|MAP2K1|RAF1|RELA|RPS6KA1|RPS6KA2|TGFBR1|MKNK1|MAPKAPK2	-21.55551424
hsa05208	Chemical carcinogenesis - reactive oxygen species	-22.52253815	9.990110506	16.52256022	7.366071429	1.234138774	ABL1|ACP1|AHR|AKT1|ATP5F1B|CBR1|MAPK14|CYP1A1|CYP1A2|CYP1B1|EGFR|EPHX2|JUN|MET|ND6|NDUFA4|PIK3CA|PIK3CB|PIK3CD|PIK3R1|MAPK1|MAPK3|MAPK8|MAPK9|MAPK10|MAP2K1|PTK2|PTPN1|PTPN11|RAF1|RELA|SRC|NOX4	-21.42315352
hsa04931	Insulin resistance	-22.17932925	15.6270668	18.67234134	5.580357143	1.084484045	AKT1|MTOR|GSK3B|IL6|INSR|NOS3|PIK3CA|PIK3CB|PIK3CD|PIK3R1|PPARA|PPP1CA|PRKAG1|MAPK8|MAPK9|MAPK10|PTPN1|PTPN11|PTPRF|RELA|RPS6KA1|RPS6KA2|RPS6KB1|NR1H2|NR1H3	-21.09518459
hsa04919	Thyroid hormone signaling pathway	-22.15040628	14.50605077	18.2534269	5.803571429	1.104653005	ACTB|AKT1|CCND1|ESR1|MTOR|GSK3B|HDAC2|MDM2|MYC|PIK3CA|PIK3CB|PIK3CD|PIK3R1|MAPK1|MAPK3|MAP2K1|RAF1|RXRA|RXRB|SRC|THRA|THRB|NCOA1|HDAC3|NCOR1|NCOA2	-21.08098487
hsa04066	HIF-1 signaling pathway	-22.07207238	15.48369921	18.57503356	5.580357143	1.084484045	AKT1|BCL2|CAMK2B|EGFR|FLT1|MTOR|IGF1R|IL6|INSR|LDHB|NOS2|NOS3|PDK1|PFKFB3|PIK3CA|PIK3CB|PIK3CD|PIK3R1|MAPK1|MAPK3|MAP2K1|RELA|RPS6KB1|MKNK1|EGLN1	-21.01689141
hsa05135	Yersinia infection	-21.91936485	13.30467935	17.69983844	6.026785714	1.124361352	ACTB|AKT1|MAPK14|GSK3B|IL2|IL6|JUN|LCK|PIK3CA|PIK3CB|PIK3CD|PIK3R1|PKN1|MAPK1|MAPK3|MAPK8|MAPK9|MAPK10|MAP2K1|PTK2|RELA|ROCK1|RPS6KA1|RPS6KA2|SRC|ROCK2|TBK1	-20.89133612
hsa05162	Measles	-21.74277829	13.11324512	17.55177524	6.026785714	1.124361352	AKT1|CCND1|BCL2|CASP3|CCND3|CCNE1|CDK2|CDK4|CDK6|CSNK2A1|GSK3B|IL2|IL6|JAK1|JAK3|JUN|PIK3CA|PIK3CB|PIK3CD|PIK3R1|MAPK8|MAPK9|MAPK10|RELA|TYK2|TBK1|TLR9	-20.74030367
hsa05418	Fluid shear stress and atherosclerosis	-21.74277829	13.11324512	17.55177524	6.026785714	1.124361352	ACTB|AKT1|BCL2|CALM1|MAPK14|CTSL|HSP90AA1|HSP90AB1|ICAM1|JUN|KDR|MMP2|MMP9|NOS3|PIK3CA|PIK3CB|PIK3CD|PIK3R1|PLAT|MAPK8|MAPK9|MAPK10|PTK2|RELA|SELE|SRC|HSP90B1	-20.74030367
hsa05235	PD-L1 expression and PD-1 checkpoint pathway in cancer	-21.64084293	17.44612761	19.05247724	5.133928571	1.042656757	AKT1|ALK|MAPK14|CSNK2A1|EGFR|MTOR|JAK1|JAK2|JUN|LCK|PIK3CA|PIK3CB|PIK3CD|PIK3R1|MAPK1|MAPK3|MAP2K1|PTPN6|PTPN11|RAF1|RELA|RPS6KB1|TLR9	-20.65060277
hsa04664	Fc epsilon RI signaling pathway	-21.6240441	20.84834559	20.09187154	4.6875	0.998634496	AKT1|ALOX5|ALOX5AP|BTK|MAPK14|FYN|IL4|LYN|PIK3CA|PIK3CB|PIK3CD|PIK3R1|PLA2G4A|MAPK1|MAPK3|MAPK8|MAPK9|MAPK10|MAP2K1|RAF1|SYK	-20.64570316
hsa05166	Human T-cell leukemia virus 1 infection	-21.49278178	9.731016731	16.01009675	7.142857143	1.216759185	AKT1|CCND1|CCNA2|CCND3|CCNE1|CDK2|CDK4|CHEK1|ICAM1|IL2|IL6|ITGAL|JAK1|JAK3|JUN|LCK|MMP7|MYC|PIK3CA|PIK3CB|PIK3CD|PIK3R1|POLB|MAPK1|MAPK3|MAPK8|MAPK9|MAPK10|MAP2K1|RELA|TERT|TGFBR1	-20.52602272
hsa04917	Prolactin signaling pathway	-21.32332931	20.25267857	19.77407587	4.6875	0.998634496	AKT1|CCND1|MAPK14|CYP17A1|ESR1|ESR2|GSK3B|JAK2|PIK3CA|PIK3CB|PIK3CD|PIK3R1|MAPK1|MAPK3|MAPK8|MAPK9|MAPK10|MAP2K1|RAF1|RELA|SRC	-20.36785125
hsa04015	Rap1 signaling pathway	-21.15115846	9.965603741	15.98656133	6.919642857	1.199034981	ACTB|ADORA2A|ADORA2B|AKT1|CALM1|CNR1|MAPK14|CSF1R|EGFR|EPHA2|FGFR1|FLT1|FLT4|FPR1|IGF1R|INSR|ITGAL|KDR|KIT|MET|PDGFRA|PDGFRB|PIK3CA|PIK3CB|PIK3CD|PIK3R1|MAPK1|MAPK3|MAP2K1|RAF1|SRC	-20.20667579
hsa04210	Apoptosis	-20.77034665	12.9061187	17.06361986	5.803571429	1.104653005	ACTB|PARP1|AKT1|BCL2|BCL2A1|CASP3|CASP7|CTSB|CTSL|CTSS|ERN1|JUN|MCL1|NTRK1|PIK3CA|PIK3CB|PIK3CD|PIK3R1|MAPK1|MAPK3|MAPK8|MAPK9|MAPK10|MAP2K1|RAF1|RELA	-19.84705328
hsa04012	ErbB signaling pathway	-20.73990073	17.47289916	18.64848231	4.910714286	1.020937413	ABL1|AKT1|CAMK2B|EGFR|MTOR|GSK3B|JUN|MYC|PIK3CA|PIK3CB|PIK3CD|PIK3R1|MAPK1|MAPK3|MAPK8|MAPK9|MAPK10|MAP2K1|PTK2|RAF1|RPS6KB1|SRC	-19.82682652
hsa05210	Colorectal cancer	-20.61747942	17.26972591	18.52681022	4.910714286	1.020937413	AKT1|CCND1|BCL2|CASP3|EGFR|MTOR|GSK3B|JUN|MYC|PIK3CA|PIK3CB|PIK3CD|PIK3R1|MAPK1|MAPK3|MAPK8|MAPK9|MAPK10|MAP2K1|RAF1|RPS6KB1|TGFBR1	-19.72414927
hsa04915	Estrogen signaling pathway	-20.60006384	12.7190735	16.91915821	5.803571429	1.104653005	AKT1|BCL2|CALM1|EGFR|ESR1|ESR2|GABBR1|HSP90AA1|HSP90AB1|JUN|MMP2|MMP9|NOS3|PGR|PIK3CA|PIK3CB|PIK3CD|PIK3R1|MAPK1|MAPK3|MAP2K1|RAF1|SRC|HSP90B1|NCOA1|NCOA2	-19.71627901
hsa05212	Pancreatic cancer	-20.48127015	18.65378289	18.89486428	4.6875	0.998634496	AKT1|CCND1|CDK4|CDK6|EGFR|MTOR|JAK1|PIK3CA|PIK3CB|PIK3CD|PIK3R1|MAPK1|MAPK3|MAPK8|MAPK9|MAPK10|MAP2K1|RAF1|RELA|RPS6KB1|TGFBR1	-19.61596872
hsa04068	FoxO signaling pathway	-19.97214187	12.88338332	16.71364605	5.580357143	1.084484045	AKT1|CCND1|CDK2|MAPK14|EGFR|IGF1R|IL6|INSR|MDM2|PIK3CA|PIK3CB|PIK3CD|PIK3R1|PLK1|PRKAG1|MAPK1|MAPK3|MAPK8|MAPK9|MAPK10|MAP2K1|RAF1|TGFBR1|SIRT1|CCNB3	-19.11579529
hsa04625	C-type lectin receptor signaling pathway	-19.96151699	14.9298592	17.44874643	5.133928571	1.042656757	AKT1|CALM1|MAPK14|IL2|IL6|JUN|MDM2|PIK3CA|PIK3CB|PIK3CD|PIK3R1|MAPK1|MAPK3|MAPK8|MAPK9|MAPK10|PTGS2|PTPN11|RAF1|RELA|SRC|SYK|MAPKAPK2	-19.11394433
hsa05224	Breast cancer	-19.86839187	11.94035471	16.30425373	5.803571429	1.104653005	AKT1|CCND1|CDK4|CDK6|EGFR|ESR1|ESR2|FGFR1|FLT4|MTOR|GSK3B|IGF1R|JUN|KIT|MYC|PGR|PIK3CA|PIK3CB|PIK3CD|PIK3R1|MAPK1|MAPK3|MAP2K1|RAF1|RPS6KB1|NCOA1	-19.02941939
hsa04072	Phospholipase D signaling pathway	-19.79037858	11.85967664	16.23924453	5.803571429	1.104653005	AKT1|AVPR2|DNM1|EGFR|F2|MTOR|FYN|GRM2|GRM4|CXCR1|INSR|KIT|PDGFRA|PDGFRB|PIK3CA|PIK3CB|PIK3CD|PIK3CG|PIK3R1|PLA2G4A|MAPK1|MAPK3|MAP2K1|PTPN11|RAF1|SYK	-18.95983926
hsa04611	Platelet activation	-19.34711397	13.06624424	16.50927226	5.357142857	1.063828273	ACTB|AKT1|BTK|MAPK14|F2|FYN|LYN|MYLK|NOS3|PIK3CA|PIK3CB|PIK3CD|PIK3CG|PIK3R1|PLA2G4A|PPP1CA|MAPK1|MAPK3|PTGIR|PTGS1|ROCK1|SRC|SYK|ROCK2	-18.53296507
hsa05214	Glioma	-19.19094224	18.00238095	18.07725048	4.464285714	0.97570799	AKT1|CCND1|CALM1|CAMK2B|CDK4|CDK6|EGFR|MTOR|IGF1R|MDM2|PDGFRA|PDGFRB|PIK3CA|PIK3CB|PIK3CD|PIK3R1|MAPK1|MAPK3|MAP2K1|RAF1	-18.38476227
hsa04660	T cell receptor signaling pathway	-18.66874744	14.28073489	16.63564377	4.910714286	1.020937413	AKT1|CDK4|MAPK14|FYN|GSK3B|IL2|IL4|JUN|LCK|PIK3CA|PIK3CB|PIK3CD|PIK3R1|MAPK1|MAPK3|MAPK8|MAPK9|MAPK10|MAP2K1|PTPN6|RAF1|RELA	-17.8703928
hsa04630	JAK-STAT signaling pathway	-18.48415024	10.57368761	15.16635711	5.803571429	1.104653005	AKT1|CCND1|BCL2|CCND3|EGFR|MTOR|IL2|IL4|IL6|JAK1|JAK2|JAK3|MCL1|MYC|PDGFRA|PDGFRB|PIK3CA|PIK3CB|PIM1|PIK3CD|PIK3R1|PTPN2|PTPN6|PTPN11|RAF1|TYK2	-17.69348244
hsa04071	Sphingolipid signaling pathway	-18.37752822	12.83227568	15.99131996	5.133928571	1.042656757	ADORA1|ADORA3|AKT1|BCL2|BDKRB2|MAPK14|FYN|ABCC1|NOS3|PIK3CA|PIK3CB|PIK3CD|PIK3R1|MAPK1|MAPK3|MAPK8|MAPK9|MAPK10|MAP2K1|RAF1|RELA|ROCK1|ROCK2	-17.59441355
hsa04910	Insulin signaling pathway	-18.28005742	11.82638165	15.57336039	5.357142857	1.063828273	AKT1|CALM1|FASN|MTOR|GSK3B|INSR|PDE3B|PIK3CA|PIK3CB|PIK3CD|PIK3R1|PPP1CA|PRKAG1|MAPK1|MAPK3|MAPK8|MAPK9|MAPK10|MAP2K1|PTPN1|PTPRF|RAF1|RPS6KB1|MKNK1	-17.50436676
hsa05218	Melanoma	-18.16497775	17.81485615	17.5157934	4.241071429	0.952112848	AKT1|CCND1|CDK4|CDK6|EGFR|FGFR1|IGF1R|MDM2|MET|PDGFRA|PDGFRB|PIK3CA|PIK3CB|PIK3CD|PIK3R1|MAPK1|MAPK3|MAP2K1|RAF1	-17.40376492
hsa05223	Non-small cell lung cancer	-18.16497775	17.81485615	17.5157934	4.241071429	0.952112848	AKT1|ALK|CCND1|CDK4|CDK6|EGFR|JAK3|MET|PIK3CA|PIK3CB|PIK3CD|PIK3R1|MAPK1|MAPK3|MAP2K1|RAF1|RET|RXRA|RXRB	-17.40376492
hsa05160	Hepatitis C	-17.97327197	10.74982939	15.0186141	5.580357143	1.084484045	AKT1|CCND1|CASP3|CD81|CDK2|CDK4|CDK6|EGFR|GSK3B|JAK1|MYC|PIK3CA|PIK3CB|PIK3CD|PIK3R1|PPARA|MAPK1|MAPK3|MAP2K1|RAF1|RELA|RXRA|TYK2|NR1H3|TBK1	-17.23290928
hsa04380	Osteoclast differentiation	-17.80044148	12.1305106	15.47368983	5.133928571	1.042656757	AKT1|BTK|MAPK14|CSF1R|FYN|JAK1|JUN|LCK|PIK3CA|PIK3CB|PIK3CD|PIK3R1|PPARG|MAPK1|MAPK3|MAPK8|MAPK9|MAPK10|MAP2K1|RELA|SYK|TGFBR1|TYK2	-17.07344275
hsa05220	Chronic myeloid leukemia	-17.67694571	16.87723214	16.99341995	4.241071429	0.952112848	ABL1|AKT1|CCND1|CDK4|CDK6|HDAC2|MDM2|MYC|PIK3CA|PIK3CB|PIK3CD|PIK3R1|MAPK1|MAPK3|MAP2K1|PTPN11|RAF1|RELA|TGFBR1	-16.95647785
hsa05226	Gastric cancer	-17.39632584	10.87392138	14.81521929	5.357142857	1.063828273	AKT1|CCND1|BCL2|CCNE1|CDK2|EGFR|MTOR|GSK3B|MET|MYC|ABCB1|PIK3CA|PIK3CB|PIK3CD|PIK3R1|MAPK1|MAPK3|MAP2K1|RAF1|RPS6KB1|RXRA|RXRB|TERT|TGFBR1	-16.68229209
hsa04370	VEGF signaling pathway	-17.03464399	19.45172518	17.3956176	3.794642857	0.902705471	AKT1|MAPK14|KDR|NOS3|PIK3CA|PIK3CB|PIK3CD|PIK3R1|PLA2G4A|MAPK1|MAPK3|MAP2K1|PTGS2|PTK2|RAF1|SRC|MAPKAPK2	-16.33319937
hsa04810	Regulation of actin cytoskeleton	-16.92823781	8.254366812	13.51202804	6.25	1.143632898	ACTB|AKT1|BDKRB2|CHRM1|CHRM2|CHRM3|CHRM5|EGFR|F2|FGFR1|ITGAL|MYLK|PDGFRA|PDGFRB|PIK3CA|PIK3CB|PIK3CD|PIK3R1|PPP1CA|MAPK1|MAPK3|MAP2K1|PTK2|RAF1|ROCK1|SRC|EZR|ROCK2	-16.2329535
hsa05170	Human immunodeficiency virus 1 infection	-16.79992962	8.597835243	13.61250755	6.026785714	1.124361352	AKT1|BCL2|CALM1|CASP3|CDK1|CDC25C|CHEK1|MAPK14|MTOR|JUN|PIK3CA|PIK3CB|PIK3CD|PIK3R1|MAPK1|MAPK3|MAPK8|MAPK9|MAPK10|MAP2K1|PTK2|RAF1|RELA|RPS6KB1|WEE1|TBK1|CCNB3	-16.11670982
hsa04926	Relaxin signaling pathway	-16.54388591	11.51315061	14.67265704	4.910714286	1.020937413	AKT1|MAPK14|EGFR|JUN|MMP2|MMP9|NOS2|NOS3|PIK3CA|PIK3CB|PIK3CD|PIK3R1|MAPK1|MAPK3|MAPK8|MAPK9|MAPK10|MAP2K1|RAF1|RELA|SRC|TGFBR1	-15.86657497
hsa04668	TNF signaling pathway	-16.53493254	12.43585526	15.00009359	4.6875	0.998634496	AKT1|CASP3|CASP7|MAPK14|ICAM1|IL6|JUN|MMP9|PIK3CA|PIK3CB|PIK3CD|PIK3R1|MAPK1|MAPK3|MAPK8|MAPK9|MAPK10|MAP2K1|PTGS2|RELA|SELE	-15.86345114
hsa04360	Axon guidance	-16.38991689	9.273204474	13.72691599	5.580357143	1.084484045	ABL1|CAMK2B|EPHA2|EPHA1|EPHA3|EPHA4|EPHA5|EPHB2|EPHB3|FYN|GSK3B|MET|PIK3CA|PIK3CB|PIK3CD|PIK3R1|MAPK1|MAPK3|PTK2|PTPN11|RAF1|ROCK1|SRC|ROCK2|EPHA6	-15.72986495
hsa05415	Diabetic cardiomyopathy	-16.25891608	8.646463758	13.40367595	5.803571429	1.104653005	PARP1|AKT1|ATP5F1B|CAMK2B|CMA1|MAPK14|MTOR|G6PD|GSK3B|INSR|MMP2|MMP9|ND6|NDUFA4|NOS3|PIK3CA|PIK3CB|PIK3CD|PIK3R1|PPARA|PPP1CA|MAPK8|MAPK9|MAPK10|RELA|TGFBR1	-15.60446802
hsa05165	Human papillomavirus infection	-16.23347021	6.526542943	12.39681212	7.142857143	1.216759185	AKT1|CCND1|CASP3|CCNA2|CCND3|CCNE1|CDK2|CDK4|CDK6|EGFR|MTOR|GSK3B|HDAC2|JAK1|MDM2|PDGFRB|PIK3CA|PIK3CB|PIK3CD|PIK3R1|MAPK1|MAPK3|MAP2K1|PTGER4|PTGS2|PTK2|RAF1|RELA|RPS6KB1|TERT|TYK2|TBK1	-15.58455463
hsa05222	Small cell lung cancer	-15.99448812	13.94206134	15.24445014	4.241071429	0.952112848	AKT1|CCND1|BCL2|CASP3|CCNE1|CDK2|CDK4|CDK6|MYC|NOS2|PIK3CA|PIK3CB|PIK3CD|PIK3R1|PTGS2|PTK2|RELA|RXRA|RXRB	-15.35103545
hsa04932	Non-alcoholic fatty liver disease	-15.88012353	10.01745392	13.80124808	5.133928571	1.042656757	AKT1|CASP3|CASP7|MAPK14|ERN1|GSK3B|IL6|INSR|JUN|NDUFA4|PIK3CA|PIK3CB|PIK3CD|PIK3R1|PPARA|PPARG|PRKAG1|MAPK8|MAPK9|MAPK10|RELA|RXRA|NR1H3	-15.24739472
hsa04062	Chemokine signaling pathway	-15.82721356	8.790225074	13.27811387	5.580357143	1.084484045	GRK2|AKT1|CCR1|FGR|GRK6|GSK3B|HCK|CXCR1|JAK2|JAK3|LYN|PIK3CA|PIK3CB|PIK3CD|PIK3CG|PIK3R1|MAPK1|MAPK3|MAP2K1|PTK2|RAF1|RELA|ROCK1|SRC|ROCK2	-15.19974899
hsa04662	B cell receptor signaling pathway	-15.48726312	14.46619898	15.15449472	4.017857143	0.927798058	AKT1|BLK|BTK|CD81|GSK3B|JUN|LYN|PIK3CA|PIK3CB|PIK3CD|PIK3R1|MAPK1|MAPK3|MAP2K1|PTPN6|RAF1|RELA|SYK	-14.86499974
hsa05231	Choline metabolism in cancer	-15.45156642	13.08846574	14.69744466	4.241071429	0.952112848	AKT1|EGFR|MTOR|JUN|PDGFRA|PDGFRB|PIK3CA|PIK3CB|PIK3CD|PIK3R1|PLA2G4A|MAPK1|MAPK3|MAPK8|MAPK9|MAPK10|MAP2K1|RAF1|RPS6KB1	-14.83444268
hsa05142	Chagas disease	-15.11105103	12.57519258	14.35868728	4.241071429	0.952112848	AKT1|BDKRB2|MAPK14|IL2|IL6|JUN|NOS2|PIK3CA|PIK3CB|PIK3CD|PIK3R1|MAPK1|MAPK3|MAPK8|MAPK9|MAPK10|RELA|TGFBR1|TLR9	-14.49900682
hsa05164	Influenza A	-14.92004586	9.080148287	12.99276155	5.133928571	1.042656757	ACTB|AKT1|CASP3|CCND3|CDK4|CDK6|ICAM1|IL6|JAK1|JAK2|PIK3CA|PIK3CB|PIK3CD|PIK3R1|PLG|MAPK1|MAPK3|MAP2K1|PRSS1|RAF1|RELA|TYK2|TBK1	-14.31302245
hsa04152	AMPK signaling pathway	-14.81925817	11.15850059	13.72921302	4.464285714	0.97570799	ADRA1A|AKT1|CCND1|CCNA2|FASN|MTOR|HMGCR|HNF4A|IGF1R|INSR|PFKFB3|PIK3CA|PIK3CB|PIK3CD|PIK3R1|PPARG|PRKAG1|RPS6KB1|SCD|SIRT1	-14.21719818
hsa04140	Autophagy - animal	-14.58342908	10.05452128	13.21425306	4.6875	0.998634496	AKT1|BCL2|CTSB|CTSL|DAPK1|ERN1|MTOR|IGF1R|PIK3CA|PIK3CB|PIK3CD|PIK3R1|MAPK1|MAPK3|MAPK8|MAPK9|MAPK10|MAP2K1|RAF1|RPS6KB1|TBK1	-13.98627642
hsa04725	Cholinergic synapse	-14.25053653	11.35105879	13.51729161	4.241071429	0.952112848	ACHE|AKT1|BCL2|CAMK2B|CHRM1|CHRM2|CHRM3|CHRM5|CHRNA7|FYN|JAK2|PIK3CA|PIK3CB|PIK3CD|PIK3CG|PIK3R1|MAPK1|MAPK3|MAP2K1	-13.67712172
hsa05131	Shigellosis	-14.16878534	7.106203008	11.81553151	5.803571429	1.104653005	ACTB|AKT1|BCL2|MAPK14|EGFR|MTOR|GSK3B|JUN|MDM2|PIK3CA|PIK3CB|PIK3CD|PIK3R1|MAPK1|MAPK3|MAPK8|MAPK9|MAPK10|PTK2|RELA|ROCK1|RPS6KB1|SRC|RIPK2|ROCK2|TBK1	-13.59996628
hsa05225	Hepatocellular carcinoma	-14.04958097	8.840454932	12.49563482	4.910714286	1.020937413	ACTB|AKT1|CCND1|CDK4|CDK6|EGFR|MTOR|GSK3B|IGF1R|MET|MYC|PIK3CA|PIK3CB|PIK3CD|PIK3R1|MAPK1|MAPK3|MAP2K1|RAF1|RPS6KB1|TERT|TGFBR1	-13.48530954
hsa04620	Toll-like receptor signaling pathway	-12.60476207	11.03511332	12.57013048	3.794642857	0.902705471	AKT1|MAPK14|IL6|JUN|PIK3CA|PIK3CB|PIK3CD|PIK3R1|MAPK1|MAPK3|MAPK8|MAPK9|MAPK10|MAP2K1|RELA|TBK1|TLR9	-12.07105663
hsa04923	Regulation of lipolysis in adipocytes	-11.62047371	15.13131158	13.20888454	2.901785714	0.793047652	ADORA1|ADRB1|ADRB2|AKT1|FABP4|INSR|PDE3B|PIK3CA|PIK3CB|PIK3CD|PIK3R1|PTGS1|PTGS2	-11.11135755
hsa05213	Endometrial cancer	-11.62047371	15.13131158	13.20888454	2.901785714	0.793047652	AKT1|CCND1|EGFR|GSK3B|MYC|PIK3CA|PIK3CB|PIK3CD|PIK3R1|MAPK1|MAPK3|MAP2K1|RAF1	-11.11135755
hsa04935	Growth hormone synthesis, secretion and action	-11.55819248	9.563764881	11.5258111	3.794642857	0.902705471	AKT1|MAPK14|MTOR|GSK3B|JAK2|PIK3CA|PIK3CB|PIK3CD|PIK3R1|MAPK1|MAPK3|MAPK8|MAPK9|MAPK10|MAP2K1|PTK2|RAF1	-11.0530425
hsa04550	Signaling pathways regulating pluripotency of stem cells	-11.30797455	8.497627373	11.01980395	4.017857143	0.927798058	AKT1|MAPK14|ESRRB|FGFR1|GSK3B|IGF1R|JAK1|JAK2|JAK3|MYC|PIK3CA|PIK3CB|PIK3CD|PIK3R1|MAPK1|MAPK3|MAP2K1|RAF1	-10.81451033
hsa04670	Leukocyte transendothelial migration	-10.8511353	9.474937343	11.11633983	3.571428571	0.876768309	ACTB|MAPK14|ICAM1|ITGAL|MMP2|MMP9|PIK3CA|PIK3CB|PIK3CD|PIK3R1|PTK2|PTPN11|ROCK1|TXK|EZR|ROCK2	-10.38013959
hsa05211	Renal cell carcinoma	-10.59652142	12.7190735	11.94996527	2.901785714	0.793047652	AKT1|JUN|MET|PIK3CA|PIK3CB|PIK3CD|PIK3R1|MAPK1|MAPK3|MAP2K1|PTPN11|RAF1|EGLN1	-10.13276413
hsa05171	Coronavirus disease - COVID-19	-10.30297151	6.110721983	9.581891282	4.6875	0.998634496	MAPK14|EGFR|F2|IL2|IL6|JAK1|JUN|PIK3CA|PIK3CB|PIK3CD|PIK3R1|MAPK1|MAPK3|MAPK8|MAPK9|MAPK10|RELA|SYK|ADAM17|TYK2|TBK1	-9.842788681
hsa04930	Type II diabetes mellitus	-10.25326242	16.14343944	12.60337358	2.455357143	0.731172822	MTOR|INSR|PIK3CA|PIK3CB|PIK3CD|PIK3R1|MAPK1|MAPK3|MAPK8|MAPK9|MAPK10	-9.796624868
hsa04213	Longevity regulating pathway - multiple species	-9.97208167	13.06624424	11.661822	2.678571429	0.762810824	AKT1|MTOR|HDAC2|IGF1R|INSR|PIK3CA|PIK3CB|PIK3CD|PIK3R1|PRKAG1|RPS6KB1|SIRT1	-9.52244902
hsa04650	Natural killer cell mediated cytotoxicity	-9.869901895	8.182900433	10.14120286	3.571428571	0.876768309	CASP3|FYN|ICAM1|ITGAL|LCK|PIK3CA|PIK3CB|PIK3CD|PIK3R1|MAPK1|MAPK3|MAP2K1|PTPN6|PTPN11|RAF1|SYK	-9.430569201
hsa04666	Fc gamma R-mediated phagocytosis	-9.737854888	9.743556701	10.57607218	3.125	0.822037939	AKT1|HCK|LYN|PIK3CA|PIK3CB|PIK3CD|PIK3R1|PLA2G4A|MAPK1|MAPK3|MAP2K1|RAF1|RPS6KB1|SYK	-9.301901935
hsa04211	Longevity regulating pathway	-9.152201134	9.860854735	10.26510539	2.901785714	0.793047652	AKT1|MTOR|IGF1R|INSR|PIK3CA|PIK3CB|PIK3CD|PIK3R1|PPARG|PRKAG1|RELA|RPS6KB1|SIRT1	-8.722929766
hsa04150	mTOR signaling pathway	-8.78433946	6.923992674	9.096045219	3.571428571	0.876768309	AKT1|MTOR|GSK3B|IGF1R|INSR|PIK3CA|PIK3CB|PIK3CD|PIK3R1|MAPK1|MAPK3|MAP2K1|RAF1|RPS6KA1|RPS6KA2|RPS6KB1	-8.361648438
hsa04929	GnRH secretion	-8.611069781	11.6030971	10.41203374	2.455357143	0.731172822	AKT1|ESR2|GABBR1|PIK3CA|PIK3CB|PIK3CD|PIK3R1|MAPK1|MAPK3|MAP2K1|RAF1	-8.194860886
hsa04960	Aldosterone-regulated sodium reabsorption	-8.563744632	16.42109073	11.50892118	2.008928571	0.662882408	HSD11B2|INSR|NR3C2|PIK3CA|PIK3CB|PIK3CD|PIK3R1|MAPK1|MAPK3	-8.150740877
hsa05020	Prion disease	-8.235358158	4.945709053	8.030234428	4.464285714	0.97570799	ATP5F1B|CASP3|MAPK14|CSNK2A1|FYN|GSK3B|IL6|ND6|NDUFA4|PIK3CA|PIK3CB|PIK3CD|PIK3R1|MAPK1|MAPK3|MAPK8|MAPK9|MAPK10|TUBB3|TUBB1	-7.828694581
hsa01524	Platinum drug resistance	-7.983070076	10.17257828	9.621227041	2.455357143	0.731172822	AKT1|BCL2|CASP3|MDM2|PIK3CA|PIK3CB|PIK3CD|PIK3R1|MAPK1|MAPK3|TOP2A	-7.582655449
hsa05100	Bacterial invasion of epithelial cells	-5.678174511	7.890653989	7.423559648	2.008928571	0.662882408	ACTB|DNM1|MET|PIK3CA|PIK3CB|PIK3CD|PIK3R1|PTK2|SRC	-5.321963546
hsa05146	Amoebiasis	-5.536074068	6.618522409	6.969612448	2.232142857	0.697943126	CASP3|CTSG|IL6|NOS2|PIK3CA|PIK3CB|PIK3CD|PIK3R1|PTK2|RELA	-5.185431057
hsa04973	Carbohydrate digestion and absorption	-5.249414117	10.05452128	7.617368787	1.5625	0.5859375	AKT1|AMY1A|PIK3CA|PIK3CB|PIK3CD|PIK3R1|MGAM	-4.906991436
hsa05017	Spinocerebellar ataxia	-5.000698263	5.192994505	6.162746576	2.455357143	0.731172822	AKT1|ERN1|MTOR|GRIA2|PIK3CA|PIK3CB|PIK3CD|PIK3R1|MAPK8|MAPK9|MAPK10	-4.671639544
hsa05168	Herpes simplex virus 1 infection	-3.577288476	2.505214146	4.212051461	4.241071429	0.952112848	AKT1|BCL2|CASP3|MTOR|IL6|JAK1|JAK2|PIK3CA|PIK3CB|PIK3CD|PIK3R1|PPP1CA|PTPN11|RELA|SRC|SYK|TYK2|TBK1|TLR9	-3.300258757
hsa04080	Neuroactive ligand-receptor interaction	-43.49580739	11.03688206	23.72115429	13.39285714	1.609068256	ADORA1|ADORA2A|ADORA2B|ADORA3|ADRA1D|ADRA1B|ADRA1A|ADRA2B|ADRA2C|ADRB1|ADRB2|AVPR2|BDKRB2|CCKBR|CHRM1|CHRM2|CHRM3|CHRM5|CHRNA7|LTB4R|CNR1|CNR2|CTSG|DRD1|DRD4|EDNRA|F2|FPR1|FPR2|GABBR1|GABRA1|GABRA2|GABRA3|GABRA5|GABRA6|GCGR|GLRA1|NPBWR1|UTS2R|GPR35|GRIA2|NR3C1|GRM2|GRM4|HTR2A|HTR2B|HTR2C|OXTR|P2RX7|PLG|PRSS1|PTGDR|PTGER1|PTGER2|PTGER4|PTGIR|THRA|THRB|TRPV1|TAAR1	-41.25029473
hsa04020	Calcium signaling pathway	-25.8614794	10.40762649	17.94190561	8.258928571	1.300483217	ADORA2A|ADORA2B|ADRA1D|ADRA1B|ADRA1A|ADRB1|ADRB2|BDKRB2|CALM1|CAMK2B|CCKBR|CHRM1|CHRM2|CHRM3|CHRM5|CHRNA7|DRD1|EDNRA|EGFR|FGFR1|FLT1|FLT4|HTR2A|HTR2B|HTR2C|KDR|MET|MYLK|NOS2|NOS3|NTRK1|OXTR|P2RX7|PDGFRA|PDGFRB|PTGER1|RET	-24.42888009
hsa05203	Viral carcinogenesis	-24.94773698	11.2514881	18.01459447	7.589285714	1.251188108	CCND1|CASP3|CCNA2|CCND3|CCNE1|CDK1|CDK2|CDK4|CDK6|CHEK1|HDAC2|JAK1|JAK3|JUN|LYN|MDM2|PIK3CA|PIK3CB|PIK3CD|PIK3R1|POLB|MAPK1|MAPK3|RELA|SRC|SYK|HDAC3|MAPKAPK2|HDAC9|HDAC4|HDAC5|HDAC7|HDAC11|HDAC10	-23.6053143
hsa04613	Neutrophil extracellular trap formation	-18.04653582	9.59337406	14.5700766	6.026785714	1.124361352	ACTB|AKT1|MAPK14|CTSG|FPR1|FPR2|MTOR|HDAC2|ITGAL|PIK3CA|PIK3CB|PIK3CD|PIK3R1|MAPK1|MAPK3|MAP2K1|RAF1|RELA|SRC|SYK|HDAC3|HDAC9|HDAC4|HDAC5|HDAC7|HDAC11|HDAC10	-17.29933371
hsa05034	Alcoholism	-13.07185597	7.942226891	11.67667655	4.910714286	1.020937413	ADORA2A|ADORA2B|CALM1|DRD1|SLC29A1|HDAC2|MAOA|MAOB|PPP1CA|PKIA|MAPK1|MAPK3|MAP2K1|RAF1|SLC6A3|HDAC3|HDAC9|HDAC4|HDAC5|HDAC7|HDAC11|HDAC10	-12.52963468
hsa05010	Alzheimer disease	-23.27059402	7.383789063	15.43731257	9.375	1.37711637	ADAM10|AKT1|APP|ATP5F1B|CALM1|CASP3|CASP7|CHRM1|CHRM3|CHRM5|CHRNA7|CSNK2A1|ERN1|MTOR|GSK3B|IL6|INSR|MAPT|ND6|NDUFA4|NOS2|PIK3CA|PIK3CB|PIK3CD|PIK3R1|MAPK1|MAPK3|MAPK8|MAPK9|MAPK10|MAP2K1|PSEN2|PTGS2|RAF1|RELA|ADAM17|CDK5R1|NAE1|TUBB3|BACE1|NOX4|TUBB1	-22.12199137
hsa05022	Pathways of neurodegeneration - multiple diseases	-19.68468512	5.956670168	13.3656821	9.375	1.37711637	APP|ATP5F1B|BCL2|CALM1|CAMK2B|CASP3|CASP7|CHRM1|CHRM3|CHRM5|CHRNA7|MAPK14|CSNK2A1|ERN1|MTOR|GRIA2|GSK3B|HTT|IL6|MAPT|ND6|NDUFA4|NOS2|MAPK1|MAPK3|MAPK8|MAPK9|MAPK10|MAP2K1|PSEN2|PTGS2|RAF1|RELA|SLC6A3|VCP|CDK5R1|SIGMAR1|TUBB3|TBK1|NOX4|TUBB1|LRRK2	-18.86241833
hsa05012	Parkinson disease	-7.676777406	4.822066327	7.677329299	4.241071429	0.952112848	ADORA2A|ATP5F1B|CALM1|CAMK2B|CASP3|DRD1|ERN1|MAOA|MAOB|MAPT|ND6|NDUFA4|MAPK8|MAPK9|MAPK10|SLC6A3|TUBB3|TUBB1|LRRK2	-7.28557078
hsa05016	Huntington disease	-4.224674045	3.309261204	4.978457908	3.348214286	0.849909252	ATP5F1B|CASP3|ERN1|MTOR|GRIA2|HTT|HDAC2|ND6|NDUFA4|PPARG|MAPK8|MAPK9|MAPK10|TUBB3|TUBB1	-3.930984413
hsa05014	Amyotrophic lateral sclerosis	-3.911441195	2.967425432	4.630534616	3.571428571	0.876768309	ACTB|ATP5F1B|BCL2|CASP3|MAPK14|ERN1|MTOR|GRIA2|ND6|NDUFA4|NOS2|VCP|SIGMAR1|TUBB3|TBK1|TUBB1	-3.629716354
hsa05206	MicroRNAs in cancer	-22.85855836	8.275288018	15.78778196	8.482142857	1.316335839	ABL1|CCND1|BCL2|CASP3|CCNE1|CDC25A|CDC25B|CDC25C|CDK6|CYP1B1|EGFR|MTOR|HDAC2|MCL1|MDM2|MET|MMP9|MMP16|ABCC1|MYC|PDGFRA|PDGFRB|ABCB1|PIK3CA|PIK3CB|PIM1|PIK3CD|PIK3R1|MAPK1|MAPK3|MAP2K1|PTGS2|RAF1|ROCK1|EZR|HDAC4|HDAC5|SIRT1	-21.72698905
hsa04750	Inflammatory mediator regulation of TRP channels	-21.9469164	16.53279883	18.88514689	5.357142857	1.063828273	ALOX12|BDKRB2|CALM1|CAMK2B|MAPK14|HTR2A|HTR2B|HTR2C|NTRK1|PIK3CA|PIK3CB|PIK3CD|PIK3R1|PLA2G4A|PPP1CA|PRKCH|MAPK8|MAPK9|MAPK10|PTGER2|PTGER4|SRC|TRPV1|TRPM8	-20.90552371
hsa04659	Th17 cell differentiation	-20.85895534	15.00198413	17.87438525	5.357142857	1.063828273	AHR|MAPK14|MTOR|HSP90AA1|HSP90AB1|IL2|IL4|IL6|JAK1|JAK2|JAK3|JUN|LCK|MAPK1|MAPK3|MAPK8|MAPK9|MAPK10|RELA|RORC|RXRA|RXRB|TGFBR1|TYK2	-19.92519654
hsa05132	Salmonella infection	-17.91847889	8.133605852	13.85979508	6.696428571	1.180950644	ACTB|AKT1|BCL2|CASP3|CASP7|MAPK14|HSP90AA1|HSP90AB1|IL6|JUN|MYC|PIK3CA|PIK3CB|PIK3CD|PIK3CG|PKN1|MAPK1|MAPK3|MAPK8|MAPK9|MAPK10|MAP2K1|RAF1|RELA|HSP90B1|RIPK2|ROCK2|TUBB3|TLR9|TUBB1	-17.18484958
hsa04657	IL-17 signaling pathway	-14.56971691	12.92724164	14.20145184	4.017857143	0.927798058	CASP3|MAPK14|GSK3B|HSP90AA1|HSP90AB1|IL4|IL6|JUN|MMP9|MAPK1|MAPK3|MAPK8|MAPK9|MAPK10|PTGS2|RELA|HSP90B1|TBK1	-13.97741675
hsa04936	Alcoholic liver disease	-14.51982373	9.983714789	13.15754643	4.6875	0.998634496	ADH1B|ADH1C|AKT1|ALDH2|CCND1|CASP3|MAPK14|FABP1|FASN|GSK3B|IL6|PPARA|PRKAG1|MAPK8|MAPK9|MAPK10|RELA|SCD|SIRT1|TBK1|NOX4	-13.93232246
hsa05152	Tuberculosis	-14.42560158	8.626140873	12.58317259	5.133928571	1.042656757	AKT1|BCL2|CALM1|CAMK2B|CASP3|MAPK14|CTSS|IL6|JAK1|JAK2|NOS2|MAPK1|MAPK3|MAPK8|MAPK9|MAPK10|RAF1|RELA|SRC|SYK|VDR|RIPK2|TLR9	-13.84284674
hsa05120	Epithelial cell signaling in Helicobacter pylori infection	-14.30872111	15.43061224	14.82141928	3.571428571	0.876768309	ADAM10|CASP3|MAPK14|CSK|EGFR|CXCR1|JUN|LYN|MET|MAPK8|MAPK9|MAPK10|PTPN11|RELA|SRC|ADAM17	-13.73066139
hsa05130	Pathogenic Escherichia coli infection	-13.56712439	7.881753082	11.88239813	5.133928571	1.042656757	ABL1|ACTB|CASP3|CASP7|MAPK14|F2|FYN|IL6|JUN|MAPK1|MAPK3|MAPK8|MAPK9|MAPK10|PTPN6|PTPN11|RELA|ROCK1|SRC|EZR|ROCK2|TUBB3|TUBB1	-13.02058172
hsa04621	NOD-like receptor signaling pathway	-11.2060439	7.259024578	10.49918402	4.464285714	0.97570799	BCL2|MAPK14|CTSB|HSP90AA1|HSP90AB1|IL6|JAK1|JUN|P2RX7|PKN1|MAPK1|MAPK3|MAPK8|MAPK9|MAPK10|RELA|TYK2|RIPK2|NAMPT|TBK1	-10.71640609
hsa04658	Th1 and Th2 cell differentiation	-11.17715123	11.00689053	11.78711333	3.348214286	0.849909252	MAPK14|IL2|IL4|JAK1|JAK2|JAK3|JUN|LCK|MAPK1|MAPK3|MAPK8|MAPK9|MAPK10|RELA|TYK2	-10.69130641
hsa05145	Toxoplasmosis	-10.97138085	9.644132653	11.23799705	3.571428571	0.876768309	AKT1|ALOX5|BCL2|CASP3|MAPK14|JAK1|JAK2|NOS2|PIK3CG|MAPK1|MAPK3|MAPK8|MAPK9|MAPK10|RELA|TYK2	-10.49672019
hsa05133	Pertussis	-10.04056209	11.54757989	11.28908697	2.901785714	0.793047652	CALM1|CASP3|CASP7|MAPK14|IL6|JUN|NOS2|MAPK1|MAPK3|MAPK8|MAPK9|MAPK10|RELA	-9.587441109
hsa04920	Adipocytokine signaling pathway	-9.401965818	11.74068323	10.95229854	2.678571429	0.762810824	AKT1|MTOR|JAK2|PPARA|PRKAG1|MAPK8|MAPK9|MAPK10|PTPN11|RELA|RXRA|RXRB	-8.969366506
hsa05140	Leishmaniasis	-7.73251928	9.644132653	9.312647894	2.455357143	0.731172822	MAPK14|IL4|JAK1|JAK2|JUN|NOS2|MAPK1|MAPK3|PTGS2|PTPN6|RELA	-7.338264961
hsa04137	Mitophagy - animal	-4.94397645	7.500992063	6.771989771	1.785714286	0.625682936	CSNK2A1|JUN|MAPK8|MAPK9|MAPK10|RELA|SRC|TBK1	-4.617541874
hsa04622	RIG-I-like receptor signaling pathway	-3.187611326	5.704979879	4.866874612	1.339285714	0.543087415	MAPK14|MAPK8|MAPK9|MAPK10|RELA|TBK1	-2.924369891
hsa04022	cGMP-PKG signaling pathway	-20.69734385	11.31886228	16.39627722	6.25	1.143632898	ADORA1|ADORA3|ADRA1D|ADRA1B|ADRA1A|ADRA2B|ADRA2C|ADRB1|ADRB2|AKT1|BDKRB2|CALM1|EDNRA|INSR|MYLK|NOS3|PDE2A|PDE3A|PDE3B|PIK3CG|PPP1CA|MAPK1|MAPK3|MAP2K1|RAF1|ROCK1|PDE5A|ROCK2	-19.79425386
hsa04270	Vascular smooth muscle contraction	-13.93570663	10.07595949	12.91106385	4.464285714	0.97570799	ADORA2A|ADORA2B|ADRA1D|ADRA1B|ADRA1A|CALM1|EDNRA|MYLK|PLA2G1B|PLA2G2A|PLA2G4A|PPP1CA|PRKCH|MAPK1|MAPK3|MAP2K1|PTGIR|RAF1|ROCK1|ROCK2	-13.3759357
hsa04261	Adrenergic signaling in cardiomyocytes	-7.966021485	6.575544991	8.505680204	3.348214286	0.849909252	ADRA1D|ADRA1B|ADRA1A|ADRB1|ADRB2|AKT1|BCL2|CALM1|CAMK2B|MAPK14|PIK3CG|PPP1CA|MAPK1|MAPK3|SCN5A	-7.568697934
hsa04970	Salivary secretion	-4.131540005	5.807219662	5.693207859	1.785714286	0.625682936	ADRA1D|ADRA1B|ADRA1A|ADRB1|ADRB2|AMY1A|CALM1|CHRM3	-3.840269847
hsa00910	Nitrogen metabolism	-20.50369185	51.62447479	25.6011767	2.901785714	0.793047652	CA1|CA2|CA3|CA4|CA5A|CA6|CA7|CA9|CA12|GLUL|CA5B|CA14|CA13	-19.62924704
hsa00140	Steroid hormone biosynthesis	-18.06888736	19.59936636	17.97597458	4.017857143	0.927798058	STS|COMT|CYP1A1|CYP1A2|CYP1B1|CYP11B1|CYP11B2|CYP17A1|CYP19A1|HSD3B1|HSD3B2|HSD11B1|HSD11B2|HSD17B1|HSD17B3|HSD17B2|SRD5A2|UGT2B7	-17.31473639
hsa04913	Ovarian steroidogenesis	-12.40088486	17.20815826	14.20489678	2.901785714	0.793047652	ALOX5|CYP1A1|CYP1B1|CYP17A1|CYP19A1|HSD3B1|HSD3B2|HSD17B1|HSD17B2|IGF1R|INSR|PLA2G4A|PTGS2	-11.8755315
hsa05032	Morphine addiction	-17.37490719	14.83712716	16.20965693	4.464285714	0.97570799	ADORA1|GRK2|DRD1|GABBR1|GABRA1|GABRA2|GABRA3|GABRA5|GABRA6|GRK6|PDE2A|PDE3A|PDE3B|PDE4A|PDE4B|PDE4C|PDE4D|PDE7A|PDE8B|PDE10A	-16.66721362
hsa00230	Purine metabolism	-7.201309556	6.856375558	8.141561708	2.901785714	0.793047652	IMPDH2|PDE2A|PDE3A|PDE3B|PDE4A|PDE4B|PDE4C|PDE4D|PDE7A|XDH|PDE8B|PDE5A|PDE10A	-6.819119748
hsa04110	Cell cycle	-16.85262583	10.31983621	14.35625363	5.357142857	1.063828273	ABL1|CCND1|CCNA2|CCND3|CCNE1|CDK1|CDC25A|CDC25B|CDC25C|CDK2|CDK4|CDK6|CHEK1|GSK3B|HDAC2|MDM2|MYC|PCNA|PLK1|PRKDC|WEE1|AURKB|DBF4|CCNB3	-16.16341566
hsa04115	p53 signaling pathway	-7.983070076	10.17257828	9.621227041	2.455357143	0.731172822	CCND1|BCL2|CASP3|CCND3|CCNE1|CDK1|CDK2|CDK4|CDK6|CHEK1|MDM2	-7.582655449
hsa04726	Serotonergic synapse	-16.45326028	12.32771739	14.92352529	4.6875	0.998634496	ALOX12|ALOX5|ALOX15|ALOX15B|APP|CASP3|CYP2C19|HTR2A|HTR2B|HTR2C|HTR3A|MAOA|MAOB|PLA2G4A|MAPK1|MAPK3|MAP2K1|PTGS1|PTGS2|RAF1|SLC6A4	-15.78753121
hsa00590	Arachidonic acid metabolism	-11.31972967	14.38714871	12.83347481	2.901785714	0.793047652	ALOX12|ALOX5|ALOX15|ALOX15B|CBR1|CYP2C19|EPHX2|PLA2G1B|PLA2G2A|PLA2G4A|PTGS1|PTGS2|PTGES	-10.82240503
hsa04520	Adherens junction	-15.90113078	13.7921467	15.1497862	4.241071429	0.952112848	ACP1|ACTB|CSNK2A1|EGFR|FGFR1|FYN|IGF1R|INSR|MET|MAPK1|MAPK3|PTPN1|PTPN6|PTPRF|ROCK1|SRC|TGFBR1|YES1|ROCK2	-15.26307314
hsa04921	Oxytocin signaling pathway	-13.79549685	9.205762987	12.51816565	4.6875	0.998634496	ACTB|CCND1|CALM1|CAMK2B|EGFR|JUN|MYLK|NOS3|OXTR|PIK3CG|PLA2G4A|PPP1CA|PRKAG1|MAPK1|MAPK3|MAP2K1|PTGS2|RAF1|ROCK1|SRC|ROCK2	-13.24018027
hsa05219	Bladder cancer	-13.77437982	21.40527003	16.03177808	2.901785714	0.793047652	CCND1|CDK4|DAPK1|EGFR|MDM2|MMP2|MMP9|MYC|MAPK1|MAPK3|MAP2K1|RAF1|SRC	-13.22347235
hsa04540	Gap junction	-12.64824013	12.27435065	12.98728783	3.571428571	0.876768309	ADRB1|CDK1|DRD1|EGFR|HTR2A|HTR2B|HTR2C|PDGFRA|PDGFRB|MAPK1|MAPK3|MAP2K1|RAF1|SRC|TUBB3|TUBB1	-12.11029763
hsa04114	Oocyte meiosis	-11.96909184	9.276035987	11.64001299	4.017857143	0.927798058	AR|CALM1|CAMK2B|CCNE1|CDK1|CDC25C|CDK2|MAPK14|IGF1R|PGR|PLK1|PPP1CA|MAPK1|MAPK3|MAP2K1|RPS6KA1|RPS6KA2|AURKA	-11.44785504
hsa04912	GnRH signaling pathway	-11.10662278	10.88853687	11.71103044	3.348214286	0.849909252	CALM1|CAMK2B|MAPK14|EGFR|JUN|MMP2|PLA2G4A|MAPK1|MAPK3|MAPK8|MAPK9|MAPK10|MAP2K1|RAF1|SRC	-10.62453811
hsa04720	Long-term potentiation	-7.269857387	10.07595949	9.119360359	2.232142857	0.697943126	CALM1|CAMK2B|GRIA2|PPP1CA|MAPK1|MAPK3|MAP2K1|RAF1|RPS6KA1|RPS6KA2	-6.884682726
hsa04730	Long-term depression	-5.54674574	9.001190476	7.607015433	1.785714286	0.625682936	GRIA2|IGF1R|LYN|PLA2G4A|MAPK1|MAPK3|MAP2K1|RAF1	-5.193327675
hsa04916	Melanogenesis	-4.701906728	6.0156471	6.191086631	2.008928571	0.662882408	CALM1|CAMK2B|GSK3B|KIT|MAPK1|MAPK3|MAP2K1|RAF1|TYR	-4.380673346
hsa04371	Apelin signaling pathway	-12.5583139	9.227839157	11.92192366	4.241071429	0.952112848	AKT1|CCND1|CALM1|MTOR|MYLK|NOS2|NOS3|PDE3B|PIK3CG|PLAT|PRKAG1|MAPK1|MAPK3|MAP2K1|RAF1|RPS6KB1|TGFBR1|HDAC4|HDAC5	-12.02880458
hsa04350	TGF-beta signaling pathway	-2.466137428	4.133199708	3.809418853	1.339285714	0.543087415	MYC|MAPK1|MAPK3|ROCK1|RPS6KB1|TGFBR1	-2.224946134
hsa05202	Transcriptional misregulation in cancer	-11.83655116	7.345531088	10.84400291	4.6875	0.998634496	BCL2A1|CCNA2|CDK9|CSF1R|FLT1|FLT3|HDAC2|IGF1R|IL6|MDM2|MET|MMP9|MYC|NTRK1|PLAT|PPARG|PTK2|RELA|RXRA|RXRB|NCOR1	-11.31939227
hsa04928	Parathyroid hormone synthesis, secretion and action	-11.3478906	10.19002695	11.62210949	3.571428571	0.876768309	BCL2|EGFR|FGFR1|MMP16|PDE4A|PDE4B|PDE4C|PDE4D|MAPK1|MAPK3|MAP2K1|RAF1|RXRA|RXRB|VDR|MMP25	-10.84667092
hsa05216	Thyroid cancer	-9.950198094	18.24565637	12.87061358	2.232142857	0.697943126	CCND1|MYC|NTRK1|PPARG|MAPK1|MAPK3|MAP2K1|RET|RXRA|RXRB	-9.504025976
hsa04723	Retrograde endocannabinoid signaling	-11.05165643	8.210545367	10.78243978	4.017857143	0.927798058	DAGLA|CNR1|MAPK14|FAAH|GABRA1|GABRA2|GABRA3|GABRA5|GABRA6|GRIA2|ND6|NDUFA4|MAPK1|MAPK3|MAPK8|MAPK9|MAPK10|PTGS2	-10.57329963
hsa04742	Taste transduction	-6.223938372	7.849875415	7.800152413	2.232142857	0.697943126	CHRM3|GABBR1|GABRA1|GABRA2|GABRA3|GABRA5|GABRA6|GRM4|HTR3A|SCN2A	-5.850581977
hsa05033	Nicotine addiction	-5.738692377	11.8140625	8.391876793	1.5625	0.5859375	CHRNA7|GABRA1|GABRA2|GABRA3|GABRA5|GABRA6|GRIA2	-5.376841144
hsa04727	GABAergic synapse	-4.268168795	6.068218299	5.871419467	1.785714286	0.625682936	GABBR1|GABRA1|GABRA2|GABRA3|GABRA5|GABRA6|GLUL|SRC	-3.972046134
hsa04934	Cushing syndrome	-10.7096037	7.839746544	10.46825853	4.017857143	0.927798058	AHR|CCND1|CAMK2B|CCNE1|CDK2|CDK4|CDK6|CYP11B1|CYP17A1|EGFR|GSK3B|NR4A1|HSD3B1|HSD3B2|MAPK1|MAPK3|MAP2K1|PDE8B	-10.24224229
hsa04925	Aldosterone synthesis and secretion	-3.970450514	5.510932945	5.484499746	1.785714286	0.625682936	DAGLA|CALM1|CAMK2B|CYP11B2|NR4A1|HSD3B1|HSD3B2|PDE2A	-3.68635894
hsa04927	Cortisol synthesis and secretion	-3.394304679	6.231593407	5.17738783	1.339285714	0.543087415	CYP11B1|CYP17A1|NR4A1|HSD3B1|HSD3B2|PDE8B	-3.126515616
hsa04728	Dopaminergic synapse	-9.869901895	8.182900433	10.14120286	3.571428571	0.876768309	AKT1|CALM1|CAMK2B|COMT|MAPK14|DRD1|DRD4|GRIA2|GSK3B|MAOA|MAOB|PPP1CA|MAPK8|MAPK9|MAPK10|SLC6A3	-9.430569201
hsa05031	Amphetamine addiction	-8.250281347	10.76229296	9.954631807	2.455357143	0.731172822	CALM1|CAMK2B|DRD1|GRIA2|HDAC2|JUN|MAOA|MAOB|PPP1CA|SLC6A3|SIRT1	-7.84045925
hsa05030	Cocaine addiction	-7.414181436	12.39959913	9.792477026	2.008928571	0.662882408	DRD1|GRIA2|GRM2|JUN|MAOA|MAOB|RELA|SLC6A3|CDK5R1	-7.026001264
hsa03320	PPAR signaling pathway	-8.964963453	10.80142857	10.42106278	2.678571429	0.762810824	FABP4|FABP1|FABP2|FABP3|FABP5|PPARA|PPARD|PPARG|RXRA|RXRB|SCD|NR1H3	-8.538994721
hsa04217	Necroptosis	-8.662818864	6.793351303	8.981024428	3.571428571	0.876768309	PARP1|ALOX15|BCL2|CAMK2B|GLUL|HSP90AA1|HSP90AB1|JAK1|JAK2|JAK3|PLA2G4A|PPIA|MAPK8|MAPK9|MAPK10|TYK2	-8.243380999
hsa04215	Apoptosis - multiple species	-5.175270282	12.65792411	8.090566536	1.339285714	0.543087415	BCL2|CASP3|CASP7|MAPK8|MAPK9|MAPK10	-4.835553494
hsa04141	Protein processing in endoplasmic reticulum	-3.603142503	3.94789056	4.740165372	2.232142857	0.697943126	BCL2|ERN1|HSP90AA1|HSP90AB1|MAPK8|MAPK9|MAPK10|HSP90B1|VCP|PLAA	-3.323771568
hsa04924	Renin secretion	-7.144236386	9.783902692	8.956965077	2.232142857	0.697943126	ADORA1|ADRB1|ADRB2|CALM1|CTSB|EDNRA|PDE3A|PDE3B|PTGER2|PTGER4	-6.765011058
hsa04064	NF-kappa B signaling pathway	-6.364537976	7.140367445	7.691514535	2.455357143	0.731172822	PARP1|BCL2|BCL2A1|BTK|CSNK2A1|ICAM1|LCK|LYN|PTGS2|RELA|SYK	-5.988257028
hsa00350	Tyrosine metabolism	-6.065468891	13.12673611	8.927022924	1.5625	0.5859375	ADH1B|ADH1C|COMT|MAOA|MAOB|MIF|TYR	-5.695017487
hsa00380	Tryptophan metabolism	-4.467024619	9.644132653	6.873859887	1.339285714	0.543087415	ALDH2|CYP1A1|CYP1A2|CYP1B1|MAOA|MAOB	-4.158528059
hsa00330	Arginine and proline metabolism	-4.029065157	8.101071429	6.161990393	1.339285714	0.543087415	ALDH2|MAOA|MAOB|NOS2|NOS3|ODC1	-3.740201069
hsa00982	Drug metabolism - cytochrome P450	-4.017841672	6.563368056	5.795280351	1.5625	0.5859375	ADH1B|ADH1C|CYP1A2|CYP2C19|MAOA|MAOB|UGT2B7	-3.731370397
hsa00360	Phenylalanine metabolism	-2.805147912	12.65792411	5.719380196	0.669642857	0.385321828	MAOA|MAOB|MIF	-2.55086132
hsa00340	Histidine metabolism	-2.394403398	9.205762987	4.72107791	0.669642857	0.385321828	ALDH2|MAOA|MAOB	-2.159614595
hsa04530	Tight junction	-5.802352531	5.192994505	6.702507159	2.901785714	0.793047652	ACTB|CCND1|CDK4|JUN|PCNA|PRKAG1|MAPK8|MAPK9|MAPK10|ROCK1|SRC|EZR|ROCK2	-5.434786815
hsa04310	Wnt signaling pathway	-5.773600298	5.162447479	6.673445048	2.901785714	0.793047652	CCND1|CAMK2B|CCND3|CSNK2A1|GSK3B|JUN|MMP7|MYC|PPARD|MAPK8|MAPK9|MAPK10|ROCK2	-5.408901222
hsa04971	Gastric acid secretion	-5.726487457	7.994478383	7.486198315	2.008928571	0.662882408	ACTB|ATP4B|CA2|CALM1|CAMK2B|CCKBR|CHRM3|MYLK|EZR	-5.367465514
hsa00591	Linoleic acid metabolism	-5.347982848	13.50178571	8.400420469	1.339285714	0.543087415	ALOX15|CYP1A2|CYP2C19|PLA2G1B|PLA2G2A|PLA2G4A	-5.002837309
hsa04975	Fat digestion and absorption	-4.407184557	9.419850498	6.774861252	1.339285714	0.543087415	FABP1|FABP2|PLA2G1B|PLA2G2A|DGAT1|NPC1L1	-4.103679942
hsa00565	Ether lipid metabolism	-3.068567726	6.750892857	4.990366158	1.116071429	0.496329221	ENPP2|PLA2G1B|PLA2G2A|PLA2G4A|PLA2G7	-2.807582371
hsa04972	Pancreatic secretion	-2.380536574	3.971113445	3.685579187	1.339285714	0.543087415	AMY1A|CA2|CHRM3|PLA2G1B|PLA2G2A|PRSS1	-2.147861131
hsa00592	alpha-Linolenic acid metabolism	-2.185936758	7.789491758	4.246816929	0.669642857	0.385321828	PLA2G1B|PLA2G2A|PLA2G4A	-1.96161339
hsa01523	Antifolate resistance	-5.347982848	13.50178571	8.400420469	1.339285714	0.543087415	ALOX12|IL6|ABCC1|RELA|TYMS|ABCG2	-5.002837309
hsa05134	Legionellosis	-4.681081183	8.290570175	6.755560754	1.5625	0.5859375	CASP3|CASP7|CLK1|IL6|RELA|VCP|CLK4	-4.364987441
hsa05321	Inflammatory bowel disease	-3.394304679	6.231593407	5.17738783	1.339285714	0.543087415	IL2|IL4|IL6|JUN|RELA|RORC	-3.126515616
hsa04623	Cytosolic DNA-sensing pathway	-2.288296629	4.500595238	3.721898547	1.116071429	0.496329221	CASP3|CASP7|IL6|RELA|TBK1	-2.0598173
hsa00830	Retinol metabolism	-5.130858902	7.942226891	7.027403381	1.785714286	0.625682936	ADH1B|ADH1C|CYP1A1|CYP1A2|CYP26A1|UGT2B7|DGAT1|CYP26B1	-4.793831253
hsa05204	Chemical carcinogenesis - DNA adducts	-5.082944364	7.827122153	6.961631618	1.785714286	0.625682936	CBR1|CYP1A1|CYP1A2|CYP1B1|CYP2C19|HSD11B1|PTGS2|UGT2B7	-4.748589305
hsa00980	Metabolism of xenobiotics by cytochrome P450	-4.68554285	6.923992674	6.423554448	1.785714286	0.625682936	ADH1B|ADH1C|CBR1|CYP1A1|CYP1A2|CYP1B1|HSD11B1|UGT2B7	-4.366886891
hsa05144	Malaria	-5.065114058	9.45125	7.333614629	1.5625	0.5859375	CD81|ICAM1|IL6|ITGAL|MET|SELE|TLR9	-4.733415242
hsa05143	African trypanosomiasis	-2.671375151	7.298262548	4.700459161	0.892857143	0.444431118	ICAM1|IL6|SELE|TLR9	-2.421497678
hsa05323	Rheumatoid arthritis	-2.579588314	4.355414747	3.973829978	1.339285714	0.543087415	CTSL|FLT1|ICAM1|IL6|ITGAL|JUN	-2.334075646
hsa04614	Renin-angiotensin system	-4.725169433	14.67585404	8.045192099	1.116071429	0.496329221	ANPEP|CMA1|CTSG|LNPEP|PREP	-4.401343241
hsa05416	Viral myocarditis	-4.533071442	7.876041667	6.537296573	1.5625	0.5859375	ABL1|ACTB|CCND1|CASP3|FYN|ICAM1|ITGAL	-4.219524889
hsa04922	Glucagon signaling pathway	-4.50105159	5.678321095	5.944349895	2.008928571	0.662882408	AKT1|CALM1|CAMK2B|GCGR|LDHB|PDE3B|PPARA|PRKAG1|SIRT1	-4.190037373
hsa00790	Folate biosynthesis	-4.449949649	12.98248626	7.495027218	1.116071429	0.496329221	AKR1B1|ALPL|ALPG|CBR1|AKR1B10	-4.143956234
hsa00730	Thiamine metabolism	-2.890547226	13.50178571	5.938520347	0.669642857	0.385321828	ACP1|ALPL|ALPG	-2.631806293
hsa03410	Base excision repair	-4.348940714	9.205762987	6.679043846	1.339285714	0.543087415	PARP1|APEX1|FEN1|MPG|PCNA|POLB	-4.047910718
hsa04714	Thermogenesis	-4.321145181	3.782827894	5.217414375	2.901785714	0.793047652	ACTB|ATP5F1B|CNR1|MAPK14|FGFR1|MTOR|ND6|NDUFA4|PPARG|PRKAG1|RPS6KA1|RPS6KA2|RPS6KB1	-4.022575784
hsa04724	Glutamatergic synapse	-3.515841669	4.737468672	4.902333808	1.785714286	0.625682936	GRK2|GLUL|GRIA2|GRM2|GRM4|PLA2G4A|MAPK1|MAPK3	-3.241140612
hsa04976	Bile secretion	-3.441312074	5.309691011	4.992682282	1.5625	0.5859375	CA2|HMGCR|ABCB1|RXRA|UGT2B7|ABCG2|NR1H4	-3.168927259
hsa00620	Pyruvate metabolism	-3.193076228	7.181800912	5.200612586	1.116071429	0.496329221	ADH1B|ADH1C|ALDH2|GLO1|LDHB	-2.927566932
hsa04340	Hedgehog signaling pathway	-2.844084032	6.027582908	4.617517424	1.116071429	0.496329221	GRK2|CCND1|BCL2|GSK3B|CSNK1G1	-2.58757598
hsa04390	Hippo signaling pathway	-2.039753005	3.009952229	3.096125653	1.5625	0.5859375	ACTB|CCND1|CCND3|GSK3B|MYC|PPP1CA|TGFBR1	-1.823624115
hsa00040	Pentose and glucuronate interconversions	-2.762111368	7.715306122	4.874208712	0.892857143	0.444431118	AKR1B1|GUSB|UGT2B7|AKR1B10	-2.510034931
hsa00983	Drug metabolism - other enzymes	-2.170366445	4.219308036	3.535375272	1.116071429	0.496329221	GUSB|IMPDH2|UGT2B7|XDH|CES2	-1.948106237
hsa00053	Ascorbate and aldarate metabolism	-2.011311123	6.750892857	3.864241411	0.669642857	0.385321828	ALDH2|GUSB|UGT2B7	-1.797206919
hsa00561	Glycerolipid metabolism	-2.646559796	5.444268433	4.295310649	1.116071429	0.496329221	ALDH2|AKR1B1|DGAT1|LIPG|AKR1B10	-2.398870209
hsa00100	Steroid biosynthesis	-2.515504359	10.12633929	5.006198858	0.669642857	0.385321828	CYP51A1|DHCR7|SQLE	-2.272157753
hsa04640	Hematopoietic cell lineage	-2.44432525	4.091450216	3.777849644	1.339285714	0.543087415	ANPEP|CSF1R|FLT3|IL4|IL6|KIT	-2.205278624
hsa00220	Arginine biosynthesis	-2.394403398	9.205762987	4.72107791	0.669642857	0.385321828	GLUL|NOS2|NOS3	-2.159614595
hsa04144	Endocytosis	-2.349392343	2.689598748	3.295967684	2.232142857	0.697943126	GRK2|DNM1|EGFR|GRK6|IGF1R|CXCR1|MDM2|PDGFRA|SRC|TGFBR1	-2.118820025
hsa04612	Antigen processing and presentation	-2.216405262	4.327495421	3.60809832	1.116071429	0.496329221	CTSB|CTSL|CTSS|HSP90AA1|HSP90AB1	-1.990008885
hsa04961	Endocrine and other factor-regulated calcium reabsorption	-2.105054918	5.095013477	3.658701514	0.892857143	0.444431118	BDKRB2|DNM1|ESR1|VDR	-1.884848115
hsa04610	Complement and coagulation cascades	-2.04049819	3.924937708	3.33071166	1.116071429	0.496329221	BDKRB2|F2|F3|PLAT|PLG	-1.823624115
