# Supplementary material for: A Network Pharmacology Prediction and Molecular Docking-Based Strategy to Explore the Potential Pharmacological Mechanism of Astragalus membranaceus for Glioma
Source: Int J Mol Sci. 2023 Nov 14;24(22):16306. doi: 10.3390/ijms242216306 (PMC10671347; doi:10.3390/ijms242216306)
Supplement: Supplementary file 1 [file ijms-24-16306-s001.zip › Table S5. RMSD values for redocking of co-crystallized ligands in their binding sites.xlsx]

## Sheet: Sheet1
	PDB ID	RMSD	Percent of ref match	Percent of molecule match
	8EXL	0.35	20.59	20.59
	4GV1	0.75	100	100
	6YOJ	0.25	100	100
	3C10	0.9	100	100
