# Supplementary material for: A Network Pharmacology Prediction and Molecular Docking-Based Strategy to Explore the Potential Pharmacological Mechanism of Astragalus membranaceus for Glioma
Source: Int J Mol Sci. 2023 Nov 14;24(22):16306. doi: 10.3390/ijms242216306 (PMC10671347; doi:10.3390/ijms242216306)
Supplement: Supplementary file 1 [file ijms-24-16306-s001.zip › Table S6. 6yoj MGBSA.csv]

GENERALIZED BORN:
Complex Energy Terms
Frame #	BOND	ANGLE	DIHED	VDWAALS	EEL	1-4 VDW	1-4 EEL	EGB	ESURF	GGAS	GSOLV	TOTAL
1	888.38	2257.04	3611.91	-2318.66	-18255.27	1047.19	9674.04	-3813.15	100.17	-3095.37	-3712.97	-6808.34
101	857.65	2266.74	3605.09	-2269.56	-17993.38	1022.99	9658.41	-4052.22	106.87	-2852.05	-3945.35	-6797.4
201	907.3	2260.83	3601.48	-2313.58	-18113.27	1024.34	9630.56	-3939.04	101.18	-3002.35	-3837.85	-6840.21
301	907.85	2207.76	3573.18	-2261.99	-18176.3	1007.98	9649.83	-3865.33	106.14	-3091.69	-3759.2	-6850.89
401	924.49	2213.48	3538.74	-2282.65	-18193.33	1014.12	9741.94	-3869.98	105.26	-3043.2	-3764.72	-6807.92
501	864.94	2276.02	3556.05	-2326.21	-18238.58	1017.73	9667.35	-3818.44	101.06	-3182.69	-3717.38	-6900.07
601	894.7	2201.04	3581.61	-2295.79	-18475.94	1012.3	9723.71	-3652.46	100.51	-3358.37	-3551.95	-6910.32
701	917.71	2264.82	3581.1	-2271.35	-18247.2	1015.14	9683.52	-3840.95	103.39	-3056.26	-3737.56	-6793.82
801	905.67	2232.68	3559.16	-2285.03	-18340.9	1048.49	9705.69	-3756.57	103.84	-3174.24	-3652.72	-6826.96
901	897.89	2237.1	3534.25	-2216.16	-18419.69	1021.76	9637.58	-3679.39	102.66	-3307.27	-3576.73	-6884.0
1001	897.28	2246.32	3550.13	-2281.12	-18147.54	1035.87	9671.01	-3926.83	104.76	-3028.05	-3822.07	-6850.12
1101	891.21	2216.92	3581.63	-2244.42	-18381.62	1042.84	9685.61	-3746.85	104.72	-3207.83	-3642.13	-6849.96
1201	889.4	2234.92	3573.24	-2259.81	-18246.2	1025.52	9643.97	-3823.37	103.94	-3138.96	-3719.43	-6858.39
1301	882.16	2229.57	3548.61	-2298.25	-18241.32	1046.89	9669.93	-3805.7	102.88	-3162.4	-3702.83	-6865.23
1401	866.06	2232.66	3562.41	-2279.94	-18231.48	1060.0	9675.53	-3820.39	102.52	-3114.76	-3717.87	-6832.63
1501	904.51	2254.47	3562.35	-2264.4	-18341.73	1032.24	9644.04	-3760.17	101.15	-3208.52	-3659.03	-6867.55
1601	906.4	2283.34	3567.38	-2292.51	-18471.69	1031.18	9696.28	-3645.86	101.82	-3279.62	-3544.04	-6823.66
1701	886.0	2204.27	3599.88	-2302.02	-18307.96	1018.53	9702.19	-3811.23	102.84	-3199.11	-3708.39	-6907.5
1801	908.68	2277.19	3559.62	-2286.45	-18230.47	1033.01	9703.04	-3841.55	103.68	-3035.37	-3737.88	-6773.25
1901	875.95	2235.62	3563.75	-2279.79	-18469.98	1057.5	9764.06	-3739.49	104.03	-3252.89	-3635.46	-6888.35
2001	922.64	2257.01	3565.84	-2273.42	-18414.38	1036.49	9729.01	-3750.94	103.98	-3176.81	-3646.96	-6823.77
2101	908.24	2235.0	3581.69	-2276.59	-18266.5	1036.16	9692.42	-3858.31	106.31	-3089.58	-3752.0	-6841.58
2201	928.83	2229.28	3556.02	-2267.82	-18350.53	1029.87	9666.59	-3789.3	102.95	-3207.76	-3686.35	-6894.11
2301	850.71	2224.47	3561.24	-2282.63	-18447.19	1029.85	9756.51	-3720.15	102.75	-3307.04	-3617.4	-6924.44
2401	887.26	2259.44	3539.64	-2278.0	-18460.05	1059.16	9688.61	-3592.79	102.12	-3303.95	-3490.67	-6794.62
2501	895.02	2222.5	3529.49	-2278.93	-18495.7	1058.97	9698.2	-3629.78	101.46	-3370.45	-3528.32	-6898.77
2601	868.03	2227.09	3537.11	-2269.31	-18415.36	1030.55	9743.89	-3780.26	102.74	-3278.01	-3677.53	-6955.53
2701	914.28	2265.66	3550.17	-2269.17	-18463.72	1020.26	9697.92	-3671.88	101.83	-3284.61	-3570.06	-6854.67
2801	921.29	2260.46	3541.47	-2300.13	-18462.39	1019.36	9609.89	-3608.04	101.97	-3410.05	-3506.07	-6916.12
2901	907.72	2222.7	3514.64	-2254.44	-18423.97	1037.75	9618.92	-3687.72	104.56	-3376.67	-3583.16	-6959.83
3001	889.42	2288.29	3564.57	-2273.82	-18336.23	1044.4	9653.83	-3708.45	102.78	-3169.54	-3605.66	-6775.2
3101	928.36	2222.5	3524.15	-2286.11	-18368.1	1031.48	9646.93	-3709.07	101.89	-3300.79	-3607.18	-6907.97
3201	912.49	2250.55	3578.91	-2302.7	-18338.24	1011.66	9741.36	-3774.93	100.16	-3145.97	-3674.77	-6820.73
3301	921.37	2282.52	3559.71	-2265.93	-18110.14	1010.23	9645.83	-3883.29	106.06	-2956.4	-3777.23	-6733.63
3401	899.12	2262.6	3583.85	-2323.52	-18395.61	1037.47	9713.22	-3700.17	98.97	-3222.86	-3601.2	-6824.06
3501	910.6	2197.25	3554.71	-2221.13	-18190.04	1022.05	9722.18	-3917.78	105.3	-3004.38	-3812.48	-6816.86
3601	870.83	2228.37	3529.21	-2275.51	-18391.93	1032.83	9703.95	-3707.84	102.95	-3302.23	-3604.9	-6907.13
3701	886.74	2298.33	3564.25	-2278.03	-18114.69	1053.22	9604.83	-3903.42	104.32	-2985.34	-3799.1	-6784.44
3801	908.01	2245.67	3574.99	-2314.43	-18219.51	1050.9	9710.12	-3866.91	99.04	-3044.25	-3767.87	-6812.12
3901	895.11	2249.54	3556.81	-2249.41	-18136.32	1032.43	9703.72	-3989.1	106.98	-2948.12	-3882.12	-6830.24
4001	857.94	2231.32	3590.41	-2258.57	-18122.59	1042.92	9727.16	-3998.4	106.62	-2931.42	-3891.79	-6823.21
4101	894.67	2285.35	3546.49	-2266.12	-18179.55	1019.63	9644.12	-3842.4	106.14	-3055.42	-3736.26	-6791.69
4201	868.41	2231.87	3572.05	-2285.39	-18186.75	1008.57	9713.31	-3908.19	107.11	-3077.92	-3801.08	-6879.0
4301	865.64	2226.59	3561.45	-2229.05	-18247.54	1012.84	9701.8	-3875.62	103.0	-3108.27	-3772.63	-6880.9
4401	950.66	2197.85	3553.08	-2255.81	-18033.46	1014.05	9593.3	-3962.88	104.73	-2980.32	-3858.15	-6838.48
4501	894.87	2278.46	3549.82	-2266.35	-18306.92	1043.23	9638.81	-3725.56	103.86	-3168.1	-3621.7	-6789.8
4601	895.36	2232.11	3564.32	-2273.9	-18180.99	1018.91	9630.36	-3829.62	105.58	-3113.83	-3724.04	-6837.86
4701	888.41	2292.13	3570.74	-2244.34	-18188.66	1035.8	9636.19	-3898.15	105.66	-3009.72	-3792.49	-6802.22
4801	849.96	2298.56	3566.82	-2275.17	-18372.06	1034.74	9676.8	-3669.81	104.28	-3220.34	-3565.53	-6785.87
4901	892.58	2311.18	3531.91	-2268.87	-18207.69	1030.24	9628.75	-3828.62	105.02	-3081.89	-3723.6	-6805.49
5001	885.04	2267.86	3522.8	-2199.59	-18340.29	1033.7	9587.51	-3713.62	107.69	-3242.98	-3605.92	-6848.9
5101	916.53	2269.49	3538.54	-2278.91	-18346.44	1010.35	9542.84	-3615.68	102.78	-3347.58	-3512.9	-6860.48
5201	912.39	2189.5	3549.56	-2255.87	-18346.39	1044.62	9665.07	-3732.22	107.7	-3241.12	-3624.52	-6865.64
5301	883.65	2287.27	3542.56	-2265.41	-18197.51	1037.98	9681.27	-3840.89	107.99	-3030.18	-3732.91	-6763.09
5401	888.5	2284.85	3529.9	-2270.34	-18250.27	1040.86	9600.63	-3774.75	104.67	-3175.87	-3670.09	-6845.95
5501	901.42	2271.09	3548.14	-2252.06	-18200.4	1025.77	9603.32	-3852.43	109.33	-3102.71	-3743.09	-6845.8
5601	893.55	2223.36	3541.84	-2274.37	-18392.52	1041.18	9649.41	-3674.07	104.71	-3317.56	-3569.36	-6886.92
5701	918.76	2203.24	3539.28	-2249.61	-18163.01	1034.12	9592.4	-3831.08	106.94	-3124.8	-3724.14	-6848.94
5801	859.55	2195.72	3478.59	-2244.69	-18480.07	1038.18	9651.4	-3596.36	108.37	-3501.32	-3487.99	-6989.32
5901	895.08	2256.64	3534.58	-2250.1	-18163.88	1020.24	9593.49	-3868.11	108.28	-3113.94	-3759.83	-6873.77
6001	937.09	2203.77	3562.79	-2258.1	-18350.85	1023.11	9602.13	-3665.44	104.08	-3280.06	-3561.35	-6841.41
6101	862.19	2227.21	3562.41	-2287.05	-18296.25	1025.02	9597.21	-3710.31	103.06	-3309.26	-3607.25	-6916.51
6201	933.2	2225.06	3544.49	-2246.26	-18292.53	1015.13	9688.79	-3819.43	107.63	-3132.12	-3711.8	-6843.92
6301	899.47	2234.03	3565.23	-2256.94	-18372.12	1019.74	9645.94	-3734.13	104.78	-3264.66	-3629.34	-6894.01
6401	929.14	2232.68	3528.37	-2284.22	-18326.7	1016.7	9641.84	-3703.97	103.83	-3262.18	-3600.14	-6862.32
6501	892.13	2202.16	3550.83	-2322.77	-18396.3	998.2	9674.64	-3714.46	103.84	-3401.1	-3610.62	-7011.73
6601	882.67	2218.87	3533.93	-2309.85	-18421.04	1019.6	9727.6	-3675.44	102.16	-3348.22	-3573.28	-6921.5
6701	860.01	2178.17	3571.74	-2255.6	-18442.18	1033.64	9731.17	-3737.13	105.37	-3323.05	-3631.76	-6954.81
6801	866.57	2193.36	3555.04	-2280.79	-18516.08	1032.93	9709.65	-3661.89	103.41	-3439.33	-3558.48	-6997.8
6901	948.73	2226.34	3493.93	-2248.88	-18589.91	1023.46	9685.24	-3570.13	103.63	-3461.09	-3466.5	-6927.59
7001	863.95	2253.59	3569.17	-2273.23	-18603.83	1050.35	9710.82	-3583.12	102.06	-3429.19	-3481.07	-6910.25
7101	912.18	2196.18	3505.83	-2283.72	-18578.03	1024.54	9636.25	-3525.07	103.0	-3586.76	-3422.07	-7008.83
7201	894.06	2320.47	3547.78	-2289.65	-18594.87	1014.49	9632.69	-3516.51	102.88	-3475.02	-3413.63	-6888.65
7301	889.19	2228.71	3552.0	-2289.91	-18679.95	1033.46	9707.52	-3509.86	99.72	-3558.97	-3410.14	-6969.11
7401	878.51	2265.54	3573.4	-2256.28	-18549.12	1037.08	9641.62	-3538.64	102.9	-3409.25	-3435.73	-6844.98
7501	877.91	2272.47	3545.21	-2270.06	-18554.85	1036.37	9634.91	-3581.13	103.9	-3458.05	-3477.23	-6935.28
7601	905.75	2269.87	3544.46	-2294.48	-18483.98	1016.09	9652.78	-3586.08	103.41	-3389.51	-3482.67	-6872.18
7701	894.49	2283.1	3548.77	-2264.58	-18658.63	1036.59	9638.36	-3444.28	101.04	-3521.89	-3343.24	-6865.13
7801	874.42	2239.63	3560.28	-2252.11	-18378.57	1035.41	9621.66	-3707.25	102.28	-3299.28	-3604.97	-6904.25
7901	881.31	2151.45	3542.14	-2282.72	-18596.91	1039.75	9627.09	-3501.37	97.79	-3637.88	-3403.58	-7041.47
8001	903.6	2342.27	3561.52	-2280.63	-18559.95	1017.94	9638.82	-3535.64	100.38	-3376.43	-3435.26	-6811.69
8101	898.01	2343.35	3563.39	-2297.21	-18603.27	1039.99	9685.53	-3540.53	101.39	-3370.21	-3439.14	-6809.36
8201	858.07	2202.68	3562.18	-2269.76	-18705.4	1025.68	9704.33	-3430.18	102.65	-3622.23	-3327.54	-6949.77
8301	889.57	2265.53	3483.47	-2260.89	-18639.63	1032.91	9708.74	-3519.15	100.42	-3520.29	-3418.74	-6939.03
8401	898.39	2263.02	3571.6	-2287.09	-18653.34	1025.94	9697.82	-3489.17	102.34	-3483.67	-3386.83	-6870.5
8501	871.17	2219.62	3487.85	-2274.21	-18323.71	1018.54	9588.16	-3698.2	104.65	-3412.58	-3593.55	-7006.13
8601	845.06	2253.46	3542.16	-2284.93	-18571.39	1019.14	9739.84	-3635.67	101.75	-3456.66	-3533.92	-6990.58
8701	858.04	2209.07	3553.35	-2328.84	-18447.18	1034.65	9687.95	-3636.04	100.34	-3432.96	-3535.7	-6968.66
8801	898.38	2227.37	3594.1	-2283.19	-18377.23	1032.38	9659.49	-3754.8	101.06	-3248.69	-3653.74	-6902.43
8901	941.0	2221.22	3562.22	-2278.83	-18512.94	1019.7	9673.8	-3608.12	104.43	-3373.84	-3503.69	-6877.53
9001	894.9	2275.76	3542.78	-2288.11	-18580.4	997.11	9697.58	-3583.68	102.94	-3460.38	-3480.73	-6941.11
9101	877.24	2315.21	3537.89	-2307.63	-18605.96	1042.19	9730.1	-3588.39	100.56	-3410.97	-3487.83	-6898.8
9201	878.02	2323.7	3555.01	-2315.15	-18557.39	1031.05	9760.28	-3622.71	101.57	-3324.47	-3521.14	-6845.62
9301	893.82	2248.18	3548.3	-2276.81	-18554.12	1026.18	9740.38	-3654.16	104.8	-3374.06	-3549.36	-6923.41
9401	868.8	2172.27	3546.87	-2259.16	-18541.11	1042.75	9717.31	-3652.78	105.32	-3452.28	-3547.46	-6999.74
9501	872.96	2222.22	3541.93	-2235.77	-18535.62	1047.1	9824.58	-3768.72	105.39	-3262.6	-3663.33	-6925.93
9601	887.74	2271.17	3559.52	-2277.41	-18320.26	1044.55	9676.02	-3794.24	100.88	-3158.67	-3693.36	-6852.03
9701	864.54	2261.62	3565.98	-2279.04	-18564.65	1017.25	9693.39	-3580.47	100.89	-3440.91	-3479.57	-6920.48
9801	854.13	2250.91	3564.09	-2313.32	-18554.52	1049.3	9712.6	-3615.8	101.25	-3436.81	-3514.55	-6951.37
9901	881.75	2263.48	3573.66	-2279.01	-18442.17	1029.4	9707.31	-3707.5	104.25	-3265.59	-3603.25	-6868.84
Receptor Energy Terms
Frame #	BOND	ANGLE	DIHED	VDWAALS	EEL	1-4 VDW	1-4 EEL	EGB	ESURF	GGAS	GSOLV	TOTAL
1	877.61	2223.55	3596.98	-2275.93	-18523.96	1034.61	10407.41	-3820.91	102.26	-2659.73	-3718.64	-6378.37
101	846.49	2236.33	3587.15	-2227.94	-18234.65	1009.3	10390.63	-4070.48	109.24	-2392.7	-3961.24	-6353.94
201	895.4	2226.64	3588.26	-2272.74	-18359.04	1009.9	10364.01	-3954.65	103.9	-2547.57	-3850.75	-6398.32
301	901.73	2181.24	3555.67	-2222.12	-18415.62	995.54	10368.79	-3880.33	108.39	-2634.78	-3771.94	-6406.72
401	915.32	2186.16	3526.5	-2238.23	-18435.46	1001.37	10466.46	-3890.69	107.69	-2577.87	-3783.0	-6360.87
501	858.79	2244.2	3543.79	-2283.66	-18470.36	1006.0	10389.98	-3840.25	103.8	-2711.26	-3736.44	-6447.71
601	888.97	2168.38	3562.74	-2251.12	-18728.93	999.54	10450.61	-3666.83	102.82	-2909.8	-3564.0	-6473.8
701	909.28	2232.41	3568.36	-2228.26	-18501.73	1000.87	10407.7	-3850.79	105.76	-2611.37	-3745.03	-6356.4
801	896.53	2204.24	3545.23	-2242.7	-18573.54	1035.86	10422.12	-3779.8	106.47	-2712.27	-3673.34	-6385.6
901	883.79	2202.26	3521.67	-2170.94	-18661.11	1007.15	10367.57	-3698.9	105.2	-2849.6	-3593.69	-6443.3
1001	883.84	2213.35	3534.51	-2238.0	-18385.14	1022.65	10399.12	-3948.25	107.37	-2569.66	-3840.88	-6410.55
1101	879.24	2185.02	3567.46	-2200.19	-18624.4	1027.61	10410.78	-3763.11	106.96	-2754.49	-3656.15	-6410.63
1201	881.28	2205.06	3558.18	-2217.29	-18510.53	1013.03	10371.97	-3828.21	105.97	-2698.3	-3722.24	-6420.53
1301	872.18	2197.27	3535.13	-2253.89	-18486.94	1034.34	10398.2	-3820.73	105.51	-2703.72	-3715.22	-6418.93
1401	855.91	2205.41	3548.57	-2239.47	-18472.06	1045.58	10399.59	-3836.34	104.83	-2656.48	-3731.51	-6387.99
1501	897.59	2225.27	3544.64	-2222.85	-18587.83	1019.45	10372.61	-3779.22	103.34	-2751.1	-3675.88	-6426.98
1601	899.63	2249.68	3555.23	-2245.37	-18729.27	1018.7	10424.59	-3656.73	104.43	-2826.82	-3552.3	-6379.12
1701	878.62	2178.42	3576.29	-2258.67	-18568.41	1005.67	10430.75	-3815.85	105.19	-2757.33	-3710.66	-6467.99
1801	895.82	2249.42	3547.32	-2241.21	-18490.02	1018.82	10432.36	-3847.42	106.1	-2587.5	-3741.32	-6328.82
1901	865.99	2206.78	3550.81	-2237.52	-18737.43	1044.25	10495.49	-3742.15	106.08	-2811.64	-3636.08	-6447.71
2001	913.06	2227.94	3554.17	-2232.0	-18674.52	1022.63	10454.95	-3756.25	106.41	-2733.78	-3649.85	-6383.62
2101	894.67	2205.38	3567.11	-2235.31	-18526.7	1022.84	10414.48	-3862.96	108.49	-2657.54	-3754.47	-6412.01
2201	918.71	2198.62	3544.47	-2227.67	-18624.58	1017.97	10400.44	-3785.47	104.95	-2772.04	-3680.52	-6452.56
2301	840.01	2197.66	3543.3	-2237.3	-18716.34	1016.03	10491.2	-3724.26	105.11	-2865.43	-3619.15	-6484.58
2401	879.03	2223.64	3521.46	-2231.64	-18718.03	1045.17	10421.39	-3606.16	104.63	-2858.97	-3501.53	-6360.5
2501	883.8	2188.62	3513.74	-2233.56	-18758.05	1044.0	10430.34	-3635.07	103.77	-2931.12	-3531.29	-6462.41
2601	855.18	2192.62	3526.51	-2224.82	-18674.79	1017.23	10472.95	-3788.41	105.07	-2835.12	-3683.34	-6518.47
2701	906.83	2236.22	3533.68	-2228.43	-18716.74	1006.84	10425.08	-3681.19	104.15	-2836.51	-3577.04	-6413.55
2801	909.4	2230.36	3525.64	-2253.75	-18722.13	1005.4	10338.73	-3614.61	104.41	-2966.36	-3510.2	-6476.56
2901	892.61	2187.07	3501.22	-2208.72	-18689.59	1021.79	10356.26	-3692.46	106.9	-2939.36	-3585.56	-6524.91
3001	874.85	2255.72	3549.27	-2228.46	-18582.1	1033.25	10373.07	-3720.82	105.39	-2724.41	-3615.43	-6339.84
3101	921.95	2193.28	3507.86	-2240.61	-18634.1	1018.16	10374.81	-3712.08	104.48	-2858.64	-3607.6	-6466.25
3201	905.53	2224.87	3562.3	-2259.9	-18600.32	998.63	10468.68	-3777.34	102.47	-2700.21	-3674.88	-6375.08
3301	912.75	2250.19	3547.14	-2221.39	-18375.58	995.73	10378.24	-3886.54	108.34	-2512.92	-3778.2	-6291.12
3401	888.66	2234.76	3563.13	-2272.56	-18645.55	1025.7	10435.32	-3710.6	101.6	-2770.54	-3609.01	-6379.55
3501	903.84	2162.54	3533.77	-2177.47	-18455.74	1007.65	10452.97	-3923.1	107.6	-2572.44	-3815.5	-6387.94
3601	860.86	2194.27	3512.9	-2231.04	-18632.41	1019.96	10427.73	-3724.44	105.48	-2847.73	-3618.96	-6466.68
3701	875.1	2272.39	3545.43	-2233.22	-18373.76	1037.43	10335.93	-3909.98	106.45	-2540.71	-3803.52	-6344.24
3801	899.66	2213.95	3555.08	-2269.35	-18467.82	1038.28	10441.68	-3884.05	101.66	-2588.52	-3782.39	-6370.91
3901	885.34	2218.61	3540.91	-2202.64	-18395.65	1020.83	10431.25	-3996.15	109.49	-2501.35	-3886.67	-6388.02
4001	847.65	2204.39	3576.92	-2213.56	-18365.63	1028.64	10450.62	-4010.53	109.12	-2470.97	-3901.42	-6372.38
4101	887.66	2258.15	3532.06	-2220.12	-18439.27	1005.66	10374.21	-3852.77	108.6	-2601.64	-3744.17	-6345.82
4201	857.24	2203.39	3554.91	-2240.07	-18452.74	993.73	10445.61	-3908.67	109.17	-2637.92	-3799.5	-6437.42
4301	856.6	2198.34	3542.05	-2182.76	-18509.61	998.53	10430.04	-3882.71	105.53	-2666.82	-3777.19	-6444.01
4401	940.52	2170.39	3537.0	-2213.32	-18295.72	1001.02	10321.8	-3965.42	107.17	-2538.3	-3858.25	-6396.55
4501	876.94	2247.74	3538.42	-2220.66	-18562.95	1027.84	10365.38	-3732.98	106.24	-2727.29	-3626.74	-6354.04
4601	885.77	2198.54	3547.4	-2228.59	-18437.16	1004.77	10359.39	-3836.12	107.77	-2669.89	-3728.35	-6398.24
4701	878.72	2262.01	3555.32	-2203.58	-18445.31	1022.66	10358.93	-3904.96	107.94	-2571.24	-3797.02	-6368.26
4801	841.78	2267.92	3552.01	-2230.91	-18631.7	1019.9	10402.67	-3673.45	106.63	-2778.33	-3566.83	-6345.15
4901	877.98	2281.97	3518.28	-2224.83	-18471.73	1017.34	10357.31	-3832.2	107.28	-2643.67	-3724.91	-6368.59
5001	876.16	2240.9	3508.84	-2155.41	-18597.87	1020.59	10310.5	-3722.36	110.19	-2796.29	-3612.16	-6408.45
5101	907.9	2240.12	3519.13	-2233.8	-18608.62	996.02	10270.28	-3620.36	105.22	-2908.96	-3515.14	-6424.1
5201	900.42	2166.2	3532.11	-2212.91	-18602.59	1030.38	10397.38	-3740.5	110.05	-2789.01	-3630.45	-6419.46
5301	875.23	2260.34	3523.67	-2220.73	-18455.92	1025.7	10403.47	-3847.36	110.32	-2588.24	-3737.05	-6325.28
5401	881.72	2259.88	3512.97	-2223.55	-18511.39	1027.82	10327.12	-3780.53	107.12	-2725.43	-3673.41	-6398.83
5501	894.7	2236.2	3536.96	-2210.43	-18447.67	1012.84	10328.14	-3863.91	111.77	-2649.26	-3752.14	-6401.4
5601	884.21	2193.2	3524.01	-2230.62	-18652.22	1028.15	10376.6	-3680.93	107.26	-2876.68	-3573.67	-6450.35
5701	912.59	2173.6	3523.05	-2207.87	-18418.88	1018.56	10318.75	-3838.34	109.18	-2680.21	-3729.16	-6409.37
5801	853.32	2160.23	3470.04	-2199.24	-18736.43	1025.14	10373.26	-3605.65	110.9	-3053.69	-3494.75	-6548.44
5901	886.37	2223.51	3514.17	-2206.83	-18432.85	1006.13	10325.78	-3873.7	110.59	-2683.72	-3763.12	-6446.84
6001	928.96	2172.58	3546.03	-2213.41	-18615.93	1009.09	10328.74	-3669.26	106.45	-2843.93	-3562.82	-6406.75
6101	846.42	2192.72	3542.79	-2241.55	-18560.8	1011.92	10338.5	-3718.85	105.38	-2870.0	-3613.47	-6483.47
6201	926.36	2197.56	3533.37	-2199.77	-18549.99	1001.51	10419.59	-3832.92	110.34	-2671.37	-3722.58	-6393.95
6301	894.37	2208.04	3548.47	-2216.56	-18634.03	1005.73	10368.47	-3736.47	107.08	-2825.51	-3629.39	-6454.9
6401	912.09	2204.04	3513.89	-2240.74	-18588.25	1004.04	10366.2	-3710.68	106.43	-2828.73	-3604.25	-6432.98
6501	879.97	2168.18	3541.97	-2280.15	-18661.84	985.36	10400.89	-3720.07	106.26	-2965.62	-3613.81	-6579.43
6601	871.2	2190.93	3522.59	-2264.19	-18676.19	1005.19	10456.74	-3685.2	104.56	-2893.75	-3580.65	-6474.39
6701	853.08	2152.49	3555.03	-2211.26	-18696.59	1021.59	10457.03	-3745.9	107.98	-2868.63	-3637.92	-6506.54
6801	856.8	2165.81	3541.56	-2239.94	-18783.37	1019.84	10436.49	-3660.31	105.68	-3002.81	-3554.63	-6557.44
6901	937.6	2197.01	3477.64	-2202.8	-18848.07	1009.34	10414.46	-3580.22	106.08	-3014.81	-3474.14	-6488.95
7001	853.34	2221.13	3559.81	-2231.8	-18859.27	1036.12	10437.15	-3591.29	104.56	-2983.52	-3486.73	-6470.25
7101	902.87	2161.95	3489.9	-2236.65	-18840.61	1011.6	10368.24	-3531.12	105.48	-3142.71	-3425.64	-6568.35
7201	883.94	2293.36	3526.89	-2248.76	-18851.36	1001.71	10360.26	-3522.39	105.03	-3033.96	-3417.36	-6451.32
7301	879.75	2202.03	3538.97	-2244.04	-18939.18	1020.53	10431.59	-3517.25	102.32	-3110.36	-3414.93	-6525.28
7401	869.27	2230.99	3563.44	-2216.1	-18801.11	1023.83	10368.31	-3547.32	105.25	-2961.37	-3442.07	-6403.44
7501	872.21	2243.18	3530.79	-2226.75	-18823.13	1021.79	10365.9	-3579.5	106.14	-3016.01	-3473.35	-6489.36
7601	897.84	2241.18	3534.21	-2253.48	-18745.33	1002.47	10376.69	-3590.68	105.71	-2946.41	-3484.97	-6431.39
7701	882.54	2246.77	3537.82	-2223.36	-18916.08	1022.21	10369.51	-3450.75	103.07	-3080.59	-3347.68	-6428.27
7801	859.32	2209.0	3545.47	-2211.86	-18641.67	1021.34	10353.64	-3711.25	104.6	-2864.76	-3606.65	-6471.41
7901	874.54	2121.1	3524.56	-2235.48	-18860.29	1025.76	10353.42	-3503.61	100.23	-3196.39	-3403.38	-6599.77
8001	894.0	2314.84	3543.39	-2237.95	-18825.63	1005.14	10368.28	-3537.03	102.64	-2937.92	-3434.39	-6372.31
8101	889.36	2311.44	3549.44	-2251.69	-18868.8	1025.99	10412.77	-3539.61	103.71	-2931.51	-3435.91	-6367.41
8201	846.26	2173.33	3546.06	-2226.34	-18970.15	1012.55	10430.81	-3431.75	104.57	-3187.48	-3327.18	-6514.66
8301	876.51	2239.17	3471.53	-2212.41	-18897.63	1019.18	10437.48	-3528.31	102.97	-3066.17	-3425.34	-6491.51
8401	890.11	2237.38	3557.25	-2240.64	-18912.33	1012.36	10422.67	-3495.53	104.57	-3033.21	-3390.96	-6424.17
8501	865.84	2189.93	3478.25	-2230.07	-18575.86	1005.6	10309.86	-3709.06	107.0	-2956.45	-3602.06	-6558.51
8601	835.75	2221.37	3531.17	-2241.84	-18838.32	1006.49	10468.97	-3638.25	104.32	-3016.42	-3533.93	-6550.35
8701	844.18	2180.9	3542.14	-2277.95	-18711.65	1020.25	10417.24	-3641.41	103.02	-2984.9	-3538.39	-6523.28
8801	884.59	2194.23	3580.9	-2236.8	-18642.84	1018.14	10388.3	-3759.4	103.56	-2813.48	-3655.84	-6469.32
8901	930.6	2192.31	3544.08	-2236.39	-18770.85	1005.24	10405.33	-3615.17	106.81	-2929.69	-3508.36	-6438.05
9001	886.07	2245.89	3523.12	-2243.13	-18841.46	983.36	10423.76	-3589.22	105.19	-3022.38	-3484.03	-6506.41
9101	868.45	2285.02	3525.84	-2263.53	-18859.96	1029.04	10452.61	-3595.66	102.98	-2962.52	-3492.68	-6455.2
9201	866.46	2291.38	3539.13	-2271.9	-18821.84	1018.36	10487.05	-3627.11	103.74	-2891.36	-3523.36	-6414.72
9301	887.01	2219.36	3531.8	-2237.64	-18810.42	1012.65	10458.9	-3656.75	107.19	-2938.35	-3549.57	-6487.91
9401	855.02	2142.41	3534.86	-2217.0	-18801.95	1029.0	10449.28	-3658.78	107.38	-3008.37	-3551.4	-6559.77
9501	864.74	2186.56	3525.72	-2193.5	-18794.22	1035.02	10545.1	-3772.52	107.43	-2830.58	-3665.09	-6495.67
9601	880.17	2240.29	3544.43	-2234.22	-18584.59	1030.8	10410.23	-3799.5	103.06	-2712.89	-3696.44	-6409.34
9701	855.88	2231.26	3552.97	-2237.34	-18822.86	1003.63	10419.65	-3585.06	103.19	-2996.8	-3481.87	-6478.67
9801	847.49	2215.64	3549.51	-2268.7	-18820.48	1037.06	10439.98	-3619.92	103.79	-2999.5	-3516.13	-6515.63
9901	871.81	2234.29	3559.48	-2230.56	-18706.38	1016.18	10435.52	-3711.5	106.65	-2819.66	-3604.85	-6424.51
Ligand Energy Terms
Frame #	BOND	ANGLE	DIHED	VDWAALS	EEL	1-4 VDW	1-4 EEL	EGB	ESURF	GGAS	GSOLV	TOTAL
1	10.77	33.49	14.94	-4.25	286.12	12.59	-733.37	-20.89	2.86	-379.72	-18.03	-397.75
101	11.17	30.42	17.95	-3.18	284.4	13.68	-732.22	-21.13	2.89	-377.79	-18.23	-396.03
201	11.9	34.19	13.22	-2.63	284.73	14.45	-733.46	-19.84	2.86	-377.6	-16.98	-394.58
301	6.12	26.52	17.51	-2.27	277.1	12.45	-718.97	-21.66	2.88	-381.54	-18.78	-400.31
401	9.17	27.32	12.24	-2.64	279.3	12.74	-724.52	-19.91	2.86	-386.39	-17.05	-403.44
501	6.16	31.82	12.26	-1.82	277.84	11.73	-722.63	-20.94	2.89	-384.63	-18.05	-402.68
601	5.73	32.66	18.87	-3.09	281.86	12.77	-726.91	-20.93	2.86	-378.11	-18.07	-396.18
701	8.43	32.42	12.74	-2.09	278.26	14.27	-724.18	-20.84	2.87	-380.16	-17.98	-398.14
801	9.14	28.45	13.94	-0.76	276.06	12.63	-716.43	-21.29	2.88	-376.97	-18.42	-395.39
901	14.09	34.84	12.58	-3.21	281.75	14.61	-729.99	-20.4	2.85	-375.32	-17.55	-392.86
1001	13.44	32.97	15.61	-3.59	279.47	13.22	-728.11	-19.47	2.86	-376.99	-16.61	-393.6
1101	11.97	31.9	14.17	-2.61	278.24	15.23	-725.17	-20.45	2.86	-376.27	-17.6	-393.87
1201	8.12	29.86	15.07	-3.11	282.57	12.49	-727.99	-20.4	2.87	-383.0	-17.53	-400.53
1301	9.98	32.3	13.48	-3.4	283.02	12.55	-728.27	-20.43	2.86	-380.33	-17.57	-397.9
1401	10.16	27.25	13.85	-2.27	279.96	14.42	-724.06	-20.86	2.85	-380.7	-18.01	-398.71
1501	6.91	29.2	17.7	-3.56	282.07	12.8	-728.57	-20.68	2.86	-383.46	-17.82	-401.28
1601	6.77	33.65	12.15	-3.23	284.46	12.48	-728.31	-19.65	2.87	-382.01	-16.78	-398.79
1701	7.38	25.85	23.6	-2.19	282.07	12.86	-728.57	-20.23	2.87	-378.99	-17.36	-396.35
1801	12.86	27.77	12.3	-3.39	282.36	14.19	-729.32	-20.51	2.87	-383.24	-17.64	-400.88
1901	9.96	28.84	12.94	-1.75	284.95	13.25	-731.43	-20.59	2.85	-383.24	-17.74	-400.98
2001	9.58	29.07	11.67	-2.33	280.4	13.86	-725.94	-20.81	2.87	-383.69	-17.94	-401.63
2101	13.57	29.62	14.58	-2.56	279.53	13.32	-722.06	-21.72	2.86	-373.99	-18.86	-392.85
2201	10.13	30.66	11.55	-2.81	287.93	11.9	-733.86	-20.78	2.87	-384.51	-17.91	-402.43
2301	10.7	26.81	17.94	-3.05	285.66	13.81	-734.69	-19.94	2.89	-382.83	-17.05	-399.88
2401	8.22	35.79	18.18	-2.86	283.71	13.99	-732.78	-20.57	2.85	-375.75	-17.72	-393.47
2501	11.22	33.88	15.75	-3.6	283.69	14.97	-732.14	-20.02	2.84	-376.22	-17.18	-393.4
2601	12.85	34.47	10.6	-2.7	281.31	13.32	-729.07	-19.73	2.87	-379.22	-16.86	-396.08
2701	7.45	29.44	16.49	-1.49	280.36	13.41	-727.17	-19.88	2.88	-381.51	-17.01	-398.52
2801	11.89	30.1	15.83	-2.36	283.56	13.96	-728.84	-20.58	2.85	-375.86	-17.73	-393.58
2901	15.11	35.63	13.42	-3.32	285.42	15.96	-737.34	-20.06	2.86	-375.11	-17.2	-392.31
3001	14.57	32.57	15.31	-3.61	275.11	11.15	-719.24	-20.03	2.9	-374.13	-17.14	-391.27
3101	6.41	29.23	16.29	-2.62	283.04	13.32	-727.88	-19.97	2.84	-382.22	-17.13	-399.35
3201	6.96	25.68	16.61	-3.7	281.99	13.02	-727.32	-20.21	2.85	-386.75	-17.36	-404.11
3301	8.62	32.33	12.57	-2.91	282.78	14.51	-732.41	-20.1	2.87	-384.52	-17.23	-401.75
3401	10.46	27.84	20.73	-3.86	277.85	11.77	-722.1	-20.55	2.88	-377.3	-17.67	-394.97
3501	6.76	34.71	20.93	-4.35	284.6	14.41	-730.79	-20.68	2.86	-373.74	-17.82	-391.55
3601	9.97	34.11	16.32	-4.28	280.55	12.87	-723.78	-21.0	2.89	-374.24	-18.12	-392.36
3701	11.65	25.94	18.82	-2.31	281.62	15.79	-731.09	-19.25	2.85	-379.59	-16.41	-396.0
3801	8.35	31.72	19.91	-4.1	283.37	12.62	-731.56	-20.05	2.86	-379.69	-17.18	-396.88
3901	9.77	30.93	15.9	-3.23	281.3	11.6	-727.53	-20.58	2.89	-381.26	-17.7	-398.95
4001	10.29	26.92	13.49	-3.17	278.23	14.28	-723.46	-20.09	2.84	-383.42	-17.24	-400.67
4101	7.01	27.2	14.43	-3.07	284.15	13.97	-730.1	-20.36	2.85	-386.42	-17.51	-403.93
4201	11.17	28.48	17.14	-3.75	281.35	14.84	-732.3	-19.65	2.85	-383.07	-16.81	-399.88
4301	9.04	28.25	19.4	-2.01	280.83	14.31	-728.24	-20.0	2.84	-378.42	-17.17	-395.59
4401	10.14	27.46	16.08	-3.35	282.5	13.04	-728.5	-20.12	2.86	-382.63	-17.26	-399.89
4501	17.93	30.72	11.39	-2.27	279.88	15.38	-726.57	-21.2	2.88	-373.54	-18.32	-391.86
4601	9.59	33.57	16.92	-3.4	280.83	14.14	-729.02	-19.61	2.87	-377.37	-16.74	-394.11
4701	9.69	30.12	15.42	-3.19	278.6	13.14	-722.74	-20.6	2.87	-378.96	-17.73	-396.69
4801	8.18	30.64	14.81	-3.14	278.99	14.84	-725.87	-20.55	2.86	-381.55	-17.69	-399.24
4901	14.6	29.21	13.63	-2.64	282.9	12.9	-728.56	-20.17	2.86	-377.96	-17.31	-395.27
5001	8.88	26.95	13.96	-2.53	278.49	13.11	-722.99	-20.44	2.87	-384.13	-17.57	-401.69
5101	8.63	29.37	19.41	-2.31	280.17	14.33	-727.44	-19.96	2.85	-377.84	-17.11	-394.95
5201	11.97	23.3	17.45	-3.86	283.61	14.25	-732.31	-19.86	2.84	-385.59	-17.02	-402.61
5301	8.42	26.93	18.89	-3.21	277.26	12.27	-722.2	-19.53	2.84	-381.65	-16.69	-398.34
5401	6.79	24.96	16.92	-3.42	282.09	13.04	-726.49	-20.4	2.85	-386.1	-17.54	-403.64
5501	6.72	34.89	11.19	-3.28	279.19	12.93	-724.82	-19.76	2.87	-383.18	-16.89	-400.07
5601	9.34	30.17	17.82	-2.65	281.09	13.03	-727.19	-19.7	2.87	-378.38	-16.83	-395.22
5701	6.17	29.65	16.22	-3.44	278.55	15.57	-726.34	-19.79	2.85	-383.62	-16.94	-400.56
5801	6.23	35.49	8.55	-3.14	277.74	13.04	-721.86	-20.31	2.88	-383.95	-17.43	-401.38
5901	8.71	33.13	20.41	-3.4	285.65	14.11	-732.29	-19.71	2.86	-373.67	-16.85	-390.53
6001	8.12	31.19	16.76	-2.16	281.73	14.03	-726.61	-20.82	2.84	-376.94	-17.98	-394.93
6101	15.77	34.49	19.62	-3.57	289.18	13.1	-741.29	-20.41	2.85	-372.69	-17.56	-390.25
6201	6.84	27.5	11.12	-2.17	285.18	13.62	-730.8	-20.35	2.86	-388.71	-17.49	-406.19
6301	5.09	25.99	16.76	-2.43	279.35	14.01	-722.53	-20.6	2.85	-383.76	-17.75	-401.51
6401	17.05	28.64	14.48	-1.89	280.78	12.66	-724.36	-21.41	2.87	-372.63	-18.54	-391.17
6501	12.16	33.98	8.86	-1.88	282.14	12.84	-726.25	-20.88	2.86	-378.15	-18.02	-396.17
6601	11.48	27.94	11.34	-3.19	281.1	14.41	-729.14	-20.01	2.89	-386.06	-17.12	-403.18
6701	6.93	25.67	16.72	-3.45	281.53	12.05	-725.86	-20.33	2.87	-386.41	-17.46	-403.87
6801	9.77	27.55	13.47	-3.35	281.45	13.09	-726.84	-20.15	2.88	-384.86	-17.27	-402.13
6901	11.14	29.32	16.29	-3.08	283.58	14.12	-729.22	-20.42	2.85	-377.85	-17.57	-395.41
7001	10.61	32.46	9.36	-2.27	279.01	14.23	-726.33	-18.94	2.86	-382.93	-16.08	-399.0
7101	9.31	34.24	15.93	-3.08	285.23	12.94	-731.99	-20.44	2.87	-377.41	-17.57	-394.98
7201	10.13	27.11	20.89	-3.91	281.34	12.78	-727.57	-20.7	2.89	-379.23	-17.82	-397.05
7301	9.44	26.69	13.03	-2.18	280.75	12.93	-724.07	-21.0	2.88	-383.41	-18.12	-401.53
7401	9.24	34.55	9.96	-2.19	282.04	13.26	-726.69	-20.29	2.86	-379.82	-17.43	-397.25
7501	5.7	29.29	14.42	-2.89	283.61	14.58	-730.99	-20.26	2.86	-386.28	-17.4	-403.68
7601	7.91	28.69	10.25	-0.93	281.11	13.62	-723.91	-21.31	2.85	-383.25	-18.45	-401.71
7701	11.96	36.33	10.95	-3.42	282.64	14.38	-731.15	-20.18	2.87	-378.31	-17.32	-395.62
7801	15.1	30.63	14.81	-2.77	284.92	14.07	-731.98	-20.32	2.86	-375.23	-17.46	-392.68
7901	6.78	30.35	17.58	-2.75	281.8	13.99	-726.33	-20.97	2.86	-378.59	-18.12	-396.71
8001	9.6	27.43	18.13	-2.63	283.15	12.8	-729.46	-20.61	2.89	-380.98	-17.72	-398.71
8101	8.66	31.91	13.95	-3.15	280.4	14.0	-727.24	-20.54	2.86	-381.47	-17.68	-399.15
8201	11.81	29.35	16.12	-2.28	280.47	13.13	-726.49	-19.77	2.85	-377.89	-16.92	-394.82
8301	13.06	26.36	11.95	-2.67	281.51	13.73	-728.74	-20.49	2.86	-384.8	-17.62	-402.42
8401	8.28	25.64	14.35	-2.68	279.17	13.58	-724.85	-20.05	2.85	-386.51	-17.19	-403.7
8501	5.33	29.7	9.59	-2.03	278.77	12.94	-721.7	-20.08	2.87	-387.39	-17.21	-404.61
8601	9.31	32.09	10.99	-1.6	282.96	12.66	-729.14	-20.09	2.87	-382.73	-17.22	-399.95
8701	13.87	28.16	11.21	-3.92	283.73	14.4	-729.29	-20.74	2.87	-381.84	-17.86	-399.7
8801	13.78	33.14	13.2	-2.24	284.72	14.24	-728.81	-21.4	2.88	-371.95	-18.51	-390.46
8901	10.4	28.92	18.14	-3.03	282.48	14.45	-731.52	-20.25	2.84	-380.17	-17.41	-397.59
9001	8.83	29.87	19.66	-3.45	279.76	13.75	-726.19	-19.52	2.86	-377.76	-16.66	-394.42
9101	8.79	30.19	12.05	-3.44	278.65	13.15	-722.52	-20.32	2.87	-383.13	-17.45	-400.58
9201	11.57	32.32	15.88	-3.91	281.76	12.69	-726.77	-20.75	2.89	-376.46	-17.86	-394.32
9301	6.82	28.82	16.5	-1.36	277.6	13.53	-718.52	-20.66	2.86	-376.6	-17.8	-394.4
9401	13.78	29.85	12.01	-3.12	283.77	13.75	-731.97	-20.32	2.86	-381.93	-17.46	-399.38
9501	8.22	35.67	16.2	-4.05	277.07	12.08	-720.52	-21.06	2.89	-375.33	-18.17	-393.51
9601	7.57	30.88	15.09	-3.05	285.4	13.75	-734.21	-20.63	2.88	-384.57	-17.75	-402.32
9701	8.67	30.35	13.01	-3.25	280.54	13.61	-726.26	-20.14	2.87	-383.33	-17.27	-400.6
9801	6.65	35.28	14.58	-2.44	283.98	12.23	-727.38	-20.26	2.89	-377.1	-17.37	-394.48
9901	9.94	29.19	14.18	-3.45	283.55	13.22	-728.21	-21.8	2.89	-381.58	-18.91	-400.49
Delta Energy Terms
Frame #	BOND	ANGLE	DIHED	VDWAALS	EEL	1-4 VDW	1-4 EEL	EGB	ESURF	GGAS	GSOLV	TOTAL
1	-0.0	-0.0	0.0	-38.49	-17.43	-0.0	-0.0	28.65	-4.95	-55.92	23.7	-32.22
101	0.0	-0.0	0.0	-38.44	-43.12	-0.0	0.0	39.39	-5.27	-81.56	34.12	-47.44
201	0.0	0.0	0.0	-38.22	-38.96	0.0	0.0	35.45	-5.58	-77.18	29.87	-47.3
301	-0.0	0.0	-0.0	-37.6	-37.78	-0.0	-0.0	36.66	-5.13	-75.38	31.53	-43.85
401	-0.0	0.0	0.0	-41.78	-37.17	-0.0	-0.0	40.63	-5.29	-78.95	35.34	-43.61
501	0.0	0.0	-0.0	-40.73	-46.07	-0.0	0.0	42.75	-5.63	-86.79	37.12	-49.67
601	-0.0	-0.0	-0.0	-41.59	-28.88	0.0	-0.0	35.3	-5.18	-70.47	30.12	-40.34
701	0.0	-0.0	0.0	-41.0	-23.72	0.0	0.0	30.69	-5.24	-64.72	25.45	-39.27
801	0.0	-0.0	-0.0	-41.57	-43.43	0.0	0.0	44.53	-5.5	-85.0	39.03	-45.97
901	0.0	0.0	-0.0	-42.01	-40.34	0.0	-0.0	39.9	-5.39	-82.35	34.51	-47.83
1001	0.0	0.0	0.0	-39.53	-41.86	-0.0	-0.0	40.89	-5.46	-81.39	35.42	-45.97
1101	0.0	-0.0	-0.0	-41.61	-35.45	-0.0	0.0	36.71	-5.1	-77.07	31.61	-45.46
1201	0.0	0.0	-0.0	-39.42	-18.24	0.0	0.0	25.24	-4.9	-57.66	20.34	-37.33
1301	0.0	-0.0	-0.0	-40.95	-37.4	0.0	-0.0	35.46	-5.5	-78.35	29.96	-48.39
1401	0.0	0.0	-0.0	-38.19	-39.38	-0.0	-0.0	36.81	-5.16	-77.57	31.65	-45.92
1501	-0.0	0.0	0.0	-37.99	-35.98	-0.0	-0.0	39.74	-5.06	-73.96	34.68	-39.28
1601	-0.0	-0.0	0.0	-43.91	-26.88	0.0	0.0	30.51	-5.47	-70.79	25.04	-45.75
1701	0.0	0.0	0.0	-41.17	-21.62	-0.0	-0.0	24.85	-5.22	-62.79	19.63	-43.16
1801	-0.0	0.0	-0.0	-41.84	-22.8	-0.0	-0.0	26.37	-5.29	-64.64	21.08	-43.56
1901	0.0	-0.0	-0.0	-40.52	-17.5	-0.0	0.0	23.26	-4.9	-58.01	18.36	-39.65
2001	-0.0	0.0	-0.0	-39.09	-20.26	-0.0	0.0	26.12	-5.29	-59.35	20.83	-38.51
2101	-0.0	0.0	0.0	-38.72	-19.33	-0.0	0.0	26.37	-5.04	-58.05	21.33	-36.72
2201	0.0	0.0	-0.0	-37.33	-13.88	0.0	-0.0	16.96	-4.87	-51.21	12.09	-39.12
2301	0.0	-0.0	0.0	-42.28	-16.51	-0.0	-0.0	24.05	-5.25	-58.79	18.81	-39.98
2401	0.0	-0.0	-0.0	-43.49	-25.74	0.0	-0.0	33.95	-5.37	-69.23	28.58	-40.65
2501	-0.0	0.0	-0.0	-41.77	-21.35	0.0	-0.0	25.31	-5.15	-63.11	20.15	-42.96
2601	-0.0	-0.0	-0.0	-41.79	-21.87	0.0	0.0	27.88	-5.2	-63.66	22.68	-40.98
2701	0.0	0.0	-0.0	-39.25	-27.33	0.0	-0.0	29.19	-5.2	-66.59	23.99	-42.6
2801	-0.0	-0.0	-0.0	-44.02	-23.82	0.0	0.0	27.15	-5.29	-67.84	21.86	-45.98
2901	-0.0	0.0	-0.0	-42.4	-19.8	0.0	-0.0	24.79	-5.2	-62.2	19.59	-42.6
3001	-0.0	-0.0	-0.0	-41.76	-29.24	0.0	0.0	32.4	-5.5	-71.0	26.9	-44.1
3101	-0.0	0.0	0.0	-42.88	-17.04	0.0	0.0	22.98	-5.43	-59.92	17.55	-42.37
3201	0.0	0.0	0.0	-39.1	-19.92	-0.0	-0.0	22.63	-5.16	-59.01	17.47	-41.54
3301	-0.0	0.0	0.0	-41.63	-17.34	-0.0	0.0	23.35	-5.15	-58.96	18.2	-40.76
3401	-0.0	0.0	-0.0	-47.1	-27.91	0.0	-0.0	30.98	-5.51	-75.01	25.47	-49.54
3501	-0.0	0.0	-0.0	-39.3	-18.9	-0.0	-0.0	26.0	-5.16	-58.2	20.84	-37.37
3601	0.0	0.0	0.0	-40.2	-40.07	0.0	0.0	37.6	-5.42	-80.26	32.18	-48.09
3701	-0.0	-0.0	0.0	-42.5	-22.54	0.0	-0.0	25.82	-4.98	-65.04	20.84	-44.21
3801	0.0	0.0	0.0	-40.97	-35.06	0.0	-0.0	37.19	-5.49	-76.04	31.71	-44.33
3901	0.0	0.0	-0.0	-43.54	-21.97	-0.0	0.0	27.64	-5.39	-65.51	22.25	-43.26
4001	-0.0	0.0	-0.0	-41.85	-35.19	0.0	0.0	32.22	-5.34	-77.03	26.88	-50.16
4101	0.0	0.0	-0.0	-42.93	-24.44	0.0	0.0	30.73	-5.31	-67.36	25.42	-41.94
4201	-0.0	-0.0	0.0	-41.57	-15.36	-0.0	0.0	20.13	-4.91	-56.93	15.22	-41.71
4301	0.0	-0.0	0.0	-44.27	-18.76	0.0	-0.0	27.09	-5.37	-63.03	21.73	-41.31
4401	0.0	0.0	-0.0	-39.15	-20.24	-0.0	0.0	22.66	-5.3	-59.39	17.36	-42.03
4501	-0.0	-0.0	-0.0	-43.42	-23.84	-0.0	0.0	28.62	-5.25	-67.26	23.37	-43.9
4601	-0.0	0.0	-0.0	-41.91	-24.66	-0.0	0.0	26.11	-5.06	-66.57	21.05	-45.51
4701	0.0	-0.0	-0.0	-37.58	-21.95	-0.0	0.0	27.4	-5.14	-59.53	22.26	-37.27
4801	-0.0	-0.0	0.0	-41.11	-19.35	0.0	0.0	24.19	-5.21	-60.46	18.98	-41.48
4901	0.0	0.0	-0.0	-41.39	-18.86	0.0	-0.0	23.74	-5.12	-60.25	18.62	-41.63
5001	0.0	0.0	-0.0	-41.65	-20.91	-0.0	0.0	29.18	-5.37	-62.56	23.81	-38.75
5101	-0.0	0.0	0.0	-42.8	-17.98	-0.0	-0.0	24.64	-5.29	-60.78	19.35	-41.43
5201	-0.0	0.0	0.0	-39.11	-27.4	0.0	-0.0	28.14	-5.19	-66.51	22.94	-43.57
5301	-0.0	0.0	-0.0	-41.46	-18.84	-0.0	0.0	26.0	-5.17	-60.3	20.83	-39.47
5401	0.0	-0.0	-0.0	-43.37	-20.97	-0.0	0.0	26.18	-5.31	-64.34	20.86	-43.47
5501	0.0	0.0	-0.0	-38.34	-31.92	0.0	-0.0	31.24	-5.31	-70.27	25.93	-44.33
5601	0.0	0.0	0.0	-41.11	-21.39	0.0	0.0	26.56	-5.42	-62.5	21.14	-41.36
5701	0.0	-0.0	-0.0	-38.29	-22.68	0.0	0.0	27.06	-5.1	-60.97	21.96	-39.01
5801	-0.0	-0.0	0.0	-42.31	-21.38	-0.0	-0.0	29.59	-5.41	-63.69	24.19	-39.5
5901	0.0	-0.0	0.0	-39.87	-16.68	-0.0	-0.0	25.3	-5.16	-56.55	20.14	-36.41
6001	-0.0	-0.0	0.0	-42.53	-16.65	-0.0	-0.0	24.65	-5.2	-59.18	19.44	-39.73
6101	-0.0	-0.0	-0.0	-41.93	-24.63	-0.0	-0.0	28.95	-5.18	-66.57	23.78	-42.79
6201	0.0	-0.0	-0.0	-44.32	-27.73	0.0	-0.0	33.83	-5.57	-72.04	28.27	-43.78
6301	-0.0	0.0	0.0	-37.95	-17.44	0.0	0.0	22.95	-5.14	-55.39	17.8	-37.59
6401	0.0	0.0	0.0	-41.59	-19.23	-0.0	0.0	28.12	-5.47	-60.82	22.65	-38.17
6501	0.0	-0.0	0.0	-40.74	-16.59	0.0	-0.0	26.49	-5.28	-57.34	21.21	-36.13
6601	-0.0	-0.0	0.0	-42.47	-25.94	0.0	0.0	29.77	-5.28	-68.41	24.48	-43.93
6701	-0.0	0.0	0.0	-40.89	-27.13	0.0	0.0	29.09	-5.48	-68.01	23.61	-44.4
6801	-0.0	0.0	0.0	-37.5	-14.16	0.0	0.0	18.57	-5.15	-51.66	13.42	-38.23
6901	0.0	0.0	-0.0	-43.0	-25.42	-0.0	-0.0	30.51	-5.31	-68.43	25.2	-43.22
7001	-0.0	-0.0	0.0	-39.16	-23.58	0.0	-0.0	27.1	-5.36	-62.74	21.74	-41.0
7101	-0.0	-0.0	-0.0	-43.99	-22.64	0.0	-0.0	26.48	-5.35	-66.64	21.13	-45.5
7201	-0.0	0.0	-0.0	-36.98	-24.85	0.0	-0.0	26.58	-5.03	-61.83	21.55	-40.28
7301	-0.0	0.0	-0.0	-43.69	-21.51	0.0	0.0	28.4	-5.49	-65.21	22.91	-42.3
7401	0.0	0.0	-0.0	-37.99	-30.06	-0.0	-0.0	28.97	-5.21	-68.05	23.76	-44.29
7501	0.0	-0.0	-0.0	-40.42	-15.33	-0.0	0.0	18.63	-5.11	-55.76	13.52	-42.24
7601	0.0	0.0	0.0	-40.07	-19.77	0.0	0.0	25.91	-5.15	-59.84	20.75	-39.09
7701	-0.0	0.0	0.0	-37.81	-25.19	-0.0	0.0	26.65	-4.9	-62.99	21.76	-41.24
7801	-0.0	0.0	-0.0	-37.48	-21.81	-0.0	-0.0	24.32	-5.18	-59.29	19.13	-40.16
7901	0.0	0.0	-0.0	-44.49	-18.41	-0.0	0.0	23.21	-5.3	-62.9	17.91	-44.99
8001	-0.0	0.0	0.0	-40.05	-17.47	0.0	-0.0	21.99	-5.14	-57.53	16.85	-40.68
8101	-0.0	-0.0	0.0	-42.37	-14.87	-0.0	0.0	19.62	-5.18	-57.23	14.44	-42.79
8201	0.0	0.0	-0.0	-41.14	-15.72	0.0	0.0	21.34	-4.78	-56.85	16.56	-40.29
8301	0.0	-0.0	0.0	-45.81	-23.51	0.0	0.0	29.64	-5.42	-69.32	24.22	-45.1
8401	0.0	-0.0	0.0	-43.77	-20.18	-0.0	0.0	26.41	-5.09	-63.95	21.32	-42.63
8501	-0.0	0.0	0.0	-42.12	-26.62	-0.0	0.0	30.95	-5.22	-68.74	25.72	-43.01
8601	-0.0	0.0	-0.0	-41.5	-16.02	-0.0	0.0	22.68	-5.45	-57.52	17.23	-40.29
8701	-0.0	-0.0	-0.0	-46.96	-19.27	0.0	-0.0	26.1	-5.55	-66.23	20.55	-45.68
8801	-0.0	-0.0	0.0	-44.15	-19.11	0.0	-0.0	26.0	-5.39	-63.26	20.61	-42.65
8901	-0.0	0.0	0.0	-39.41	-24.57	0.0	-0.0	27.3	-5.22	-63.97	22.08	-41.9
9001	0.0	-0.0	-0.0	-41.54	-18.7	0.0	0.0	25.07	-5.11	-60.23	19.96	-40.28
9101	-0.0	0.0	-0.0	-40.66	-24.65	-0.0	-0.0	27.59	-5.29	-65.31	22.3	-43.02
9201	0.0	-0.0	-0.0	-39.35	-17.3	-0.0	-0.0	25.15	-5.07	-56.65	20.08	-36.57
9301	-0.0	-0.0	-0.0	-37.81	-21.3	0.0	-0.0	23.25	-5.25	-59.11	18.01	-41.1
9401	0.0	-0.0	-0.0	-39.04	-22.94	-0.0	0.0	26.31	-4.92	-61.98	21.4	-40.58
9501	0.0	-0.0	-0.0	-38.22	-18.47	-0.0	-0.0	24.86	-4.92	-56.69	19.94	-36.74
9601	0.0	-0.0	-0.0	-40.14	-21.07	0.0	0.0	25.9	-5.06	-61.21	20.83	-40.38
9701	-0.0	0.0	0.0	-38.45	-22.33	0.0	-0.0	24.73	-5.17	-60.78	19.57	-41.22
9801	0.0	-0.0	-0.0	-42.18	-18.02	-0.0	0.0	24.38	-5.43	-60.21	18.95	-41.26
9901	0.0	-0.0	0.0	-45.0	-19.34	0.0	0.0	25.8	-5.29	-64.34	20.51	-43.83
