# Supplementary material for: A Network Pharmacology Prediction and Molecular Docking-Based Strategy to Explore the Potential Pharmacological Mechanism of Astragalus membranaceus for Glioma
Source: Int J Mol Sci. 2023 Nov 14;24(22):16306. doi: 10.3390/ijms242216306 (PMC10671347; doi:10.3390/ijms242216306)
Supplement: Supplementary file 1 [file ijms-24-16306-s001.zip › Table S7. 6yoj MMPBSA.csv]

POISSON BOLTZMANN:
Complex Energy Terms
Frame #	BOND	ANGLE	DIHED	VDWAALS	EEL	1-4 VDW	1-4 EEL	EPB	ENPOLAR	EDISPER	GGAS	GSOLV	TOTAL
1	888.38	2257.04	3611.91	-2318.66	-18255.27	1047.19	9674.04	-3855.64	71.89	0.0	-3095.37	-3783.75	-6879.12
101	857.65	2266.74	3605.09	-2269.56	-17993.38	1022.99	9658.41	-4124.57	75.72	0.0	-2852.05	-4048.85	-6900.91
201	907.3	2260.83	3601.48	-2313.58	-18113.27	1024.34	9630.56	-3995.24	73.21	0.0	-3002.35	-3922.02	-6924.37
301	907.85	2207.76	3573.18	-2261.99	-18176.3	1007.98	9649.83	-3927.49	74.37	0.0	-3091.69	-3853.12	-6944.81
401	924.49	2213.48	3538.74	-2282.65	-18193.33	1014.12	9741.94	-3924.66	73.81	0.0	-3043.2	-3850.84	-6894.05
501	864.94	2276.02	3556.05	-2326.21	-18238.58	1017.73	9667.35	-3891.14	72.22	0.0	-3182.69	-3818.92	-7001.61
601	894.7	2201.04	3581.61	-2295.79	-18475.94	1012.3	9723.71	-3660.2	70.46	0.0	-3358.37	-3589.74	-6948.11
701	917.71	2264.82	3581.1	-2271.35	-18247.2	1015.14	9683.52	-3894.21	72.39	0.0	-3056.26	-3821.82	-6878.08
801	905.67	2232.68	3559.16	-2285.03	-18340.9	1048.49	9705.69	-3819.59	72.58	0.0	-3174.24	-3747.01	-6921.25
901	897.89	2237.1	3534.25	-2216.16	-18419.69	1021.76	9637.58	-3747.67	72.44	0.0	-3307.27	-3675.24	-6982.51
1001	897.28	2246.32	3550.13	-2281.12	-18147.54	1035.87	9671.01	-3988.43	73.23	0.0	-3028.05	-3915.2	-6943.25
1101	891.21	2216.92	3581.63	-2244.42	-18381.62	1042.84	9685.61	-3798.4	73.45	0.0	-3207.83	-3724.95	-6932.78
1201	889.4	2234.92	3573.24	-2259.81	-18246.2	1025.52	9643.97	-3896.82	72.85	0.0	-3138.96	-3823.97	-6962.93
1301	882.16	2229.57	3548.61	-2298.25	-18241.32	1046.89	9669.93	-3859.18	72.49	0.0	-3162.4	-3786.69	-6949.09
1401	866.06	2232.66	3562.41	-2279.94	-18231.48	1060.0	9675.53	-3887.61	71.79	0.0	-3114.76	-3815.82	-6930.57
1501	904.51	2254.47	3562.35	-2264.4	-18341.73	1032.24	9644.04	-3823.95	71.98	0.0	-3208.52	-3751.97	-6960.49
1601	906.4	2283.34	3567.38	-2292.51	-18471.69	1031.18	9696.28	-3695.62	71.84	0.0	-3279.62	-3623.78	-6903.4
1701	886.0	2204.27	3599.88	-2302.02	-18307.96	1018.53	9702.19	-3843.32	72.39	0.0	-3199.11	-3770.93	-6970.04
1801	908.68	2277.19	3559.62	-2286.45	-18230.47	1033.01	9703.04	-3887.23	72.83	0.0	-3035.37	-3814.4	-6849.77
1901	875.95	2235.62	3563.75	-2279.79	-18469.98	1057.5	9764.06	-3794.98	72.25	0.0	-3252.89	-3722.73	-6975.62
2001	922.64	2257.01	3565.84	-2273.42	-18414.38	1036.49	9729.01	-3815.64	71.93	0.0	-3176.81	-3743.71	-6920.52
2101	908.24	2235.0	3581.69	-2276.59	-18266.5	1036.16	9692.42	-3883.33	72.12	0.0	-3089.58	-3811.22	-6900.79
2201	928.83	2229.28	3556.02	-2267.82	-18350.53	1029.87	9666.59	-3826.58	72.35	0.0	-3207.76	-3754.23	-6961.99
2301	850.71	2224.47	3561.24	-2282.63	-18447.19	1029.85	9756.51	-3762.09	71.56	0.0	-3307.04	-3690.53	-6997.58
2401	887.26	2259.44	3539.64	-2278.0	-18460.05	1059.16	9688.61	-3654.53	71.25	0.0	-3303.95	-3583.28	-6887.23
2501	895.02	2222.5	3529.49	-2278.93	-18495.7	1058.97	9698.2	-3694.88	71.36	0.0	-3370.45	-3623.52	-6993.96
2601	868.03	2227.09	3537.11	-2269.31	-18415.36	1030.55	9743.89	-3839.54	71.87	0.0	-3278.01	-3767.67	-7045.68
2701	914.28	2265.66	3550.17	-2269.17	-18463.72	1020.26	9697.92	-3728.08	71.17	0.0	-3284.61	-3656.91	-6941.52
2801	921.29	2260.46	3541.47	-2300.13	-18462.39	1019.36	9609.89	-3671.69	71.97	0.0	-3410.05	-3599.72	-7009.77
2901	907.72	2222.7	3514.64	-2254.44	-18423.97	1037.75	9618.92	-3740.8	72.18	0.0	-3376.67	-3668.62	-7045.28
3001	889.42	2288.29	3564.57	-2273.82	-18336.23	1044.4	9653.83	-3804.38	72.57	0.0	-3169.54	-3731.82	-6901.36
3101	928.36	2222.5	3524.15	-2286.11	-18368.1	1031.48	9646.93	-3769.87	71.86	0.0	-3300.79	-3698.01	-6998.8
3201	912.49	2250.55	3578.91	-2302.7	-18338.24	1011.66	9741.36	-3820.75	71.01	0.0	-3145.97	-3749.74	-6895.71
3301	921.37	2282.52	3559.71	-2265.93	-18110.14	1010.23	9645.83	-3927.21	73.8	0.0	-2956.4	-3853.42	-6809.82
3401	899.12	2262.6	3583.85	-2323.52	-18395.61	1037.47	9713.22	-3742.8	70.05	0.0	-3222.86	-3672.75	-6895.6
3501	910.6	2197.25	3554.71	-2221.13	-18190.04	1022.05	9722.18	-3936.88	73.02	0.0	-3004.38	-3863.87	-6868.24
3601	870.83	2228.37	3529.21	-2275.51	-18391.93	1032.83	9703.95	-3751.29	72.24	0.0	-3302.23	-3679.05	-6981.29
3701	886.74	2298.33	3564.25	-2278.03	-18114.69	1053.22	9604.83	-3953.52	72.98	0.0	-2985.34	-3880.54	-6865.88
3801	908.01	2245.67	3574.99	-2314.43	-18219.51	1050.9	9710.12	-3914.49	71.85	0.0	-3044.25	-3842.64	-6886.89
3901	895.11	2249.54	3556.81	-2249.41	-18136.32	1032.43	9703.72	-4056.59	74.17	0.0	-2948.12	-3982.42	-6930.54
4001	857.94	2231.32	3590.41	-2258.57	-18122.59	1042.92	9727.16	-4056.17	73.68	0.0	-2931.42	-3982.49	-6913.92
4101	894.67	2285.35	3546.49	-2266.12	-18179.55	1019.63	9644.12	-3926.01	73.18	0.0	-3055.42	-3852.83	-6908.25
4201	868.41	2231.87	3572.05	-2285.39	-18186.75	1008.57	9713.31	-3962.57	74.09	0.0	-3077.92	-3888.48	-6966.4
4301	865.64	2226.59	3561.45	-2229.05	-18247.54	1012.84	9701.8	-3945.57	72.58	0.0	-3108.27	-3872.99	-6981.26
4401	950.66	2197.85	3553.08	-2255.81	-18033.46	1014.05	9593.3	-4019.75	73.75	0.0	-2980.32	-3946.0	-6926.32
4501	894.87	2278.46	3549.82	-2266.35	-18306.92	1043.23	9638.81	-3775.08	72.96	0.0	-3168.1	-3702.12	-6870.22
4601	895.36	2232.11	3564.32	-2273.9	-18180.99	1018.91	9630.36	-3884.57	73.6	0.0	-3113.83	-3810.97	-6924.8
4701	888.41	2292.13	3570.74	-2244.34	-18188.66	1035.8	9636.19	-3958.36	73.7	0.0	-3009.72	-3884.66	-6894.38
4801	849.96	2298.56	3566.82	-2275.17	-18372.06	1034.74	9676.8	-3722.89	72.84	0.0	-3220.34	-3650.05	-6870.39
4901	892.58	2311.18	3531.91	-2268.87	-18207.69	1030.24	9628.75	-3870.73	73.37	0.0	-3081.89	-3797.36	-6879.24
5001	885.04	2267.86	3522.8	-2199.59	-18340.29	1033.7	9587.51	-3796.84	74.09	0.0	-3242.98	-3722.75	-6965.73
5101	916.53	2269.49	3538.54	-2278.91	-18346.44	1010.35	9542.84	-3681.57	72.21	0.0	-3347.58	-3609.36	-6956.94
5201	912.39	2189.5	3549.56	-2255.87	-18346.39	1044.62	9665.07	-3803.3	74.29	0.0	-3241.12	-3729.01	-6970.13
5301	883.65	2287.27	3542.56	-2265.41	-18197.51	1037.98	9681.27	-3875.64	74.51	0.0	-3030.18	-3801.14	-6831.32
5401	888.5	2284.85	3529.9	-2270.34	-18250.27	1040.86	9600.63	-3831.3	73.13	0.0	-3175.87	-3758.17	-6934.04
5501	901.42	2271.09	3548.14	-2252.06	-18200.4	1025.77	9603.32	-3899.62	74.74	0.0	-3102.71	-3824.89	-6927.6
5601	893.55	2223.36	3541.84	-2274.37	-18392.52	1041.18	9649.41	-3731.82	73.51	0.0	-3317.56	-3658.31	-6975.87
5701	918.76	2203.24	3539.28	-2249.61	-18163.01	1034.12	9592.4	-3878.26	74.1	0.0	-3124.8	-3804.16	-6928.97
5801	859.55	2195.72	3478.59	-2244.69	-18480.07	1038.18	9651.4	-3678.62	73.39	0.0	-3501.32	-3605.23	-7106.55
5901	895.08	2256.64	3534.58	-2250.1	-18163.88	1020.24	9593.49	-3930.4	74.56	0.0	-3113.94	-3855.84	-6969.78
6001	937.09	2203.77	3562.79	-2258.1	-18350.85	1023.11	9602.13	-3708.15	71.85	0.0	-3280.06	-3636.3	-6916.36
6101	862.19	2227.21	3562.41	-2287.05	-18296.25	1025.02	9597.21	-3774.93	72.21	0.0	-3309.26	-3702.72	-7011.98
6201	933.2	2225.06	3544.49	-2246.26	-18292.53	1015.13	9688.79	-3855.97	74.62	0.0	-3132.12	-3781.35	-6913.46
6301	899.47	2234.03	3565.23	-2256.94	-18372.12	1019.74	9645.94	-3787.93	72.77	0.0	-3264.66	-3715.16	-6979.82
6401	929.14	2232.68	3528.37	-2284.22	-18326.7	1016.7	9641.84	-3746.32	72.45	0.0	-3262.18	-3673.87	-6936.05
6501	892.13	2202.16	3550.83	-2322.77	-18396.3	998.2	9674.64	-3765.11	72.94	0.0	-3401.1	-3692.17	-7093.27
6601	882.67	2218.87	3533.93	-2309.85	-18421.04	1019.6	9727.6	-3742.95	71.25	0.0	-3348.22	-3671.7	-7019.91
6701	860.01	2178.17	3571.74	-2255.6	-18442.18	1033.64	9731.17	-3794.57	73.47	0.0	-3323.05	-3721.11	-7044.16
6801	866.57	2193.36	3555.04	-2280.79	-18516.08	1032.93	9709.65	-3693.45	72.28	0.0	-3439.33	-3621.17	-7060.5
6901	948.73	2226.34	3493.93	-2248.88	-18589.91	1023.46	9685.24	-3612.96	72.4	0.0	-3461.09	-3540.56	-7001.64
7001	863.95	2253.59	3569.17	-2273.23	-18603.83	1050.35	9710.82	-3644.23	71.52	0.0	-3429.19	-3572.7	-7001.89
7101	912.18	2196.18	3505.83	-2283.72	-18578.03	1024.54	9636.25	-3590.02	72.75	0.0	-3586.76	-3517.26	-7104.02
7201	894.06	2320.47	3547.78	-2289.65	-18594.87	1014.49	9632.69	-3588.59	73.17	0.0	-3475.02	-3515.42	-6990.44
7301	889.19	2228.71	3552.0	-2289.91	-18679.95	1033.46	9707.52	-3594.42	71.38	0.0	-3558.97	-3523.04	-7082.02
7401	878.51	2265.54	3573.4	-2256.28	-18549.12	1037.08	9641.62	-3579.9	71.94	0.0	-3409.25	-3507.95	-6917.2
7501	877.91	2272.47	3545.21	-2270.06	-18554.85	1036.37	9634.91	-3629.98	72.05	0.0	-3458.05	-3557.93	-7015.98
7601	905.75	2269.87	3544.46	-2294.48	-18483.98	1016.09	9652.78	-3634.78	71.59	0.0	-3389.51	-3563.19	-6952.7
7701	894.49	2283.1	3548.77	-2264.58	-18658.63	1036.59	9638.36	-3506.39	71.19	0.0	-3521.89	-3435.2	-6957.09
7801	874.42	2239.63	3560.28	-2252.11	-18378.57	1035.41	9621.66	-3772.68	73.02	0.0	-3299.28	-3699.66	-6998.94
7901	881.31	2151.45	3542.14	-2282.72	-18596.91	1039.75	9627.09	-3554.6	69.11	0.0	-3637.88	-3485.5	-7123.38
8001	903.6	2342.27	3561.52	-2280.63	-18559.95	1017.94	9638.82	-3583.69	71.35	0.0	-3376.43	-3512.34	-6888.77
8101	898.01	2343.35	3563.39	-2297.21	-18603.27	1039.99	9685.53	-3631.89	71.79	0.0	-3370.21	-3560.1	-6930.31
8201	858.07	2202.68	3562.18	-2269.76	-18705.4	1025.68	9704.33	-3498.67	71.7	0.0	-3622.23	-3426.97	-7049.2
8301	889.57	2265.53	3483.47	-2260.89	-18639.63	1032.91	9708.74	-3572.33	70.79	0.0	-3520.29	-3501.54	-7021.83
8401	898.39	2263.02	3571.6	-2287.09	-18653.34	1025.94	9697.82	-3555.71	72.52	0.0	-3483.67	-3483.19	-6966.86
8501	871.17	2219.62	3487.85	-2274.21	-18323.71	1018.54	9588.16	-3738.33	72.82	0.0	-3412.58	-3665.51	-7078.09
8601	845.06	2253.46	3542.16	-2284.93	-18571.39	1019.14	9739.84	-3695.65	73.03	0.0	-3456.66	-3622.62	-7079.28
8701	858.04	2209.07	3553.35	-2328.84	-18447.18	1034.65	9687.95	-3700.92	71.41	0.0	-3432.96	-3629.51	-7062.47
8801	898.38	2227.37	3594.1	-2283.19	-18377.23	1032.38	9659.49	-3806.2	71.29	0.0	-3248.69	-3734.9	-6983.6
8901	941.0	2221.22	3562.22	-2278.83	-18512.94	1019.7	9673.8	-3663.58	72.62	0.0	-3373.84	-3590.96	-6964.79
9001	894.9	2275.76	3542.78	-2288.11	-18580.4	997.11	9697.58	-3660.38	72.35	0.0	-3460.38	-3588.03	-7048.41
9101	877.24	2315.21	3537.89	-2307.63	-18605.96	1042.19	9730.1	-3630.44	71.02	0.0	-3410.97	-3559.43	-6970.39
9201	878.02	2323.7	3555.01	-2315.15	-18557.39	1031.05	9760.28	-3668.4	71.91	0.0	-3324.47	-3596.49	-6920.97
9301	893.82	2248.18	3548.3	-2276.81	-18554.12	1026.18	9740.38	-3684.33	72.05	0.0	-3374.06	-3612.27	-6986.33
9401	868.8	2172.27	3546.87	-2259.16	-18541.11	1042.75	9717.31	-3726.27	73.57	0.0	-3452.28	-3652.7	-7104.98
9501	872.96	2222.22	3541.93	-2235.77	-18535.62	1047.1	9824.58	-3855.11	73.49	0.0	-3262.6	-3781.62	-7044.22
9601	887.74	2271.17	3559.52	-2277.41	-18320.26	1044.55	9676.02	-3868.36	71.28	0.0	-3158.67	-3797.08	-6955.76
9701	864.54	2261.62	3565.98	-2279.04	-18564.65	1017.25	9693.39	-3642.19	70.98	0.0	-3440.91	-3571.21	-7012.13
9801	854.13	2250.91	3564.09	-2313.32	-18554.52	1049.3	9712.6	-3666.83	71.07	0.0	-3436.81	-3595.76	-7032.57
9901	881.75	2263.48	3573.66	-2279.01	-18442.17	1029.4	9707.31	-3757.92	73.06	0.0	-3265.59	-3684.86	-6950.44
Receptor Energy Terms
Frame #	BOND	ANGLE	DIHED	VDWAALS	EEL	1-4 VDW	1-4 EEL	EPB	ENPOLAR	EDISPER	GGAS	GSOLV	TOTAL
1	877.61	2223.55	3596.98	-2275.93	-18523.96	1034.61	10407.41	-3865.71	72.8	0.0	-2659.73	-3792.92	-6452.65
101	846.49	2236.33	3587.15	-2227.94	-18234.65	1009.3	10390.63	-4145.63	76.77	0.0	-2392.7	-4068.86	-6461.56
201	895.4	2226.64	3588.26	-2272.74	-18359.04	1009.9	10364.01	-4015.04	74.24	0.0	-2547.57	-3940.8	-6488.37
301	901.73	2181.24	3555.67	-2222.12	-18415.62	995.54	10368.79	-3945.8	75.29	0.0	-2634.78	-3870.51	-6505.29
401	915.32	2186.16	3526.5	-2238.23	-18435.46	1001.37	10466.46	-3948.99	74.86	0.0	-2577.87	-3874.13	-6452.0
501	858.79	2244.2	3543.79	-2283.66	-18470.36	1006.0	10389.98	-3916.37	73.18	0.0	-2711.26	-3843.2	-6554.46
601	888.97	2168.38	3562.74	-2251.12	-18728.93	999.54	10450.61	-3676.62	71.39	0.0	-2909.8	-3605.22	-6515.02
701	909.28	2232.41	3568.36	-2228.26	-18501.73	1000.87	10407.7	-3909.5	73.49	0.0	-2611.37	-3836.01	-6447.38
801	896.53	2204.24	3545.23	-2242.7	-18573.54	1035.86	10422.12	-3844.74	73.66	0.0	-2712.27	-3771.09	-6483.36
901	883.79	2202.26	3521.67	-2170.94	-18661.11	1007.15	10367.57	-3767.85	73.47	0.0	-2849.6	-3694.37	-6543.98
1001	883.84	2213.35	3534.51	-2238.0	-18385.14	1022.65	10399.12	-4012.65	74.28	0.0	-2569.66	-3938.37	-6508.04
1101	879.24	2185.02	3567.46	-2200.19	-18624.4	1027.61	10410.78	-3816.25	74.46	0.0	-2754.49	-3741.79	-6496.27
1201	881.28	2205.06	3558.18	-2217.29	-18510.53	1013.03	10371.97	-3903.87	73.94	0.0	-2698.3	-3829.93	-6528.22
1301	872.18	2197.27	3535.13	-2253.89	-18486.94	1034.34	10398.2	-3877.51	73.59	0.0	-2703.72	-3803.92	-6507.63
1401	855.91	2205.41	3548.57	-2239.47	-18472.06	1045.58	10399.59	-3907.65	72.72	0.0	-2656.48	-3834.94	-6491.41
1501	897.59	2225.27	3544.64	-2222.85	-18587.83	1019.45	10372.61	-3842.18	72.94	0.0	-2751.1	-3769.24	-6520.35
1601	899.63	2249.68	3555.23	-2245.37	-18729.27	1018.7	10424.59	-3709.53	72.85	0.0	-2826.82	-3636.68	-6463.5
1701	878.62	2178.42	3576.29	-2258.67	-18568.41	1005.67	10430.75	-3852.66	73.41	0.0	-2757.33	-3779.25	-6536.58
1801	895.82	2249.42	3547.32	-2241.21	-18490.02	1018.82	10432.36	-3896.61	73.77	0.0	-2587.5	-3822.84	-6410.34
1901	865.99	2206.78	3550.81	-2237.52	-18737.43	1044.25	10495.49	-3800.75	73.39	0.0	-2811.64	-3727.35	-6538.99
2001	913.06	2227.94	3554.17	-2232.0	-18674.52	1022.63	10454.95	-3825.06	72.97	0.0	-2733.78	-3752.09	-6485.87
2101	894.67	2205.38	3567.11	-2235.31	-18526.7	1022.84	10414.48	-3893.02	73.19	0.0	-2657.54	-3819.83	-6477.37
2201	918.71	2198.62	3544.47	-2227.67	-18624.58	1017.97	10400.44	-3826.72	73.24	0.0	-2772.04	-3753.48	-6525.52
2301	840.01	2197.66	3543.3	-2237.3	-18716.34	1016.03	10491.2	-3769.14	72.57	0.0	-2865.43	-3696.56	-6561.99
2401	879.03	2223.64	3521.46	-2231.64	-18718.03	1045.17	10421.39	-3669.18	72.23	0.0	-2858.97	-3596.95	-6455.92
2501	883.8	2188.62	3513.74	-2233.56	-18758.05	1044.0	10430.34	-3704.4	72.33	0.0	-2931.12	-3632.06	-6563.18
2601	855.18	2192.62	3526.51	-2224.82	-18674.79	1017.23	10472.95	-3852.59	72.75	0.0	-2835.12	-3779.84	-6614.96
2701	906.83	2236.22	3533.68	-2228.43	-18716.74	1006.84	10425.08	-3743.16	72.16	0.0	-2836.51	-3671.0	-6507.51
2801	909.4	2230.36	3525.64	-2253.75	-18722.13	1005.4	10338.73	-3682.41	72.95	0.0	-2966.36	-3609.46	-6575.82
2901	892.61	2187.07	3501.22	-2208.72	-18689.59	1021.79	10356.26	-3752.56	73.19	0.0	-2939.36	-3679.38	-6618.73
3001	874.85	2255.72	3549.27	-2228.46	-18582.1	1033.25	10373.07	-3820.18	73.57	0.0	-2724.41	-3746.61	-6471.01
3101	921.95	2193.28	3507.86	-2240.61	-18634.1	1018.16	10374.81	-3775.43	72.87	0.0	-2858.64	-3702.56	-6561.2
3201	905.53	2224.87	3562.3	-2259.9	-18600.32	998.63	10468.68	-3826.75	71.83	0.0	-2700.21	-3754.92	-6455.13
3301	912.75	2250.19	3547.14	-2221.39	-18375.58	995.73	10378.24	-3932.33	74.62	0.0	-2512.92	-3857.71	-6370.63
3401	888.66	2234.76	3563.13	-2272.56	-18645.55	1025.7	10435.32	-3757.31	71.06	0.0	-2770.54	-3686.25	-6456.79
3501	903.84	2162.54	3533.77	-2177.47	-18455.74	1007.65	10452.97	-3951.02	74.06	0.0	-2572.44	-3876.96	-6449.4
3601	860.86	2194.27	3512.9	-2231.04	-18632.41	1019.96	10427.73	-3772.6	73.24	0.0	-2847.73	-3699.36	-6547.09
3701	875.1	2272.39	3545.43	-2233.22	-18373.76	1037.43	10335.93	-3962.44	73.68	0.0	-2540.71	-3888.76	-6429.47
3801	899.66	2213.95	3555.08	-2269.35	-18467.82	1038.28	10441.68	-3937.47	72.8	0.0	-2588.52	-3864.67	-6453.19
3901	885.34	2218.61	3540.91	-2202.64	-18395.65	1020.83	10431.25	-4068.52	75.18	0.0	-2501.35	-3993.33	-6494.69
4001	847.65	2204.39	3576.92	-2213.56	-18365.63	1028.64	10450.62	-4070.46	74.7	0.0	-2470.97	-3995.75	-6466.72
4101	887.66	2258.15	3532.06	-2220.12	-18439.27	1005.66	10374.21	-3940.55	74.12	0.0	-2601.64	-3866.43	-6468.07
4201	857.24	2203.39	3554.91	-2240.07	-18452.74	993.73	10445.61	-3966.94	75.08	0.0	-2637.92	-3891.86	-6529.79
4301	856.6	2198.34	3542.05	-2182.76	-18509.61	998.53	10430.04	-3958.1	73.58	0.0	-2666.82	-3884.52	-6551.33
4401	940.52	2170.39	3537.0	-2213.32	-18295.72	1001.02	10321.8	-4024.68	74.68	0.0	-2538.3	-3950.0	-6488.3
4501	876.94	2247.74	3538.42	-2220.66	-18562.95	1027.84	10365.38	-3784.06	73.72	0.0	-2727.29	-3710.34	-6437.64
4601	885.77	2198.54	3547.4	-2228.59	-18437.16	1004.77	10359.39	-3894.65	74.45	0.0	-2669.89	-3820.2	-6490.08
4701	878.72	2262.01	3555.32	-2203.58	-18445.31	1022.66	10358.93	-3966.74	74.44	0.0	-2571.24	-3892.3	-6463.53
4801	841.78	2267.92	3552.01	-2230.91	-18631.7	1019.9	10402.67	-3731.29	73.77	0.0	-2778.33	-3657.52	-6435.84
4901	877.98	2281.97	3518.28	-2224.83	-18471.73	1017.34	10357.31	-3878.86	74.34	0.0	-2643.67	-3804.52	-6448.19
5001	876.16	2240.9	3508.84	-2155.41	-18597.87	1020.59	10310.5	-3808.95	75.02	0.0	-2796.29	-3733.93	-6530.22
5101	907.9	2240.12	3519.13	-2233.8	-18608.62	996.02	10270.28	-3690.31	73.21	0.0	-2908.96	-3617.1	-6526.07
5201	900.42	2166.2	3532.11	-2212.91	-18602.59	1030.38	10397.38	-3815.41	75.37	0.0	-2789.01	-3740.04	-6529.05
5301	875.23	2260.34	3523.67	-2220.73	-18455.92	1025.7	10403.47	-3886.68	75.4	0.0	-2588.24	-3811.29	-6399.52
5401	881.72	2259.88	3512.97	-2223.55	-18511.39	1027.82	10327.12	-3840.42	74.0	0.0	-2725.43	-3766.42	-6491.85
5501	894.7	2236.2	3536.96	-2210.43	-18447.67	1012.84	10328.14	-3914.45	75.74	0.0	-2649.26	-3838.71	-6487.97
5601	884.21	2193.2	3524.01	-2230.62	-18652.22	1028.15	10376.6	-3742.96	74.45	0.0	-2876.68	-3668.51	-6545.19
5701	912.59	2173.6	3523.05	-2207.87	-18418.88	1018.56	10318.75	-3887.55	75.04	0.0	-2680.21	-3812.51	-6492.72
5801	853.32	2160.23	3470.04	-2199.24	-18736.43	1025.14	10373.26	-3689.88	74.34	0.0	-3053.69	-3615.54	-6669.23
5901	886.37	2223.51	3514.17	-2206.83	-18432.85	1006.13	10325.78	-3942.69	75.68	0.0	-2683.72	-3867.01	-6550.72
6001	928.96	2172.58	3546.03	-2213.41	-18615.93	1009.09	10328.74	-3715.24	72.74	0.0	-2843.93	-3642.5	-6486.44
6101	846.42	2192.72	3542.79	-2241.55	-18560.8	1011.92	10338.5	-3785.66	73.09	0.0	-2870.0	-3712.57	-6582.57
6201	926.36	2197.56	3533.37	-2199.77	-18549.99	1001.51	10419.59	-3875.2	75.75	0.0	-2671.37	-3799.46	-6470.82
6301	894.37	2208.04	3548.47	-2216.56	-18634.03	1005.73	10368.47	-3794.07	73.7	0.0	-2825.51	-3720.37	-6545.88
6401	912.09	2204.04	3513.89	-2240.74	-18588.25	1004.04	10366.2	-3760.79	73.51	0.0	-2828.73	-3687.28	-6516.01
6501	879.97	2168.18	3541.97	-2280.15	-18661.84	985.36	10400.89	-3774.08	73.84	0.0	-2965.62	-3700.23	-6665.86
6601	871.2	2190.93	3522.59	-2264.19	-18676.19	1005.19	10456.74	-3756.63	72.27	0.0	-2893.75	-3684.36	-6578.11
6701	853.08	2152.49	3555.03	-2211.26	-18696.59	1021.59	10457.03	-3806.32	74.38	0.0	-2868.63	-3731.94	-6600.57
6801	856.8	2165.81	3541.56	-2239.94	-18783.37	1019.84	10436.49	-3695.23	73.22	0.0	-3002.81	-3622.02	-6624.83
6901	937.6	2197.01	3477.64	-2202.8	-18848.07	1009.34	10414.46	-3626.52	73.41	0.0	-3014.81	-3553.11	-6567.92
7001	853.34	2221.13	3559.81	-2231.8	-18859.27	1036.12	10437.15	-3655.77	72.48	0.0	-2983.52	-3583.29	-6566.81
7101	902.87	2161.95	3489.9	-2236.65	-18840.61	1011.6	10368.24	-3599.51	73.68	0.0	-3142.71	-3525.83	-6668.54
7201	883.94	2293.36	3526.89	-2248.76	-18851.36	1001.71	10360.26	-3596.97	74.05	0.0	-3033.96	-3522.92	-6556.89
7301	879.75	2202.03	3538.97	-2244.04	-18939.18	1020.53	10431.59	-3605.93	72.39	0.0	-3110.36	-3533.54	-6643.89
7401	869.27	2230.99	3563.44	-2216.1	-18801.11	1023.83	10368.31	-3591.5	72.88	0.0	-2961.37	-3518.63	-6480.0
7501	872.21	2243.18	3530.79	-2226.75	-18823.13	1021.79	10365.9	-3634.27	73.05	0.0	-3016.01	-3561.22	-6577.24
7601	897.84	2241.18	3534.21	-2253.48	-18745.33	1002.47	10376.69	-3641.55	72.48	0.0	-2946.41	-3569.08	-6515.49
7701	882.54	2246.77	3537.82	-2223.36	-18916.08	1022.21	10369.51	-3514.47	71.94	0.0	-3080.59	-3442.53	-6523.12
7801	859.32	2209.0	3545.47	-2211.86	-18641.67	1021.34	10353.64	-3778.24	73.84	0.0	-2864.76	-3704.4	-6569.16
7901	874.54	2121.1	3524.56	-2235.48	-18860.29	1025.76	10353.42	-3557.76	69.95	0.0	-3196.39	-3487.81	-6684.2
8001	894.0	2314.84	3543.39	-2237.95	-18825.63	1005.14	10368.28	-3590.17	72.32	0.0	-2937.92	-3517.85	-6455.77
8101	889.36	2311.44	3549.44	-2251.69	-18868.8	1025.99	10412.77	-3635.77	72.72	0.0	-2931.51	-3563.05	-6494.56
8201	846.26	2173.33	3546.06	-2226.34	-18970.15	1012.55	10430.81	-3505.91	72.53	0.0	-3187.48	-3433.38	-6620.86
8301	876.51	2239.17	3471.53	-2212.41	-18897.63	1019.18	10437.48	-3584.88	71.87	0.0	-3066.17	-3513.01	-6579.18
8401	890.11	2237.38	3557.25	-2240.64	-18912.33	1012.36	10422.67	-3567.17	73.45	0.0	-3033.21	-3493.72	-6526.93
8501	865.84	2189.93	3478.25	-2230.07	-18575.86	1005.6	10309.86	-3753.2	73.83	0.0	-2956.45	-3679.37	-6635.82
8601	835.75	2221.37	3531.17	-2241.84	-18838.32	1006.49	10468.97	-3701.31	73.98	0.0	-3016.42	-3627.34	-6643.75
8701	844.18	2180.9	3542.14	-2277.95	-18711.65	1020.25	10417.24	-3708.77	72.33	0.0	-2984.9	-3636.44	-6621.34
8801	884.59	2194.23	3580.9	-2236.8	-18642.84	1018.14	10388.3	-3814.08	72.27	0.0	-2813.48	-3741.81	-6555.29
8901	930.6	2192.31	3544.08	-2236.39	-18770.85	1005.24	10405.33	-3676.49	73.6	0.0	-2929.69	-3602.89	-6532.58
9001	886.07	2245.89	3523.12	-2243.13	-18841.46	983.36	10423.76	-3670.11	73.31	0.0	-3022.38	-3596.8	-6619.19
9101	868.45	2285.02	3525.84	-2263.53	-18859.96	1029.04	10452.61	-3640.66	71.9	0.0	-2962.52	-3568.76	-6531.28
9201	866.46	2291.38	3539.13	-2271.9	-18821.84	1018.36	10487.05	-3677.9	72.98	0.0	-2891.36	-3604.92	-6496.28
9301	887.01	2219.36	3531.8	-2237.64	-18810.42	1012.65	10458.9	-3689.76	72.9	0.0	-2938.35	-3616.86	-6555.2
9401	855.02	2142.41	3534.86	-2217.0	-18801.95	1029.0	10449.28	-3734.14	74.4	0.0	-3008.37	-3659.74	-6668.12
9501	864.74	2186.56	3525.72	-2193.5	-18794.22	1035.02	10545.1	-3862.95	74.25	0.0	-2830.58	-3788.7	-6619.28
9601	880.17	2240.29	3544.43	-2234.22	-18584.59	1030.8	10410.23	-3879.48	72.13	0.0	-2712.89	-3807.35	-6520.24
9701	855.88	2231.26	3552.97	-2237.34	-18822.86	1003.63	10419.65	-3648.21	71.85	0.0	-2996.8	-3576.36	-6573.16
9801	847.49	2215.64	3549.51	-2268.7	-18820.48	1037.06	10439.98	-3674.78	72.13	0.0	-2999.5	-3602.65	-6602.15
9901	871.81	2234.29	3559.48	-2230.56	-18706.38	1016.18	10435.52	-3764.82	74.0	0.0	-2819.66	-3690.82	-6510.47
Ligand Energy Terms
Frame #	BOND	ANGLE	DIHED	VDWAALS	EEL	1-4 VDW	1-4 EEL	EPB	ENPOLAR	EDISPER	GGAS	GSOLV	TOTAL
1	10.77	33.49	14.94	-4.25	286.12	12.59	-733.37	-22.05	2.65	0.0	-379.72	-19.4	-399.12
101	11.17	30.42	17.95	-3.18	284.4	13.68	-732.22	-22.71	2.66	0.0	-377.79	-20.05	-397.85
201	11.9	34.19	13.22	-2.63	284.73	14.45	-733.46	-21.03	2.64	0.0	-377.6	-18.39	-396.0
301	6.12	26.52	17.51	-2.27	277.1	12.45	-718.97	-22.86	2.64	0.0	-381.54	-20.22	-401.76
401	9.17	27.32	12.24	-2.64	279.3	12.74	-724.52	-20.95	2.64	0.0	-386.39	-18.31	-404.69
501	6.16	31.82	12.26	-1.82	277.84	11.73	-722.63	-21.69	2.66	0.0	-384.63	-19.02	-403.66
601	5.73	32.66	18.87	-3.09	281.86	12.77	-726.91	-22.61	2.66	0.0	-378.11	-19.96	-398.07
701	8.43	32.42	12.74	-2.09	278.26	14.27	-724.18	-22.05	2.61	0.0	-380.16	-19.44	-399.6
801	9.14	28.45	13.94	-0.76	276.06	12.63	-716.43	-22.27	2.62	0.0	-376.97	-19.64	-396.62
901	14.09	34.84	12.58	-3.21	281.75	14.61	-729.99	-22.03	2.61	0.0	-375.32	-19.42	-394.74
1001	13.44	32.97	15.61	-3.59	279.47	13.22	-728.11	-20.75	2.64	0.0	-376.99	-18.11	-395.1
1101	11.97	31.9	14.17	-2.61	278.24	15.23	-725.17	-21.56	2.64	0.0	-376.27	-18.92	-395.19
1201	8.12	29.86	15.07	-3.11	282.57	12.49	-727.99	-21.37	2.68	0.0	-383.0	-18.7	-401.69
1301	9.98	32.3	13.48	-3.4	283.02	12.55	-728.27	-21.44	2.63	0.0	-380.33	-18.81	-399.15
1401	10.16	27.25	13.85	-2.27	279.96	14.42	-724.06	-21.89	2.64	0.0	-380.7	-19.25	-399.96
1501	6.91	29.2	17.7	-3.56	282.07	12.8	-728.57	-22.3	2.65	0.0	-383.46	-19.64	-403.1
1601	6.77	33.65	12.15	-3.23	284.46	12.48	-728.31	-20.88	2.64	0.0	-382.01	-18.23	-400.25
1701	7.38	25.85	23.6	-2.19	282.07	12.86	-728.57	-21.41	2.66	0.0	-378.99	-18.75	-397.74
1801	12.86	27.77	12.3	-3.39	282.36	14.19	-729.32	-21.23	2.64	0.0	-383.24	-18.58	-401.82
1901	9.96	28.84	12.94	-1.75	284.95	13.25	-731.43	-21.82	2.66	0.0	-383.24	-19.16	-402.4
2001	9.58	29.07	11.67	-2.33	280.4	13.86	-725.94	-21.68	2.64	0.0	-383.69	-19.04	-402.73
2101	13.57	29.62	14.58	-2.56	279.53	13.32	-722.06	-22.81	2.64	0.0	-373.99	-20.17	-394.15
2201	10.13	30.66	11.55	-2.81	287.93	11.9	-733.86	-21.85	2.65	0.0	-384.51	-19.2	-403.71
2301	10.7	26.81	17.94	-3.05	285.66	13.81	-734.69	-20.9	2.64	0.0	-382.83	-18.26	-401.09
2401	8.22	35.79	18.18	-2.86	283.71	13.99	-732.78	-22.07	2.63	0.0	-375.75	-19.44	-395.19
2501	11.22	33.88	15.75	-3.6	283.69	14.97	-732.14	-21.44	2.63	0.0	-376.22	-18.82	-395.04
2601	12.85	34.47	10.6	-2.7	281.31	13.32	-729.07	-20.67	2.62	0.0	-379.22	-18.05	-397.27
2701	7.45	29.44	16.49	-1.49	280.36	13.41	-727.17	-20.91	2.65	0.0	-381.51	-18.26	-399.77
2801	11.89	30.1	15.83	-2.36	283.56	13.96	-728.84	-22.28	2.65	0.0	-375.86	-19.62	-395.48
2901	15.11	35.63	13.42	-3.32	285.42	15.96	-737.34	-21.45	2.63	0.0	-375.11	-18.82	-393.93
3001	14.57	32.57	15.31	-3.61	275.11	11.15	-719.24	-21.16	2.68	0.0	-374.13	-18.47	-392.61
3101	6.41	29.23	16.29	-2.62	283.04	13.32	-727.88	-20.98	2.63	0.0	-382.22	-18.35	-400.58
3201	6.96	25.68	16.61	-3.7	281.99	13.02	-727.32	-21.19	2.69	0.0	-386.75	-18.5	-405.25
3301	8.62	32.33	12.57	-2.91	282.78	14.51	-732.41	-21.63	2.64	0.0	-384.52	-18.99	-403.51
3401	10.46	27.84	20.73	-3.86	277.85	11.77	-722.1	-21.89	2.67	0.0	-377.3	-19.22	-396.53
3501	6.76	34.71	20.93	-4.35	284.6	14.41	-730.79	-22.15	2.68	0.0	-373.74	-19.47	-393.2
3601	9.97	34.11	16.32	-4.28	280.55	12.87	-723.78	-21.65	2.66	0.0	-374.24	-18.99	-393.23
3701	11.65	25.94	18.82	-2.31	281.62	15.79	-731.09	-21.05	2.62	0.0	-379.59	-18.43	-398.02
3801	8.35	31.72	19.91	-4.1	283.37	12.62	-731.56	-21.29	2.64	0.0	-379.69	-18.65	-398.34
3901	9.77	30.93	15.9	-3.23	281.3	11.6	-727.53	-22.17	2.64	0.0	-381.26	-19.53	-400.79
4001	10.29	26.92	13.49	-3.17	278.23	14.28	-723.46	-20.89	2.64	0.0	-383.42	-18.25	-401.67
4101	7.01	27.2	14.43	-3.07	284.15	13.97	-730.1	-21.54	2.65	0.0	-386.42	-18.89	-405.3
4201	11.17	28.48	17.14	-3.75	281.35	14.84	-732.3	-21.08	2.63	0.0	-383.07	-18.46	-401.53
4301	9.04	28.25	19.4	-2.01	280.83	14.31	-728.24	-21.42	2.63	0.0	-378.42	-18.79	-397.21
4401	10.14	27.46	16.08	-3.35	282.5	13.04	-728.5	-21.11	2.66	0.0	-382.63	-18.45	-401.09
4501	17.93	30.72	11.39	-2.27	279.88	15.38	-726.57	-22.14	2.65	0.0	-373.54	-19.5	-393.04
4601	9.59	33.57	16.92	-3.4	280.83	14.14	-729.02	-20.91	2.66	0.0	-377.37	-18.25	-395.62
4701	9.69	30.12	15.42	-3.19	278.6	13.14	-722.74	-21.29	2.65	0.0	-378.96	-18.64	-397.6
4801	8.18	30.64	14.81	-3.14	278.99	14.84	-725.87	-21.77	2.62	0.0	-381.55	-19.15	-400.7
4901	14.6	29.21	13.63	-2.64	282.9	12.9	-728.56	-21.2	2.65	0.0	-377.96	-18.55	-396.51
5001	8.88	26.95	13.96	-2.53	278.49	13.11	-722.99	-21.28	2.69	0.0	-384.13	-18.59	-402.71
5101	8.63	29.37	19.41	-2.31	280.17	14.33	-727.44	-21.58	2.64	0.0	-377.84	-18.94	-396.78
5201	11.97	23.3	17.45	-3.86	283.61	14.25	-732.31	-20.93	2.65	0.0	-385.59	-18.29	-403.88
5301	8.42	26.93	18.89	-3.21	277.26	12.27	-722.2	-20.81	2.6	0.0	-381.65	-18.21	-399.86
5401	6.79	24.96	16.92	-3.42	282.09	13.04	-726.49	-21.16	2.64	0.0	-386.1	-18.52	-404.62
5501	6.72	34.89	11.19	-3.28	279.19	12.93	-724.82	-21.08	2.63	0.0	-383.18	-18.46	-401.64
5601	9.34	30.17	17.82	-2.65	281.09	13.03	-727.19	-20.88	2.64	0.0	-378.38	-18.23	-396.62
5701	6.17	29.65	16.22	-3.44	278.55	15.57	-726.34	-20.82	2.64	0.0	-383.62	-18.18	-401.8
5801	6.23	35.49	8.55	-3.14	277.74	13.04	-721.86	-21.56	2.59	0.0	-383.95	-18.97	-402.92
5901	8.71	33.13	20.41	-3.4	285.65	14.11	-732.29	-20.73	2.65	0.0	-373.67	-18.08	-391.75
6001	8.12	31.19	16.76	-2.16	281.73	14.03	-726.61	-22.18	2.62	0.0	-376.94	-19.56	-396.51
6101	15.77	34.49	19.62	-3.57	289.18	13.1	-741.29	-22.33	2.64	0.0	-372.69	-19.68	-392.37
6201	6.84	27.5	11.12	-2.17	285.18	13.62	-730.8	-21.57	2.62	0.0	-388.71	-18.95	-407.66
6301	5.09	25.99	16.76	-2.43	279.35	14.01	-722.53	-21.4	2.63	0.0	-383.76	-18.77	-402.53
6401	17.05	28.64	14.48	-1.89	280.78	12.66	-724.36	-22.34	2.68	0.0	-372.63	-19.66	-392.29
6501	12.16	33.98	8.86	-1.88	282.14	12.84	-726.25	-22.12	2.65	0.0	-378.15	-19.47	-397.62
6601	11.48	27.94	11.34	-3.19	281.1	14.41	-729.14	-20.94	2.62	0.0	-386.06	-18.31	-404.37
6701	6.93	25.67	16.72	-3.45	281.53	12.05	-725.86	-21.42	2.69	0.0	-386.41	-18.73	-405.14
6801	9.77	27.55	13.47	-3.35	281.45	13.09	-726.84	-21.31	2.66	0.0	-384.86	-18.65	-403.51
6901	11.14	29.32	16.29	-3.08	283.58	14.12	-729.22	-21.86	2.63	0.0	-377.85	-19.23	-397.08
7001	10.61	32.46	9.36	-2.27	279.01	14.23	-726.33	-20.18	2.62	0.0	-382.93	-17.56	-400.48
7101	9.31	34.24	15.93	-3.08	285.23	12.94	-731.99	-21.29	2.69	0.0	-377.41	-18.6	-396.01
7201	10.13	27.11	20.89	-3.91	281.34	12.78	-727.57	-21.62	2.66	0.0	-379.23	-18.95	-398.19
7301	9.44	26.69	13.03	-2.18	280.75	12.93	-724.07	-21.9	2.64	0.0	-383.41	-19.26	-402.67
7401	9.24	34.55	9.96	-2.19	282.04	13.26	-726.69	-21.32	2.64	0.0	-379.82	-18.68	-398.51
7501	5.7	29.29	14.42	-2.89	283.61	14.58	-730.99	-21.42	2.65	0.0	-386.28	-18.77	-405.05
7601	7.91	28.69	10.25	-0.93	281.11	13.62	-723.91	-22.2	2.62	0.0	-383.25	-19.58	-402.83
7701	11.96	36.33	10.95	-3.42	282.64	14.38	-731.15	-21.21	2.7	0.0	-378.31	-18.51	-396.82
7801	15.1	30.63	14.81	-2.77	284.92	14.07	-731.98	-21.79	2.62	0.0	-375.23	-19.18	-394.4
7901	6.78	30.35	17.58	-2.75	281.8	13.99	-726.33	-22.22	2.67	0.0	-378.59	-19.55	-398.14
8001	9.6	27.43	18.13	-2.63	283.15	12.8	-729.46	-21.56	2.66	0.0	-380.98	-18.9	-399.88
8101	8.66	31.91	13.95	-3.15	280.4	14.0	-727.24	-21.34	2.64	0.0	-381.47	-18.7	-400.17
8201	11.81	29.35	16.12	-2.28	280.47	13.13	-726.49	-21.1	2.62	0.0	-377.89	-18.47	-396.37
8301	13.06	26.36	11.95	-2.67	281.51	13.73	-728.74	-21.2	2.62	0.0	-384.8	-18.58	-403.38
8401	8.28	25.64	14.35	-2.68	279.17	13.58	-724.85	-21.47	2.64	0.0	-386.51	-18.83	-405.34
8501	5.33	29.7	9.59	-2.03	278.77	12.94	-721.7	-20.84	2.65	0.0	-387.39	-18.19	-405.58
8601	9.31	32.09	10.99	-1.6	282.96	12.66	-729.14	-20.97	2.63	0.0	-382.73	-18.34	-401.07
8701	13.87	28.16	11.21	-3.92	283.73	14.4	-729.29	-21.57	2.64	0.0	-381.84	-18.93	-400.76
8801	13.78	33.14	13.2	-2.24	284.72	14.24	-728.81	-22.6	2.63	0.0	-371.95	-19.97	-391.92
8901	10.4	28.92	18.14	-3.03	282.48	14.45	-731.52	-21.48	2.66	0.0	-380.17	-18.82	-398.99
9001	8.83	29.87	19.66	-3.45	279.76	13.75	-726.19	-20.52	2.63	0.0	-377.76	-17.89	-395.66
9101	8.79	30.19	12.05	-3.44	278.65	13.15	-722.52	-21.02	2.66	0.0	-383.13	-18.36	-401.49
9201	11.57	32.32	15.88	-3.91	281.76	12.69	-726.77	-21.18	2.7	0.0	-376.46	-18.48	-394.94
9301	6.82	28.82	16.5	-1.36	277.6	13.53	-718.52	-21.45	2.66	0.0	-376.6	-18.78	-395.38
9401	13.78	29.85	12.01	-3.12	283.77	13.75	-731.97	-22.04	2.63	0.0	-381.93	-19.41	-401.34
9501	8.22	35.67	16.2	-4.05	277.07	12.08	-720.52	-21.66	2.63	0.0	-375.33	-19.03	-394.36
9601	7.57	30.88	15.09	-3.05	285.4	13.75	-734.21	-22.22	2.64	0.0	-384.57	-19.58	-404.15
9701	8.67	30.35	13.01	-3.25	280.54	13.61	-726.26	-21.07	2.63	0.0	-383.33	-18.44	-401.77
9801	6.65	35.28	14.58	-2.44	283.98	12.23	-727.38	-21.18	2.67	0.0	-377.1	-18.51	-395.62
9901	9.94	29.19	14.18	-3.45	283.55	13.22	-728.21	-22.87	2.7	0.0	-381.58	-20.17	-401.76
Delta Energy Terms
Frame #	BOND	ANGLE	DIHED	VDWAALS	EEL	1-4 VDW	1-4 EEL	EPB	ENPOLAR	EDISPER	GGAS	GSOLV	TOTAL
1	-0.0	-0.0	0.0	-38.49	-17.43	-0.0	-0.0	32.12	-3.55	0.0	-55.92	28.57	-27.35
101	0.0	-0.0	0.0	-38.44	-43.12	-0.0	0.0	43.76	-3.71	0.0	-81.56	40.05	-41.51
201	0.0	0.0	0.0	-38.22	-38.96	0.0	0.0	40.83	-3.67	0.0	-77.18	37.17	-40.01
301	-0.0	0.0	-0.0	-37.6	-37.78	-0.0	-0.0	41.18	-3.56	0.0	-75.38	37.61	-37.76
401	-0.0	0.0	0.0	-41.78	-37.17	-0.0	-0.0	45.28	-3.69	0.0	-78.95	41.59	-37.36
501	0.0	0.0	-0.0	-40.73	-46.07	-0.0	0.0	46.92	-3.62	0.0	-86.79	43.3	-43.49
601	-0.0	-0.0	-0.0	-41.59	-28.88	0.0	-0.0	39.03	-3.59	0.0	-70.47	35.44	-35.02
701	0.0	-0.0	0.0	-41.0	-23.72	0.0	0.0	37.34	-3.71	0.0	-64.72	33.63	-31.1
801	0.0	-0.0	-0.0	-41.57	-43.43	0.0	0.0	47.42	-3.7	0.0	-85.0	43.72	-41.27
901	0.0	0.0	-0.0	-42.01	-40.34	0.0	-0.0	42.21	-3.65	0.0	-82.35	38.55	-43.79
1001	0.0	0.0	0.0	-39.53	-41.86	-0.0	-0.0	44.97	-3.69	0.0	-81.39	41.28	-40.11
1101	0.0	-0.0	-0.0	-41.61	-35.45	-0.0	0.0	39.41	-3.65	0.0	-77.07	35.76	-41.31
1201	0.0	0.0	-0.0	-39.42	-18.24	0.0	0.0	28.42	-3.77	0.0	-57.66	24.65	-33.01
1301	0.0	-0.0	-0.0	-40.95	-37.4	0.0	-0.0	39.77	-3.74	0.0	-78.35	36.03	-42.31
1401	0.0	0.0	-0.0	-38.19	-39.38	-0.0	-0.0	41.94	-3.57	0.0	-77.57	38.37	-39.2
1501	-0.0	0.0	0.0	-37.99	-35.98	-0.0	-0.0	40.53	-3.61	0.0	-73.96	36.91	-37.05
1601	-0.0	-0.0	0.0	-43.91	-26.88	0.0	0.0	34.79	-3.65	0.0	-70.79	31.14	-39.65
1701	0.0	0.0	0.0	-41.17	-21.62	-0.0	-0.0	30.75	-3.68	0.0	-62.79	27.07	-35.72
1801	-0.0	0.0	-0.0	-41.84	-22.8	-0.0	-0.0	30.6	-3.58	0.0	-64.64	27.03	-37.61
1901	0.0	-0.0	-0.0	-40.52	-17.5	-0.0	0.0	27.58	-3.8	0.0	-58.01	23.78	-34.23
2001	-0.0	0.0	-0.0	-39.09	-20.26	-0.0	0.0	31.1	-3.67	0.0	-59.35	27.42	-31.92
2101	-0.0	0.0	0.0	-38.72	-19.33	-0.0	0.0	32.49	-3.71	0.0	-58.05	28.78	-29.27
2201	0.0	0.0	-0.0	-37.33	-13.88	0.0	-0.0	21.99	-3.54	0.0	-51.21	18.45	-32.76
2301	0.0	-0.0	0.0	-42.28	-16.51	-0.0	-0.0	27.95	-3.66	0.0	-58.79	24.29	-34.49
2401	0.0	-0.0	-0.0	-43.49	-25.74	0.0	-0.0	36.71	-3.61	0.0	-69.23	33.1	-36.12
2501	-0.0	0.0	-0.0	-41.77	-21.35	0.0	-0.0	30.97	-3.6	0.0	-63.11	27.37	-35.75
2601	-0.0	-0.0	-0.0	-41.79	-21.87	0.0	0.0	33.73	-3.5	0.0	-63.66	30.22	-33.44
2701	0.0	0.0	-0.0	-39.25	-27.33	0.0	-0.0	35.99	-3.64	0.0	-66.59	32.35	-34.24
2801	-0.0	-0.0	-0.0	-44.02	-23.82	0.0	0.0	33.0	-3.64	0.0	-67.84	29.36	-38.48
2901	-0.0	0.0	-0.0	-42.4	-19.8	0.0	-0.0	33.21	-3.63	0.0	-62.2	29.58	-32.62
3001	-0.0	-0.0	-0.0	-41.76	-29.24	0.0	0.0	36.95	-3.69	0.0	-71.0	33.27	-37.73
3101	-0.0	0.0	0.0	-42.88	-17.04	0.0	0.0	26.54	-3.64	0.0	-59.92	22.9	-37.02
3201	0.0	0.0	0.0	-39.1	-19.92	-0.0	-0.0	27.19	-3.51	0.0	-59.01	23.68	-35.33
3301	-0.0	0.0	0.0	-41.63	-17.34	-0.0	0.0	26.75	-3.47	0.0	-58.96	23.28	-35.68
3401	-0.0	0.0	-0.0	-47.1	-27.91	0.0	-0.0	36.4	-3.67	0.0	-75.01	32.73	-42.28
3501	-0.0	0.0	-0.0	-39.3	-18.9	-0.0	-0.0	36.28	-3.72	0.0	-58.2	32.56	-25.64
3601	0.0	0.0	0.0	-40.2	-40.07	0.0	0.0	42.96	-3.66	0.0	-80.26	39.29	-40.97
3701	-0.0	-0.0	0.0	-42.5	-22.54	0.0	-0.0	29.97	-3.31	0.0	-65.04	26.66	-38.39
3801	0.0	0.0	0.0	-40.97	-35.06	0.0	-0.0	44.27	-3.59	0.0	-76.04	40.68	-35.35
3901	0.0	0.0	-0.0	-43.54	-21.97	-0.0	0.0	34.1	-3.66	0.0	-65.51	30.44	-35.06
4001	-0.0	0.0	-0.0	-41.85	-35.19	0.0	0.0	35.17	-3.66	0.0	-77.03	31.51	-45.52
4101	0.0	0.0	-0.0	-42.93	-24.44	0.0	0.0	36.08	-3.59	0.0	-67.36	32.49	-34.88
4201	-0.0	-0.0	0.0	-41.57	-15.36	-0.0	0.0	25.45	-3.61	0.0	-56.93	21.84	-35.09
4301	0.0	-0.0	0.0	-44.27	-18.76	0.0	-0.0	33.95	-3.63	0.0	-63.03	30.32	-32.72
4401	0.0	0.0	-0.0	-39.15	-20.24	-0.0	0.0	26.04	-3.59	0.0	-59.39	22.45	-36.94
4501	-0.0	-0.0	-0.0	-43.42	-23.84	-0.0	0.0	31.12	-3.41	0.0	-67.26	27.71	-39.55
4601	-0.0	0.0	-0.0	-41.91	-24.66	-0.0	0.0	30.99	-3.51	0.0	-66.57	27.48	-39.09
4701	0.0	-0.0	-0.0	-37.58	-21.95	-0.0	0.0	29.66	-3.39	0.0	-59.53	26.28	-33.25
4801	-0.0	-0.0	0.0	-41.11	-19.35	0.0	0.0	30.17	-3.54	0.0	-60.46	26.63	-33.84
4901	0.0	0.0	-0.0	-41.39	-18.86	0.0	-0.0	29.33	-3.61	0.0	-60.25	25.72	-34.54
5001	0.0	0.0	-0.0	-41.65	-20.91	-0.0	0.0	33.38	-3.62	0.0	-62.56	29.77	-32.79
5101	-0.0	0.0	0.0	-42.8	-17.98	-0.0	-0.0	30.32	-3.64	0.0	-60.78	26.68	-34.09
5201	-0.0	0.0	0.0	-39.11	-27.4	0.0	-0.0	33.04	-3.72	0.0	-66.51	29.32	-37.19
5301	-0.0	0.0	-0.0	-41.46	-18.84	-0.0	0.0	31.85	-3.49	0.0	-60.3	28.36	-31.94
5401	0.0	-0.0	-0.0	-43.37	-20.97	-0.0	0.0	30.29	-3.52	0.0	-64.34	26.77	-37.56
5501	0.0	0.0	-0.0	-38.34	-31.92	0.0	-0.0	35.91	-3.63	0.0	-70.27	32.28	-37.99
5601	0.0	0.0	0.0	-41.11	-21.39	0.0	0.0	32.02	-3.59	0.0	-62.5	28.43	-34.07
5701	0.0	-0.0	-0.0	-38.29	-22.68	0.0	0.0	30.11	-3.59	0.0	-60.97	26.52	-34.45
5801	-0.0	-0.0	0.0	-42.31	-21.38	-0.0	-0.0	32.82	-3.53	0.0	-63.69	29.29	-34.4
5901	0.0	-0.0	0.0	-39.87	-16.68	-0.0	-0.0	33.01	-3.77	0.0	-56.55	29.24	-27.31
6001	-0.0	-0.0	0.0	-42.53	-16.65	-0.0	-0.0	29.27	-3.51	0.0	-59.18	25.76	-33.42
6101	-0.0	-0.0	-0.0	-41.93	-24.63	-0.0	-0.0	33.06	-3.53	0.0	-66.57	29.53	-37.04
6201	0.0	-0.0	-0.0	-44.32	-27.73	0.0	-0.0	40.8	-3.75	0.0	-72.04	37.06	-34.99
6301	-0.0	0.0	0.0	-37.95	-17.44	0.0	0.0	27.53	-3.56	0.0	-55.39	23.98	-31.42
6401	0.0	0.0	0.0	-41.59	-19.23	-0.0	0.0	36.8	-3.74	0.0	-60.82	33.06	-27.76
6501	0.0	-0.0	0.0	-40.74	-16.59	0.0	-0.0	31.08	-3.55	0.0	-57.34	27.53	-29.8
6601	-0.0	-0.0	0.0	-42.47	-25.94	0.0	0.0	34.62	-3.64	0.0	-68.41	30.98	-37.44
6701	-0.0	0.0	0.0	-40.89	-27.13	0.0	0.0	33.17	-3.6	0.0	-68.01	29.56	-38.45
6801	-0.0	0.0	0.0	-37.5	-14.16	0.0	0.0	23.09	-3.59	0.0	-51.66	19.5	-32.16
6901	0.0	0.0	-0.0	-43.0	-25.42	-0.0	-0.0	35.42	-3.63	0.0	-68.43	31.78	-36.64
7001	-0.0	-0.0	0.0	-39.16	-23.58	0.0	-0.0	31.72	-3.57	0.0	-62.74	28.14	-34.59
7101	-0.0	-0.0	-0.0	-43.99	-22.64	0.0	-0.0	30.79	-3.62	0.0	-66.64	27.16	-39.47
7201	-0.0	0.0	-0.0	-36.98	-24.85	0.0	-0.0	30.0	-3.54	0.0	-61.83	26.46	-35.36
7301	-0.0	0.0	-0.0	-43.69	-21.51	0.0	0.0	33.41	-3.66	0.0	-65.21	29.75	-35.46
7401	0.0	0.0	-0.0	-37.99	-30.06	-0.0	-0.0	32.93	-3.58	0.0	-68.05	29.36	-38.69
7501	0.0	-0.0	-0.0	-40.42	-15.33	-0.0	0.0	25.71	-3.65	0.0	-55.76	22.06	-33.69
7601	0.0	0.0	0.0	-40.07	-19.77	0.0	0.0	28.97	-3.51	0.0	-59.84	25.46	-34.37
7701	-0.0	0.0	0.0	-37.81	-25.19	-0.0	0.0	29.28	-3.44	0.0	-62.99	25.84	-37.15
7801	-0.0	0.0	-0.0	-37.48	-21.81	-0.0	-0.0	27.35	-3.43	0.0	-59.29	23.91	-35.38
7901	0.0	0.0	-0.0	-44.49	-18.41	-0.0	0.0	25.37	-3.52	0.0	-62.9	21.86	-41.04
8001	-0.0	0.0	0.0	-40.05	-17.47	0.0	-0.0	28.04	-3.63	0.0	-57.53	24.41	-33.12
8101	-0.0	-0.0	0.0	-42.37	-14.87	-0.0	0.0	25.22	-3.57	0.0	-57.23	21.65	-35.59
8201	0.0	0.0	-0.0	-41.14	-15.72	0.0	0.0	28.34	-3.45	0.0	-56.85	24.88	-31.97
8301	0.0	-0.0	0.0	-45.81	-23.51	0.0	0.0	33.76	-3.7	0.0	-69.32	30.05	-39.27
8401	0.0	-0.0	0.0	-43.77	-20.18	-0.0	0.0	32.93	-3.57	0.0	-63.95	29.36	-34.59
8501	-0.0	0.0	0.0	-42.12	-26.62	-0.0	0.0	35.72	-3.66	0.0	-68.74	32.05	-36.69
8601	-0.0	0.0	-0.0	-41.5	-16.02	-0.0	0.0	26.64	-3.58	0.0	-57.52	23.05	-34.47
8701	-0.0	-0.0	-0.0	-46.96	-19.27	0.0	-0.0	29.42	-3.56	0.0	-66.23	25.86	-40.37
8801	-0.0	-0.0	0.0	-44.15	-19.11	0.0	-0.0	30.48	-3.61	0.0	-63.26	26.88	-36.39
8901	-0.0	0.0	0.0	-39.41	-24.57	0.0	-0.0	34.39	-3.63	0.0	-63.97	30.75	-33.22
9001	0.0	-0.0	-0.0	-41.54	-18.7	0.0	0.0	30.25	-3.58	0.0	-60.23	26.66	-33.57
9101	-0.0	0.0	-0.0	-40.66	-24.65	-0.0	-0.0	31.23	-3.54	0.0	-65.31	27.69	-37.62
9201	0.0	-0.0	-0.0	-39.35	-17.3	-0.0	-0.0	30.68	-3.77	0.0	-56.65	26.91	-29.75
9301	-0.0	-0.0	-0.0	-37.81	-21.3	0.0	-0.0	26.87	-3.51	0.0	-59.11	23.37	-35.74
9401	0.0	-0.0	-0.0	-39.04	-22.94	-0.0	0.0	29.91	-3.46	0.0	-61.98	26.46	-35.52
9501	0.0	-0.0	-0.0	-38.22	-18.47	-0.0	-0.0	29.5	-3.4	0.0	-56.69	26.1	-30.58
9601	0.0	-0.0	-0.0	-40.14	-21.07	0.0	0.0	33.34	-3.49	0.0	-61.21	29.84	-31.36
9701	-0.0	0.0	0.0	-38.45	-22.33	0.0	-0.0	27.09	-3.5	0.0	-60.78	23.59	-37.19
9801	0.0	-0.0	-0.0	-42.18	-18.02	-0.0	0.0	29.14	-3.74	0.0	-60.21	25.4	-34.8
9901	0.0	-0.0	0.0	-45.0	-19.34	0.0	0.0	29.76	-3.63	0.0	-64.34	26.13	-38.21
