# Supplementary material for: A Network Pharmacology Prediction and Molecular Docking-Based Strategy to Explore the Potential Pharmacological Mechanism of Astragalus membranaceus for Glioma
Source: Int J Mol Sci. 2023 Nov 14;24(22):16306. doi: 10.3390/ijms242216306 (PMC10671347; doi:10.3390/ijms242216306)
Supplement: Supplementary file 1 [file ijms-24-16306-s001.zip › Table S8. 5wnf MMPBSA.csv]

POISSON BOLTZMANN:
Complex Energy Terms
Frame #	BOND	ANGLE	DIHED	VDWAALS	EEL	1-4 VDW	1-4 EEL	EPB	ENPOLAR	EDISPER	GGAS	GSOLV	TOTAL
1	1219.66	3089.47	5049.6	-3305.32	-26371.28	1509.86	16848.22	-7796.87	101.48	0.0	-1959.79	-7695.39	-9655.18
101	1273.31	3065.08	4965.59	-3246.99	-26087.35	1528.99	16677.7	-7993.97	102.96	0.0	-1823.68	-7891.02	-9714.69
201	1263.51	3128.1	4999.1	-3251.96	-26308.54	1496.8	16739.21	-7810.56	102.71	0.0	-1933.8	-7707.84	-9641.64
301	1284.39	3114.43	4990.02	-3221.56	-26444.85	1498.32	16732.91	-7685.62	101.76	0.0	-2046.35	-7583.85	-9630.2
401	1275.3	3118.97	5006.98	-3191.44	-26595.49	1528.09	16740.89	-7549.25	101.59	0.0	-2116.71	-7447.66	-9564.37
501	1312.3	3078.89	5008.74	-3234.83	-26501.48	1490.03	16728.99	-7662.75	103.65	0.0	-2117.36	-7559.09	-9676.45
601	1252.82	3082.94	5004.74	-3226.87	-26317.86	1506.22	16681.55	-7789.64	104.15	0.0	-2016.45	-7685.49	-9701.95
701	1228.85	3091.55	5005.41	-3205.53	-26125.82	1477.78	16699.08	-7958.6	105.79	0.0	-1828.68	-7852.8	-9681.49
801	1283.02	3132.42	4965.8	-3221.54	-26404.84	1513.08	16668.46	-7747.99	103.94	0.0	-2063.59	-7644.05	-9707.65
901	1341.89	3137.8	5011.04	-3234.12	-26168.99	1479.21	16616.84	-7848.93	102.69	0.0	-1816.34	-7746.24	-9562.58
1001	1304.93	3133.83	4998.7	-3235.2	-26573.66	1527.06	16744.92	-7643.8	103.44	0.0	-2099.43	-7540.36	-9639.79
1101	1292.53	3019.76	4937.53	-3171.44	-26545.16	1484.68	16613.83	-7533.54	102.6	0.0	-2368.28	-7430.94	-9799.22
1201	1275.92	3145.04	4993.77	-3224.76	-26400.42	1490.71	16687.87	-7732.7	105.75	0.0	-2031.87	-7626.95	-9658.82
1301	1280.89	3153.26	4944.42	-3200.14	-26403.99	1482.74	16615.18	-7632.08	104.87	0.0	-2127.64	-7527.21	-9654.85
1401	1278.31	3086.51	4995.98	-3160.67	-26572.85	1498.72	16715.01	-7610.55	105.18	0.0	-2159.01	-7505.37	-9664.38
1501	1299.72	3074.82	4983.67	-3166.48	-26401.8	1508.63	16742.5	-7802.85	104.12	0.0	-1958.94	-7698.73	-9657.67
1601	1240.92	3090.88	4993.58	-3265.59	-26200.02	1471.05	16736.72	-7916.59	104.98	0.0	-1932.47	-7811.61	-9744.08
1701	1257.63	3045.38	4980.12	-3234.08	-26124.19	1509.29	16699.97	-7931.12	105.42	0.0	-1865.88	-7825.69	-9691.57
1801	1267.63	3080.88	4997.08	-3259.72	-26396.35	1484.09	16745.65	-7747.68	102.66	0.0	-2080.75	-7645.02	-9725.78
1901	1258.92	3119.26	4954.07	-3226.19	-26357.94	1497.64	16781.13	-7871.18	104.1	0.0	-1973.12	-7767.08	-9740.2
2001	1237.55	3105.98	4970.97	-3264.5	-26305.68	1527.0	16760.7	-7829.05	103.86	0.0	-1968.0	-7725.19	-9693.19
2101	1269.61	3122.08	4995.82	-3244.57	-26167.84	1515.21	16729.06	-7951.49	104.97	0.0	-1780.63	-7846.51	-9627.14
2201	1259.4	3174.13	4993.43	-3241.86	-26094.52	1476.91	16615.24	-7912.62	103.46	0.0	-1817.27	-7809.16	-9626.42
2301	1316.85	3078.28	4977.73	-3265.5	-26357.22	1517.6	16756.1	-7755.32	103.68	0.0	-1976.16	-7651.65	-9627.81
2401	1232.97	3142.45	4961.36	-3234.94	-26236.04	1517.05	16709.14	-7821.21	103.96	0.0	-1908.0	-7717.25	-9625.25
2501	1268.76	3151.28	4918.03	-3265.88	-26221.28	1490.75	16612.44	-7791.98	103.62	0.0	-2045.89	-7688.36	-9734.26
2601	1261.87	3109.93	4955.7	-3230.59	-26160.28	1518.77	16664.69	-7866.47	105.69	0.0	-1879.91	-7760.78	-9640.69
2701	1302.83	3069.48	4964.62	-3257.44	-26236.91	1512.68	16695.59	-7788.92	102.92	0.0	-1949.15	-7686.0	-9635.14
2801	1246.34	3092.51	4985.9	-3216.07	-26312.7	1513.77	16709.71	-7837.17	104.43	0.0	-1980.54	-7732.74	-9713.28
2901	1347.33	3147.18	4968.74	-3238.58	-26163.15	1503.32	16620.54	-7851.12	103.81	0.0	-1814.62	-7747.31	-9561.93
3001	1276.42	3104.49	4998.64	-3247.66	-26190.37	1488.48	16661.24	-7848.01	103.17	0.0	-1908.76	-7744.83	-9653.59
3101	1283.48	3101.85	5004.62	-3214.04	-26250.84	1500.71	16771.3	-7885.92	103.15	0.0	-1802.92	-7782.77	-9585.69
3201	1256.58	3151.17	4942.74	-3234.78	-26397.56	1522.58	16628.84	-7707.75	103.75	0.0	-2130.42	-7604.0	-9734.43
3301	1259.97	3056.2	4918.16	-3244.76	-26354.35	1509.0	16676.99	-7735.92	101.52	0.0	-2178.79	-7634.41	-9813.2
3401	1227.72	3219.43	4973.74	-3271.12	-26276.04	1519.48	16616.86	-7739.56	102.89	0.0	-1989.93	-7636.67	-9626.6
3501	1313.87	3058.91	4985.22	-3241.53	-26451.72	1492.86	16660.5	-7663.92	102.13	0.0	-2181.89	-7561.79	-9743.69
3601	1268.84	3131.14	4946.97	-3260.29	-26322.76	1524.4	16643.72	-7705.2	101.18	0.0	-2067.98	-7604.02	-9672.0
3701	1327.24	3100.54	4966.75	-3213.73	-26326.83	1494.46	16605.68	-7708.76	102.64	0.0	-2045.89	-7606.12	-9652.01
3801	1268.62	3129.51	4971.54	-3202.29	-26483.88	1525.04	16754.99	-7670.14	103.39	0.0	-2036.47	-7566.75	-9603.22
3901	1280.81	3125.6	4952.48	-3189.5	-26554.13	1504.24	16707.59	-7614.19	104.65	0.0	-2172.9	-7509.54	-9682.44
4001	1237.41	3126.24	4936.98	-3215.49	-26435.48	1512.82	16712.45	-7700.8	105.25	0.0	-2125.08	-7595.54	-9720.62
4101	1253.73	3074.63	5014.56	-3249.21	-26758.98	1504.2	16799.25	-7504.88	103.6	0.0	-2361.82	-7401.28	-9763.1
4201	1273.35	3039.84	4938.69	-3209.49	-26629.84	1490.92	16732.09	-7573.65	104.09	0.0	-2364.43	-7469.55	-9833.99
4301	1253.9	3099.79	4975.48	-3209.63	-26398.89	1484.52	16641.12	-7709.42	106.36	0.0	-2153.71	-7603.06	-9756.77
4401	1273.01	3188.17	4981.79	-3189.61	-26295.32	1492.63	16679.42	-7886.03	104.97	0.0	-1869.91	-7781.06	-9650.98
4501	1266.79	3047.16	4978.11	-3191.28	-26251.83	1531.4	16711.45	-7847.23	105.34	0.0	-1908.19	-7741.89	-9650.09
4601	1323.37	3060.81	4978.48	-3233.02	-26292.12	1496.62	16791.55	-7894.4	105.61	0.0	-1874.32	-7788.78	-9663.1
4701	1303.33	3084.04	4955.42	-3214.94	-26265.79	1492.92	16694.93	-7824.1	106.63	0.0	-1950.08	-7717.46	-9667.55
4801	1225.74	3175.62	4961.93	-3228.81	-26370.25	1526.67	16706.69	-7750.13	105.58	0.0	-2002.4	-7644.54	-9646.95
4901	1277.89	3099.36	5004.41	-3254.28	-26545.28	1510.86	16729.09	-7610.29	105.64	0.0	-2177.96	-7504.65	-9682.61
5001	1313.12	3125.31	4976.63	-3206.92	-26546.97	1538.05	16648.19	-7553.74	104.77	0.0	-2152.59	-7448.97	-9601.56
5101	1275.58	3101.74	5027.09	-3260.53	-26613.37	1528.57	16738.55	-7523.13	103.05	0.0	-2202.35	-7420.08	-9622.43
5201	1300.66	3102.94	5006.59	-3153.22	-26720.49	1503.06	16817.45	-7600.55	104.94	0.0	-2143.01	-7495.61	-9638.62
5301	1280.35	3105.16	4982.02	-3214.11	-26894.19	1523.01	16846.25	-7444.43	103.96	0.0	-2371.52	-7340.46	-9711.99
5401	1307.0	3084.21	4980.05	-3208.64	-26543.96	1489.5	16799.07	-7670.86	104.94	0.0	-2092.77	-7565.92	-9658.69
5501	1298.95	3115.79	4985.27	-3186.14	-26648.97	1518.12	16843.88	-7713.47	105.5	0.0	-2073.1	-7607.98	-9681.08
5601	1284.28	3128.37	4976.39	-3186.62	-26630.42	1516.85	16840.25	-7685.18	103.87	0.0	-2070.92	-7581.31	-9652.23
5701	1312.56	3141.35	4962.88	-3266.38	-26462.38	1485.62	16763.83	-7731.98	104.55	0.0	-2062.51	-7627.44	-9689.95
5801	1277.62	3096.73	5016.68	-3224.42	-26516.03	1475.93	16749.38	-7690.45	102.74	0.0	-2124.11	-7587.71	-9711.82
5901	1248.36	3090.0	4952.36	-3214.57	-26248.7	1513.29	16709.86	-7853.83	106.5	0.0	-1949.4	-7747.33	-9696.73
6001	1277.04	3132.38	4980.38	-3175.8	-26501.42	1505.46	16813.14	-7731.15	105.32	0.0	-1968.83	-7625.83	-9594.66
6101	1268.36	3093.07	5026.84	-3160.34	-26428.5	1539.76	16743.91	-7721.91	106.99	0.0	-1916.91	-7614.92	-9531.83
6201	1256.89	3146.5	4995.84	-3235.37	-26483.81	1515.65	16706.55	-7622.94	105.55	0.0	-2097.74	-7517.38	-9615.12
6301	1275.58	3170.11	4965.87	-3241.5	-26398.67	1505.5	16786.27	-7733.55	106.97	0.0	-1936.85	-7626.59	-9563.43
6401	1216.63	3089.89	4941.06	-3191.98	-26438.43	1496.65	16693.46	-7691.62	106.25	0.0	-2192.7	-7585.37	-9778.08
6501	1276.09	3131.63	5026.97	-3215.51	-26574.71	1492.39	16705.06	-7540.84	104.91	0.0	-2158.08	-7435.93	-9594.01
6601	1283.24	3144.73	4966.55	-3175.07	-26430.7	1526.77	16639.22	-7676.36	107.1	0.0	-2045.27	-7569.26	-9614.53
6701	1314.28	3108.62	4962.48	-3222.79	-26466.22	1493.73	16716.37	-7692.81	104.5	0.0	-2093.55	-7588.31	-9681.86
6801	1298.82	3093.21	4999.47	-3179.73	-26328.33	1490.25	16797.87	-7819.19	103.31	0.0	-1828.44	-7715.87	-9544.32
6901	1309.86	3146.57	4994.0	-3218.75	-26418.09	1506.28	16589.98	-7625.65	103.65	0.0	-2090.15	-7522.0	-9612.16
7001	1269.25	3035.8	4934.11	-3223.78	-26549.04	1528.03	16772.29	-7644.69	102.92	0.0	-2233.34	-7541.77	-9775.11
7101	1277.09	3128.81	4990.34	-3164.99	-26534.69	1523.78	16737.85	-7686.01	105.25	0.0	-2041.79	-7580.76	-9622.55
7201	1268.99	3091.92	5002.47	-3255.01	-26467.2	1517.59	16667.36	-7607.54	101.84	0.0	-2173.89	-7505.69	-9679.58
7301	1298.69	3108.27	4972.41	-3193.94	-26535.29	1495.53	16700.1	-7575.07	103.05	0.0	-2154.22	-7472.02	-9626.24
7401	1296.92	3130.28	5010.77	-3234.21	-26484.31	1510.75	16748.1	-7745.05	104.3	0.0	-2021.7	-7640.75	-9662.45
7501	1265.07	3039.38	4971.64	-3287.92	-26110.66	1510.72	16686.1	-7839.72	102.9	0.0	-1925.66	-7736.82	-9662.48
7601	1318.69	3102.34	5019.27	-3211.27	-26477.37	1508.39	16682.11	-7642.36	102.48	0.0	-2057.85	-7539.88	-9597.73
7701	1295.58	3152.0	4960.88	-3192.92	-26498.81	1478.29	16732.49	-7660.88	102.88	0.0	-2072.49	-7558.0	-9630.49
7801	1307.87	3116.15	4935.78	-3218.03	-25990.69	1489.53	16670.21	-8062.86	104.07	0.0	-1689.18	-7958.79	-9647.98
7901	1291.67	3094.22	4994.49	-3212.15	-26108.17	1532.13	16673.65	-7864.01	103.79	0.0	-1734.16	-7760.23	-9494.38
8001	1289.89	3064.23	5007.24	-3256.99	-26323.8	1489.43	16676.48	-7771.87	101.46	0.0	-2053.51	-7670.41	-9723.92
8101	1272.66	3096.71	4963.89	-3233.94	-26450.83	1503.73	16682.66	-7710.5	101.57	0.0	-2165.12	-7608.94	-9774.06
8201	1351.49	3134.02	4917.8	-3244.19	-26396.31	1529.59	16689.4	-7736.68	101.14	0.0	-2018.2	-7635.54	-9653.75
8301	1288.6	3063.32	4967.9	-3247.18	-26518.02	1512.7	16687.63	-7570.99	100.27	0.0	-2245.04	-7470.72	-9715.76
8401	1297.47	3183.32	4944.13	-3219.79	-26446.92	1503.7	16675.82	-7664.01	99.21	0.0	-2062.27	-7564.8	-9627.07
8501	1248.49	3079.4	4980.35	-3224.69	-26337.19	1508.68	16689.06	-7767.9	100.84	0.0	-2055.9	-7667.05	-9722.96
8601	1211.22	3111.7	4947.28	-3250.8	-26194.21	1507.88	16720.62	-7873.99	102.41	0.0	-1946.31	-7771.58	-9717.89
8701	1265.77	3122.85	4936.29	-3224.5	-26584.06	1513.21	16698.76	-7500.56	100.06	0.0	-2271.67	-7400.51	-9672.17
8801	1255.81	3100.53	4980.74	-3238.76	-26232.55	1536.65	16692.25	-7835.38	100.17	0.0	-1905.32	-7735.2	-9640.53
8901	1287.15	3144.43	4955.26	-3225.78	-26473.71	1494.51	16716.45	-7699.29	99.91	0.0	-2101.69	-7599.38	-9701.07
9001	1258.67	3152.2	4995.34	-3212.56	-26448.35	1511.47	16638.2	-7619.83	101.44	0.0	-2105.02	-7518.39	-9623.41
9101	1274.79	3172.36	4916.37	-3305.28	-26172.82	1538.03	16823.92	-7942.1	100.0	0.0	-1752.63	-7842.11	-9594.74
9201	1283.72	3128.48	4991.38	-3206.75	-26483.95	1484.56	16652.82	-7602.28	100.26	0.0	-2149.75	-7502.02	-9651.77
9301	1259.79	3140.53	4981.54	-3229.28	-26213.13	1522.33	16722.91	-7908.35	100.66	0.0	-1815.3	-7807.68	-9622.98
9401	1249.17	3131.41	4946.85	-3220.9	-26424.74	1529.15	16654.48	-7608.68	100.38	0.0	-2134.58	-7508.3	-9642.88
9501	1280.36	3111.69	4912.36	-3268.69	-26401.9	1471.84	16674.73	-7584.98	100.17	0.0	-2219.59	-7484.82	-9704.41
9601	1300.52	3131.12	4993.47	-3266.17	-26299.34	1507.76	16682.66	-7763.18	100.24	0.0	-1949.98	-7662.94	-9612.92
9701	1281.77	3064.79	4954.76	-3281.94	-26464.06	1527.93	16696.56	-7563.71	99.78	0.0	-2220.18	-7463.93	-9684.11
9801	1312.09	3035.74	4935.4	-3273.32	-26421.59	1499.18	16688.46	-7610.66	99.77	0.0	-2224.04	-7510.89	-9734.93
9901	1329.04	3125.44	4957.98	-3201.15	-26184.64	1495.38	16633.17	-7802.44	100.54	0.0	-1844.79	-7701.91	-9546.7
Receptor Energy Terms
Frame #	BOND	ANGLE	DIHED	VDWAALS	EEL	1-4 VDW	1-4 EEL	EPB	ENPOLAR	EDISPER	GGAS	GSOLV	TOTAL
1	1213.11	3075.89	5034.8	-3261.99	-26389.7	1496.4	16965.49	-7814.8	102.41	0.0	-1866.01	-7712.4	-9578.41
101	1266.12	3052.47	4952.53	-3216.92	-26093.95	1514.81	16796.82	-8002.59	103.58	0.0	-1728.13	-7899.01	-9627.14
201	1255.43	3113.38	4986.79	-3215.62	-26321.71	1484.59	16858.11	-7826.73	103.57	0.0	-1839.03	-7723.16	-9562.19
301	1273.91	3096.98	4977.3	-3188.07	-26455.75	1486.41	16855.35	-7703.02	102.41	0.0	-1953.89	-7600.61	-9554.5
401	1267.86	3099.06	4997.03	-3158.06	-26605.37	1514.21	16860.06	-7568.78	102.49	0.0	-2025.21	-7466.29	-9491.5
501	1302.22	3061.91	4993.25	-3195.48	-26502.53	1476.1	16846.93	-7681.56	104.33	0.0	-2017.6	-7577.23	-9594.83
601	1246.5	3069.61	4992.98	-3192.86	-26326.79	1493.49	16800.3	-7805.04	104.84	0.0	-1916.77	-7700.2	-9616.97
701	1220.62	3077.46	4991.9	-3167.87	-26138.07	1464.44	16825.59	-7972.99	106.48	0.0	-1725.92	-7866.52	-9592.44
801	1274.73	3117.09	4955.62	-3178.78	-26410.94	1497.81	16789.58	-7770.83	104.75	0.0	-1954.88	-7666.09	-9620.97
901	1330.38	3121.32	4995.95	-3190.31	-26180.84	1467.7	16735.42	-7867.32	103.66	0.0	-1720.38	-7763.66	-9484.04
1001	1292.55	3121.12	4989.39	-3198.47	-26584.41	1514.19	16861.89	-7660.18	104.18	0.0	-2003.73	-7556.01	-9559.74
1101	1285.74	3005.24	4923.58	-3129.74	-26556.81	1472.43	16732.75	-7545.85	103.31	0.0	-2266.81	-7442.54	-9709.35
1201	1268.63	3128.5	4981.8	-3185.53	-26405.11	1478.45	16805.0	-7752.29	106.31	0.0	-1928.27	-7645.98	-9574.25
1301	1273.67	3133.16	4934.76	-3160.13	-26416.32	1470.47	16730.35	-7644.42	105.6	0.0	-2034.03	-7538.82	-9572.86
1401	1272.48	3072.9	4978.67	-3122.31	-26579.67	1486.37	16834.73	-7630.56	105.92	0.0	-2056.82	-7524.64	-9581.46
1501	1293.32	3058.13	4971.26	-3127.78	-26412.9	1494.55	16865.74	-7822.53	104.79	0.0	-1857.68	-7717.74	-9575.42
1601	1230.27	3078.86	4981.64	-3226.45	-26209.17	1459.19	16858.07	-7940.7	105.89	0.0	-1827.59	-7834.8	-9662.39
1701	1244.15	3033.18	4964.58	-3191.42	-26134.36	1497.08	16821.69	-7952.29	106.13	0.0	-1765.08	-7846.17	-9611.25
1801	1261.13	3067.41	4984.84	-3214.53	-26412.53	1471.46	16866.92	-7767.19	103.52	0.0	-1975.31	-7663.67	-9638.97
1901	1248.69	3103.29	4933.55	-3183.29	-26365.66	1485.12	16906.11	-7891.56	104.85	0.0	-1872.18	-7786.72	-9658.9
2001	1228.17	3082.63	4957.77	-3221.53	-26322.22	1514.05	16881.14	-7835.13	104.63	0.0	-1879.98	-7730.5	-9610.48
2101	1257.39	3109.9	4980.65	-3206.77	-26174.19	1503.89	16849.66	-7976.3	105.71	0.0	-1679.46	-7870.59	-9550.06
2201	1252.67	3160.14	4981.79	-3204.67	-26104.48	1464.22	16736.13	-7930.87	104.17	0.0	-1714.2	-7826.71	-9540.91
2301	1310.63	3062.42	4963.07	-3226.58	-26358.45	1505.68	16874.69	-7777.15	104.41	0.0	-1868.54	-7672.75	-9541.29
2401	1223.55	3128.84	4946.64	-3195.57	-26251.28	1503.92	16828.95	-7839.82	104.68	0.0	-1814.95	-7735.13	-9550.08
2501	1262.29	3134.44	4907.48	-3222.66	-26233.08	1477.03	16734.31	-7809.93	104.43	0.0	-1940.21	-7705.49	-9645.7
2601	1257.1	3098.25	4942.21	-3190.22	-26164.16	1505.63	16783.35	-7889.2	106.23	0.0	-1767.82	-7782.98	-9550.8
2701	1294.8	3051.67	4953.53	-3219.06	-26252.91	1500.65	16812.23	-7801.6	103.63	0.0	-1859.1	-7697.97	-9557.06
2801	1236.21	3074.13	4971.24	-3172.97	-26322.15	1501.17	16824.66	-7855.14	105.23	0.0	-1887.69	-7749.91	-9637.6
2901	1341.43	3132.34	4956.41	-3194.13	-26170.55	1490.11	16739.28	-7875.63	104.61	0.0	-1705.11	-7771.03	-9476.13
3001	1267.89	3086.34	4986.09	-3208.48	-26206.52	1475.34	16780.66	-7864.04	103.92	0.0	-1818.68	-7760.12	-9578.8
3101	1277.65	3082.07	4992.39	-3178.82	-26253.72	1487.79	16886.52	-7904.82	103.83	0.0	-1706.12	-7800.99	-9507.11
3201	1246.17	3136.34	4929.53	-3193.48	-26404.56	1510.69	16743.1	-7730.29	104.56	0.0	-2032.21	-7625.73	-9657.94
3301	1251.36	3038.32	4904.98	-3205.04	-26366.03	1497.28	16797.82	-7757.57	102.29	0.0	-2081.3	-7655.27	-9736.58
3401	1222.55	3202.24	4958.95	-3231.53	-26284.24	1507.49	16736.5	-7760.78	103.64	0.0	-1888.05	-7657.13	-9545.18
3501	1307.61	3045.19	4972.7	-3201.76	-26456.19	1480.22	16776.87	-7684.73	102.93	0.0	-2075.37	-7581.8	-9657.17
3601	1262.97	3118.8	4934.93	-3221.37	-26328.62	1511.63	16762.4	-7725.3	101.96	0.0	-1959.25	-7623.35	-9582.6
3701	1319.19	3085.47	4954.51	-3168.55	-26333.51	1482.04	16726.11	-7735.14	103.44	0.0	-1934.74	-7631.7	-9566.45
3801	1262.08	3113.85	4956.1	-3161.06	-26490.99	1511.93	16871.81	-7690.21	104.12	0.0	-1936.29	-7586.09	-9522.39
3901	1273.93	3106.06	4938.35	-3143.56	-26564.91	1491.21	16827.67	-7637.85	105.42	0.0	-2071.24	-7532.43	-9603.67
4001	1233.22	3106.34	4925.99	-3173.46	-26454.31	1498.13	16830.87	-7714.12	106.04	0.0	-2033.23	-7608.08	-9641.31
4101	1247.44	3055.57	5004.78	-3209.77	-26772.59	1491.58	16917.9	-7523.94	104.38	0.0	-2265.1	-7419.56	-9684.66
4201	1264.76	3025.85	4925.05	-3169.95	-26639.82	1479.47	16852.17	-7595.54	104.93	0.0	-2262.46	-7490.6	-9753.07
4301	1249.22	3084.04	4961.64	-3170.25	-26400.86	1471.24	16758.12	-7727.86	107.04	0.0	-2046.84	-7620.82	-9667.66
4401	1263.82	3170.33	4967.3	-3149.39	-26305.92	1480.12	16798.35	-7905.95	105.65	0.0	-1775.4	-7800.3	-9575.69
4501	1259.06	3038.37	4966.39	-3154.64	-26257.31	1518.38	16831.24	-7870.48	106.05	0.0	-1798.51	-7764.42	-9562.93
4601	1312.4	3045.63	4965.37	-3190.08	-26307.75	1484.23	16910.89	-7910.84	106.44	0.0	-1779.32	-7804.4	-9583.72
4701	1297.02	3074.31	4940.63	-3178.86	-26274.56	1481.53	16813.81	-7842.23	107.34	0.0	-1846.12	-7734.89	-9581.01
4801	1220.29	3163.38	4950.38	-3192.89	-26384.07	1514.04	16824.38	-7763.26	106.39	0.0	-1904.51	-7656.88	-9561.38
4901	1269.72	3084.28	4991.25	-3214.48	-26555.02	1498.37	16850.77	-7632.08	106.39	0.0	-2075.11	-7525.69	-9600.81
5001	1307.0	3104.89	4961.66	-3167.21	-26550.01	1525.93	16766.9	-7572.22	105.62	0.0	-2050.84	-7466.6	-9517.44
5101	1265.68	3084.3	5013.7	-3221.38	-26629.31	1516.66	16859.15	-7538.51	103.82	0.0	-2111.21	-7434.69	-9545.9
5201	1293.46	3087.03	4994.58	-3114.99	-26730.59	1489.31	16942.44	-7622.88	105.7	0.0	-2038.75	-7517.18	-9555.93
5301	1269.72	3089.65	4969.66	-3175.08	-26908.6	1509.83	16966.46	-7461.7	104.64	0.0	-2278.36	-7357.05	-9635.42
5401	1296.85	3066.91	4970.14	-3176.42	-26556.0	1477.46	16920.81	-7688.0	105.72	0.0	-2000.25	-7582.28	-9582.53
5501	1289.4	3102.68	4972.79	-3148.41	-26655.81	1506.54	16962.99	-7733.42	106.31	0.0	-1969.81	-7627.11	-9596.92
5601	1277.11	3115.7	4967.73	-3150.8	-26637.54	1505.04	16959.74	-7704.84	104.52	0.0	-1963.02	-7600.32	-9563.34
5701	1300.08	3123.78	4951.56	-3231.27	-26467.63	1474.35	16883.25	-7755.14	105.28	0.0	-1965.88	-7649.85	-9615.73
5801	1263.95	3084.48	4995.93	-3188.82	-26525.51	1462.83	16871.86	-7718.35	103.5	0.0	-2035.28	-7614.86	-9650.13
5901	1232.5	3075.75	4939.09	-3179.68	-26255.35	1499.85	16827.25	-7876.29	107.17	0.0	-1860.59	-7769.12	-9629.71
6001	1266.09	3112.53	4966.66	-3142.52	-26503.2	1491.23	16931.92	-7761.35	106.25	0.0	-1877.29	-7655.1	-9532.39
6101	1256.57	3074.96	5011.49	-3121.66	-26441.64	1526.38	16866.32	-7740.09	107.85	0.0	-1827.59	-7632.24	-9459.83
6201	1246.27	3130.86	4979.05	-3196.64	-26497.38	1501.5	16827.54	-7646.25	106.36	0.0	-2008.8	-7539.89	-9548.69
6301	1267.92	3153.19	4950.21	-3201.22	-26404.59	1489.8	16903.82	-7758.24	107.75	0.0	-1840.87	-7650.49	-9491.36
6401	1207.07	3074.66	4926.96	-3153.38	-26459.27	1483.64	16818.35	-7710.64	107.24	0.0	-2101.96	-7603.4	-9705.37
6501	1270.8	3109.7	5009.14	-3172.16	-26590.95	1478.36	16828.43	-7562.16	105.93	0.0	-2066.69	-7456.23	-9522.92
6601	1274.54	3124.16	4951.96	-3135.99	-26435.66	1512.37	16762.31	-7705.13	107.96	0.0	-1946.31	-7597.16	-9543.48
6701	1304.11	3092.04	4948.01	-3188.75	-26474.25	1480.29	16836.2	-7716.08	105.25	0.0	-2002.36	-7610.83	-9613.19
6801	1290.66	3075.88	4985.79	-3146.97	-26340.74	1475.19	16919.67	-7842.0	104.28	0.0	-1740.51	-7737.73	-9478.24
6901	1303.31	3131.94	4977.96	-3185.43	-26422.88	1493.93	16708.05	-7651.47	104.55	0.0	-1993.12	-7546.92	-9540.04
7001	1261.09	3022.74	4919.48	-3187.95	-26557.73	1515.55	16894.6	-7664.15	103.93	0.0	-2132.22	-7560.22	-9692.44
7101	1265.72	3112.94	4974.53	-3128.13	-26540.91	1508.56	16856.6	-7712.58	106.09	0.0	-1950.7	-7606.48	-9557.18
7201	1262.54	3077.23	4989.04	-3212.01	-26474.31	1503.88	16788.99	-7628.04	102.68	0.0	-2064.64	-7525.36	-9590.0
7301	1289.24	3097.78	4960.24	-3160.36	-26548.63	1483.08	16818.77	-7590.42	103.9	0.0	-2059.89	-7486.52	-9546.41
7401	1282.5	3111.99	5000.09	-3194.23	-26491.72	1498.56	16868.98	-7767.92	105.17	0.0	-1923.82	-7662.75	-9586.57
7501	1257.25	3023.88	4956.48	-3247.66	-26124.37	1497.37	16810.57	-7865.22	103.82	0.0	-1826.49	-7761.4	-9587.89
7601	1312.06	3088.11	5002.79	-3167.44	-26486.66	1495.88	16803.39	-7667.2	103.3	0.0	-1951.87	-7563.9	-9515.77
7701	1285.12	3128.81	4944.31	-3153.04	-26503.41	1465.6	16857.63	-7690.77	103.82	0.0	-1974.98	-7586.95	-9561.93
7801	1299.21	3105.87	4917.48	-3175.56	-26005.44	1477.37	16790.7	-8088.8	105.16	0.0	-1590.36	-7983.63	-9574.0
7901	1285.4	3081.89	4981.84	-3170.32	-26116.74	1519.86	16790.69	-7892.39	104.64	0.0	-1627.36	-7787.76	-9415.12
8001	1283.14	3050.2	4993.72	-3218.58	-26325.9	1476.54	16795.08	-7803.31	102.47	0.0	-1945.81	-7700.84	-9646.65
8101	1263.23	3081.78	4949.08	-3196.02	-26463.86	1491.16	16804.2	-7729.11	102.79	0.0	-2070.43	-7626.32	-9696.74
8201	1343.18	3121.72	4905.13	-3204.79	-26399.34	1515.09	16809.19	-7766.05	102.21	0.0	-1909.81	-7663.84	-9573.65
8301	1281.3	3055.66	4955.18	-3207.8	-26523.95	1501.19	16807.73	-7599.98	101.21	0.0	-2130.69	-7498.78	-9629.47
8401	1287.45	3172.36	4931.04	-3179.7	-26449.01	1492.36	16795.54	-7698.2	100.22	0.0	-1949.97	-7597.97	-9547.94
8501	1242.68	3064.46	4966.17	-3185.43	-26349.36	1495.29	16809.29	-7791.25	101.91	0.0	-1956.91	-7689.34	-9646.25
8601	1205.2	3094.44	4938.19	-3213.94	-26201.54	1493.95	16837.31	-7899.59	103.42	0.0	-1846.39	-7796.16	-9642.55
8701	1255.45	3109.89	4921.53	-3190.89	-26587.51	1500.57	16822.94	-7526.63	101.04	0.0	-2168.03	-7425.59	-9593.62
8801	1249.97	3084.29	4969.63	-3199.93	-26244.43	1523.77	16808.51	-7857.92	101.2	0.0	-1808.21	-7756.72	-9564.93
8901	1282.14	3128.15	4944.41	-3187.96	-26478.41	1480.45	16834.25	-7723.22	100.85	0.0	-1996.96	-7622.37	-9619.34
9001	1248.69	3135.16	4979.73	-3173.41	-26450.55	1498.62	16758.85	-7647.07	102.38	0.0	-2002.92	-7544.69	-9547.61
9101	1267.62	3158.97	4906.33	-3270.68	-26185.21	1524.43	16943.94	-7958.17	100.89	0.0	-1654.6	-7857.28	-9511.88
9201	1274.19	3113.94	4978.08	-3165.83	-26499.07	1473.62	16772.51	-7621.32	101.28	0.0	-2052.56	-7520.04	-9572.6
9301	1250.32	3122.14	4966.61	-3191.45	-26220.89	1507.9	16841.73	-7944.41	101.6	0.0	-1723.64	-7842.81	-9566.46
9401	1238.85	3115.87	4934.12	-3181.24	-26433.86	1517.22	16772.52	-7635.02	101.22	0.0	-2036.52	-7533.8	-9570.33
9501	1272.58	3102.37	4895.68	-3228.81	-26401.15	1459.74	16791.52	-7618.43	101.13	0.0	-2108.06	-7517.3	-9625.36
9601	1292.8	3118.41	4980.82	-3231.52	-26300.46	1496.04	16802.83	-7791.38	101.15	0.0	-1841.08	-7690.23	-9531.32
9701	1274.31	3049.46	4939.67	-3238.91	-26465.16	1515.72	16819.6	-7600.11	100.99	0.0	-2105.32	-7499.12	-9604.43
9801	1299.26	3014.05	4921.41	-3232.04	-26425.38	1485.17	16815.04	-7649.22	100.93	0.0	-2122.5	-7548.28	-9670.78
9901	1315.82	3108.98	4942.84	-3163.51	-26194.09	1482.03	16759.02	-7842.2	101.68	0.0	-1748.91	-7740.52	-9489.43
Ligand Energy Terms
Frame #	BOND	ANGLE	DIHED	VDWAALS	EEL	1-4 VDW	1-4 EEL	EPB	ENPOLAR	EDISPER	GGAS	GSOLV	TOTAL
1	6.55	13.58	14.79	-3.2	31.18	13.47	-117.26	-20.03	2.72	0.0	-40.9	-17.32	-58.22
101	7.19	12.61	13.06	-1.8	31.5	14.18	-119.12	-20.34	2.73	0.0	-42.39	-17.61	-60.0
201	8.08	14.71	12.31	-1.47	31.33	12.2	-118.9	-19.78	2.67	0.0	-41.73	-17.11	-58.84
301	10.48	17.45	12.72	-2.97	34.28	11.91	-122.44	-20.4	2.78	0.0	-38.57	-17.62	-56.19
401	7.44	19.91	9.94	-0.2	32.79	13.88	-119.17	-20.08	2.67	0.0	-35.4	-17.41	-52.81
501	10.08	16.98	15.49	-1.95	33.14	13.93	-117.94	-21.76	2.68	0.0	-30.27	-19.08	-49.35
601	6.33	13.33	11.76	-2.48	31.58	12.73	-118.75	-20.0	2.72	0.0	-45.5	-17.27	-62.78
701	8.22	14.09	13.51	-1.39	36.1	13.34	-126.51	-19.78	2.7	0.0	-42.64	-17.08	-59.73
801	8.28	15.32	10.18	-1.65	31.3	15.27	-121.12	-19.84	2.68	0.0	-42.4	-17.16	-59.56
901	11.51	16.48	15.09	-1.51	31.99	11.51	-118.59	-20.49	2.72	0.0	-33.52	-17.77	-51.29
1001	12.38	12.7	9.31	-1.04	28.06	12.87	-116.97	-19.46	2.72	0.0	-42.68	-16.74	-59.42
1101	6.79	14.51	13.94	-3.34	31.3	12.25	-118.91	-19.02	2.74	0.0	-43.46	-16.28	-59.74
1201	7.3	16.54	11.97	-2.76	29.29	12.26	-117.13	-19.13	2.72	0.0	-42.54	-16.41	-58.94
1301	7.22	20.09	9.66	-1.9	26.31	12.27	-115.17	-19.04	2.71	0.0	-41.53	-16.32	-57.85
1401	5.82	13.6	17.31	-3.29	32.59	12.34	-119.73	-20.81	2.65	0.0	-41.35	-18.16	-59.51
1501	6.4	16.69	12.42	1.04	35.06	14.07	-123.24	-20.85	2.68	0.0	-37.57	-18.17	-55.74
1601	10.65	12.02	11.94	-1.78	31.73	11.85	-121.35	-19.29	2.68	0.0	-44.94	-16.6	-61.55
1701	13.47	12.2	15.53	-2.62	32.88	12.21	-121.72	-19.03	2.72	0.0	-38.05	-16.31	-54.36
1801	6.5	13.47	12.24	-3.15	34.13	12.63	-121.27	-20.76	2.7	0.0	-45.44	-18.05	-63.49
1901	10.23	15.97	20.51	-3.42	35.3	12.52	-124.98	-19.21	2.7	0.0	-33.87	-16.5	-50.37
2001	9.38	23.35	13.19	-3.47	31.6	12.95	-120.45	-20.09	2.69	0.0	-33.45	-17.39	-50.84
2101	12.23	12.18	15.17	-3.01	31.92	11.32	-120.61	-19.49	2.71	0.0	-40.8	-16.78	-57.58
2201	6.73	13.99	11.64	0.27	32.03	12.69	-120.89	-18.92	2.71	0.0	-43.55	-16.2	-59.75
2301	6.22	15.86	14.66	-1.1	31.63	11.91	-118.58	-20.3	2.71	0.0	-39.4	-17.58	-56.99
2401	9.42	13.61	14.71	-3.54	32.88	13.13	-119.81	-20.45	2.7	0.0	-39.59	-17.75	-57.34
2501	6.47	16.84	10.56	-3.16	33.64	13.72	-121.86	-20.66	2.7	0.0	-43.79	-17.96	-61.74
2601	4.77	11.67	13.49	-2.46	31.52	13.14	-118.66	-19.8	2.73	0.0	-46.52	-17.08	-63.6
2701	8.03	17.81	11.09	-2.41	30.71	12.03	-116.64	-19.92	2.73	0.0	-39.37	-17.19	-56.56
2801	10.13	18.38	14.66	-4.28	29.65	12.6	-114.96	-20.34	2.72	0.0	-33.82	-17.61	-51.44
2901	5.89	14.84	12.34	-2.5	30.74	13.21	-118.74	-19.53	2.71	0.0	-44.22	-16.82	-61.04
3001	8.53	18.15	12.55	-3.8	29.88	13.14	-119.43	-19.39	2.69	0.0	-40.98	-16.7	-57.68
3101	5.82	19.78	12.23	-1.64	25.81	12.92	-115.21	-18.73	2.69	0.0	-40.29	-16.04	-56.33
3201	10.41	14.83	13.22	-3.77	28.2	11.89	-114.26	-19.28	2.72	0.0	-39.48	-16.57	-56.05
3301	8.61	17.88	13.18	-3.63	31.06	11.72	-120.83	-18.71	2.68	0.0	-42.02	-16.04	-58.06
3401	5.17	17.19	14.8	-2.71	30.53	12.0	-119.63	-18.74	2.71	0.0	-42.66	-16.03	-58.69
3501	6.26	13.72	12.52	-2.51	28.98	12.64	-116.37	-18.93	2.67	0.0	-44.75	-16.25	-61.0
3601	5.88	12.34	12.04	0.04	30.82	12.76	-118.68	-19.76	2.72	0.0	-44.8	-17.04	-61.84
3701	8.05	15.07	12.24	-2.19	30.54	12.42	-120.43	-19.45	2.71	0.0	-44.31	-16.75	-61.05
3801	6.53	15.67	15.45	-2.34	30.08	13.11	-116.82	-19.32	2.7	0.0	-38.32	-16.63	-54.94
3901	6.88	19.54	14.13	-4.27	31.17	13.04	-120.08	-18.87	2.73	0.0	-39.6	-16.15	-55.75
4001	4.19	19.9	11.0	-3.87	30.74	14.69	-118.42	-19.87	2.72	0.0	-41.78	-17.15	-58.93
4101	6.29	19.07	9.78	-2.86	30.76	12.62	-118.65	-19.7	2.73	0.0	-43.0	-16.96	-59.96
4201	8.59	13.98	13.64	-3.4	30.92	11.45	-120.08	-18.91	2.71	0.0	-44.9	-16.2	-61.1
4301	4.68	15.75	13.83	-2.41	29.49	13.28	-117.0	-19.22	2.68	0.0	-42.39	-16.54	-58.93
4401	9.2	17.85	14.49	-3.63	31.76	12.51	-118.93	-19.84	2.76	0.0	-36.76	-17.08	-53.84
4501	7.73	8.79	11.72	-2.62	32.35	13.03	-119.79	-19.53	2.68	0.0	-48.8	-16.85	-65.65
4601	10.97	15.18	13.1	-2.17	32.09	12.39	-119.34	-20.01	2.66	0.0	-37.77	-17.35	-55.12
4701	6.31	9.74	14.79	-2.11	33.27	11.39	-118.88	-20.61	2.73	0.0	-45.5	-17.88	-63.38
4801	5.45	12.24	11.56	-2.15	31.11	12.63	-117.69	-19.48	2.72	0.0	-46.85	-16.75	-63.6
4901	8.17	15.08	13.16	-3.5	31.54	12.49	-121.68	-19.0	2.71	0.0	-44.74	-16.29	-61.03
5001	6.12	20.42	14.97	-3.09	29.08	12.12	-118.71	-19.35	2.72	0.0	-39.09	-16.63	-55.72
5101	9.91	17.44	13.39	-2.92	31.03	11.91	-120.6	-19.77	2.73	0.0	-39.83	-17.04	-56.88
5201	7.2	15.91	12.02	-3.71	35.31	13.75	-125.0	-19.44	2.7	0.0	-44.53	-16.74	-61.27
5301	10.62	15.5	12.36	-2.64	31.87	13.18	-120.21	-20.17	2.74	0.0	-39.31	-17.43	-56.74
5401	10.15	17.31	9.91	-0.89	32.78	12.04	-121.74	-19.93	2.72	0.0	-40.45	-17.21	-57.67
5501	9.54	13.1	12.48	-2.94	31.02	11.58	-119.11	-19.44	2.68	0.0	-44.32	-16.76	-61.08
5601	7.17	12.67	8.65	-2.49	31.98	11.81	-119.49	-19.76	2.7	0.0	-49.71	-17.06	-66.77
5701	12.48	17.57	11.32	-2.99	32.98	11.27	-119.42	-19.2	2.7	0.0	-36.78	-16.5	-53.28
5801	13.67	12.25	20.76	-3.22	33.91	13.1	-122.48	-19.76	2.68	0.0	-32.02	-17.08	-49.1
5901	15.86	14.25	13.28	-2.68	30.33	13.44	-117.39	-20.59	2.69	0.0	-32.92	-17.89	-50.82
6001	10.95	19.85	13.72	-3.74	30.98	14.23	-118.77	-19.31	2.68	0.0	-32.78	-16.62	-49.41
6101	11.79	18.12	15.35	-3.07	32.03	13.38	-122.41	-19.63	2.74	0.0	-34.83	-16.89	-51.71
6201	10.63	15.64	16.79	-2.55	32.21	14.15	-120.99	-19.72	2.71	0.0	-34.13	-17.01	-51.14
6301	7.66	16.92	15.66	-3.49	28.29	15.7	-117.55	-18.52	2.69	0.0	-36.82	-15.83	-52.65
6401	9.56	15.23	14.1	-2.73	35.01	13.01	-124.89	-20.72	2.65	0.0	-40.71	-18.07	-58.78
6501	5.3	21.92	17.84	-3.61	32.43	14.04	-123.37	-19.11	2.7	0.0	-35.46	-16.41	-51.87
6601	8.7	20.56	14.59	-2.55	33.7	14.4	-123.09	-19.31	2.65	0.0	-33.68	-16.65	-50.34
6701	10.17	16.58	14.46	-3.07	30.63	13.44	-119.83	-19.49	2.72	0.0	-37.61	-16.78	-54.39
6801	8.16	17.33	13.68	0.15	35.44	15.06	-121.8	-21.79	2.65	0.0	-31.99	-19.14	-51.13
6901	6.54	14.63	16.04	-3.51	30.71	12.35	-118.07	-19.15	2.67	0.0	-41.3	-16.48	-57.79
7001	8.16	13.05	14.63	-3.36	33.68	12.48	-122.31	-19.3	2.66	0.0	-43.66	-16.64	-60.3
7101	11.37	15.88	15.81	-2.62	30.87	15.22	-118.75	-19.04	2.69	0.0	-32.22	-16.36	-48.58
7201	6.45	14.68	13.43	-3.25	33.58	13.71	-121.63	-19.64	2.67	0.0	-43.03	-16.97	-60.0
7301	9.46	10.49	12.17	-2.7	31.73	12.46	-118.67	-20.41	2.71	0.0	-45.07	-17.71	-62.78
7401	14.42	18.29	10.68	-2.06	29.94	12.18	-120.88	-19.05	2.7	0.0	-37.42	-16.35	-53.78
7501	7.82	15.51	15.16	-1.86	34.51	13.35	-124.46	-19.59	2.72	0.0	-39.96	-16.87	-56.83
7601	6.63	14.22	16.49	-4.45	31.88	12.51	-121.28	-19.19	2.71	0.0	-44.01	-16.48	-60.49
7701	10.45	23.19	16.58	-3.48	33.42	12.69	-125.14	-19.15	2.71	0.0	-32.3	-16.44	-48.74
7801	8.66	10.28	18.3	-3.68	33.22	12.15	-120.49	-21.12	2.69	0.0	-41.56	-18.43	-59.99
7901	6.26	12.32	12.65	-3.18	30.13	12.27	-117.04	-19.39	2.73	0.0	-46.58	-16.67	-63.25
8001	6.76	14.03	13.52	-2.76	30.26	12.9	-118.6	-19.69	2.72	0.0	-43.88	-16.96	-60.85
8101	9.44	14.92	14.81	-2.99	35.48	12.56	-121.53	-21.05	2.68	0.0	-37.31	-18.37	-55.68
8201	8.31	12.3	12.67	-3.58	31.64	14.51	-119.79	-19.31	2.67	0.0	-43.95	-16.64	-60.59
8301	7.3	7.67	12.72	-3.14	31.73	11.51	-120.1	-19.56	2.7	0.0	-52.31	-16.86	-69.17
8401	10.02	10.96	13.1	-3.03	31.74	11.34	-119.73	-19.74	2.73	0.0	-45.6	-17.01	-62.61
8501	5.82	14.94	14.17	-0.77	33.24	13.39	-120.23	-20.67	2.67	0.0	-39.43	-18.0	-57.43
8601	6.02	17.26	9.09	2.27	27.65	13.93	-116.69	-19.37	2.69	0.0	-40.48	-16.68	-57.16
8701	10.32	12.96	14.76	-3.02	33.84	12.65	-124.18	-19.59	2.71	0.0	-42.66	-16.88	-59.55
8801	5.85	16.24	11.12	-3.56	30.66	12.88	-116.26	-20.7	2.67	0.0	-43.06	-18.03	-61.09
8901	5.01	16.28	10.85	-3.48	29.98	14.06	-117.8	-19.92	2.67	0.0	-45.11	-17.25	-62.35
9001	9.98	17.04	15.61	-2.29	32.1	12.85	-120.65	-19.89	2.67	0.0	-35.35	-17.21	-52.56
9101	7.17	13.39	10.04	-2.93	32.91	13.6	-120.02	-20.76	2.71	0.0	-45.84	-18.06	-63.9
9201	9.52	14.54	13.31	-3.12	32.64	10.94	-119.69	-21.29	2.69	0.0	-41.86	-18.6	-60.46
9301	9.47	18.39	14.93	-1.56	28.19	14.43	-118.82	-19.42	2.68	0.0	-34.97	-16.74	-51.71
9401	10.32	15.54	12.73	-3.71	32.91	11.94	-118.04	-20.06	2.74	0.0	-38.31	-17.32	-55.64
9501	7.78	9.32	16.69	-3.55	30.35	12.1	-116.79	-19.47	2.7	0.0	-44.1	-16.77	-60.86
9601	7.73	12.71	12.65	-3.36	32.03	11.72	-120.17	-19.6	2.71	0.0	-46.7	-16.89	-63.59
9701	7.46	15.34	15.09	-2.84	32.19	12.22	-123.04	-19.89	2.7	0.0	-43.59	-17.19	-60.78
9801	12.83	21.69	14.0	-2.9	34.55	14.01	-126.58	-19.16	2.64	0.0	-32.4	-16.52	-48.92
9901	13.22	16.45	15.13	-2.95	35.18	13.34	-125.86	-19.33	2.7	0.0	-35.48	-16.63	-52.11
Delta Energy Terms
Frame #	BOND	ANGLE	DIHED	VDWAALS	EEL	1-4 VDW	1-4 EEL	EPB	ENPOLAR	EDISPER	GGAS	GSOLV	TOTAL
1	-0.0	0.0	0.0	-40.13	-12.75	-0.0	0.0	37.96	-3.64	0.0	-52.88	34.32	-18.55
101	-0.0	0.0	-0.0	-28.27	-24.9	0.0	0.0	28.96	-3.35	0.0	-53.16	25.61	-27.55
201	-0.0	-0.0	0.0	-34.87	-18.16	0.0	-0.0	35.95	-3.52	0.0	-53.03	32.43	-20.61
301	0.0	-0.0	0.0	-30.52	-23.37	-0.0	-0.0	37.8	-3.43	0.0	-53.89	34.38	-19.52
401	-0.0	-0.0	-0.0	-33.19	-22.91	-0.0	-0.0	39.61	-3.57	0.0	-56.1	36.04	-20.06
501	0.0	0.0	0.0	-37.4	-32.09	-0.0	-0.0	40.57	-3.35	0.0	-69.49	37.22	-32.28
601	-0.0	-0.0	-0.0	-31.53	-22.65	0.0	0.0	35.4	-3.42	0.0	-54.18	31.98	-22.2
701	-0.0	0.0	-0.0	-36.27	-23.84	-0.0	-0.0	34.18	-3.39	0.0	-60.12	30.79	-29.32
801	-0.0	-0.0	-0.0	-41.11	-25.2	0.0	-0.0	42.68	-3.49	0.0	-66.31	39.19	-27.12
901	-0.0	0.0	0.0	-42.3	-20.14	-0.0	-0.0	38.88	-3.69	0.0	-62.43	35.19	-27.24
1001	0.0	0.0	0.0	-35.7	-17.32	0.0	0.0	35.84	-3.45	0.0	-53.01	32.39	-20.63
1101	-0.0	-0.0	0.0	-38.36	-19.66	-0.0	0.0	31.33	-3.45	0.0	-58.02	27.88	-30.14
1201	0.0	0.0	-0.0	-36.46	-24.6	0.0	-0.0	38.72	-3.28	0.0	-61.06	35.43	-25.63
1301	0.0	0.0	0.0	-38.1	-13.98	0.0	-0.0	31.38	-3.44	0.0	-52.08	27.94	-24.14
1401	-0.0	0.0	-0.0	-35.07	-25.76	0.0	0.0	40.82	-3.39	0.0	-60.84	37.43	-23.41
1501	-0.0	0.0	-0.0	-39.74	-23.95	0.0	0.0	40.52	-3.34	0.0	-63.7	37.18	-26.52
1601	-0.0	0.0	-0.0	-37.35	-22.58	0.0	-0.0	43.39	-3.6	0.0	-59.93	39.79	-20.14
1701	-0.0	-0.0	0.0	-40.04	-22.7	0.0	0.0	40.2	-3.42	0.0	-62.75	36.78	-25.97
1801	-0.0	0.0	0.0	-42.05	-17.95	0.0	-0.0	40.26	-3.57	0.0	-60.0	36.7	-23.31
1901	-0.0	0.0	0.0	-39.48	-27.58	0.0	0.0	39.59	-3.45	0.0	-67.07	36.14	-30.93
2001	0.0	-0.0	-0.0	-39.51	-15.06	-0.0	-0.0	26.17	-3.46	0.0	-54.57	22.7	-31.87
2101	0.0	0.0	-0.0	-34.79	-25.57	-0.0	-0.0	44.3	-3.44	0.0	-60.36	40.86	-19.5
2201	0.0	-0.0	-0.0	-37.46	-22.06	-0.0	0.0	37.17	-3.42	0.0	-59.52	33.75	-25.77
2301	0.0	-0.0	0.0	-37.83	-30.39	0.0	-0.0	42.13	-3.44	0.0	-68.22	38.68	-29.53
2401	-0.0	0.0	0.0	-35.83	-17.64	0.0	0.0	39.05	-3.42	0.0	-53.47	35.63	-17.84
2501	-0.0	-0.0	0.0	-40.06	-21.85	-0.0	0.0	38.6	-3.51	0.0	-61.9	35.09	-26.81
2601	0.0	0.0	-0.0	-37.92	-27.65	0.0	-0.0	42.54	-3.27	0.0	-65.57	39.27	-26.29
2701	-0.0	0.0	0.0	-35.97	-14.71	0.0	0.0	32.6	-3.43	0.0	-50.68	29.16	-21.52
2801	0.0	-0.0	0.0	-38.83	-20.21	-0.0	0.0	38.31	-3.53	0.0	-59.03	34.78	-24.25
2901	-0.0	-0.0	-0.0	-41.96	-23.34	-0.0	-0.0	44.04	-3.51	0.0	-65.29	40.53	-24.76
3001	0.0	0.0	-0.0	-35.38	-13.72	-0.0	-0.0	35.43	-3.44	0.0	-49.09	31.99	-17.1
3101	0.0	-0.0	-0.0	-33.57	-22.93	-0.0	-0.0	37.63	-3.37	0.0	-56.51	34.26	-22.25
3201	0.0	0.0	-0.0	-37.53	-21.2	-0.0	0.0	41.82	-3.52	0.0	-58.74	38.29	-20.44
3301	-0.0	-0.0	0.0	-36.09	-19.38	-0.0	0.0	40.35	-3.45	0.0	-55.46	36.9	-18.56
3401	0.0	0.0	-0.0	-36.88	-22.33	-0.0	0.0	39.96	-3.47	0.0	-59.21	36.49	-22.72
3501	0.0	0.0	-0.0	-37.26	-24.51	0.0	-0.0	39.74	-3.48	0.0	-61.78	36.26	-25.51
3601	0.0	0.0	0.0	-38.96	-24.97	-0.0	-0.0	39.86	-3.49	0.0	-63.93	36.37	-27.56
3701	0.0	0.0	0.0	-42.99	-23.85	-0.0	0.0	45.83	-3.5	0.0	-66.84	42.33	-24.51
3801	-0.0	0.0	-0.0	-38.9	-22.96	-0.0	0.0	39.4	-3.42	0.0	-61.86	35.97	-25.89
3901	-0.0	-0.0	0.0	-41.67	-20.39	-0.0	0.0	42.54	-3.5	0.0	-62.06	39.04	-23.02
4001	0.0	-0.0	-0.0	-38.15	-11.91	0.0	0.0	33.19	-3.5	0.0	-50.06	29.69	-20.37
4101	0.0	0.0	0.0	-36.58	-17.15	-0.0	-0.0	38.76	-3.52	0.0	-53.72	35.25	-18.48
4201	0.0	0.0	0.0	-36.14	-20.94	-0.0	0.0	40.81	-3.55	0.0	-57.07	37.25	-19.82
4301	0.0	-0.0	0.0	-36.97	-27.52	0.0	0.0	37.66	-3.36	0.0	-64.48	34.3	-30.19
4401	0.0	-0.0	0.0	-36.59	-21.17	-0.0	-0.0	39.75	-3.44	0.0	-57.76	36.31	-21.45
4501	-0.0	-0.0	0.0	-34.02	-26.87	0.0	0.0	42.78	-3.4	0.0	-60.89	39.38	-21.51
4601	-0.0	-0.0	-0.0	-40.77	-16.45	0.0	0.0	36.45	-3.49	0.0	-57.22	32.97	-24.26
4701	-0.0	0.0	-0.0	-33.97	-24.49	0.0	0.0	38.75	-3.44	0.0	-58.46	35.3	-23.16
4801	0.0	0.0	0.0	-33.77	-17.28	0.0	0.0	32.61	-3.53	0.0	-51.05	29.09	-21.97
4901	0.0	0.0	0.0	-36.31	-21.8	-0.0	0.0	40.79	-3.46	0.0	-58.1	37.33	-20.77
5001	-0.0	-0.0	-0.0	-36.62	-26.04	-0.0	-0.0	37.83	-3.57	0.0	-62.66	34.26	-28.4
5101	-0.0	0.0	0.0	-36.22	-15.09	-0.0	0.0	35.15	-3.49	0.0	-51.31	31.66	-19.65
5201	-0.0	-0.0	-0.0	-34.52	-25.21	-0.0	-0.0	41.78	-3.47	0.0	-59.73	38.31	-21.42
5301	0.0	-0.0	-0.0	-36.39	-17.46	0.0	-0.0	37.44	-3.42	0.0	-53.85	34.02	-19.83
5401	-0.0	0.0	-0.0	-31.34	-20.73	-0.0	0.0	37.07	-3.5	0.0	-52.07	33.57	-18.49
5501	-0.0	0.0	0.0	-34.78	-24.18	0.0	0.0	39.39	-3.49	0.0	-58.97	35.89	-23.07
5601	-0.0	0.0	-0.0	-33.33	-24.86	0.0	-0.0	39.42	-3.35	0.0	-58.19	36.07	-22.12
5701	0.0	-0.0	-0.0	-32.12	-27.73	0.0	-0.0	42.35	-3.43	0.0	-59.85	38.92	-20.93
5801	-0.0	0.0	-0.0	-32.39	-24.43	-0.0	-0.0	47.66	-3.44	0.0	-56.81	44.22	-12.59
5901	-0.0	0.0	-0.0	-32.21	-23.68	-0.0	-0.0	43.05	-3.37	0.0	-55.89	39.68	-16.21
6001	-0.0	0.0	0.0	-29.55	-29.21	-0.0	-0.0	49.5	-3.62	0.0	-58.75	45.89	-12.87
6101	-0.0	0.0	0.0	-35.6	-18.89	-0.0	0.0	37.81	-3.61	0.0	-54.49	34.2	-20.29
6201	0.0	-0.0	-0.0	-36.18	-18.63	0.0	0.0	43.03	-3.51	0.0	-54.81	39.52	-15.29
6301	0.0	-0.0	-0.0	-36.79	-22.37	-0.0	-0.0	43.21	-3.48	0.0	-59.15	39.74	-19.42
6401	0.0	0.0	0.0	-35.87	-14.16	-0.0	-0.0	39.74	-3.64	0.0	-50.03	36.1	-13.93
6501	-0.0	-0.0	0.0	-39.74	-16.19	-0.0	0.0	40.44	-3.72	0.0	-55.94	36.72	-19.22
6601	0.0	-0.0	0.0	-36.53	-28.75	0.0	-0.0	48.08	-3.52	0.0	-65.27	44.56	-20.72
6701	-0.0	0.0	0.0	-30.97	-22.6	-0.0	0.0	42.76	-3.46	0.0	-53.57	39.3	-14.27
6801	-0.0	-0.0	0.0	-32.91	-23.03	-0.0	-0.0	44.6	-3.61	0.0	-55.94	40.99	-14.95
6901	-0.0	-0.0	-0.0	-29.81	-25.92	0.0	-0.0	44.97	-3.58	0.0	-55.73	41.4	-14.34
7001	0.0	-0.0	0.0	-32.46	-25.0	-0.0	-0.0	38.76	-3.67	0.0	-57.46	35.09	-22.37
7101	0.0	-0.0	0.0	-34.24	-24.64	0.0	0.0	45.61	-3.53	0.0	-58.88	42.08	-16.79
7201	-0.0	0.0	0.0	-39.75	-26.47	0.0	0.0	40.15	-3.51	0.0	-66.22	36.64	-29.58
7301	0.0	0.0	-0.0	-30.88	-18.39	0.0	0.0	35.76	-3.55	0.0	-49.27	32.21	-17.06
7401	0.0	-0.0	-0.0	-37.93	-22.53	0.0	-0.0	41.92	-3.57	0.0	-60.46	38.36	-22.1
7501	0.0	0.0	0.0	-38.4	-20.8	0.0	-0.0	45.09	-3.64	0.0	-59.2	41.45	-17.75
7601	0.0	-0.0	0.0	-39.38	-22.59	0.0	-0.0	44.03	-3.52	0.0	-61.97	40.5	-21.46
7701	0.0	0.0	-0.0	-36.39	-28.82	0.0	0.0	49.04	-3.65	0.0	-65.21	45.4	-19.82
7801	0.0	-0.0	-0.0	-38.79	-18.47	-0.0	0.0	47.06	-3.79	0.0	-57.26	43.27	-13.98
7901	0.0	0.0	0.0	-38.65	-21.56	-0.0	0.0	47.78	-3.57	0.0	-60.21	44.2	-16.01
8001	0.0	0.0	0.0	-35.65	-28.17	-0.0	-0.0	51.13	-3.74	0.0	-63.81	47.39	-16.42
8101	-0.0	0.0	0.0	-34.93	-22.45	-0.0	-0.0	39.66	-3.9	0.0	-57.38	35.75	-21.63
8201	-0.0	0.0	0.0	-35.83	-28.61	0.0	0.0	48.68	-3.74	0.0	-64.44	44.93	-19.5
8301	0.0	-0.0	0.0	-36.24	-25.8	0.0	0.0	48.55	-3.64	0.0	-62.04	44.92	-17.12
8401	0.0	0.0	-0.0	-37.06	-29.65	0.0	0.0	53.92	-3.74	0.0	-66.7	50.18	-16.53
8501	-0.0	0.0	0.0	-38.49	-21.07	0.0	0.0	44.02	-3.73	0.0	-59.56	40.28	-19.28
8601	-0.0	0.0	-0.0	-39.13	-20.31	-0.0	0.0	44.96	-3.7	0.0	-59.44	41.26	-18.18
8701	0.0	0.0	0.0	-30.59	-30.39	-0.0	-0.0	45.67	-3.69	0.0	-60.98	41.97	-19.0
8801	-0.0	0.0	-0.0	-35.27	-18.78	0.0	0.0	43.24	-3.7	0.0	-54.05	39.54	-14.51
8901	0.0	-0.0	-0.0	-34.34	-25.27	0.0	0.0	43.86	-3.62	0.0	-59.61	40.24	-19.37
9001	-0.0	0.0	0.0	-36.86	-29.9	0.0	-0.0	47.13	-3.62	0.0	-66.75	43.52	-23.24
9101	-0.0	-0.0	-0.0	-31.67	-20.52	0.0	-0.0	36.83	-3.6	0.0	-52.19	33.23	-18.96
9201	0.0	0.0	0.0	-37.8	-17.52	0.0	0.0	40.32	-3.7	0.0	-55.32	36.62	-18.7
9301	0.0	0.0	-0.0	-36.26	-20.43	-0.0	-0.0	55.48	-3.61	0.0	-56.69	51.87	-4.82
9401	-0.0	0.0	0.0	-35.95	-23.79	-0.0	0.0	46.4	-3.58	0.0	-59.74	42.82	-16.92
9501	-0.0	-0.0	-0.0	-36.34	-31.1	-0.0	0.0	52.91	-3.66	0.0	-67.44	49.25	-18.19
9601	-0.0	-0.0	0.0	-31.29	-30.91	-0.0	-0.0	47.8	-3.62	0.0	-62.2	44.18	-18.02
9701	-0.0	0.0	0.0	-40.19	-31.09	0.0	-0.0	56.29	-3.91	0.0	-71.28	52.38	-18.9
9801	-0.0	0.0	-0.0	-38.38	-30.77	-0.0	0.0	57.71	-3.8	0.0	-69.15	53.92	-15.23
9901	-0.0	0.0	0.0	-34.68	-25.72	0.0	0.0	59.09	-3.85	0.0	-60.41	55.24	-5.17
