# Supplementary material for: A Network Pharmacology Prediction and Molecular Docking-Based Strategy to Explore the Potential Pharmacological Mechanism of Astragalus membranaceus for Glioma
Source: Int J Mol Sci. 2023 Nov 14;24(22):16306. doi: 10.3390/ijms242216306 (PMC10671347; doi:10.3390/ijms242216306)
Supplement: Supplementary file 1 [file ijms-24-16306-s001.zip › Table S9. 5wnf MMGBSA.csv]

GENERALIZED BORN:
Complex Energy Terms
Frame #	BOND	ANGLE	DIHED	VDWAALS	EEL	1-4 VDW	1-4 EEL	EGB	ESURF	GGAS	GSOLV	TOTAL
1	1219.66	3089.47	5049.6	-3305.32	-26371.28	1509.86	16848.22	-7826.52	133.8	-1959.79	-7692.71	-9652.5
101	1273.31	3065.08	4965.59	-3246.99	-26087.35	1528.99	16677.7	-8015.5	140.31	-1823.68	-7875.18	-9698.86
201	1263.51	3128.1	4999.1	-3251.96	-26308.54	1496.8	16739.21	-7843.67	138.93	-1933.8	-7704.74	-9638.54
301	1284.39	3114.43	4990.02	-3221.56	-26444.85	1498.32	16732.91	-7720.78	138.9	-2046.35	-7581.88	-9628.23
401	1275.3	3118.97	5006.98	-3191.44	-26595.49	1528.09	16740.89	-7550.73	138.55	-2116.71	-7412.17	-9528.88
501	1312.3	3078.89	5008.74	-3234.83	-26501.48	1490.03	16728.99	-7657.16	141.93	-2117.36	-7515.22	-9632.58
601	1252.82	3082.94	5004.74	-3226.87	-26317.86	1506.22	16681.55	-7767.37	142.14	-2016.45	-7625.23	-9641.68
701	1228.85	3091.55	5005.41	-3205.53	-26125.82	1477.78	16699.08	-7976.25	147.58	-1828.68	-7828.66	-9657.35
801	1283.02	3132.42	4965.8	-3221.54	-26404.84	1513.08	16668.46	-7716.2	143.51	-2063.59	-7572.7	-9636.29
901	1341.89	3137.8	5011.04	-3234.12	-26168.99	1479.21	16616.84	-7842.35	138.29	-1816.34	-7704.06	-9520.4
1001	1304.93	3133.83	4998.7	-3235.2	-26573.66	1527.06	16744.92	-7639.48	141.93	-2099.43	-7497.55	-9596.98
1101	1292.53	3019.76	4937.53	-3171.44	-26545.16	1484.68	16613.83	-7518.22	140.88	-2368.28	-7377.34	-9745.62
1201	1275.92	3145.04	4993.77	-3224.76	-26400.42	1490.71	16687.87	-7714.25	144.9	-2031.87	-7569.35	-9601.22
1301	1280.89	3153.26	4944.42	-3200.14	-26403.99	1482.74	16615.18	-7621.3	144.48	-2127.64	-7476.82	-9604.46
1401	1278.31	3086.51	4995.98	-3160.67	-26572.85	1498.72	16715.01	-7596.18	146.04	-2159.01	-7450.14	-9609.15
1501	1299.72	3074.82	4983.67	-3166.48	-26401.8	1508.63	16742.5	-7769.2	141.87	-1958.94	-7627.33	-9586.27
1601	1240.92	3090.88	4993.58	-3265.59	-26200.02	1471.05	16736.72	-7911.93	142.89	-1932.47	-7769.04	-9701.51
1701	1257.63	3045.38	4980.12	-3234.08	-26124.19	1509.29	16699.97	-7910.18	142.93	-1865.88	-7767.25	-9633.13
1801	1267.63	3080.88	4997.08	-3259.72	-26396.35	1484.09	16745.65	-7735.21	139.09	-2080.75	-7596.11	-9676.87
1901	1258.92	3119.26	4954.07	-3226.19	-26357.94	1497.64	16781.13	-7875.42	140.05	-1973.12	-7735.37	-9708.49
2001	1237.55	3105.98	4970.97	-3264.5	-26305.68	1527.0	16760.7	-7827.91	142.96	-1968.0	-7684.95	-9652.95
2101	1269.61	3122.08	4995.82	-3244.57	-26167.84	1515.21	16729.06	-7965.55	145.58	-1780.63	-7819.97	-9600.6
2201	1259.4	3174.13	4993.43	-3241.86	-26094.52	1476.91	16615.24	-7912.8	140.79	-1817.27	-7772.0	-9589.27
2301	1316.85	3078.28	4977.73	-3265.5	-26357.22	1517.6	16756.1	-7765.28	142.8	-1976.16	-7622.49	-9598.65
2401	1232.97	3142.45	4961.36	-3234.94	-26236.04	1517.05	16709.14	-7829.79	142.49	-1908.0	-7687.3	-9595.3
2501	1268.76	3151.28	4918.03	-3265.88	-26221.28	1490.75	16612.44	-7811.13	139.35	-2045.89	-7671.79	-9717.68
2601	1261.87	3109.93	4955.7	-3230.59	-26160.28	1518.77	16664.69	-7860.4	142.61	-1879.91	-7717.79	-9597.7
2701	1302.83	3069.48	4964.62	-3257.44	-26236.91	1512.68	16695.59	-7794.88	137.68	-1949.15	-7657.2	-9606.35
2801	1246.34	3092.51	4985.9	-3216.07	-26312.7	1513.77	16709.71	-7820.21	139.34	-1980.54	-7680.87	-9661.41
2901	1347.33	3147.18	4968.74	-3238.58	-26163.15	1503.32	16620.54	-7868.79	141.11	-1814.62	-7727.68	-9542.3
3001	1276.42	3104.49	4998.64	-3247.66	-26190.37	1488.48	16661.24	-7863.39	137.66	-1908.76	-7725.73	-9634.48
3101	1283.48	3101.85	5004.62	-3214.04	-26250.84	1500.71	16771.3	-7870.45	138.58	-1802.92	-7731.87	-9534.79
3201	1256.58	3151.17	4942.74	-3234.78	-26397.56	1522.58	16628.84	-7699.49	141.15	-2130.42	-7558.34	-9688.76
3301	1259.97	3056.2	4918.16	-3244.76	-26354.35	1509.0	16676.99	-7687.69	136.9	-2178.79	-7550.79	-9729.58
3401	1227.72	3219.43	4973.74	-3271.12	-26276.04	1519.48	16616.86	-7740.68	139.33	-1989.93	-7601.34	-9591.27
3501	1313.87	3058.91	4985.22	-3241.53	-26451.72	1492.86	16660.5	-7636.73	139.04	-2181.89	-7497.7	-9679.59
3601	1268.84	3131.14	4946.97	-3260.29	-26322.76	1524.4	16643.72	-7684.96	136.78	-2067.98	-7548.18	-9616.16
3701	1327.24	3100.54	4966.75	-3213.73	-26326.83	1494.46	16605.68	-7696.49	137.09	-2045.89	-7559.4	-9605.29
3801	1268.62	3129.51	4971.54	-3202.29	-26483.88	1525.04	16754.99	-7686.14	140.6	-2036.47	-7545.54	-9582.01
3901	1280.81	3125.6	4952.48	-3189.5	-26554.13	1504.24	16707.59	-7593.59	142.32	-2172.9	-7451.26	-9624.16
4001	1237.41	3126.24	4936.98	-3215.49	-26435.48	1512.82	16712.45	-7667.02	142.52	-2125.08	-7524.5	-9649.58
4101	1253.73	3074.63	5014.56	-3249.21	-26758.98	1504.2	16799.25	-7475.34	139.42	-2361.82	-7335.92	-9697.74
4201	1273.35	3039.84	4938.69	-3209.49	-26629.84	1490.92	16732.09	-7543.62	139.11	-2364.43	-7404.51	-9768.94
4301	1253.9	3099.79	4975.48	-3209.63	-26398.89	1484.52	16641.12	-7691.92	143.21	-2153.71	-7548.71	-9702.42
4401	1273.01	3188.17	4981.79	-3189.61	-26295.32	1492.63	16679.42	-7864.53	142.16	-1869.91	-7722.37	-9592.29
4501	1266.79	3047.16	4978.11	-3191.28	-26251.83	1531.4	16711.45	-7844.15	144.32	-1908.19	-7699.83	-9608.02
4601	1323.37	3060.81	4978.48	-3233.02	-26292.12	1496.62	16791.55	-7871.35	143.54	-1874.32	-7727.81	-9602.12
4701	1303.33	3084.04	4955.42	-3214.94	-26265.79	1492.92	16694.93	-7815.7	145.26	-1950.08	-7670.44	-9620.53
4801	1225.74	3175.62	4961.93	-3228.81	-26370.25	1526.67	16706.69	-7734.5	144.48	-2002.4	-7590.02	-9592.42
4901	1277.89	3099.36	5004.41	-3254.28	-26545.28	1510.86	16729.09	-7604.62	142.51	-2177.96	-7462.1	-9640.06
5001	1313.12	3125.31	4976.63	-3206.92	-26546.97	1538.05	16648.19	-7526.57	143.32	-2152.59	-7383.25	-9535.83
5101	1275.58	3101.74	5027.09	-3260.53	-26613.37	1528.57	16738.55	-7529.06	137.96	-2202.35	-7391.1	-9593.45
5201	1300.66	3102.94	5006.59	-3153.22	-26720.49	1503.06	16817.45	-7572.0	141.79	-2143.01	-7430.21	-9573.22
5301	1280.35	3105.16	4982.02	-3214.11	-26894.19	1523.01	16846.25	-7430.89	139.87	-2371.52	-7291.02	-9662.54
5401	1307.0	3084.21	4980.05	-3208.64	-26543.96	1489.5	16799.07	-7684.28	144.08	-2092.77	-7540.2	-9632.97
5501	1298.95	3115.79	4985.27	-3186.14	-26648.97	1518.12	16843.88	-7669.15	143.38	-2073.1	-7525.77	-9598.86
5601	1284.28	3128.37	4976.39	-3186.62	-26630.42	1516.85	16840.25	-7674.14	142.7	-2070.92	-7531.44	-9602.36
5701	1312.56	3141.35	4962.88	-3266.38	-26462.38	1485.62	16763.83	-7721.19	140.71	-2062.51	-7580.49	-9643.0
5801	1277.62	3096.73	5016.68	-3224.42	-26516.03	1475.93	16749.38	-7682.43	140.04	-2124.11	-7542.39	-9666.51
5901	1248.36	3090.0	4952.36	-3214.57	-26248.7	1513.29	16709.86	-7871.46	147.82	-1949.4	-7723.63	-9673.04
6001	1277.04	3132.38	4980.38	-3175.8	-26501.42	1505.46	16813.14	-7740.86	146.3	-1968.83	-7594.56	-9563.39
6101	1268.36	3093.07	5026.84	-3160.34	-26428.5	1539.76	16743.91	-7732.24	147.72	-1916.91	-7584.52	-9501.43
6201	1256.89	3146.5	4995.84	-3235.37	-26483.81	1515.65	16706.55	-7629.89	144.46	-2097.74	-7485.43	-9583.17
6301	1275.58	3170.11	4965.87	-3241.5	-26398.67	1505.5	16786.27	-7764.61	148.01	-1936.85	-7616.6	-9553.45
6401	1216.63	3089.89	4941.06	-3191.98	-26438.43	1496.65	16693.46	-7688.91	142.71	-2192.7	-7546.19	-9738.9
6501	1276.09	3131.63	5026.97	-3215.51	-26574.71	1492.39	16705.06	-7593.2	144.2	-2158.08	-7448.99	-9607.08
6601	1283.24	3144.73	4966.55	-3175.07	-26430.7	1526.77	16639.22	-7662.61	146.7	-2045.27	-7515.91	-9561.18
6701	1314.28	3108.62	4962.48	-3222.79	-26466.22	1493.73	16716.37	-7703.62	142.0	-2093.55	-7561.62	-9655.17
6801	1298.82	3093.21	4999.47	-3179.73	-26328.33	1490.25	16797.87	-7850.6	142.9	-1828.44	-7707.71	-9536.15
6901	1309.86	3146.57	4994.0	-3218.75	-26418.09	1506.28	16589.98	-7598.35	141.04	-2090.15	-7457.31	-9547.47
7001	1269.25	3035.8	4934.11	-3223.78	-26549.04	1528.03	16772.29	-7644.41	140.15	-2233.34	-7504.26	-9737.6
7101	1277.09	3128.81	4990.34	-3164.99	-26534.69	1523.78	16737.85	-7691.39	145.16	-2041.79	-7546.23	-9588.02
7201	1268.99	3091.92	5002.47	-3255.01	-26467.2	1517.59	16667.36	-7611.92	138.44	-2173.89	-7473.48	-9647.37
7301	1298.69	3108.27	4972.41	-3193.94	-26535.29	1495.53	16700.1	-7595.26	143.16	-2154.22	-7452.09	-9606.32
7401	1296.92	3130.28	5010.77	-3234.21	-26484.31	1510.75	16748.1	-7737.54	142.16	-2021.7	-7595.38	-9617.09
7501	1265.07	3039.38	4971.64	-3287.92	-26110.66	1510.72	16686.1	-7841.11	139.89	-1925.66	-7701.23	-9626.88
7601	1318.69	3102.34	5019.27	-3211.27	-26477.37	1508.39	16682.11	-7652.17	140.99	-2057.85	-7511.17	-9569.02
7701	1295.58	3152.0	4960.88	-3192.92	-26498.81	1478.29	16732.49	-7647.4	142.99	-2072.49	-7504.41	-9576.9
7801	1307.87	3116.15	4935.78	-3218.03	-25990.69	1489.53	16670.21	-8108.82	143.15	-1689.18	-7965.68	-9654.86
7901	1291.67	3094.22	4994.49	-3212.15	-26108.17	1532.13	16673.65	-7898.71	140.54	-1734.16	-7758.17	-9492.33
8001	1289.89	3064.23	5007.24	-3256.99	-26323.8	1489.43	16676.48	-7770.06	138.72	-2053.51	-7631.35	-9684.86
8101	1272.66	3096.71	4963.89	-3233.94	-26450.83	1503.73	16682.66	-7704.06	139.8	-2165.12	-7564.26	-9729.38
8201	1351.49	3134.02	4917.8	-3244.19	-26396.31	1529.59	16689.4	-7747.33	138.04	-2018.2	-7609.29	-9627.49
8301	1288.6	3063.32	4967.9	-3247.18	-26518.02	1512.7	16687.63	-7577.77	136.77	-2245.04	-7441.0	-9686.04
8401	1297.47	3183.32	4944.13	-3219.79	-26446.92	1503.7	16675.82	-7710.76	135.23	-2062.27	-7575.53	-9637.8
8501	1248.49	3079.4	4980.35	-3224.69	-26337.19	1508.68	16689.06	-7795.96	139.02	-2055.9	-7656.94	-9712.85
8601	1211.22	3111.7	4947.28	-3250.8	-26194.21	1507.88	16720.62	-7900.07	141.98	-1946.31	-7758.09	-9704.4
8701	1265.77	3122.85	4936.29	-3224.5	-26584.06	1513.21	16698.76	-7489.77	137.99	-2271.67	-7351.78	-9623.44
8801	1255.81	3100.53	4980.74	-3238.76	-26232.55	1536.65	16692.25	-7840.94	138.7	-1905.32	-7702.24	-9607.56
8901	1287.15	3144.43	4955.26	-3225.78	-26473.71	1494.51	16716.45	-7688.7	134.97	-2101.69	-7553.73	-9655.42
9001	1258.67	3152.2	4995.34	-3212.56	-26448.35	1511.47	16638.2	-7606.21	140.19	-2105.02	-7466.02	-9571.04
9101	1274.79	3172.36	4916.37	-3305.28	-26172.82	1538.03	16823.92	-7965.06	136.57	-1752.63	-7828.49	-9581.12
9201	1283.72	3128.48	4991.38	-3206.75	-26483.95	1484.56	16652.82	-7628.92	138.66	-2149.75	-7490.26	-9640.01
9301	1259.79	3140.53	4981.54	-3229.28	-26213.13	1522.33	16722.91	-7912.5	138.25	-1815.3	-7774.25	-9589.55
9401	1249.17	3131.41	4946.85	-3220.9	-26424.74	1529.15	16654.48	-7657.13	138.59	-2134.58	-7518.54	-9653.12
9501	1280.36	3111.69	4912.36	-3268.69	-26401.9	1471.84	16674.73	-7590.76	136.16	-2219.59	-7454.6	-9674.19
9601	1300.52	3131.12	4993.47	-3266.17	-26299.34	1507.76	16682.66	-7771.95	135.61	-1949.98	-7636.34	-9586.32
9701	1281.77	3064.79	4954.76	-3281.94	-26464.06	1527.93	16696.56	-7599.92	135.01	-2220.18	-7464.9	-9685.09
9801	1312.09	3035.74	4935.4	-3273.32	-26421.59	1499.18	16688.46	-7626.21	136.18	-2224.04	-7490.03	-9714.08
9901	1329.04	3125.44	4957.98	-3201.15	-26184.64	1495.38	16633.17	-7816.9	139.11	-1844.79	-7677.79	-9522.58
Receptor Energy Terms
Frame #	BOND	ANGLE	DIHED	VDWAALS	EEL	1-4 VDW	1-4 EEL	EGB	ESURF	GGAS	GSOLV	TOTAL
1	1213.11	3075.89	5034.8	-3261.99	-26389.7	1496.4	16965.49	-7835.3	135.94	-1866.01	-7699.36	-9565.37
101	1266.12	3052.47	4952.53	-3216.92	-26093.95	1514.81	16796.82	-8022.48	142.23	-1728.13	-7880.24	-9608.37
201	1255.43	3113.38	4986.79	-3215.62	-26321.71	1484.59	16858.11	-7849.08	140.94	-1839.03	-7708.13	-9547.17
301	1273.91	3096.98	4977.3	-3188.07	-26455.75	1486.41	16855.35	-7730.83	140.91	-1953.89	-7589.92	-9543.81
401	1267.86	3099.06	4997.03	-3158.06	-26605.37	1514.21	16860.06	-7562.93	140.67	-2025.21	-7422.26	-9447.47
501	1302.22	3061.91	4993.25	-3195.48	-26502.53	1476.1	16846.93	-7669.59	143.93	-2017.6	-7525.66	-9543.26
601	1246.5	3069.61	4992.98	-3192.86	-26326.79	1493.49	16800.3	-7776.13	144.06	-1916.77	-7632.08	-9548.85
701	1220.62	3077.46	4991.9	-3167.87	-26138.07	1464.44	16825.59	-7987.65	149.6	-1725.92	-7838.05	-9563.98
801	1274.73	3117.09	4955.62	-3178.78	-26410.94	1497.81	16789.58	-7730.89	145.68	-1954.88	-7585.21	-9540.09
901	1330.38	3121.32	4995.95	-3190.31	-26180.84	1467.7	16735.42	-7853.68	141.07	-1720.38	-7712.61	-9432.98
1001	1292.55	3121.12	4989.39	-3198.47	-26584.41	1514.19	16861.89	-7648.45	144.2	-2003.73	-7504.26	-9507.99
1101	1285.74	3005.24	4923.58	-3129.74	-26556.81	1472.43	16732.75	-7528.07	142.94	-2266.81	-7385.12	-9651.93
1201	1268.63	3128.5	4981.8	-3185.53	-26405.11	1478.45	16805.0	-7731.23	146.8	-1928.27	-7584.43	-9512.7
1301	1273.67	3133.16	4934.76	-3160.13	-26416.32	1470.47	16730.35	-7629.89	146.54	-2034.03	-7483.35	-9517.38
1401	1272.48	3072.9	4978.67	-3122.31	-26579.67	1486.37	16834.73	-7611.48	147.97	-2056.82	-7463.51	-9520.33
1501	1293.32	3058.13	4971.26	-3127.78	-26412.9	1494.55	16865.74	-7785.76	144.17	-1857.68	-7641.58	-9499.26
1601	1230.27	3078.86	4981.64	-3226.45	-26209.17	1459.19	16858.07	-7928.82	145.07	-1827.59	-7783.75	-9611.35
1701	1244.15	3033.18	4964.58	-3191.42	-26134.36	1497.08	16821.69	-7926.81	145.13	-1765.08	-7781.68	-9546.76
1801	1261.13	3067.41	4984.84	-3214.53	-26412.53	1471.46	16866.92	-7748.75	141.46	-1975.31	-7607.3	-9582.6
1901	1248.69	3103.29	4933.55	-3183.29	-26365.66	1485.12	16906.11	-7889.64	142.09	-1872.18	-7747.55	-9619.74
2001	1228.17	3082.63	4957.77	-3221.53	-26322.22	1514.05	16881.14	-7831.94	145.09	-1879.98	-7686.85	-9566.83
2101	1257.39	3109.9	4980.65	-3206.77	-26174.19	1503.89	16849.66	-7983.38	147.77	-1679.46	-7835.61	-9515.08
2201	1252.67	3160.14	4981.79	-3204.67	-26104.48	1464.22	16736.13	-7924.3	142.9	-1714.2	-7781.4	-9495.6
2301	1310.63	3062.42	4963.07	-3226.58	-26358.45	1505.68	16874.69	-7783.0	145.15	-1868.54	-7637.86	-9506.4
2401	1223.55	3128.84	4946.64	-3195.57	-26251.28	1503.92	16828.95	-7839.6	144.43	-1814.95	-7695.17	-9510.12
2501	1262.29	3134.44	4907.48	-3222.66	-26233.08	1477.03	16734.31	-7824.76	141.45	-1940.21	-7683.3	-9623.51
2601	1257.1	3098.25	4942.21	-3190.22	-26164.16	1505.63	16783.35	-7879.02	144.47	-1767.82	-7734.55	-9502.37
2701	1294.8	3051.67	4953.53	-3219.06	-26252.91	1500.65	16812.23	-7802.94	139.94	-1859.1	-7663.0	-9522.1
2801	1236.21	3074.13	4971.24	-3172.97	-26322.15	1501.17	16824.66	-7830.44	141.57	-1887.69	-7688.87	-9576.56
2901	1341.43	3132.34	4956.41	-3194.13	-26170.55	1490.11	16739.28	-7885.5	143.32	-1705.11	-7742.18	-9447.28
3001	1267.89	3086.34	4986.09	-3208.48	-26206.52	1475.34	16780.66	-7875.22	139.59	-1818.68	-7735.63	-9554.31
3101	1277.65	3082.07	4992.39	-3178.82	-26253.72	1487.79	16886.52	-7885.24	140.48	-1706.12	-7744.76	-9450.88
3201	1246.17	3136.34	4929.53	-3193.48	-26404.56	1510.69	16743.1	-7715.15	143.22	-2032.21	-7571.93	-9604.14
3301	1251.36	3038.32	4904.98	-3205.04	-26366.03	1497.28	16797.82	-7700.66	138.92	-2081.3	-7561.74	-9643.05
3401	1222.55	3202.24	4958.95	-3231.53	-26284.24	1507.49	16736.5	-7755.84	141.2	-1888.05	-7614.63	-9502.68
3501	1307.61	3045.19	4972.7	-3201.76	-26456.19	1480.22	16776.87	-7653.9	141.17	-2075.37	-7512.73	-9588.1
3601	1262.97	3118.8	4934.93	-3221.37	-26328.62	1511.63	16762.4	-7698.09	138.78	-1959.25	-7559.31	-9518.56
3701	1319.19	3085.47	4954.51	-3168.55	-26333.51	1482.04	16726.11	-7714.47	139.43	-1934.74	-7575.04	-9509.78
3801	1262.08	3113.85	4956.1	-3161.06	-26490.99	1511.93	16871.81	-7700.66	142.59	-1936.29	-7558.07	-9494.37
3901	1273.93	3106.06	4938.35	-3143.56	-26564.91	1491.21	16827.67	-7609.34	144.45	-2071.24	-7464.89	-9536.13
4001	1233.22	3106.34	4925.99	-3173.46	-26454.31	1498.13	16830.87	-7675.92	144.64	-2033.23	-7531.28	-9564.52
4101	1247.44	3055.57	5004.78	-3209.77	-26772.59	1491.58	16917.9	-7486.75	141.56	-2265.1	-7345.19	-9610.29
4201	1264.76	3025.85	4925.05	-3169.95	-26639.82	1479.47	16852.17	-7557.24	141.07	-2262.46	-7416.18	-9678.64
4301	1249.22	3084.04	4961.64	-3170.25	-26400.86	1471.24	16758.12	-7707.95	145.09	-2046.84	-7562.86	-9609.7
4401	1263.82	3170.33	4967.3	-3149.39	-26305.92	1480.12	16798.35	-7877.28	144.26	-1775.4	-7733.02	-9508.41
4501	1259.06	3038.37	4966.39	-3154.64	-26257.31	1518.38	16831.24	-7860.48	146.39	-1798.51	-7714.09	-9512.6
4601	1312.4	3045.63	4965.37	-3190.08	-26307.75	1484.23	16910.89	-7882.24	145.7	-1779.32	-7736.54	-9515.86
4701	1297.02	3074.31	4940.63	-3178.86	-26274.56	1481.53	16813.81	-7831.66	147.15	-1846.12	-7684.52	-9530.64
4801	1220.29	3163.38	4950.38	-3192.89	-26384.07	1514.04	16824.38	-7745.42	146.25	-1904.51	-7599.17	-9503.67
4901	1269.72	3084.28	4991.25	-3214.48	-26555.02	1498.37	16850.77	-7621.45	144.4	-2075.11	-7477.06	-9552.17
5001	1307.0	3104.89	4961.66	-3167.21	-26550.01	1525.93	16766.9	-7543.09	145.18	-2050.84	-7397.9	-9448.74
5101	1265.68	3084.3	5013.7	-3221.38	-26629.31	1516.66	16859.15	-7537.96	139.87	-2111.21	-7398.09	-9509.3
5201	1293.46	3087.03	4994.58	-3114.99	-26730.59	1489.31	16942.44	-7588.56	143.91	-2038.75	-7444.66	-9483.41
5301	1269.72	3089.65	4969.66	-3175.08	-26908.6	1509.83	16966.46	-7440.87	141.6	-2278.36	-7299.27	-9577.63
5401	1296.85	3066.91	4970.14	-3176.42	-26556.0	1477.46	16920.81	-7695.96	145.97	-2000.25	-7549.99	-9550.24
5501	1289.4	3102.68	4972.79	-3148.41	-26655.81	1506.54	16962.99	-7683.09	145.26	-1969.81	-7537.82	-9507.64
5601	1277.11	3115.7	4967.73	-3150.8	-26637.54	1505.04	16959.74	-7688.52	144.39	-1963.02	-7544.14	-9507.16
5701	1300.08	3123.78	4951.56	-3231.27	-26467.63	1474.35	16883.25	-7738.0	142.53	-1965.88	-7595.47	-9561.35
5801	1263.95	3084.48	4995.93	-3188.82	-26525.51	1462.83	16871.86	-7698.31	141.87	-2035.28	-7556.44	-9591.72
5901	1232.5	3075.75	4939.09	-3179.68	-26255.35	1499.85	16827.25	-7884.77	149.53	-1860.59	-7735.25	-9595.84
6001	1266.09	3112.53	4966.66	-3142.52	-26503.2	1491.23	16931.92	-7757.94	148.14	-1877.29	-7609.81	-9487.1
6101	1256.57	3074.96	5011.49	-3121.66	-26441.64	1526.38	16866.32	-7743.97	149.41	-1827.59	-7594.56	-9422.15
6201	1246.27	3130.86	4979.05	-3196.64	-26497.38	1501.5	16827.54	-7640.57	146.32	-2008.8	-7494.24	-9503.04
6301	1267.92	3153.19	4950.21	-3201.22	-26404.59	1489.8	16903.82	-7779.15	149.89	-1840.87	-7629.26	-9470.13
6401	1207.07	3074.66	4926.96	-3153.38	-26459.27	1483.64	16818.35	-7696.97	144.98	-2101.96	-7551.98	-9653.95
6501	1270.8	3109.7	5009.14	-3172.16	-26590.95	1478.36	16828.43	-7601.46	146.55	-2066.69	-7454.91	-9521.59
6601	1274.54	3124.16	4951.96	-3135.99	-26435.66	1512.37	16762.31	-7678.11	148.79	-1946.31	-7529.32	-9475.63
6701	1304.11	3092.04	4948.01	-3188.75	-26474.25	1480.29	16836.2	-7714.85	143.83	-2002.36	-7571.02	-9573.39
6801	1290.66	3075.88	4985.79	-3146.97	-26340.74	1475.19	16919.67	-7860.81	144.92	-1740.51	-7715.89	-9456.4
6901	1303.31	3131.94	4977.96	-3185.43	-26422.88	1493.93	16708.05	-7612.47	142.81	-1993.12	-7469.66	-9462.78
7001	1261.09	3022.74	4919.48	-3187.95	-26557.73	1515.55	16894.6	-7659.85	142.03	-2132.22	-7517.82	-9650.04
7101	1265.72	3112.94	4974.53	-3128.13	-26540.91	1508.56	16856.6	-7707.71	147.37	-1950.7	-7560.34	-9511.04
7201	1262.54	3077.23	4989.04	-3212.01	-26474.31	1503.88	16788.99	-7625.93	140.72	-2064.64	-7485.21	-9549.85
7301	1289.24	3097.78	4960.24	-3160.36	-26548.63	1483.08	16818.77	-7598.18	144.94	-2059.89	-7453.23	-9513.12
7401	1282.5	3111.99	5000.09	-3194.23	-26491.72	1498.56	16868.98	-7746.94	144.23	-1923.82	-7602.71	-9526.53
7501	1257.25	3023.88	4956.48	-3247.66	-26124.37	1497.37	16810.57	-7855.07	142.06	-1826.49	-7713.01	-9539.5
7601	1312.06	3088.11	5002.79	-3167.44	-26486.66	1495.88	16803.39	-7667.01	143.1	-1951.87	-7523.92	-9475.79
7701	1285.12	3128.81	4944.31	-3153.04	-26503.41	1465.6	16857.63	-7665.62	145.23	-1974.98	-7520.39	-9495.37
7801	1299.21	3105.87	4917.48	-3175.56	-26005.44	1477.37	16790.7	-8115.93	145.32	-1590.36	-7970.61	-9560.98
7901	1285.4	3081.89	4981.84	-3170.32	-26116.74	1519.86	16790.69	-7912.03	142.43	-1627.36	-7769.6	-9396.96
8001	1283.14	3050.2	4993.72	-3218.58	-26325.9	1476.54	16795.08	-7787.21	140.91	-1945.81	-7646.29	-9592.11
8101	1263.23	3081.78	4949.08	-3196.02	-26463.86	1491.16	16804.2	-7713.91	142.23	-2070.43	-7571.68	-9642.11
8201	1343.18	3121.72	4905.13	-3204.79	-26399.34	1515.09	16809.19	-7765.98	140.2	-1909.81	-7625.78	-9535.6
8301	1281.3	3055.66	4955.18	-3207.8	-26523.95	1501.19	16807.73	-7593.17	138.84	-2130.69	-7454.34	-9585.03
8401	1287.45	3172.36	4931.04	-3179.7	-26449.01	1492.36	16795.54	-7728.14	137.27	-1949.97	-7590.88	-9540.84
8501	1242.68	3064.46	4966.17	-3185.43	-26349.36	1495.29	16809.29	-7807.35	141.16	-1956.91	-7666.19	-9623.1
8601	1205.2	3094.44	4938.19	-3213.94	-26201.54	1493.95	16837.31	-7913.13	143.97	-1846.39	-7769.16	-9615.55
8701	1255.45	3109.89	4921.53	-3190.89	-26587.51	1500.57	16822.94	-7507.94	139.89	-2168.03	-7368.05	-9536.07
8801	1249.97	3084.29	4969.63	-3199.93	-26244.43	1523.77	16808.51	-7852.05	140.96	-1808.21	-7711.09	-9519.3
8901	1282.14	3128.15	4944.41	-3187.96	-26478.41	1480.45	16834.25	-7702.72	136.89	-1996.96	-7565.83	-9562.8
9001	1248.69	3135.16	4979.73	-3173.41	-26450.55	1498.62	16758.85	-7623.13	142.06	-2002.92	-7481.06	-9483.98
9101	1267.62	3158.97	4906.33	-3270.68	-26185.21	1524.43	16943.94	-7971.51	138.45	-1654.6	-7833.06	-9487.66
9201	1274.19	3113.94	4978.08	-3165.83	-26499.07	1473.62	16772.51	-7637.74	140.89	-2052.56	-7496.85	-9549.41
9301	1250.32	3122.14	4966.61	-3191.45	-26220.89	1507.9	16841.73	-7930.24	140.26	-1723.64	-7789.98	-9513.62
9401	1238.85	3115.87	4934.12	-3181.24	-26433.86	1517.22	16772.52	-7669.22	140.42	-2036.52	-7528.8	-9565.32
9501	1272.58	3102.37	4895.68	-3228.81	-26401.15	1459.74	16791.52	-7610.36	138.39	-2108.06	-7471.97	-9580.03
9601	1292.8	3118.41	4980.82	-3231.52	-26300.46	1496.04	16802.83	-7788.38	137.71	-1841.08	-7650.67	-9491.75
9701	1274.31	3049.46	4939.67	-3238.91	-26465.16	1515.72	16819.6	-7621.44	137.43	-2105.32	-7484.01	-9589.33
9801	1299.26	3014.05	4921.41	-3232.04	-26425.38	1485.17	16815.04	-7644.36	138.6	-2122.5	-7505.76	-9628.26
9901	1315.82	3108.98	4942.84	-3163.51	-26194.09	1482.03	16759.02	-7833.82	141.2	-1748.91	-7692.62	-9441.53
Ligand Energy Terms
Frame #	BOND	ANGLE	DIHED	VDWAALS	EEL	1-4 VDW	1-4 EEL	EGB	ESURF	GGAS	GSOLV	TOTAL
1	6.55	13.58	14.79	-3.2	31.18	13.47	-117.26	-18.87	3.01	-40.9	-15.86	-56.76
101	7.19	12.61	13.06	-1.8	31.5	14.18	-119.12	-19.49	2.99	-42.39	-16.49	-58.88
201	8.08	14.71	12.31	-1.47	31.33	12.2	-118.9	-19.5	3.03	-41.73	-16.47	-58.2
301	10.48	17.45	12.72	-2.97	34.28	11.91	-122.44	-19.86	3.04	-38.57	-16.82	-55.39
401	7.44	19.91	9.94	-0.2	32.79	13.88	-119.17	-18.87	2.99	-35.4	-15.88	-51.29
501	10.08	16.98	15.49	-1.95	33.14	13.93	-117.94	-20.58	3.0	-30.27	-17.57	-47.85
601	6.33	13.33	11.76	-2.48	31.58	12.73	-118.75	-19.07	3.02	-45.5	-16.05	-61.55
701	8.22	14.09	13.51	-1.39	36.1	13.34	-126.51	-18.82	3.01	-42.64	-15.81	-58.45
801	8.28	15.32	10.18	-1.65	31.3	15.27	-121.12	-18.89	2.99	-42.4	-15.9	-58.3
901	11.51	16.48	15.09	-1.51	31.99	11.51	-118.59	-19.89	3.03	-33.52	-16.86	-50.38
1001	12.38	12.7	9.31	-1.04	28.06	12.87	-116.97	-18.9	3.03	-42.68	-15.87	-58.55
1101	6.79	14.51	13.94	-3.34	31.3	12.25	-118.91	-18.95	3.0	-43.46	-15.95	-59.41
1201	7.3	16.54	11.97	-2.76	29.29	12.26	-117.13	-18.97	3.0	-42.54	-15.96	-58.5
1301	7.22	20.09	9.66	-1.9	26.31	12.27	-115.17	-18.36	3.0	-41.53	-15.36	-56.89
1401	5.82	13.6	17.31	-3.29	32.59	12.34	-119.73	-19.57	2.99	-41.35	-16.58	-57.93
1501	6.4	16.69	12.42	1.04	35.06	14.07	-123.24	-19.48	3.02	-37.57	-16.46	-54.02
1601	10.65	12.02	11.94	-1.78	31.73	11.85	-121.35	-18.39	3.0	-44.94	-15.39	-60.34
1701	13.47	12.2	15.53	-2.62	32.88	12.21	-121.72	-18.62	3.0	-38.05	-15.61	-53.66
1801	6.5	13.47	12.24	-3.15	34.13	12.63	-121.27	-20.1	3.01	-45.44	-17.09	-62.53
1901	10.23	15.97	20.51	-3.42	35.3	12.52	-124.98	-18.86	2.97	-33.87	-15.89	-49.76
2001	9.38	23.35	13.19	-3.47	31.6	12.95	-120.45	-19.88	3.03	-33.45	-16.86	-50.3
2101	12.23	12.18	15.17	-3.01	31.92	11.32	-120.61	-18.84	2.99	-40.8	-15.85	-56.66
2201	6.73	13.99	11.64	0.27	32.03	12.69	-120.89	-18.67	3.01	-43.55	-15.66	-59.2
2301	6.22	15.86	14.66	-1.1	31.63	11.91	-118.58	-19.72	2.98	-39.4	-16.74	-56.15
2401	9.42	13.61	14.71	-3.54	32.88	13.13	-119.81	-20.08	3.0	-39.59	-17.08	-56.67
2501	6.47	16.84	10.56	-3.16	33.64	13.72	-121.86	-19.65	3.0	-43.79	-16.65	-60.44
2601	4.77	11.67	13.49	-2.46	31.52	13.14	-118.66	-19.22	2.99	-46.52	-16.24	-62.76
2701	8.03	17.81	11.09	-2.41	30.71	12.03	-116.64	-19.9	3.04	-39.37	-16.87	-56.24
2801	10.13	18.38	14.66	-4.28	29.65	12.6	-114.96	-19.55	3.03	-33.82	-16.52	-50.34
2901	5.89	14.84	12.34	-2.5	30.74	13.21	-118.74	-18.71	2.99	-44.22	-15.72	-59.94
3001	8.53	18.15	12.55	-3.8	29.88	13.14	-119.43	-18.71	3.01	-40.98	-15.69	-56.68
3101	5.82	19.78	12.23	-1.64	25.81	12.92	-115.21	-18.02	2.99	-40.29	-15.03	-55.32
3201	10.41	14.83	13.22	-3.77	28.2	11.89	-114.26	-19.01	2.99	-39.48	-16.01	-55.49
3301	8.61	17.88	13.18	-3.63	31.06	11.72	-120.83	-18.26	2.99	-42.02	-15.27	-57.29
3401	5.17	17.19	14.8	-2.71	30.53	12.0	-119.63	-18.26	3.0	-42.66	-15.26	-57.92
3501	6.26	13.72	12.52	-2.51	28.98	12.64	-116.37	-18.53	2.97	-44.75	-15.56	-60.3
3601	5.88	12.34	12.04	0.04	30.82	12.76	-118.68	-18.93	2.99	-44.8	-15.94	-60.74
3701	8.05	15.07	12.24	-2.19	30.54	12.42	-120.43	-18.49	2.98	-44.31	-15.51	-59.82
3801	6.53	15.67	15.45	-2.34	30.08	13.11	-116.82	-18.93	3.0	-38.32	-15.93	-54.25
3901	6.88	19.54	14.13	-4.27	31.17	13.04	-120.08	-18.31	2.97	-39.6	-15.33	-54.93
4001	4.19	19.9	11.0	-3.87	30.74	14.69	-118.42	-19.21	3.03	-41.78	-16.18	-57.96
4101	6.29	19.07	9.78	-2.86	30.76	12.62	-118.65	-18.93	3.03	-43.0	-15.9	-58.9
4201	8.59	13.98	13.64	-3.4	30.92	11.45	-120.08	-18.82	3.01	-44.9	-15.81	-60.71
4301	4.68	15.75	13.83	-2.41	29.49	13.28	-117.0	-18.46	2.99	-42.39	-15.47	-57.86
4401	9.2	17.85	14.49	-3.63	31.76	12.51	-118.93	-19.26	3.02	-36.76	-16.24	-53.0
4501	7.73	8.79	11.72	-2.62	32.35	13.03	-119.79	-18.76	2.99	-48.8	-15.78	-64.57
4601	10.97	15.18	13.1	-2.17	32.09	12.39	-119.34	-19.17	2.97	-37.77	-16.19	-53.97
4701	6.31	9.74	14.79	-2.11	33.27	11.39	-118.88	-20.06	3.03	-45.5	-17.02	-62.53
4801	5.45	12.24	11.56	-2.15	31.11	12.63	-117.69	-19.22	3.01	-46.85	-16.21	-63.06
4901	8.17	15.08	13.16	-3.5	31.54	12.49	-121.68	-18.49	3.0	-44.74	-15.49	-60.23
5001	6.12	20.42	14.97	-3.09	29.08	12.12	-118.71	-18.91	3.02	-39.09	-15.88	-54.98
5101	9.91	17.44	13.39	-2.92	31.03	11.91	-120.6	-18.66	3.04	-39.83	-15.62	-55.45
5201	7.2	15.91	12.02	-3.71	35.31	13.75	-125.0	-18.77	2.96	-44.53	-15.82	-60.34
5301	10.62	15.5	12.36	-2.64	31.87	13.18	-120.21	-19.42	3.03	-39.31	-16.39	-55.7
5401	10.15	17.31	9.91	-0.89	32.78	12.04	-121.74	-19.38	3.04	-40.45	-16.34	-56.8
5501	9.54	13.1	12.48	-2.94	31.02	11.58	-119.11	-19.0	3.0	-44.32	-16.0	-60.31
5601	7.17	12.67	8.65	-2.49	31.98	11.81	-119.49	-18.75	3.03	-49.71	-15.72	-65.43
5701	12.48	17.57	11.32	-2.99	32.98	11.27	-119.42	-18.77	2.97	-36.78	-15.8	-52.58
5801	13.67	12.25	20.76	-3.22	33.91	13.1	-122.48	-18.68	2.98	-32.02	-15.7	-47.72
5901	15.86	14.25	13.28	-2.68	30.33	13.44	-117.39	-19.01	3.01	-32.92	-16.0	-48.92
6001	10.95	19.85	13.72	-3.74	30.98	14.23	-118.77	-18.72	2.97	-32.78	-15.75	-48.53
6101	11.79	18.12	15.35	-3.07	32.03	13.38	-122.41	-18.95	3.03	-34.83	-15.92	-50.75
6201	10.63	15.64	16.79	-2.55	32.21	14.15	-120.99	-19.22	3.01	-34.13	-16.21	-50.34
6301	7.66	16.92	15.66	-3.49	28.29	15.7	-117.55	-17.9	2.96	-36.82	-14.94	-51.76
6401	9.56	15.23	14.1	-2.73	35.01	13.01	-124.89	-19.05	2.99	-40.71	-16.06	-56.77
6501	5.3	21.92	17.84	-3.61	32.43	14.04	-123.37	-17.76	2.99	-35.46	-14.77	-50.23
6601	8.7	20.56	14.59	-2.55	33.7	14.4	-123.09	-18.9	2.99	-33.68	-15.91	-49.59
6701	10.17	16.58	14.46	-3.07	30.63	13.44	-119.83	-18.76	2.98	-37.61	-15.78	-53.39
6801	8.16	17.33	13.68	0.15	35.44	15.06	-121.8	-20.0	2.95	-31.99	-17.06	-49.04
6901	6.54	14.63	16.04	-3.51	30.71	12.35	-118.07	-18.61	2.99	-41.3	-15.62	-56.92
7001	8.16	13.05	14.63	-3.36	33.68	12.48	-122.31	-18.67	2.97	-43.66	-15.7	-59.36
7101	11.37	15.88	15.81	-2.62	30.87	15.22	-118.75	-18.23	2.97	-32.22	-15.27	-47.49
7201	6.45	14.68	13.43	-3.25	33.58	13.71	-121.63	-19.21	2.98	-43.03	-16.24	-59.27
7301	9.46	10.49	12.17	-2.7	31.73	12.46	-118.67	-19.96	3.02	-45.07	-16.94	-62.0
7401	14.42	18.29	10.68	-2.06	29.94	12.18	-120.88	-18.21	3.01	-37.42	-15.2	-52.62
7501	7.82	15.51	15.16	-1.86	34.51	13.35	-124.46	-18.73	3.02	-39.96	-15.7	-55.67
7601	6.63	14.22	16.49	-4.45	31.88	12.51	-121.28	-18.49	2.99	-44.01	-15.5	-59.51
7701	10.45	23.19	16.58	-3.48	33.42	12.69	-125.14	-18.47	2.99	-32.3	-15.48	-47.78
7801	8.66	10.28	18.3	-3.68	33.22	12.15	-120.49	-20.26	3.0	-41.56	-17.25	-58.82
7901	6.26	12.32	12.65	-3.18	30.13	12.27	-117.04	-18.83	2.97	-46.58	-15.86	-62.44
8001	6.76	14.03	13.52	-2.76	30.26	12.9	-118.6	-18.79	2.98	-43.88	-15.81	-59.69
8101	9.44	14.92	14.81	-2.99	35.48	12.56	-121.53	-20.29	3.0	-37.31	-17.29	-54.6
8201	8.31	12.3	12.67	-3.58	31.64	14.51	-119.79	-18.18	2.97	-43.95	-15.21	-59.16
8301	7.3	7.67	12.72	-3.14	31.73	11.51	-120.1	-18.84	2.99	-52.31	-15.86	-68.17
8401	10.02	10.96	13.1	-3.03	31.74	11.34	-119.73	-19.43	3.01	-45.6	-16.42	-62.02
8501	5.82	14.94	14.17	-0.77	33.24	13.39	-120.23	-19.88	2.97	-39.43	-16.91	-56.34
8601	6.02	17.26	9.09	2.27	27.65	13.93	-116.69	-18.64	2.99	-40.48	-15.65	-56.13
8701	10.32	12.96	14.76	-3.02	33.84	12.65	-124.18	-18.63	2.97	-42.66	-15.66	-58.33
8801	5.85	16.24	11.12	-3.56	30.66	12.88	-116.26	-19.7	3.0	-43.06	-16.7	-59.76
8901	5.01	16.28	10.85	-3.48	29.98	14.06	-117.8	-19.03	2.96	-45.11	-16.07	-61.18
9001	9.98	17.04	15.61	-2.29	32.1	12.85	-120.65	-19.35	2.96	-35.35	-16.39	-51.74
9101	7.17	13.39	10.04	-2.93	32.91	13.6	-120.02	-19.91	3.02	-45.84	-16.88	-62.73
9201	9.52	14.54	13.31	-3.12	32.64	10.94	-119.69	-20.74	3.01	-41.86	-17.73	-59.59
9301	9.47	18.39	14.93	-1.56	28.19	14.43	-118.82	-18.09	2.96	-34.97	-15.13	-50.1
9401	10.32	15.54	12.73	-3.71	32.91	11.94	-118.04	-19.82	3.0	-38.31	-16.83	-55.14
9501	7.78	9.32	16.69	-3.55	30.35	12.1	-116.79	-19.21	2.99	-44.1	-16.22	-60.31
9601	7.73	12.71	12.65	-3.36	32.03	11.72	-120.17	-19.01	2.99	-46.7	-16.01	-62.71
9701	7.46	15.34	15.09	-2.84	32.19	12.22	-123.04	-18.74	3.01	-43.59	-15.73	-59.32
9801	12.83	21.69	14.0	-2.9	34.55	14.01	-126.58	-17.78	2.95	-32.4	-14.83	-47.23
9901	13.22	16.45	15.13	-2.95	35.18	13.34	-125.86	-18.43	2.99	-35.48	-15.44	-50.91
Delta Energy Terms
Frame #	BOND	ANGLE	DIHED	VDWAALS	EEL	1-4 VDW	1-4 EEL	EGB	ESURF	GGAS	GSOLV	TOTAL
1	-0.0	0.0	0.0	-40.13	-12.75	-0.0	0.0	27.65	-5.14	-52.88	22.52	-30.36
101	-0.0	0.0	-0.0	-28.27	-24.9	0.0	0.0	26.47	-4.92	-53.16	21.55	-31.61
201	-0.0	-0.0	0.0	-34.87	-18.16	0.0	-0.0	24.91	-5.04	-53.03	19.86	-33.17
301	0.0	-0.0	0.0	-30.52	-23.37	-0.0	-0.0	29.91	-5.05	-53.89	24.86	-29.03
401	-0.0	-0.0	-0.0	-33.19	-22.91	-0.0	-0.0	31.08	-5.11	-56.1	25.97	-30.13
501	0.0	0.0	0.0	-37.4	-32.09	-0.0	-0.0	33.01	-5.0	-69.49	28.01	-41.48
601	-0.0	-0.0	-0.0	-31.53	-22.65	0.0	0.0	27.83	-4.94	-54.18	22.89	-31.28
701	-0.0	0.0	-0.0	-36.27	-23.84	-0.0	-0.0	30.23	-5.03	-60.12	25.2	-34.92
801	-0.0	-0.0	-0.0	-41.11	-25.2	0.0	-0.0	33.57	-5.17	-66.31	28.41	-37.9
901	-0.0	0.0	0.0	-42.3	-20.14	-0.0	-0.0	31.22	-5.82	-62.43	25.41	-37.03
1001	0.0	0.0	0.0	-35.7	-17.32	0.0	0.0	27.87	-5.3	-53.01	22.57	-30.44
1101	-0.0	-0.0	0.0	-38.36	-19.66	-0.0	0.0	28.8	-5.07	-58.02	23.73	-34.28
1201	0.0	0.0	-0.0	-36.46	-24.6	0.0	-0.0	35.94	-4.91	-61.06	31.04	-30.02
1301	0.0	0.0	0.0	-38.1	-13.98	0.0	-0.0	26.95	-5.07	-52.08	21.88	-30.2
1401	-0.0	0.0	-0.0	-35.07	-25.76	0.0	0.0	34.87	-4.92	-60.84	29.95	-30.89
1501	-0.0	0.0	-0.0	-39.74	-23.95	0.0	0.0	36.03	-5.32	-63.7	30.71	-32.99
1601	-0.0	0.0	-0.0	-37.35	-22.58	0.0	-0.0	35.28	-5.17	-59.93	30.11	-29.83
1701	-0.0	-0.0	0.0	-40.04	-22.7	0.0	0.0	35.25	-5.21	-62.75	30.04	-32.71
1801	-0.0	0.0	0.0	-42.05	-17.95	0.0	-0.0	33.65	-5.37	-60.0	28.28	-31.73
1901	-0.0	0.0	0.0	-39.48	-27.58	0.0	0.0	33.08	-5.01	-67.07	28.07	-39.0
2001	0.0	-0.0	-0.0	-39.51	-15.06	-0.0	-0.0	23.91	-5.15	-54.57	18.76	-35.81
2101	0.0	0.0	-0.0	-34.79	-25.57	-0.0	-0.0	36.67	-5.18	-60.36	31.5	-28.87
2201	0.0	-0.0	-0.0	-37.46	-22.06	-0.0	0.0	30.17	-5.12	-59.52	25.05	-34.47
2301	0.0	-0.0	0.0	-37.83	-30.39	0.0	-0.0	37.44	-5.33	-68.22	32.11	-36.1
2401	-0.0	0.0	0.0	-35.83	-17.64	0.0	0.0	29.89	-4.93	-53.47	24.95	-28.51
2501	-0.0	-0.0	0.0	-40.06	-21.85	-0.0	0.0	33.27	-5.1	-61.9	28.17	-33.73
2601	0.0	0.0	-0.0	-37.92	-27.65	0.0	-0.0	37.84	-4.84	-65.57	33.0	-32.57
2701	-0.0	0.0	0.0	-35.97	-14.71	0.0	0.0	27.96	-5.3	-50.68	22.67	-28.01
2801	0.0	-0.0	0.0	-38.83	-20.21	-0.0	0.0	29.78	-5.26	-59.03	24.53	-34.51
2901	-0.0	-0.0	-0.0	-41.96	-23.34	-0.0	-0.0	35.41	-5.2	-65.29	30.21	-35.08
3001	0.0	0.0	-0.0	-35.38	-13.72	-0.0	-0.0	30.54	-4.94	-49.09	25.6	-23.5
3101	0.0	-0.0	-0.0	-33.57	-22.93	-0.0	-0.0	32.81	-4.89	-56.51	27.92	-28.59
3201	0.0	0.0	-0.0	-37.53	-21.2	-0.0	0.0	34.67	-5.06	-58.74	29.61	-29.13
3301	-0.0	-0.0	0.0	-36.09	-19.38	-0.0	0.0	31.24	-5.02	-55.46	26.22	-29.24
3401	0.0	0.0	-0.0	-36.88	-22.33	-0.0	0.0	33.42	-4.87	-59.21	28.55	-30.67
3501	0.0	0.0	-0.0	-37.26	-24.51	0.0	-0.0	35.69	-5.11	-61.78	30.59	-31.19
3601	0.0	0.0	0.0	-38.96	-24.97	-0.0	-0.0	32.05	-4.98	-63.93	27.07	-36.86
3701	0.0	0.0	0.0	-42.99	-23.85	-0.0	0.0	36.47	-5.32	-66.84	31.15	-35.69
3801	-0.0	0.0	-0.0	-38.9	-22.96	-0.0	0.0	33.45	-4.99	-61.86	28.47	-33.39
3901	-0.0	-0.0	0.0	-41.67	-20.39	-0.0	0.0	34.06	-5.1	-62.06	28.96	-33.1
4001	0.0	-0.0	-0.0	-38.15	-11.91	0.0	0.0	28.11	-5.15	-50.06	22.97	-27.1
4101	0.0	0.0	0.0	-36.58	-17.15	-0.0	-0.0	30.34	-5.17	-53.72	25.17	-28.55
4201	0.0	0.0	0.0	-36.14	-20.94	-0.0	0.0	32.43	-4.96	-57.07	27.47	-29.6
4301	0.0	-0.0	0.0	-36.97	-27.52	0.0	0.0	34.49	-4.87	-64.48	29.62	-34.86
4401	0.0	-0.0	0.0	-36.59	-21.17	-0.0	-0.0	32.01	-5.12	-57.76	26.88	-30.88
4501	-0.0	-0.0	0.0	-34.02	-26.87	0.0	0.0	35.1	-5.06	-60.89	30.04	-30.85
4601	-0.0	-0.0	-0.0	-40.77	-16.45	0.0	0.0	30.05	-5.13	-57.22	24.93	-32.3
4701	-0.0	0.0	-0.0	-33.97	-24.49	0.0	0.0	36.01	-4.92	-58.46	31.09	-27.37
4801	0.0	0.0	0.0	-33.77	-17.28	0.0	0.0	30.15	-4.78	-51.05	25.36	-25.69
4901	0.0	0.0	0.0	-36.31	-21.8	-0.0	0.0	35.33	-4.89	-58.1	30.44	-27.66
5001	-0.0	-0.0	-0.0	-36.62	-26.04	-0.0	-0.0	35.42	-4.88	-62.66	30.54	-32.12
5101	-0.0	0.0	0.0	-36.22	-15.09	-0.0	0.0	27.56	-4.95	-51.31	22.6	-28.7
5201	-0.0	-0.0	-0.0	-34.52	-25.21	-0.0	-0.0	35.34	-5.08	-59.73	30.27	-29.47
5301	0.0	-0.0	-0.0	-36.39	-17.46	0.0	-0.0	29.4	-4.76	-53.85	24.64	-29.21
5401	-0.0	0.0	-0.0	-31.34	-20.73	-0.0	0.0	31.05	-4.93	-52.07	26.13	-25.94
5501	-0.0	0.0	0.0	-34.78	-24.18	0.0	0.0	32.94	-4.88	-58.97	28.06	-30.91
5601	-0.0	0.0	-0.0	-33.33	-24.86	0.0	-0.0	33.14	-4.72	-58.19	28.42	-29.77
5701	0.0	-0.0	-0.0	-32.12	-27.73	0.0	-0.0	35.58	-4.79	-59.85	30.79	-29.06
5801	-0.0	0.0	-0.0	-32.39	-24.43	-0.0	-0.0	34.55	-4.81	-56.81	29.75	-27.07
5901	-0.0	0.0	-0.0	-32.21	-23.68	-0.0	-0.0	32.33	-4.72	-55.89	27.61	-28.28
6001	-0.0	0.0	0.0	-29.55	-29.21	-0.0	-0.0	35.8	-4.81	-58.75	30.99	-27.77
6101	-0.0	0.0	0.0	-35.6	-18.89	-0.0	0.0	30.68	-4.72	-54.49	25.96	-28.53
6201	0.0	-0.0	-0.0	-36.18	-18.63	0.0	0.0	29.89	-4.87	-54.81	25.03	-29.78
6301	0.0	-0.0	-0.0	-36.79	-22.37	-0.0	-0.0	32.44	-4.85	-59.15	27.59	-31.56
6401	0.0	0.0	0.0	-35.87	-14.16	-0.0	-0.0	27.11	-5.26	-50.03	21.85	-28.18
6501	-0.0	-0.0	0.0	-39.74	-16.19	-0.0	0.0	26.02	-5.34	-55.94	20.68	-35.25
6601	0.0	-0.0	0.0	-36.53	-28.75	0.0	-0.0	34.4	-5.08	-65.27	29.32	-35.95
6701	-0.0	0.0	0.0	-30.97	-22.6	-0.0	0.0	29.98	-4.8	-53.57	25.18	-28.39
6801	-0.0	-0.0	0.0	-32.91	-23.03	-0.0	-0.0	30.21	-4.97	-55.94	25.24	-30.71
6901	-0.0	-0.0	-0.0	-29.81	-25.92	0.0	-0.0	32.72	-4.76	-55.73	27.97	-27.77
7001	0.0	-0.0	0.0	-32.46	-25.0	-0.0	-0.0	34.11	-4.85	-57.46	29.26	-28.2
7101	0.0	-0.0	0.0	-34.24	-24.64	0.0	0.0	34.56	-5.18	-58.88	29.38	-29.5
7201	-0.0	0.0	0.0	-39.75	-26.47	0.0	0.0	33.22	-5.26	-66.22	27.96	-38.26
7301	0.0	0.0	-0.0	-30.88	-18.39	0.0	0.0	22.88	-4.8	-49.27	18.08	-31.19
7401	0.0	-0.0	-0.0	-37.93	-22.53	0.0	-0.0	27.61	-5.08	-60.46	22.53	-37.93
7501	0.0	0.0	0.0	-38.4	-20.8	0.0	-0.0	32.69	-5.2	-59.2	27.49	-31.72
7601	0.0	-0.0	0.0	-39.38	-22.59	0.0	-0.0	33.34	-5.09	-61.97	28.25	-33.72
7701	0.0	0.0	-0.0	-36.39	-28.82	0.0	0.0	36.69	-5.23	-65.21	31.46	-33.75
7801	0.0	-0.0	-0.0	-38.79	-18.47	-0.0	0.0	27.37	-5.18	-57.26	22.19	-35.07
7901	0.0	0.0	0.0	-38.65	-21.56	-0.0	0.0	32.15	-4.86	-60.21	27.29	-32.92
8001	0.0	0.0	0.0	-35.65	-28.17	-0.0	-0.0	35.93	-5.17	-63.81	30.76	-33.06
8101	-0.0	0.0	0.0	-34.93	-22.45	-0.0	-0.0	30.14	-5.43	-57.38	24.71	-32.67
8201	-0.0	0.0	0.0	-35.83	-28.61	0.0	0.0	36.83	-5.13	-64.44	31.7	-32.73
8301	0.0	-0.0	0.0	-36.24	-25.8	0.0	0.0	34.24	-5.05	-62.04	29.19	-32.85
8401	0.0	0.0	-0.0	-37.06	-29.65	0.0	0.0	36.81	-5.05	-66.7	31.77	-34.94
8501	-0.0	0.0	0.0	-38.49	-21.07	0.0	0.0	31.27	-5.11	-59.56	26.16	-33.4
8601	-0.0	0.0	-0.0	-39.13	-20.31	-0.0	0.0	31.7	-4.98	-59.44	26.72	-32.73
8701	0.0	0.0	0.0	-30.59	-30.39	-0.0	-0.0	36.8	-4.86	-60.98	31.94	-29.04
8801	-0.0	0.0	-0.0	-35.27	-18.78	0.0	0.0	30.81	-5.27	-54.05	25.54	-28.51
8901	0.0	-0.0	-0.0	-34.34	-25.27	0.0	0.0	33.05	-4.88	-59.61	28.17	-31.44
9001	-0.0	0.0	0.0	-36.86	-29.9	0.0	-0.0	36.27	-4.84	-66.75	31.44	-35.32
9101	-0.0	-0.0	-0.0	-31.67	-20.52	0.0	-0.0	26.36	-4.9	-52.19	21.46	-30.73
9201	0.0	0.0	0.0	-37.8	-17.52	0.0	0.0	29.56	-5.24	-55.32	24.32	-31.01
9301	0.0	0.0	-0.0	-36.26	-20.43	-0.0	-0.0	35.83	-4.97	-56.69	30.86	-25.83
9401	-0.0	0.0	0.0	-35.95	-23.79	-0.0	0.0	31.92	-4.83	-59.74	27.08	-32.66
9501	-0.0	-0.0	-0.0	-36.34	-31.1	-0.0	0.0	38.82	-5.23	-67.44	33.59	-33.85
9601	-0.0	-0.0	0.0	-31.29	-30.91	-0.0	-0.0	35.44	-5.1	-62.2	30.34	-31.86
9701	-0.0	0.0	0.0	-40.19	-31.09	0.0	-0.0	40.26	-5.42	-71.28	34.83	-36.44
9801	-0.0	0.0	-0.0	-38.38	-30.77	-0.0	0.0	35.93	-5.37	-69.15	30.56	-38.59
9901	-0.0	0.0	0.0	-34.68	-25.72	0.0	0.0	35.35	-5.08	-60.41	30.27	-30.14
